# Supplementary material for: Pan-cancer analysis of longitudinal metastatic tumors reveals genomic alterations and immune landscape dynamics associated with pembrolizumab sensitivity
Source: Nat Commun. 2021 Aug 26;12:5137. doi: 10.1038/s41467-021-25432-7 (PMC8390680; doi:10.1038/s41467-021-25432-7)
Supplement: Supplementary file 4 — Supplementary Data 1 [file 41467_2021_25432_MOESM4_ESM.xlsx]

## Sheet: sData1
SUPPLEMENTARY DATA 1 - CANCER TYPE, CLINICAL OUTCOME, AND DATA AVAILALBILITY
PATIENT_ID	COHORT	CANCER_HISTOLOGY	CLINICAL BENEFIT STATUS	BEST OVERALL RECIST	ICB SENSITIVTY CATEGORY	WES BASELINE AVAIL (N=72)	PAIREDWES SNVs (N=44)	PAIRED WES CNV (N=35)	RNASEQ BASELINE AVAIL (N=65)	RNASEQ TX AVAILABLE (N=42)	RNASEQ PAIRED AVAIL (N=31)
INS-A-002	A: Head and Neck	Squamous cell carcinoma of retromolar trigone	0	SD	1. LOW SENSITIVITY	1	1	1	1	0	0
INS-A-007	A: Head and Neck	Squamous cell carcinoma of tongue base	1	PR	4. HIGH SENSITIVITY	1	1	1	1	1	1
INS-A-010	A: Head and Neck	Squamous cell carcinoma of tonsil	0	SD	3. DISEASE CONTROL/PSEUDO-PROGRESSION	1	1	1	1	1	1
INS-A-012	A: Head and Neck	Squamous cell carcinoma of soft palate	0	SD	2. MIXED RESPONSE	1	1	1	1	1	1
INS-B-003	B: Breast	Triple negative breast cancer	0	PD	2. MIXED RESPONSE	1	1	1	1	0	0
INS-B-014	B: Breast	Triple negative breast cancer	0	PD	1. LOW SENSITIVITY	1	1	1	1	1	1
INS-B-015	B: Breast	Triple negative breast cancer	0	PD	1. LOW SENSITIVITY	1	1	1	1	1	1
INS-B-019	B: Breast	Triple negative breast cancer	0	PD		1	1	1	0	0	0
INS-B-020	B: Breast	Triple negative breast cancer	0	PD	1. LOW SENSITIVITY	1	1	1	0	1	0
INS-B-021	B: Breast	Triple negative breast cancer	0	PD	3. DISEASE CONTROL/PSEUDO-PROGRESSION	1	1	1	0	1	0
INS-B-024	B: Breast	Triple negative breast cancer	0	PD	3. DISEASE CONTROL/PSEUDO-PROGRESSION	1	1	1	1	1	1
INS-C-001	C: Ovary	Ovarian, high grade serous	0	SD	3. DISEASE CONTROL/PSEUDO-PROGRESSION	1	1	1	1	1	1
INS-C-004	C: Ovary	Ovarian, high grade serous	1	SD	2. MIXED RESPONSE	1	1	1	1	0	0
INS-C-017	C: Ovary	Ovarian, high grade serous	0	PD	3. DISEASE CONTROL/PSEUDO-PROGRESSION	1	1	1	1	1	1
INS-C-018	C: Ovary	Ovarian, high grade serous	1	SD	3. DISEASE CONTROL/PSEUDO-PROGRESSION	1	1	1	1	1	1
INS-C-020	C: Ovary	Ovarian, high grade serous	0	PD	1. LOW SENSITIVITY	1	1	1	1	1	1
INS-C-023	C: Ovary	Ovarian, high grade serous	0	PD	3. DISEASE CONTROL/PSEUDO-PROGRESSION	1	1	1	1	1	1
INS-C-024	C: Ovary	Ovarian, high grade serous	0	PD	1. LOW SENSITIVITY	1	1	1	0	1	0
INS-D-007	D: Melanoma	Melanoma, NOS	0	PD	1. LOW SENSITIVITY	1	1	1	1	1	1
INS-D-008	D: Melanoma	Melanoma, NOS	0	PD	1. LOW SENSITIVITY	1	1	1	1	1	1
INS-D-013	D: Melanoma	Melanoma, NOS	1	CR	4. HIGH SENSITIVITY	1	1	1	1	1	1
INS-E-002	E: Mixed	Sarcoma, hemangiopericytoma	1	SD	3. DISEASE CONTROL/PSEUDO-PROGRESSION	1	1	1	1	1	1
INS-E-003	E: Mixed	Adenocarcinoma of endocervix, mucinous type	0	SD	1. LOW SENSITIVITY	1	1	1	1	1	1
INS-E-004	E: Mixed	Sarcoma, solitary fibrous tumor	1	SD	2. MIXED RESPONSE	1	1	1	1	1	1
INS-E-011	E: Mixed	Sarcoma, clear cell	0	PD	1. LOW SENSITIVITY	1	1	1	1	1	1
INS-E-016	E: Mixed	Large cell neuroendocrine carcinoma of cervix	0	PD	1. LOW SENSITIVITY	1	1	1	1	1	1
INS-E-018	E: Mixed	Adenocarcinoma of GEJ	0	PD	1. LOW SENSITIVITY	1	1	1	1	1	1
INS-E-022	E: Mixed	Merkle cell carcinoma	1	PR	4. HIGH SENSITIVITY	1	1	1	1	1	1
INS-E-023	E: Mixed	Squamous cell carcinoma of anus/rectum	0	PD	1. LOW SENSITIVITY	1	1	1	1	1	1
INS-E-024	E: Mixed	Adenoid cystic carcinoma	0	SD	3. DISEASE CONTROL/PSEUDO-PROGRESSION	1	1	1	1	0	0
INS-E-026	E: Mixed	Basal cell and squamous cell poorly differentiated carcinoma	1	PR	4. HIGH SENSITIVITY	1	1	1	1	0	0
INS-E-030	E: Mixed	Myxoid liposarcoma	0	PD	1. LOW SENSITIVITY	1	1	1	0	0	0
INS-E-032	E: Mixed	Adenoid cystic carcinoma	1	SD	3. DISEASE CONTROL/PSEUDO-PROGRESSION	1	1	1	0	1	0
INS-E-034	E: Mixed	Merkle cell carcinoma	0	PD	1. LOW SENSITIVITY	1	1	1	1	1	1
INS-E-035	E: Mixed	Merkle cell carcinoma	0	PD	3. DISEASE CONTROL/PSEUDO-PROGRESSION	1	1	1	1	1	1
INS-A-001	A: Head and Neck	Squamous cell carcinoma of tongue base	0	PD		0	0	0	0	0	0
INS-A-003	A: Head and Neck	Squamous cell carcinoma of floor of mouth	0	PD	1. LOW SENSITIVITY	1	0	0	1	0	0
INS-A-004	A: Head and Neck	Squamous cell carcinoma of floor of mouth	1	CR		0	0	0	0	0	0
INS-A-008	A: Head and Neck	Squamous cell carcinoma of tongue base	0	PD	1. LOW SENSITIVITY	0	0	0	0	0	0
INS-A-011	A: Head and Neck	Squamous cell carcinoma of tongue	1	SD	2. MIXED RESPONSE	0	0	0	0	1	0
INS-A-013	A: Head and Neck	Squamous cell carcinoma of oropharynx	0	SD	3. DISEASE CONTROL/PSEUDO-PROGRESSION	0	0	0	0	0	0
INS-A-014	A: Head and Neck	Squamous cell carcinoma of hypopharynx	0	PD		1	0	0	1	0	0
INS-A-015	A: Head and Neck	Squamous cell carcinoma of hypopharynx/proximal esophagus	0	SD	4. HIGH SENSITIVITY	0	0	0	1	0	0
INS-A-018	A: Head and Neck	Squamous cell carcinoma of glottis	0	SD	1. LOW SENSITIVITY	0	0	0	1	0	0
INS-A-019	A: Head and Neck	Squamous cell carcinoma of supraglottis and glottis	1	PR	4. HIGH SENSITIVITY	0	0	0	1	0	0
INS-A-020	A: Head and Neck	Squamous cell carcinoma of tongue	1	CR	3. DISEASE CONTROL/PSEUDO-PROGRESSION	0	0	0	0	0	0
INS-A-021	A: Head and Neck	Squamous cell carcinoma of tonsil	0	SD	1. LOW SENSITIVITY	1	1	0	0	0	0
INS-A-023	A: Head and Neck	Squamous cell carcinoma of tonsil	0	PD	1. LOW SENSITIVITY	1	0	0	1	0	0
INS-A-024	A: Head and Neck	Squamous cell carcinoma of oral cavity	0	PD		1	0	0	1	0	0
INS-A-025	A: Head and Neck	Squamous cell carcinoma of soft pallate	0	NE		0	0	0	0	0	0
INS-B-001	B: Breast	Triple negative breast cancer	0	SD		0	0	0	0	0	0
INS-B-002	B: Breast	Triple negative breast cancer	0	PD	1. LOW SENSITIVITY	1	0	0	1	0	0
INS-B-005	B: Breast	Triple negative breast cancer	0	PD		0	0	0	0	0	0
INS-B-006	B: Breast	Triple negative breast cancer	0	PD		0	0	0	0	0	0
INS-B-007	B: Breast	Triple negative breast cancer	0	PD		0	0	0	0	0	0
INS-B-009	B: Breast	Triple negative breast cancer	0	PD		0	0	0	0	0	0
INS-B-011	B: Breast	Triple negative breast cancer	0	SD	3. DISEASE CONTROL/PSEUDO-PROGRESSION	0	0	0	1	0	0
INS-B-016	B: Breast	Triple negative breast cancer	1	PR		0	0	0	0	0	0
INS-B-017	B: Breast	Triple negative breast cancer	0	SD	4. HIGH SENSITIVITY	0	0	0	0	0	0
INS-B-018	B: Breast	Triple negative breast cancer	0	PD		0	0	0	0	0	0
INS-B-022	B: Breast	Triple negative breast cancer	0	PD	1. LOW SENSITIVITY	1	0	0	0	1	0
INS-B-023	B: Breast	Triple negative breast cancer	0	PD	1. LOW SENSITIVITY	1	1	0	0	1	0
INS-B-026	B: Breast	Triple negative breast cancer	0	PD		1	0	0	1	0	0
INS-B-027	B: Breast	Triple negative breast cancer	0	NE		1	0	0	0	0	0
INS-B-028	B: Breast	Triple negative breast cancer	0	PD		1	0	0	0	0	0
INS-C-002	C: Ovary	Ovarian, high grade serous	0	SD		1	0	0	1	0	0
INS-C-003	C: Ovary	Ovarian, high grade serous	0	SD		1	0	0	1	0	0
INS-C-005	C: Ovary	Ovarian, high grade serous	0	SD		1	0	0	1	0	0
INS-C-006	C: Ovary	Ovarian, high grade serous	0	PD	4. HIGH SENSITIVITY	1	0	0	1	0	0
INS-C-007	C: Ovary	Ovarian, high grade serous	0	PD		0	0	0	0	0	0
INS-C-008	C: Ovary	Ovarian, high grade serous	0	PD		0	0	0	1	0	0
INS-C-009	C: Ovary	Ovarian, high grade serous	0	SD		0	0	0	0	0	0
INS-C-010	C: Ovary	Ovarian, high grade serous	0	PD	1. LOW SENSITIVITY	0	0	0	0	1	0
INS-C-011	C: Ovary	Ovarian, high grade serous	0	PD	2. MIXED RESPONSE	1	0	0	1	0	0
INS-C-013	C: Ovary	Ovarian, high grade serous	0	PD		1	1	0	1	1	1
INS-C-015	C: Ovary	Ovarian, high grade serous	0	PD		0	0	0	0	0	0
INS-C-021	C: Ovary	Ovarian, high grade serous	0	PD		1	0	0	0	0	0
INS-C-022	C: Ovary	Ovarian, high grade serous	0	PD		1	0	0	0	0	0
INS-C-025	C: Ovary	Ovarian, high grade serous	0	PD		0	0	0	0	1	0
INS-D-001	D: Melanoma	Melanoma, desmoplastic	1	PR	4. HIGH SENSITIVITY	0	0	0	0	0	0
INS-D-002	D: Melanoma	Melanoma, choroidal	0	NE		1	0	0	1	0	0
INS-D-003	D: Melanoma	Melanoma, NOS	1	PR	4. HIGH SENSITIVITY	1	1	0	1	1	1
INS-D-004	D: Melanoma	Melanoma, superficial spreading	1	PR	4. HIGH SENSITIVITY	1	0	0	1	0	0
INS-D-005	D: Melanoma	Melanoma, NOS	1	PR	4. HIGH SENSITIVITY	1	0	0	1	0	0
INS-D-006	D: Melanoma	Melanoma, NOS	1	PR	4. HIGH SENSITIVITY	1	1	0	1	1	1
INS-D-009	D: Melanoma	Melanoma, mucosal vaginal	1	PR	4. HIGH SENSITIVITY	1	1	0	1	1	1
INS-D-011	D: Melanoma	Melanoma, superficial spreading	0	PD		0	0	0	0	0	0
INS-D-012	D: Melanoma	Melanoma, NOS	1	PR		1	0	0	1	0	0
INS-E-001	E: Mixed	Sarcoma, granular cell	0	PD	1. LOW SENSITIVITY	1	0	0	1	0	0
INS-E-005	E: Mixed	Nasopharyngeal carcinoma, non-keratinizing	0	PD		1	0	0	1	0	0
INS-E-006	E: Mixed	Endometrioid adenocarcinoma of endometrium	0	PD		0	0	0	1	0	0
INS-E-007	E: Mixed	Squamous cell carcinoma of maxillary sinus, spindle cell type	1	SD	3. DISEASE CONTROL/PSEUDO-PROGRESSION	0	0	0	0	0	0
INS-E-008	E: Mixed	Nasopharyngeal carcinoma, non-keratinizing	1	SD	3. DISEASE CONTROL/PSEUDO-PROGRESSION	1	1	0	1	0	0
INS-E-012	E: Mixed	Small cell carcinoma of anus	0	PD	1. LOW SENSITIVITY	1	0	0	1	0	0
INS-E-013	E: Mixed	Merkle cell carcinoma	1	CR	2. MIXED RESPONSE	1	1	0	1	1	1
INS-E-015	E: Mixed	Sarcoma, alveolar	NA	NE		0	0	0	0	0	0
INS-E-019	E: Mixed	Clear cell carcinoma of endometriosis (MSS)	0	PD	1. LOW SENSITIVITY	1	0	0	1	0	0
INS-E-020	E: Mixed	Merkle cell carcinoma	1	PR	4. HIGH SENSITIVITY	0	0	0	0	1	0
INS-E-021	E: Mixed	Squamous cell carcinoma of penis	0	PD	1. LOW SENSITIVITY	1	0	0	1	0	0
INS-E-025	E: Mixed	Adenocarcinoma of colon (MSI)	0	PD	1. LOW SENSITIVITY	1	0	0	0	0	0
INS-E-027	E: Mixed	Chondrosarcoma	0	PD	1. LOW SENSITIVITY	0	0	0	0	1	0
INS-E-028	E: Mixed	Adenocarcinoma of colon (MSI)	1	PR	4. HIGH SENSITIVITY	1	1	0	1	1	1
INS-E-029	E: Mixed	Endometrioid adenocarcinoma of endometrium	0	SD	1. LOW SENSITIVITY	1	0	0	1	0	0
INS-E-031	E: Mixed	Adenocarcinoma from biliary system (cholangiocarcinoma)	0	PD	1. LOW SENSITIVITY	0	0	0	0	0	0
INS-E-033	E: Mixed	Merkle cell carcinoma	0	PD		1	0	0	1	0	0
INS-E-036	E: Mixed	Neuroendocrine tumor of pancreas	0	SD		0	0	0	1	1	1
