# Supplementary material for: Pan-cancer analysis of longitudinal metastatic tumors reveals genomic alterations and immune landscape dynamics associated with pembrolizumab sensitivity
Source: Nat Commun. 2021 Aug 26;12:5137. doi: 10.1038/s41467-021-25432-7 (PMC8390680; doi:10.1038/s41467-021-25432-7)
Supplement: Supplementary file 5 — Supplementary Data 2 [file 41467_2021_25432_MOESM5_ESM.xlsx]

## Sheet: sData2
SUPPLEMENTARY DATA 2 - BASELINE TUMOR MUTATION ENRICHMENT
gene	Group1	Group2	n_mutated_group1	n_mutated_group2	n_mutated_BkgPanCan	PanCan_n	Pval	OR.odds.ratio	Conf.int1	Conf.int2	pAdjFDR	OncoKB
PREX2	CB.HS	Rest	6 of 19	1 of 27	161	1601	0.00949709	4.12247	1.26684	11.8187	0.0171852	ANNOTATED
BIRC6	CB.HS	Rest	5 of 19	1 of 27	137	1601	0.0204558	3.81095	1.05822	11.4118	0.0283436	CGC
CNTNAP2	CB.HS	Rest	6 of 19	0 of 27	165	1601	0.0106513	4.01163	1.23312	11.4966	0.0183978	CGC
PTPRB	CB.HS	Rest	5 of 19	1 of 27	169	1601	0.0449435	3.02305	0.841523	9.02182	0.0487958	CGC
GRM3	CB.HS	Rest	5 of 19	0 of 27	118	1601	0.01138	4.48105	1.24144	13.4573	0.0188017	FOUNDATION ONE CDX
ANKRD11	CB.HS	Rest	5 of 19	1 of 27	94	1601	0.00450783	5.71299	1.57642	17.239	0.0114198	TSG
BRCA2	CB.HS	Rest	5 of 19	0 of 27	97	1601	0.00513337	5.52503	1.52562	16.6612	0.0114746	TSG
TET3	CB.HS	Rest	5 of 19	1 of 27	70	1601	0.0013002	7.78833	2.13426	23.7218	0.0038006	TSG
APOB	CB.HS	Rest	7 of 19	1 of 27	251	1601	0.0215914	3.13438	1.03497	8.73391	0.0283436
ARHGEF4	CB.HS	Rest	5 of 19	1 of 27	33	1601	4.96602e-05	16.8571	4.48792	53.2688	0.000377418
COL14A1	CB.HS	Rest	5 of 19	1 of 27	130	1601	0.016685	4.03563	1.11956	12.0936	0.0243858
COL3A1	CB.HS	Rest	5 of 19	1 of 27	158	1601	0.0351066	3.2581	0.906264	9.73348	0.0404258
DNAH3	CB.HS	Rest	7 of 19	1 of 27	232	1601	0.0144127	3.4384	1.13456	9.58995	0.0228201
FHAD1	CB.HS	Rest	5 of 19	1 of 27	5	1601	3.05803e-08	110.318	22.8052	547.713	1.16205e-06
FLG2	CB.HS	Rest	8 of 19	1 of 27	170	1601	0.000473887	6.10954	2.1022	16.9383	0.00163706
FREM2	CB.HS	Rest	5 of 19	1 of 27	139	1601	0.0216307	3.75117	1.0418	11.2298	0.0283436
IGSF9B	CB.HS	Rest	6 of 19	1 of 27	76	1601	0.000223846	9.2291	2.79751	26.8993	0.000850613
LAMA2	CB.HS	Rest	6 of 19	0 of 27	179	1601	0.015505	3.66194	1.12682	10.4864	0.0235676
LAMA3	CB.HS	Rest	5 of 19	1 of 27	141	1601	0.0228502	3.69308	1.02583	11.053	0.0289435
MBD5	CB.HS	Rest	5 of 19	1 of 27	103	1601	0.0065689	5.1844	1.43289	15.6089	0.0138677
MED1	CB.HS	Rest	5 of 19	1 of 27	35	1601	6.41537e-05	15.8805	4.24122	50.0828	0.000406307
MED12L	CB.HS	Rest	5 of 19	1 of 27	112	1601	0.00923057	4.73959	1.31198	14.2508	0.0171852
MXRA5	CB.HS	Rest	6 of 19	1 of 27	220	1601	0.0385292	2.89454	0.892522	8.26585	0.0430621
PRRC2C	CB.HS	Rest	6 of 19	0 of 27	76	1601	0.000223846	9.2291	2.79751	26.8993	0.000850613
QSOX1	CB.HS	Rest	5 of 19	0 of 27	20	1601	5.78053e-06	27.9219	7.18688	92.701	7.32201e-05
RAI1	CB.HS	Rest	5 of 19	1 of 27	67	1601	0.0010777	8.15135	2.23122	24.8591	0.00341272
RBL2	CB.HS	Rest	5 of 19	0 of 27	22	1601	8.65614e-06	25.3885	6.58196	83.3248	8.22333e-05
SELP	CB.HS	Rest	5 of 19	1 of 27	79	1601	0.00217552	6.86086	1.8865	20.8076	0.00590498
SI	CB.HS	Rest	7 of 19	1 of 27	190	1601	0.0049386	4.32603	1.42453	12.09	0.0114746
SPHKAP	CB.HS	Rest	6 of 19	1 of 27	202	1601	0.0266384	3.19317	0.98379	9.12697	0.0326536
SRCIN1	CB.HS	Rest	5 of 19	1 of 27	46	1601	0.000211256	12.016	3.24847	37.2359	0.000850613
UNC79	CB.HS	Rest	5 of 19	1 of 27	154	1601	0.0319089	3.35183	0.932044	10.0176	0.0378918
USF3	CB.HS	Rest	6 of 19	1 of 27	71	1601	0.000157065	9.90847	2.99791	28.9642	0.000850613
USP29	CB.HS	Rest	5 of 19	1 of 27	107	1601	0.00767269	4.97663	1.37672	14.9812	0.0153454
WDFY4	CB.HS	Rest	5 of 19	1 of 27	15	1601	1.74945e-06	37.248	9.32163	129.186	3.32395e-05
