# Supplementary material for: Pan-cancer analysis of longitudinal metastatic tumors reveals genomic alterations and immune landscape dynamics associated with pembrolizumab sensitivity
Source: Nat Commun. 2021 Aug 26;12:5137. doi: 10.1038/s41467-021-25432-7 (PMC8390680; doi:10.1038/s41467-021-25432-7)
Supplement: Supplementary file 6 — Supplementary Data 3 [file 41467_2021_25432_MOESM6_ESM.xlsx]

## Sheet: sData3
SUPPLEMENTARY DATA 3 - DE in HS/CB
Ensembl ID	baseMean	log2FoldChange	lfcSE	stat	pvalue	padj	hugo.name
ENSG00000196805.7	434.407	29.6114	2.99759	9.87841	5.1647e-23	1.22657e-18	SPRR2B
ENSG00000171711.2	225.673	28.907	3.00334	9.62495	6.2739e-22	7.3036e-18	DEFB4A
ENSG00000184033.13	109.068	-28.7316	2.99749	-9.58522	9.22599e-22	7.3036e-18	CTAG1B
ENSG00000268651.2	103.183	-28.3803	2.99749	-9.46803	2.85182e-21	1.69319e-17	CTAG1A
ENSG00000250920.1	39.1576	-24.1595	3.00483	-8.04021	8.96825e-16	4.25974e-12	RP11-297P16.4
ENSG00000159455.8	311.768	21.3023	2.99633	7.10948	1.1648e-12	4.61048e-09	LCE2B
ENSG00000187180.3	195.027	20.8836	3.00196	6.95665	3.48467e-12	1.18225e-08	LCE2C
ENSG00000187223.3	94.6155	20.4308	2.99686	6.81741	9.26994e-12	2.7519e-08	LCE2D
ENSG00000235942.2	63.7002	20.1115	3.0021	6.69915	2.09637e-11	4.78602e-08	LCE6A
ENSG00000283227.1	61.5775	20.1382	3.00772	6.6955	2.14941e-11	4.78602e-08	RP1-20N18.10
ENSG00000273217.1	61.5761	20.1246	3.00772	6.69098	2.21677e-11	4.78602e-08	CTC-432M15.3
ENSG00000177257.2	46.5268	19.7867	3.00334	6.58823	4.45105e-11	8.80901e-08	DEFB4B
ENSG00000117215.14	403.389	3.59807	0.561082	6.41273	1.42932e-10	2.61115e-07	PLA2G2D
ENSG00000161405.16	4372.67	2.7185	0.431907	6.29418	3.09037e-10	5.24237e-07	IKZF3
ENSG00000113088.5	1712.29	2.84714	0.455869	6.24552	4.22397e-10	6.68767e-07	GZMK
ENSG00000089012.14	230.384	2.66851	0.42815	6.23266	4.58591e-10	6.80692e-07	SIRPG
ENSG00000172116.21	528.844	2.51735	0.41949	6.00097	1.9614e-09	2.74007e-06	CD8B
ENSG00000167286.9	964.619	2.26839	0.379274	5.98088	2.21936e-09	2.9282e-06	CD3D
ENSG00000152969.17	239.393	2.42308	0.413604	5.85845	4.67194e-09	5.83968e-06	JAKMIP1
ENSG00000177807.8	98.1254	2.57682	0.442358	5.82518	5.70497e-09	6.77436e-06	KCNJ10
ENSG00000183918.15	971.12	2.45409	0.423041	5.80108	6.58908e-09	7.45162e-06	SH2D1A
ENSG00000100450.12	490.983	2.75576	0.476928	5.77816	7.55231e-09	8.15272e-06	GZMH
ENSG00000145649.7	1653.6	2.43436	0.422908	5.75623	8.60117e-09	8.88127e-06	GZMA
ENSG00000198851.9	988.738	2.3417	0.411028	5.69716	1.21816e-08	1.20542e-05	CD3E
ENSG00000182866.16	1806.94	2.24586	0.398997	5.62876	1.81507e-08	1.69614e-05	LCK
ENSG00000234663.5	80.2337	3.06528	0.544955	5.62483	1.85691e-08	1.69614e-05	LINC01934
ENSG00000211772.11	2787.53	2.33568	0.415977	5.61492	1.9665e-08	1.72972e-05	TRBC2
ENSG00000197057.9	382.362	2.83993	0.508666	5.58309	2.36278e-08	1.98102e-05	DTHD1
ENSG00000172673.10	958.123	2.25491	0.404178	5.579	2.41904e-08	1.98102e-05	THEMIS
ENSG00000105374.9	1181.46	2.30436	0.414038	5.56557	2.61295e-08	2.0685e-05	NKG7
ENSG00000255819.7	308.418	2.63658	0.474679	5.55444	2.78506e-08	2.13363e-05	KLRC4-KLRK1
ENSG00000122188.12	643.695	2.41515	0.438824	5.50368	3.71935e-08	2.76034e-05	LAX1
ENSG00000153563.15	2643.76	2.61394	0.476864	5.48152	4.21678e-08	3.03467e-05	CD8A
ENSG00000121807.5	554.984	1.64675	0.300725	5.47592	4.35249e-08	3.04021e-05	CCR2
ENSG00000160185.14	393.694	2.50249	0.458742	5.45512	4.89398e-08	3.32077e-05	UBASH3A
ENSG00000172575.11	2088.18	2.32927	0.4282	5.43966	5.33811e-08	3.52152e-05	RASGRP1
ENSG00000256039.1	104.064	3.44204	0.633361	5.43457	5.49298e-08	3.52575e-05	RP11-291B21.2
ENSG00000211752.3	59.659	2.94936	0.5437	5.42461	5.80814e-08	3.53248e-05	TRBV27
ENSG00000101082.13	861.904	2.41901	0.446277	5.42042	5.94588e-08	3.53248e-05	SLA2
ENSG00000116824.4	2224.83	2.16682	0.399761	5.42031	5.9497e-08	3.53248e-05	CD2
ENSG00000271503.5	5147.82	2.31806	0.429291	5.39974	6.67368e-08	3.86569e-05	CCL5
ENSG00000213413.2	332.019	3.18993	0.593879	5.37135	7.81507e-08	4.41905e-05	PVRIG
ENSG00000211751.9	1443.02	2.37585	0.442787	5.36568	8.0644e-08	4.45399e-05	TRBC1
ENSG00000124203.6	1299.06	2.61224	0.487912	5.35391	8.60729e-08	4.64578e-05	ZNF831
ENSG00000111537.4	345.918	2.48339	0.466647	5.32177	1.0276e-07	5.39839e-05	IFNG
ENSG00000106785.14	1459.11	0.986524	0.185485	5.31861	1.04563e-07	5.39839e-05	TRIM14
ENSG00000160654.9	879.512	2.29869	0.433128	5.30719	1.11328e-07	5.5225e-05	CD3G
ENSG00000139193.3	490.403	2.67422	0.503931	5.30672	1.11617e-07	5.5225e-05	CD27
ENSG00000164483.16	437.284	2.18378	0.412588	5.2929	1.20394e-07	5.7195e-05	SAMD3
ENSG00000211745.3	47.3536	2.75821	0.521449	5.28952	1.22636e-07	5.7195e-05	TRBV4-2
ENSG00000181847.11	1513.54	2.40712	0.455097	5.28924	1.22824e-07	5.7195e-05	TIGIT
ENSG00000179583.18	3544.04	1.1998	0.228043	5.26129	1.43052e-07	6.43452e-05	CIITA
ENSG00000013725.14	1196.53	2.33404	0.443932	5.25764	1.45913e-07	6.43452e-05	CD6
ENSG00000180096.11	791.971	2.23959	0.426009	5.25715	1.46307e-07	6.43452e-05	2020-09-01
ENSG00000117560.7	265.763	2.55062	0.486062	5.24751	1.54167e-07	6.65694e-05	FASLG
ENSG00000067445.20	823.797	-0.979699	0.188002	-5.2111	1.87724e-07	7.85957e-05	TRO
ENSG00000156886.11	452.381	2.90102	0.556795	5.2102	1.88638e-07	7.85957e-05	ITGAD
ENSG00000274767.1	55.0315	3.65837	0.705225	5.18752	2.13116e-07	8.72636e-05	AC131056.3
ENSG00000211716.2	66.2176	2.9712	0.573251	5.18306	2.18273e-07	8.78604e-05	TRBV9
ENSG00000211714.3	58.4272	3.23191	0.632526	5.10954	3.22948e-07	0.000126143	TRBV7-3
ENSG00000155657.26	9253.52	2.26296	0.442944	5.10892	3.24001e-07	0.000126143	TTN
ENSG00000188389.10	578.967	2.48434	0.487218	5.09903	3.41399e-07	0.000130735	PDCD1
ENSG00000128383.12	330.341	2.10601	0.413264	5.09605	3.46806e-07	0.000130735	APOBEC3A
ENSG00000124256.14	297.085	2.25672	0.44375	5.08558	3.66512e-07	0.000136005	ZBP1
ENSG00000147168.12	1595.08	1.85455	0.364969	5.08139	3.7469e-07	0.0001369	IL2RG
ENSG00000251517.1	13.2655	3.26376	0.644377	5.06498	4.08438e-07	0.00014697	RP11-109E24.1
ENSG00000211794.3	47.3668	2.71461	0.536595	5.05896	4.21552e-07	0.000147337	TRAV12-3
ENSG00000172215.5	1684.84	2.50458	0.495092	5.05882	4.21868e-07	0.000147337	CXCR6
ENSG00000164674.15	892.201	1.46094	0.289883	5.03974	4.66165e-07	0.000158329	SYTL3
ENSG00000211799.3	47.083	2.3602	0.468336	5.03953	4.66673e-07	0.000158329	TRAV19
ENSG00000163519.13	711.104	2.3982	0.477247	5.02508	5.03233e-07	0.000168328	TRAT1
ENSG00000073861.2	384.903	2.32413	0.464611	5.00231	5.66484e-07	0.000186853	TBX21
ENSG00000211753.4	97.3123	2.33065	0.466752	4.99333	5.93456e-07	0.000193068	TRBV28
ENSG00000211706.2	26.0182	3.45316	0.691937	4.99057	6.02005e-07	0.000193203	TRBV6-1
ENSG00000005844.17	3786.29	2.10902	0.424643	4.96657	6.81473e-07	0.000215791	ITGAL
ENSG00000181215.14	86.6783	3.08204	0.62138	4.95998	7.04997e-07	0.000220302	C4orf50
ENSG00000137078.8	194.967	1.72863	0.350598	4.93052	8.20097e-07	0.000252941	SIT1
ENSG00000026751.16	2134.78	1.93061	0.391869	4.92667	8.3641e-07	0.000254666	SLAMF7
ENSG00000065675.14	664.558	2.07235	0.422525	4.90468	9.35779e-07	0.000280014	PRKCQ
ENSG00000211746.3	87.3241	2.34223	0.477702	4.90312	9.43246e-07	0.000280014	TRBV19
ENSG00000211797.2	40.3299	2.63522	0.539274	4.8866	1.02592e-06	0.000300796	TRAV17
ENSG00000070190.12	1038.1	1.43098	0.293741	4.87158	1.10712e-06	0.000320647	DAPP1
ENSG00000211710.3	32.9431	2.4609	0.505609	4.86719	1.13197e-06	0.000323893	TRBV4-1
ENSG00000146285.13	346.778	1.98084	0.407236	4.8641	1.14981e-06	0.000325081	SCML4
ENSG00000211789.2	62.3283	2.31339	0.476308	4.85693	1.19222e-06	0.000333108	TRAV12-2
ENSG00000211792.2	35.7405	2.57406	0.530965	4.84789	1.24779e-06	0.00034458	TRAV14DV4
ENSG00000154451.14	6059.08	2.05108	0.423632	4.84167	1.28753e-06	0.000351467	GBP5
ENSG00000103522.15	1504.33	2.01806	0.41706	4.83877	1.30643e-06	0.000352574	IL21R
ENSG00000277089.4	124.147	2.46776	0.51038	4.83515	1.33043e-06	0.000355016	AC069363.1
ENSG00000169495.4	132.248	1.72263	0.356907	4.82655	1.3892e-06	0.00036658	HTRA4
ENSG00000196743.8	11156.8	0.849457	0.176362	4.81655	1.4606e-06	0.000381184	GM2A
ENSG00000167984.17	1624.39	2.07928	0.432604	4.80644	1.53642e-06	0.000396615	NLRC3
ENSG00000186810.7	288.454	2.06485	0.430275	4.79891	1.59535e-06	0.000407397	CXCR3
ENSG00000227191.8	452.223	2.34624	0.490959	4.7789	1.76257e-06	0.000445312	TRGC2
ENSG00000258875.5	69.048	1.77487	0.37172	4.77476	1.79923e-06	0.000447094	CTD-2547L24.3
ENSG00000255398.2	1005.1	1.66674	0.349138	4.77386	1.80728e-06	0.000447094	HCAR3
ENSG00000234753.5	35.4888	-2.86214	0.600069	-4.76969	1.84506e-06	0.000451736	FOXP4-AS1
ENSG00000211943.2	659.559	3.01561	0.634817	4.75036	2.03059e-06	0.000492088	IGHV3-15
ENSG00000274752.1	37.4315	2.34644	0.495737	4.73324	2.20966e-06	0.000530073	TRBV12-3
ENSG00000189233.11	124.952	2.08248	0.440311	4.72957	2.24998e-06	0.000534348	NUGGC
ENSG00000245164.6	137.222	2.25897	0.478094	4.72495	2.30173e-06	0.000536126	LINC00861
ENSG00000213809.8	1210.09	2.28563	0.483745	4.72487	2.30262e-06	0.000536126	KLRK1
ENSG00000153283.12	1725.71	2.00952	0.426322	4.71363	2.43344e-06	0.00055826	CD96
ENSG00000174946.6	367.381	2.31777	0.491816	4.71269	2.44469e-06	0.00055826	GPR171
ENSG00000009790.14	992.758	1.79537	0.382656	4.69187	2.70713e-06	0.000612302	TRAF3IP3
ENSG00000008517.16	2522.29	1.46651	0.313206	4.68226	2.83725e-06	0.000635678	IL32
ENSG00000163508.12	501.621	2.16368	0.462914	4.67405	2.95323e-06	0.00065548	EOMES
ENSG00000011590.13	98.1508	2.51067	0.538704	4.66059	3.15308e-06	0.000693358	ZBTB32
ENSG00000172543.7	848.506	2.01762	0.434302	4.64566	3.38992e-06	0.000735532	CTSW
ENSG00000075218.18	295.314	-1.67114	0.3598	-4.64463	3.40682e-06	0.000735532	GTSE1
ENSG00000122223.12	296.722	2.14505	0.462996	4.63297	3.60452e-06	0.000771204	CD244
ENSG00000179715.12	288.234	1.37854	0.298192	4.623	3.78229e-06	0.000802014	PCED1B
ENSG00000066032.18	68.0574	-2.87249	0.623388	-4.60787	4.06817e-06	0.000854999	CTNNA2
ENSG00000211777.2	30.312	2.37718	0.517743	4.59144	4.40201e-06	0.000917046	TRAV3
ENSG00000255833.1	188.187	1.95893	0.42705	4.58712	4.49395e-06	0.000922709	TIFAB
ENSG00000184459.8	185.558	13.6964	2.98622	4.58652	4.50689e-06	0.000922709	BPIFC
ENSG00000198846.5	664.079	1.66531	0.363251	4.58447	4.5515e-06	0.000923876	TOX
ENSG00000160856.20	449.165	2.29547	0.501409	4.57805	4.69339e-06	0.000944604	FCRL3
ENSG00000163564.14	572.136	2.19428	0.479587	4.57535	4.75416e-06	0.000948795	PYHIN1
ENSG00000251408.1	9.82108	3.32094	0.726765	4.56948	4.88933e-06	0.00096764	RP11-586D19.2
ENSG00000172594.12	1272.46	1.00924	0.221863	4.54895	5.39145e-06	0.00105493	SMPDL3A
ENSG00000198821.10	1144.14	1.92275	0.42278	4.54787	5.41925e-06	0.00105493	CD247
ENSG00000197471.11	1737.01	1.72252	0.379224	4.54222	5.56656e-06	0.0010748	SPN
ENSG00000169442.8	1751.56	1.64185	0.36216	4.53349	5.80178e-06	0.00109825	CD52
ENSG00000109943.8	685.95	2.34438	0.51728	4.53213	5.83907e-06	0.00109825	CRTAM
ENSG00000135362.13	1025.1	0.982314	0.216746	4.53209	5.84036e-06	0.00109825	PRR5L
ENSG00000173208.3	318.216	1.97936	0.436858	4.53091	5.87302e-06	0.00109825	ABCD2
ENSG00000160593.18	1701.1	1.54555	0.341428	4.52673	5.99036e-06	0.00111145	JAML
ENSG00000168421.12	1360.04	1.96207	0.433854	4.52241	6.11384e-06	0.00112556	RHOH
ENSG00000159496.14	99.9986	2.38278	0.528936	4.50485	6.64194e-06	0.00121338	RGL4
ENSG00000145040.3	52.4126	-1.91326	0.425479	-4.49671	6.90115e-06	0.00125111	UCN2
ENSG00000078589.12	920.945	2.13299	0.474606	4.49423	6.9821e-06	0.00125494	P2RY10
ENSG00000211935.3	439.885	3.509	0.78102	4.49284	7.02796e-06	0.00125494	IGHV1-3
ENSG00000267554.1	82.1988	1.82742	0.407378	4.48582	7.26351e-06	0.00128732	RP11-686D22.10
ENSG00000042832.11	139.957	1.16103	0.259315	4.47732	7.55875e-06	0.00132436	TG
ENSG00000162777.16	1718.92	1.2976	0.289863	4.4766	7.58402e-06	0.00132436	DENND2D
ENSG00000106948.16	6085.42	1.75937	0.393315	4.47319	7.70614e-06	0.00133586	AKNA
ENSG00000174500.12	184.734	1.33065	0.29781	4.46812	7.89102e-06	0.0013435	GCSAM
ENSG00000173762.7	915.538	2.12153	0.475083	4.4656	7.98437e-06	0.0013435	CD7
ENSG00000004838.13	57.9954	-1.01747	0.227873	-4.4651	8.00326e-06	0.0013435	ZMYND10
ENSG00000152766.5	548.258	2.14464	0.480386	4.46441	8.02884e-06	0.0013435	ANKRD22
ENSG00000205045.8	968.607	1.64642	0.368797	4.4643	8.03304e-06	0.0013435	SLFN12L
ENSG00000107485.15	338.122	2.14627	0.482362	4.44951	8.6067e-06	0.00142937	GATA3
ENSG00000140396.12	5782.46	0.725519	0.163425	4.43948	9.01785e-06	0.00148129	NCOA2
ENSG00000183813.6	857.783	1.73737	0.3914	4.43885	9.04406e-06	0.00148129	CCR4
ENSG00000163599.14	1275.62	2.05803	0.463991	4.43549	9.18629e-06	0.00149428	CTLA4
ENSG00000105639.18	2589.61	1.21089	0.273607	4.42566	9.61483e-06	0.00153361	JAK3
ENSG00000278030.1	46.8139	2.22331	0.502553	4.42403	9.68743e-06	0.00153361	TRBV7-9
ENSG00000174255.6	69.9535	2.53809	0.573783	4.42343	9.71482e-06	0.00153361	ZNF80
ENSG00000100628.11	269.067	1.4513	0.328254	4.42127	9.8121e-06	0.00153361	ASB2
ENSG00000189350.12	110.031	1.93916	0.438688	4.42037	9.85329e-06	0.00153361	TOGARAM2
ENSG00000105366.15	362.686	2.14146	0.484498	4.41996	9.87206e-06	0.00153361	SIGLEC8
ENSG00000255987.1	71.2076	1.97549	0.446966	4.41978	9.88006e-06	0.00153361	TOMM20P2
ENSG00000177272.8	517.308	1.72679	0.391091	4.41532	1.00862e-05	0.00155544	KCNA3
ENSG00000175463.11	1066.33	2.09799	0.475383	4.41326	1.01826e-05	0.00156017	TBC1D10C
ENSG00000211689.7	224.027	2.14528	0.486314	4.41131	1.02747e-05	0.00156418	TRGC1
ENSG00000187862.11	87.7205	2.22608	0.505173	4.40657	1.05018e-05	0.00158858	TTC24
ENSG00000159516.8	1104.92	13.1793	2.99199	4.40486	1.05854e-05	0.00159109	SPRR2G
ENSG00000093072.15	3833.42	1.3501	0.306991	4.39785	1.09329e-05	0.00163299	CECR1
ENSG00000110448.10	990.655	1.84381	0.419587	4.39435	1.11106e-05	0.00164724	CD5
ENSG00000178573.6	4812	1.17149	0.266657	4.39325	1.1167e-05	0.00164724	MAF
ENSG00000113263.12	2273.98	1.99995	0.457311	4.3733	1.22384e-05	0.00179414	ITK
ENSG00000267074.1	66.5334	2.03165	0.46527	4.36659	1.26201e-05	0.00183874	RP11-1094M14.5
ENSG00000167619.11	92.5189	-2.2919	0.525408	-4.36214	1.28795e-05	0.00186509	TMEM145
ENSG00000181036.13	321.426	2.3687	0.544357	4.35136	1.35293e-05	0.00194732	FCRL6
ENSG00000156234.7	349.395	2.65015	0.609905	4.34519	1.39157e-05	0.00198329	CXCL13
ENSG00000074582.12	604.011	-0.450907	0.103783	-4.34471	1.39462e-05	0.00198329	BCS1L
ENSG00000188373.4	273.775	12.9848	2.98981	4.34301	1.40546e-05	0.0019868	C10orf99
ENSG00000185811.16	3495.06	1.65192	0.380657	4.33966	1.42701e-05	0.00200384	IKZF1
ENSG00000211679.2	3782.75	2.57713	0.59401	4.33853	1.43439e-05	0.00200384	IGLC3
ENSG00000211801.3	25.3425	2.41843	0.558292	4.33184	1.4787e-05	0.00205366	TRAV21
ENSG00000172794.19	444.604	1.98509	0.458991	4.3249	1.526e-05	0.00210464	RAB37
ENSG00000204136.10	1123.84	1.13382	0.262224	4.32387	1.53313e-05	0.00210464	GGTA1P
ENSG00000272142.1	52.474	-1.26216	0.293269	-4.30378	1.6791e-05	0.00229178	RP11-428J1.5
ENSG00000283063.1	32.015	2.35358	0.547584	4.29812	1.72253e-05	0.00232649	TRBV6-2
ENSG00000211734.3	76.0784	2.26967	0.528086	4.29792	1.72412e-05	0.00232649	TRBV5-1
ENSG00000205089.7	136.217	2.20735	0.51383	4.29588	1.74001e-05	0.00233466	CCNI2
ENSG00000241294.1	98.4603	3.50047	0.815956	4.29002	1.78655e-05	0.00237277	IGKV2-24
ENSG00000027869.11	565.223	1.88737	0.440032	4.28916	1.79347e-05	0.00237277	SH2D2A
ENSG00000186265.9	236.878	1.9989	0.466167	4.28795	1.80332e-05	0.00237277	BTLA
ENSG00000139192.11	894.964	0.610409	0.142375	4.28732	1.80838e-05	0.00237277	TAPBPL
ENSG00000263264.1	183.797	2.31501	0.540603	4.28226	1.85001e-05	0.00241296	CTB-133G6.1
ENSG00000211786.3	25.9339	2.40131	0.560904	4.28115	1.85933e-05	0.00241296	TRAV8-2
ENSG00000115353.10	253.765	1.96544	0.459793	4.27461	1.9147e-05	0.00247132	TACR1
ENSG00000280135.1	67.2538	2.14226	0.502291	4.26498	1.99918e-05	0.0025664	RP1-47M23.3
ENSG00000185527.11	66.7872	1.79078	0.420073	4.26302	2.01683e-05	0.00257514	PDE6G
ENSG00000127152.17	2600.73	1.93227	0.454034	4.25577	2.08328e-05	0.00263175	BCL11B
ENSG00000100385.13	2636.88	1.80756	0.424828	4.25479	2.09244e-05	0.00263175	IL2RB
ENSG00000211694.2	96.3379	2.25399	0.529914	4.2535	2.10452e-05	0.00263175	TRGV10
ENSG00000122224.17	916.008	2.18537	0.513794	4.2534	2.10549e-05	0.00263175	LY9
ENSG00000160791.13	1820.44	1.81599	0.427239	4.25053	2.13265e-05	0.00265175	CCR5
ENSG00000127561.14	166.395	1.39793	0.329023	4.24872	2.14999e-05	0.00265369	SYNGR3
ENSG00000183856.10	712.762	-1.84326	0.433909	-4.24803	2.15656e-05	0.00265369	IQGAP3
ENSG00000281103.1	188.225	1.64951	0.388897	4.24151	2.22023e-05	0.00271795	TRG-AS1
ENSG00000079263.18	648.16	1.58746	0.374791	4.23559	2.27948e-05	0.00277617	SP140
ENSG00000143185.3	94.0195	1.79509	0.424212	4.23158	2.32053e-05	0.00281175	XCL2
ENSG00000211699.2	24.1325	2.97423	0.703182	4.22968	2.34027e-05	0.00282127	TRGV3
ENSG00000065833.8	1547.9	0.943269	0.22329	4.22441	2.39569e-05	0.0028735	ME1
ENSG00000183542.5	70.0799	2.55563	0.605406	4.22136	2.42837e-05	0.00289806	KLRC4
ENSG00000211788.2	46.801	2.20222	0.523155	4.20949	2.55947e-05	0.00303925	TRAV13-1
ENSG00000104490.17	922.075	0.649675	0.154411	4.20744	2.58275e-05	0.00305163	NCALD
ENSG00000107742.12	5904.45	1.65809	0.39427	4.20546	2.6055e-05	0.00306014	SPOCK2
ENSG00000211747.3	103.189	1.82536	0.434138	4.20458	2.61572e-05	0.00306014	TRBV20-1
ENSG00000089692.8	334.291	1.43759	0.342272	4.20015	2.6674e-05	0.00310529	LAG3
ENSG00000258732.1	19.331	2.97279	0.708175	4.19782	2.69498e-05	0.0031221	RP11-603B24.1
ENSG00000143520.6	25208.1	12.4472	2.9665	4.19593	2.71749e-05	0.00313289	FLG2
ENSG00000277734.7	4014.41	1.65298	0.394823	4.18663	2.83131e-05	0.00324834	TRAC
ENSG00000282939.1	59.625	1.75534	0.4194	4.18536	2.84712e-05	0.00325078	TRBV7-2
ENSG00000226660.2	42.3894	2.02595	0.484281	4.18342	2.87155e-05	0.00326299	TRBV2
ENSG00000232869.2	56.356	2.16149	0.517582	4.17613	2.96508e-05	0.00333975	TRBV29-1
ENSG00000239713.8	1821.88	1.21759	0.29157	4.17597	2.96723e-05	0.00333975	APOBEC3G
ENSG00000261471.1	13.5777	3.22088	0.771889	4.17272	3.00979e-05	0.00337168	RP11-61F12.1
ENSG00000156475.18	210.458	1.87408	0.449519	4.16908	3.05835e-05	0.00340999	PPP2R2B
ENSG00000127074.14	108.119	1.59891	0.383742	4.16664	3.09125e-05	0.00343057	RGS13
ENSG00000162739.13	735.485	1.81845	0.43665	4.16453	3.1199e-05	0.00344625	SLAMF6
ENSG00000196123.12	1506.83	-0.622381	0.149488	-4.16341	3.13531e-05	0.00344725	KIAA0895L
ENSG00000168268.10	1104.78	-0.949257	0.228083	-4.16189	3.15631e-05	0.00345434	NT5DC2
ENSG00000197457.9	1796.56	-0.979909	0.235664	-4.15808	3.20933e-05	0.00349625	STMN3
ENSG00000101445.9	4387.87	1.62569	0.391283	4.15478	3.25605e-05	0.00350459	PPP1R16B
ENSG00000211670.2	288.063	3.59873	0.866191	4.15466	3.25771e-05	0.00350459	IGLV3-9
ENSG00000105889.14	135.999	-1.43326	0.344998	-4.15441	3.26126e-05	0.00350459	STEAP1B
ENSG00000162896.5	1586.25	1.71145	0.412304	4.15094	3.31111e-05	0.00354214	PIGR
ENSG00000225079.2	26.4025	2.29781	0.554303	4.14539	3.39231e-05	0.00360887	FTH1P22
ENSG00000266094.7	4738.08	1.12266	0.270884	4.14444	3.40644e-05	0.00360887	RASSF5
ENSG00000152784.15	163.098	1.59417	0.384732	4.14359	3.41907e-05	0.00360887	PRDM8
ENSG00000173546.7	4441.62	-1.16364	0.281032	-4.1406	3.46398e-05	0.00364009	CSPG4
ENSG00000162654.8	8334.21	1.43617	0.346986	4.13898	3.48856e-05	0.00364697	GBP4
ENSG00000197540.7	311.067	2.61607	0.632183	4.13815	3.50124e-05	0.00364697	GZMM
ENSG00000256262.1	34.9199	1.76453	0.426906	4.13331	3.57577e-05	0.00369264	USP30-AS1
ENSG00000227678.7	19.8787	2.5062	0.606345	4.13328	3.57618e-05	0.00369264	RP11-73O6.3
ENSG00000125735.10	422.936	1.68939	0.408873	4.13183	3.5989e-05	0.00370002	TNFSF14
ENSG00000147138.1	330.491	1.99482	0.482927	4.13068	3.61687e-05	0.00370246	GPR174
ENSG00000168229.3	114.199	1.62317	0.394202	4.11762	3.82804e-05	0.00390181	PTGDR
ENSG00000136250.11	2034.04	1.34241	0.326394	4.11286	3.90794e-05	0.00396623	AOAH
ENSG00000232578.4	10.6772	2.72088	0.661927	4.11055	3.94721e-05	0.00398904	CTC-303L1.1
ENSG00000241566.1	17.8977	4.2947	1.04533	4.10848	3.9828e-05	0.00400285	IGKV2D-24
ENSG00000005810.17	14190.9	0.710762	0.173028	4.10779	3.9946e-05	0.00400285	MYCBP2
ENSG00000254726.2	490.024	-1.05931	0.258141	-4.10362	4.06734e-05	0.00405862	MEX3A
ENSG00000089685.14	817.864	-1.71092	0.417711	-4.09595	4.20447e-05	0.00415746	BIRC5
ENSG00000163600.12	2285.8	1.86982	0.456571	4.09536	4.21505e-05	0.00415746	ICOS
ENSG00000211820.1	9.67989	2.44181	0.596269	4.09515	4.21891e-05	0.00415746	TRAV41
ENSG00000237702.2	44.1429	2.30984	0.564448	4.09222	4.2726e-05	0.00419298	TRBV3-1
ENSG00000134962.6	55.1531	2.73669	0.669512	4.08759	4.35874e-05	0.00425991	KLB
ENSG00000112984.11	882.968	-1.92625	0.471412	-4.08612	4.38649e-05	0.00426946	KIF20A
ENSG00000163492.14	951.352	1.89604	0.464331	4.08339	4.43837e-05	0.00430232	CCDC141
ENSG00000175779.1	12.4132	2.13828	0.523955	4.08104	4.4834e-05	0.0043283	C15orf53
ENSG00000189013.14	31.1255	2.27159	0.556953	4.0786	4.53082e-05	0.00435638	KIR2DL4
ENSG00000069493.14	2617.95	1.63784	0.402375	4.07044	4.69241e-05	0.00449355	CLEC2D
ENSG00000139626.15	1128.27	1.48251	0.364361	4.06879	4.72576e-05	0.00450732	ITGB7
ENSG00000182487.12	150.566	1.5586	0.383172	4.06763	4.7493e-05	0.00451165	NCF1B
ENSG00000158092.6	2784.21	0.486081	0.119582	4.06485	4.80636e-05	0.00453594	NCK1
ENSG00000211934.3	588.336	2.32211	0.571312	4.06452	4.81307e-05	0.00453594	IGHV1-2
ENSG00000173083.14	1568.95	0.961752	0.237041	4.05732	4.96394e-05	0.00463404	HPSE
ENSG00000211728.2	12.9526	3.26689	0.805517	4.05564	4.9997e-05	0.00463404	TRBV5-6
ENSG00000280018.3	120.181	-1.30111	0.320836	-4.05537	5.0055e-05	0.00463404	CH507-154B10.2
ENSG00000165178.9	292.794	1.29577	0.319531	4.05523	5.00858e-05	0.00463404	NCF1C
ENSG00000276557.1	25.2233	2.03767	0.502515	4.05494	5.01473e-05	0.00463404	TRBV18
ENSG00000115085.13	1580.52	1.92322	0.474464	4.05347	5.04638e-05	0.00464521	ZAP70
ENSG00000254838.5	2359.04	1.34748	0.332884	4.04789	5.1681e-05	0.00473888	GVINP1
ENSG00000047365.11	5838.28	1.4146	0.349617	4.04615	5.20663e-05	0.00475585	ARAP2
ENSG00000211652.2	155.173	2.1064	0.521001	4.04299	5.27739e-05	0.00477442	IGLV7-43
ENSG00000180644.7	2445.68	2.06895	0.511763	4.0428	5.28165e-05	0.00477442	PRF1
ENSG00000186185.13	304.108	-1.49838	0.370715	-4.04185	5.30303e-05	0.00477442	KIF18B
ENSG00000125245.12	329.471	2.01501	0.498559	4.04166	5.30736e-05	0.00477442	GPR18
ENSG00000211807.3	25.0842	1.76903	0.437875	4.04003	5.34437e-05	0.00478957	TRAV26-1
ENSG00000004846.16	815.372	-2.25887	0.559444	-4.03771	5.39763e-05	0.00481911	ABCB5
ENSG00000237649.7	684.7	-1.27861	0.316833	-4.03559	5.44654e-05	0.00484456	KIFC1
ENSG00000183508.4	11552	1.54021	0.381862	4.03342	5.4971e-05	0.0048713	FAM46C
ENSG00000272282.1	38.665	2.11167	0.525156	4.02103	5.79444e-05	0.0051157	LINC02084
ENSG00000124641.15	748.332	-0.546144	0.136002	-4.01572	5.9265e-05	0.00520837	MED20
ENSG00000197536.11	682.413	0.93965	0.234032	4.01505	5.94327e-05	0.00520837	C5orf56
ENSG00000150782.11	1134.59	1.27643	0.31824	4.0109	6.04876e-05	0.00528132	IL18
ENSG00000077984.5	1251.74	1.79836	0.448515	4.00958	6.08258e-05	0.0052914	CST7
ENSG00000085999.11	200.392	-1.33887	0.334217	-4.00597	6.17631e-05	0.00535044	RAD54L
ENSG00000132465.10	5245.57	2.20695	0.551074	4.00481	6.20669e-05	0.00535044	JCHAIN
ENSG00000074706.13	638.578	1.60979	0.402007	4.00438	6.21804e-05	0.00535044	IPCEF1
ENSG00000111665.11	275.165	-1.52282	0.380391	-4.00331	6.24611e-05	0.00535334	CDCA3
ENSG00000112578.9	531.837	-1.02545	0.2562	-4.00254	6.26648e-05	0.00535334	BYSL
ENSG00000125355.15	254.016	1.04336	0.260919	3.99879	6.36665e-05	0.00540146	TMEM255A
ENSG00000095585.16	418.891	1.17196	0.293083	3.99873	6.36831e-05	0.00540146	BLNK
ENSG00000213512.1	20.989	2.28072	0.570902	3.99494	6.47108e-05	0.0054691	GBP7
ENSG00000280248.1	49.1828	1.32285	0.331236	3.99368	6.50568e-05	0.00547626	CTD-2047H16.3
ENSG00000205809.9	58.4128	2.26706	0.567767	3.99295	6.52568e-05	0.00547626	KLRC2
ENSG00000112486.15	488.824	2.77572	0.695861	3.9889	6.63811e-05	0.005551	CCR6
ENSG00000183765.20	468.188	-0.486752	0.122071	-3.98746	6.67841e-05	0.00555505	CHEK2
ENSG00000090971.4	333.506	-1.1402	0.286025	-3.98636	6.70936e-05	0.00555505	NAT14
ENSG00000181804.14	1498.75	1.11734	0.280299	3.98623	6.71312e-05	0.00555505	SLC9A9
ENSG00000129195.15	361.306	-1.93462	0.486083	-3.98002	6.89104e-05	0.00568247	FAM64A
ENSG00000161921.14	2016.11	0.87136	0.21905	3.9779	6.95259e-05	0.00571339	CXCL16
ENSG00000182162.10	1303.78	1.48413	0.373538	3.97317	7.09224e-05	0.00580806	P2RY8
ENSG00000198399.14	5503.76	0.656172	0.165427	3.96652	7.29284e-05	0.00595181	ITSN2
ENSG00000240403.5	33.9603	2.65813	0.670862	3.96226	7.42425e-05	0.00603831	KIR3DL2
ENSG00000227039.6	257.022	1.70785	0.432081	3.95262	7.73014e-05	0.00626563	ITGB2-AS1
ENSG00000049247.13	83.9144	1.90798	0.482927	3.95087	7.7866e-05	0.00628808	UTS2
ENSG00000279805.1	93.4377	1.2206	0.309026	3.94983	7.82079e-05	0.00628808	CTA-212A2.1
ENSG00000153904.18	1409.14	-0.737825	0.186853	-3.94869	7.85796e-05	0.00628808	DDAH1
ENSG00000163606.10	464.306	1.33005	0.336914	3.94775	7.88891e-05	0.00628808	CD200R1
ENSG00000211802.3	15.1259	2.76199	0.699644	3.94771	7.89021e-05	0.00628808	TRAV22
ENSG00000130487.5	146.947	1.47147	0.373066	3.94425	8.00507e-05	0.00635796	KLHDC7B
ENSG00000164112.12	87.1424	1.82951	0.463935	3.94346	8.03145e-05	0.00635796	TMEM155
ENSG00000115641.18	1484.89	-1.00527	0.255389	-3.93621	8.27775e-05	0.00653117	FHL2
ENSG00000211793.2	35.1763	1.8064	0.459741	3.92917	8.524e-05	0.0067032	TRAV9-2
ENSG00000122122.9	1892.01	1.51236	0.385127	3.92691	8.60446e-05	0.00674414	SASH3
ENSG00000166444.18	2401.75	-0.797842	0.203462	-3.92133	8.80627e-05	0.00687961	ST5
ENSG00000121769.7	362.874	0.994921	0.253837	3.91953	8.87214e-05	0.00690834	FABP3
ENSG00000276819.1	13.4181	2.60789	0.665696	3.91754	8.94586e-05	0.00694298	TRBV15
ENSG00000140853.15	4553.85	1.09381	0.279474	3.91383	9.0842e-05	0.00702503	NLRC5
ENSG00000117090.14	354.547	1.74455	0.445835	3.91299	9.11595e-05	0.00702503	SLAMF1
ENSG00000276953.1	43.6778	2.08582	0.533137	3.91235	9.14032e-05	0.00702503	TRBV12-4
ENSG00000228232.1	41.8583	-0.959334	0.245307	-3.91075	9.20112e-05	0.00704895	GAPDHP1
ENSG00000128604.19	712.947	1.08205	0.276767	3.90959	9.24523e-05	0.00705997	IRF5
ENSG00000083223.17	4267.34	0.657273	0.168236	3.90685	9.35081e-05	0.00711771	ZCCHC6
ENSG00000006042.11	1288.53	-0.952588	0.244134	-3.9019	9.54404e-05	0.00723743	TMEM98
ENSG00000251301.6	30.0357	1.72998	0.443439	3.90127	9.56904e-05	0.00723743	RP11-81H14.2
ENSG00000213402.2	1040.22	2.14746	0.551177	3.89614	9.77397e-05	0.00736895	PTPRCAP
ENSG00000241490.1	26.3351	2.90601	0.746022	3.89534	9.80617e-05	0.00736984	RP11-553L6.2
ENSG00000053254.15	5553.73	0.589173	0.151359	3.89255	9.91971e-05	0.00741115	FOXN3
ENSG00000072818.11	1385.53	1.75608	0.451151	3.89245	9.92356e-05	0.00741115	ACAP1
ENSG00000224137.1	66.8509	1.84063	0.473554	3.88684	0.000101559	0.00752297	LINC01857
ENSG00000167895.14	2072.83	1.74849	0.449856	3.88677	0.000101586	0.00752297	TMC8
ENSG00000177602.5	172.305	-1.43769	0.369967	-3.88601	0.000101907	0.00752297	GSG2
ENSG00000267312.1	24.9989	1.68211	0.432889	3.88578	0.000102	0.00752297	RP11-1094M14.7
ENSG00000161634.11	697.126	11.5914	2.98675	3.88094	0.000104053	0.00762804	DCD
ENSG00000137343.17	209.193	-0.684636	0.176442	-3.88023	0.000104359	0.00762804	ATAT1
ENSG00000235505.7	258.996	1.00604	0.259287	3.88002	0.000104446	0.00762804	RP11-693N9.2
ENSG00000075702.16	386.827	-1.06519	0.274576	-3.87941	0.000104709	0.00762804	WDR62
ENSG00000198563.13	8327.31	-0.39667	0.102288	-3.87796	0.000105336	0.00764085	DDX39B
ENSG00000100351.16	494.526	1.36276	0.351514	3.87682	0.000105832	0.00764085	GRAP2
ENSG00000211785.1	17.7274	2.2086	0.5697	3.87677	0.00010585	0.00764085	TRAV12-1
ENSG00000185338.4	616.132	1.12125	0.289446	3.8738	0.000107152	0.00771139	SOCS1
ENSG00000101306.10	17.0014	-2.07992	0.538177	-3.86475	0.000111203	0.00797874	MYLK2
ENSG00000182782.7	929.527	1.43666	0.371845	3.86361	0.000111725	0.00799203	HCAR2
ENSG00000273151.1	27.2924	1.3644	0.35347	3.86003	0.000113374	0.00808568	RP11-449P15.2
ENSG00000126264.9	594.884	1.4568	0.377524	3.85883	0.000113931	0.00810102	HCST
ENSG00000263528.7	817.333	0.969009	0.251367	3.85495	0.000115751	0.00820431	IKBKE
ENSG00000188859.6	157.649	-1.03626	0.26886	-3.85427	0.000116074	0.00820431	FAM78B
ENSG00000211938.2	779.264	3.12285	0.811711	3.84724	0.000119455	0.00841818	IGHV3-7
ENSG00000138378.17	1073.11	1.71785	0.446674	3.84586	0.000120132	0.00844086	STAT4
ENSG00000211890.3	1495.05	2.56621	0.668599	3.83819	0.000123946	0.00866322	IGHA2
ENSG00000131979.18	1959.02	1.22715	0.319735	3.83803	0.000124026	0.00866322	GCH1
ENSG00000160957.12	440.825	-1.35534	0.353668	-3.83226	0.000126974	0.00882608	RECQL4
ENSG00000272455.1	102.249	-0.786434	0.205228	-3.83201	0.000127101	0.00882608	RP4-758J18.13
ENSG00000127084.17	1114.4	1.59591	0.416784	3.82911	0.000128609	0.00888046	FGD3
ENSG00000160683.4	587.622	2.28007	0.595463	3.82906	0.000128632	0.00888046	CXCR5
ENSG00000211675.2	3553.82	2.35976	0.61641	3.82823	0.000129067	0.00888469	IGLC1
ENSG00000128284.19	2711.79	1.04709	0.273591	3.82719	0.000129613	0.00889648	APOL3
ENSG00000183067.5	26.3614	-2.57342	0.672959	-3.82403	0.000131285	0.00898529	IGSF5
ENSG00000158517.13	506.495	1.58559	0.415217	3.81871	0.00013415	0.00915499	NCF1
ENSG00000211632.4	30.2941	3.06838	0.803728	3.81768	0.000134711	0.00916691	IGKV3D-11
ENSG00000159147.17	819.213	-0.789873	0.206973	-3.81631	0.000135462	0.0091917	DONSON
ENSG00000241351.3	2369.15	2.8824	0.756428	3.81054	0.000138664	0.00938211	IGKV3-11
ENSG00000073792.15	758.682	-0.834845	0.21974	-3.79924	0.000145143	0.00979259	IGF2BP2
ENSG00000198208.11	288.571	-1.07603	0.283365	-3.79734	0.000146257	0.00983979	RPS6KL1
ENSG00000127824.13	3241.16	1.57845	0.415878	3.79547	0.000147362	0.00988618	TUBA4A
ENSG00000247774.6	432.002	1.42422	0.375334	3.79453	0.000147926	0.00989603	PCED1B-AS1
ENSG00000223865.10	16691.3	0.966804	0.254856	3.79353	0.000148523	0.00990805	HLA-DPB1
ENSG00000256948.1	32.0802	2.33142	0.614914	3.79146	0.000149767	0.00996308	RP11-598F7.3
ENSG00000170006.11	1752.96	1.72041	0.453911	3.7902	0.000150528	0.0099857	TMEM154
ENSG00000176697.18	145.244	-1.67802	0.443065	-3.7873	0.000152291	0.0100745	BDNF
ENSG00000196329.11	1814.91	1.28905	0.340513	3.78562	0.000153328	0.010115	GIMAP5
ENSG00000137976.7	31.6725	2.14921	0.568273	3.78201	0.000155568	0.0102343	DNASE2B
ENSG00000266088.5	36.7537	1.84992	0.490152	3.77418	0.000160537	0.0105115	RP5-1028K7.2
ENSG00000255733.5	57.9663	2.30477	0.610712	3.77391	0.000160706	0.0105115	IFNG-AS1
ENSG00000205413.7	5822.46	0.775862	0.205689	3.77202	0.000161934	0.0105115	SAMD9
ENSG00000007372.21	154.786	-1.44464	0.383005	-3.77184	0.000162047	0.0105115	PAX6
ENSG00000175841.8	20.8475	2.95938	0.784692	3.77139	0.000162338	0.0105115	FAM172BP
ENSG00000279406.1	95.5623	1.18358	0.313844	3.77124	0.000162438	0.0105115	RP11-327E2.5
ENSG00000108018.15	151.512	-1.72966	0.459567	-3.76368	0.000167431	0.0107855	SORCS1
ENSG00000136867.10	1276.8	0.950653	0.252601	3.76346	0.00016758	0.0107855	SLC31A2
ENSG00000172548.14	367.378	1.607	0.427114	3.76247	0.000168242	0.0107918	NIPAL4
ENSG00000180357.9	3951.75	0.273306	0.0726499	3.76196	0.000168587	0.0107918	ZNF609
ENSG00000161031.12	71.6678	3.12454	0.83096	3.76016	0.000169806	0.0108407	PGLYRP2
ENSG00000273301.1	241.88	-3.31314	0.881399	-3.75896	0.000170623	0.0108636	RP11-314B1.2
ENSG00000211648.2	698.929	2.5441	0.677205	3.75676	0.000172126	0.0109082	IGLV1-47
ENSG00000214706.10	1005.52	-0.617597	0.164422	-3.75618	0.00017253	0.0109082	IFRD2
ENSG00000011426.10	2178.08	-1.77759	0.473276	-3.75593	0.000172702	0.0109082	ANLN
ENSG00000183943.5	2200.83	1.01215	0.269597	3.75432	0.000173814	0.0109493	PRKX
ENSG00000152253.8	177.246	-1.75362	0.468278	-3.74484	0.000180509	0.0113211	SPC25
ENSG00000277496.1	126.947	1.85174	0.494566	3.74417	0.000180994	0.0113211	RP11-93B14.9
ENSG00000211695.2	34.4994	1.68734	0.450683	3.74396	0.000181145	0.0113211	TRGV9
ENSG00000229927.2	63.2199	-0.932881	0.249241	-3.74288	0.00018192	0.0113397	RHEBP1
ENSG00000211625.2	96.2174	2.81074	0.751181	3.74175	0.00018274	0.011361	IGKV3D-20
ENSG00000140749.8	2983.78	1.21646	0.325182	3.74085	0.000183396	0.011372	IGSF6
ENSG00000211796.1	8.95191	2.34917	0.628973	3.73492	0.000187774	0.0116131	TRAV16
ENSG00000053372.4	1360.37	-0.70745	0.189512	-3.733	0.000189213	0.0116718	MRTO4
ENSG00000164542.12	480.05	-1.17557	0.315234	-3.72919	0.000192097	0.0118189	KIAA0895
ENSG00000105122.12	1133.49	1.59265	0.427549	3.72508	0.000195257	0.0119701	RASAL3
ENSG00000135763.9	1134.08	-0.503693	0.135246	-3.72427	0.00019588	0.0119701	URB2
ENSG00000109670.13	3310.75	0.54657	0.146782	3.72369	0.000196332	0.0119701	FBXW7
ENSG00000117281.15	230.348	2.39599	0.643498	3.72338	0.00019657	0.0119701	CD160
ENSG00000189430.12	74.322	2.04644	0.550005	3.72076	0.000198626	0.0120643	NCR1
ENSG00000086062.12	5157.9	0.653055	0.17585	3.71369	0.000204256	0.0123747	B4GALT1
ENSG00000146670.9	558.894	-1.54623	0.416663	-3.71098	0.000206461	0.0124764	CDCA5
ENSG00000259834.1	439.402	1.4492	0.391068	3.70575	0.000210763	0.0127041	RP11-284N8.3
ENSG00000241657.1	24.3075	1.96995	0.531754	3.70463	0.000211703	0.0127284	TRBV11-2
ENSG00000048162.20	631.616	-0.460197	0.124484	-3.69683	0.000218312	0.0130927	NOP16
ENSG00000024526.16	863.46	-1.92762	0.522194	-3.69138	0.000223036	0.0133423	DEPDC1
ENSG00000040933.15	3057.94	0.517102	0.14013	3.69015	0.000224125	0.0133738	INPP4A
ENSG00000169594.13	405.349	2.04287	0.553797	3.68885	0.000225271	0.0134084	BNC1
ENSG00000211945.2	720.453	2.38075	0.645533	3.68804	0.000225992	0.0134177	IGHV1-18
ENSG00000187808.4	46.7405	1.78685	0.485002	3.68421	0.000229414	0.0135621	SOWAHD
ENSG00000132768.13	1008.11	-0.613868	0.166629	-3.68404	0.000229566	0.0135621	DPH2
ENSG00000211951.2	166.615	3.50479	0.952129	3.681	0.000232322	0.0136679	IGHV2-26
ENSG00000100453.12	697.893	1.76195	0.478689	3.6808	0.000232508	0.0136679	GZMB
ENSG00000088727.12	349.442	-0.641542	0.174344	-3.67974	0.000233475	0.0136909	KIF9
ENSG00000211776.2	18.7007	2.2643	0.615547	3.67852	0.000234592	0.0137005	TRAV2
ENSG00000151572.16	48.4649	-1.72135	0.467975	-3.6783	0.000234793	0.0137005	ANO4
ENSG00000263917.1	86.7086	2.31128	0.62926	3.67302	0.000239701	0.0139526	RP11-53I6.2
ENSG00000176390.11	1764.48	0.649255	0.176941	3.66933	0.000243188	0.0141209	CRLF3
ENSG00000227531.1	8.48593	2.41266	0.658353	3.66469	0.000247642	0.0143445	RP11-202G18.1
ENSG00000107864.14	627.937	0.707404	0.193108	3.66326	0.000249029	0.0143898	CPEB3
ENSG00000226751.2	46.0288	1.10249	0.301095	3.66159	0.000250659	0.0144093	AF127936.5
ENSG00000171208.9	839.293	-0.953406	0.260449	-3.66062	0.000251602	0.0144093	NETO2
ENSG00000135426.15	293.344	1.59583	0.435961	3.66048	0.000251742	0.0144093	TESPA1
ENSG00000069667.15	4253.43	1.17949	0.322228	3.66043	0.000251794	0.0144093	RORA
ENSG00000256546.1	38.15	-1.62767	0.44498	-3.65784	0.000254346	0.0145204	AC156455.1
ENSG00000125726.10	40.1707	1.84268	0.50426	3.65422	0.00025796	0.0146745	CD70
ENSG00000229417.1	20.2928	1.50154	0.410942	3.6539	0.000258282	0.0146745	NPM1P25
ENSG00000211727.3	17.8357	2.55071	0.698232	3.6531	0.00025909	0.0146853	TRBV7-6
ENSG00000251602.6	57.042	-0.903769	0.247817	-3.64691	0.000265409	0.0150076	RP11-521B24.3
ENSG00000142347.16	2443.16	1.25279	0.34372	3.6448	0.000267603	0.0150958	MYO1F
ENSG00000164045.11	415.939	-1.43146	0.392904	-3.64329	0.000269171	0.0151482	CDC25A
ENSG00000092850.11	61.0256	-1.42048	0.389958	-3.64265	0.00026985	0.0151505	TEKT2
ENSG00000261373.1	43.155	-1.27068	0.349049	-3.64041	0.000272203	0.0152159	VPS9D1-AS1
ENSG00000101412.12	584.387	-1.26445	0.347377	-3.64	0.000272634	0.0152159	E2F1
ENSG00000167077.12	254.039	1.1279	0.309904	3.63953	0.000273136	0.0152159	MEI1
ENSG00000235568.6	852.236	0.939468	0.258158	3.63911	0.000273577	0.0152159	NFAM1
ENSG00000247092.6	205.518	-0.855962	0.23536	-3.63681	0.000276031	0.0153165	SNHG10
ENSG00000135842.16	5201.74	0.695009	0.191374	3.63168	0.000281584	0.0155882	FAM129A
ENSG00000049768.14	95.0792	1.55974	0.42968	3.63001	0.000283409	0.0156528	FOXP3
ENSG00000166508.17	4811.99	-0.891443	0.245759	-3.62731	0.000286394	0.0157809	MCM7
ENSG00000149948.13	277.909	-1.88398	0.519513	-3.62644	0.000287353	0.0157971	HMGA2
ENSG00000268027.5	100.496	1.70261	0.469732	3.62463	0.00028937	0.0158712	AC006129.2
ENSG00000241878.11	1475.98	-0.303876	0.0838798	-3.62276	0.000291477	0.0159076	PISD
ENSG00000034677.12	9800.16	0.864737	0.238705	3.62262	0.000291632	0.0159076	RNF19A
ENSG00000170681.6	47.5912	-1.17131	0.323365	-3.62226	0.000292042	0.0159076	MURC
ENSG00000117399.13	637.535	-1.62104	0.448357	-3.61552	0.000299748	0.016262	CDC20
ENSG00000211611.2	128.676	3.6018	0.996246	3.61537	0.000299919	0.016262	IGKV6-21
ENSG00000280032.1	26.1228	2.28832	0.633173	3.61406	0.000301442	0.0162715	RP11-832A4.7
ENSG00000093009.9	333.929	-1.6116	0.445929	-3.61404	0.000301463	0.0162715	CDC45
ENSG00000280145.3	143.265	-1.05454	0.291884	-3.61289	0.000302809	0.016307	CH507-154B10.1
ENSG00000110848.8	4660.4	1.54412	0.427462	3.6123	0.000303494	0.016307	CD69
ENSG00000154920.14	133.306	-1.31483	0.364472	-3.60748	0.000309185	0.0165753	EME1
ENSG00000179841.8	1148.33	1.38426	0.38403	3.60455	0.000312692	0.0167255	AKAP5
ENSG00000211791.2	18.1994	1.98844	0.551736	3.60397	0.000313399	0.0167256	TRAV13-2
ENSG00000109062.11	1549.85	0.855588	0.237684	3.59969	0.000318593	0.0169647	SLC9A3R1
ENSG00000196735.11	11313.4	1.10472	0.30707	3.59762	0.000321137	0.0170619	HLA-DQA1
ENSG00000019582.14	84679	0.917304	0.255026	3.5969	0.000322036	0.0170715	CD74
ENSG00000119608.12	5.26556	2.39395	0.666587	3.59135	0.00032897	NA	PROX2
ENSG00000146070.16	1414.15	1.26703	0.352897	3.59037	0.00033021	0.0174302	PLA2G7
ENSG00000176083.17	40.7446	1.60631	0.447399	3.59032	0.00033027	0.0174302	ZNF683
ENSG00000230266.1	8.69058	2.02536	0.564353	3.58882	0.000332176	0.0174919	XXYLT1-AS2
ENSG00000163082.9	1124.65	2.17811	0.607194	3.58717	0.000334286	0.0175641	SGPP2
ENSG00000235576.1	48.5533	1.75797	0.490752	3.58219	0.000340722	0.0178627	LINC01871
ENSG00000281100.1	29.1644	1.04261	0.291339	3.57869	0.000345321	0.0180381	RP11-640L9.2
ENSG00000103313.12	183.586	0.978067	0.273319	3.57849	0.000345586	0.0180381	MEFV
ENSG00000186235.10	38.0988	-1.16759	0.326747	-3.57337	0.000352411	0.0183539	AC016757.3
ENSG00000124357.12	3053.04	0.577164	0.161665	3.57013	0.000356799	0.0185419	NAGK
ENSG00000090932.10	68.9973	-2.17524	0.609591	-3.56837	0.000359215	0.0186266	DLL3
ENSG00000100368.13	2012.13	1.13576	0.318503	3.56591	0.00036259	0.0187607	CSF2RB
ENSG00000207005.1	29224.1	1.00281	0.281304	3.56485	0.000364066	0.0187961	RNU1-2
ENSG00000134028.14	1639.48	1.66087	0.466066	3.5636	0.000365808	0.0188451	ADAMDEC1
ENSG00000117650.12	454.59	-1.81543	0.509902	-3.56036	0.000370349	0.0190309	NEK2
ENSG00000196584.2	445.105	-1.30863	0.367603	-3.55988	0.000371018	0.0190309	XRCC2
ENSG00000134057.14	1534.01	-1.4485	0.407263	-3.55667	0.000375586	0.0191854	CCNB1
ENSG00000273445.1	24.0072	1.70962	0.480687	3.55663	0.000375646	0.0191854	RP11-1399P15.1
ENSG00000254510.1	21.5999	-2.12543	0.59815	-3.55334	0.000380371	0.0193851	RP11-867G23.10
ENSG00000263482.3	6.32302	3.01362	0.848287	3.55259	0.000381455	NA	ANTXRLP1
ENSG00000198879.11	2070.88	1.08561	0.305616	3.55219	0.000382038	0.0194283	SFMBT2
ENSG00000167207.11	655.225	1.20788	0.340128	3.55126	0.000383396	0.0194557	NOD2
ENSG00000269741.5	238.278	10.6095	2.98983	3.54852	0.000387396	0.0196168	CTC-518B2.8
ENSG00000229769.2	12.683	3.02462	0.85289	3.54632	0.000390645	0.0196728	TRBV10-2
ENSG00000115604.10	498.056	1.10903	0.312731	3.54629	0.000390695	0.0196728	IL18R1
ENSG00000211805.1	8.48448	2.44788	0.690305	3.54609	0.000390988	0.0196728	TRAV24
ENSG00000183579.15	650.441	-0.557838	0.157355	-3.54509	0.000392479	0.0197061	ZNRF3
ENSG00000236200.5	16.6707	-1.5984	0.451024	-3.54393	0.000394204	0.019751	KDM4A-AS1
ENSG00000169884.13	65.0394	1.87733	0.529873	3.54298	0.000395625	0.0197804	WNT10B
ENSG00000012223.12	12378.8	1.89186	0.534116	3.54204	0.000397052	0.0198101	LTF
ENSG00000164898.12	215.14	-0.927963	0.262052	-3.54115	0.000398391	0.0198352	FMC1
ENSG00000141293.15	435.068	1.45566	0.411188	3.54014	0.000399909	0.0198691	SKAP1
ENSG00000005884.17	4126.11	-0.822413	0.232404	-3.53873	0.000402064	0.0199345	ITGA3
ENSG00000239571.1	14.2645	3.26001	0.921577	3.53743	0.000404047	0.0199758	IGKV2D-30
ENSG00000198286.9	1022.08	1.52546	0.431276	3.53708	0.000404579	0.0199758	CARD11
ENSG00000185842.15	889.578	-1.28817	0.364677	-3.53235	0.000411881	0.0202723	DNAH14
ENSG00000115607.9	192.811	1.4909	0.422102	3.53209	0.000412293	0.0202723	IL18RAP
ENSG00000187123.14	178.644	-1.61339	0.457221	-3.52869	0.000417616	0.0204917	LYPD6
ENSG00000183853.17	4789.68	-0.648441	0.183823	-3.52752	0.000419468	0.0205401	KIRREL
ENSG00000183723.12	1746.36	-0.7354	0.208562	-3.52605	0.000421814	0.0206125	CMTM4
ENSG00000196405.12	3829.12	1.15429	0.327548	3.52403	0.000425037	0.0207273	EVL
ENSG00000125637.15	3242.4	1.37482	0.390225	3.52316	0.000426431	0.0207527	PSD4
ENSG00000213443.2	385.048	1.12782	0.320258	3.5216	0.000428953	0.0208327	RP11-75L1.2
ENSG00000044090.8	1830.68	-0.540434	0.153558	-3.51941	0.000432514	0.0209148	CUL7
ENSG00000096996.15	427.614	1.12975	0.321067	3.51872	0.000433627	0.0209148	IL12RB1
ENSG00000137731.13	172.645	1.53687	0.436778	3.51864	0.000433758	0.0209148	FXYD2
ENSG00000157107.13	3413.99	0.626357	0.178023	3.5184	0.000434165	0.0209148	FCHO2
ENSG00000091831.22	1602.4	0.658504	0.187207	3.51752	0.000435598	0.0209413	ESR1
ENSG00000124496.12	1031.51	1.11148	0.316044	3.51686	0.000436682	0.020951	TRERF1
ENSG00000211817.2	73.1157	1.69868	0.483119	3.51606	0.000437994	0.0209716	TRAV38-2DV8
ENSG00000137807.13	1365.03	-1.37107	0.390366	-3.51226	0.000444318	0.0212316	KIF23
ENSG00000112297.14	5834.86	1.02044	0.290585	3.51169	0.00044526	0.0212339	AIM1
ENSG00000146192.14	1071.98	1.14925	0.327327	3.51102	0.000446395	0.0212453	FGD2
ENSG00000155719.16	140.306	1.49029	0.424701	3.50903	0.000449739	0.0213115	OTOA
ENSG00000113758.13	2754.7	-0.73041	0.208174	-3.50865	0.000450383	0.0213115	DBN1
ENSG00000157593.18	1890.24	-0.90953	0.259229	-3.5086	0.000450476	0.0213115	SLC35B2
ENSG00000119703.13	114.901	-0.881706	0.251376	-3.50752	0.000452303	0.0213554	ZC2HC1C
ENSG00000127423.10	155.552	-1.64431	0.469031	-3.50576	0.000455302	0.0213828	AUNIP
ENSG00000131094.3	46.5989	-1.93969	0.553312	-3.5056	0.000455582	0.0213828	C1QL1
ENSG00000179144.4	1090.37	1.33859	0.381843	3.5056	0.000455586	0.0213828	GIMAP7
ENSG00000244694.7	163.781	-1.35658	0.387113	-3.50435	0.000457717	0.0214405	PTCHD4
ENSG00000164691.16	4128.37	1.33956	0.382338	3.5036	0.00045902	0.0214592	TAGAP
ENSG00000189212.12	123.58	-1.38337	0.395168	-3.50071	0.000464016	0.0216063	DPY19L2P1
ENSG00000057657.15	3337.82	1.02366	0.292434	3.50047	0.000464439	0.0216063	PRDM1
ENSG00000196684.12	427.597	1.73898	0.496822	3.50021	0.000464896	0.0216063	HSH2D
ENSG00000081177.18	1088.22	-0.514352	0.146997	-3.49906	0.000466908	0.0216574	EXD2
ENSG00000132763.14	487.374	-0.864947	0.247362	-3.49669	0.000471077	0.0218082	MMACHC
ENSG00000280153.1	262.187	0.994655	0.284581	3.49515	0.000473797	0.0218642	RP11-876N24.3
ENSG00000250337.5	34.7211	-3.45517	0.988615	-3.49496	0.000474128	0.0218642	LINC01021
ENSG00000121966.6	28343.1	1.29921	0.371859	3.49383	0.000476146	0.0219147	CXCR4
ENSG00000136286.14	1551.15	1.30395	0.37334	3.49267	0.000478223	0.0219485	MYO1G
ENSG00000242076.2	2364.67	2.55146	0.730579	3.49239	0.000478728	0.0219485	IGKV1-33
ENSG00000104972.15	617.858	1.01547	0.291767	3.48043	0.000500603	0.0229072	LILRB1
ENSG00000172936.12	1210.61	0.760449	0.21859	3.47889	0.000503491	0.022995	MYD88
ENSG00000150551.10	749.616	-1.56884	0.451324	-3.47607	0.000508811	0.0231934	LYPD1
ENSG00000243753.5	547.921	1.01504	0.292129	3.47461	0.000511596	0.0232341	HLA-L
ENSG00000102096.9	2317.75	0.89344	0.257136	3.47458	0.000511661	0.0232341	PIM2
ENSG00000204252.13	4455.79	0.977998	0.281744	3.47123	0.000518071	0.0234803	HLA-DOA
ENSG00000109065.11	877.485	-0.515669	0.148641	-3.46923	0.000521953	0.0235843	NAT9
ENSG00000186517.13	3192.93	1.25375	0.361432	3.46883	0.000522725	0.0235843	ARHGAP30
ENSG00000023892.10	1133.74	1.37653	0.396865	3.46851	0.000523346	0.0235843	DEF6
ENSG00000181938.13	378.296	-0.634851	0.183091	-3.46741	0.000525498	0.0236365	GINS3
ENSG00000211804.3	36.9724	2.59762	0.749632	3.4652	0.000529843	0.0237868	TRDV1
ENSG00000263961.6	133.165	1.7961	0.518582	3.46349	0.000533215	0.0238714	C1orf186
ENSG00000196814.14	844.674	0.580839	0.167716	3.46323	0.000533736	0.0238714	MVB12B
ENSG00000151883.17	3025.99	1.14675	0.331182	3.46261	0.000534966	0.0238814	PARP8
ENSG00000106089.11	341.919	-1.03377	0.298689	-3.46104	0.000538101	0.0239663	STX1A
ENSG00000204310.12	1685.9	-0.643439	0.18593	-3.46064	0.000538887	0.0239663	AGPAT1
ENSG00000071539.13	411.896	-1.58378	0.458051	-3.45766	0.00054489	0.0241731	TRIP13
ENSG00000280411.1	692.68	2.57785	0.745766	3.45664	0.000546956	0.0241731	IGHV1-69D
ENSG00000211725.3	8.79413	3.79504	1.09806	3.45614	0.00054797	0.0241731	TRBV5-5
ENSG00000257681.1	16.1812	-1.85646	0.537191	-3.45586	0.000548538	0.0241731	RP11-341G23.4
ENSG00000111796.3	581.485	1.57814	0.45666	3.45582	0.000548625	0.0241731	KLRB1
ENSG00000116852.14	1672.29	1.38892	0.401998	3.45504	0.000550204	0.0241859	KIF21B
ENSG00000108669.16	4139.62	0.78903	0.228395	3.45468	0.000550954	0.0241859	CYTH1
ENSG00000104177.17	812.924	-0.965735	0.279644	-3.45344	0.000553482	0.0242521	MYEF2
ENSG00000159176.13	8746.95	-0.643555	0.18648	-3.45106	0.000558383	0.0244218	CSRP1
ENSG00000283696.1	48.0399	1.05245	0.305171	3.44871	0.000563265	0.02459	RP11-122G18.12
ENSG00000211806.2	11.44	2.70392	0.784986	3.44455	0.000572012	0.0248776	TRAV25
ENSG00000112655.15	4773.09	-0.94335	0.273893	-3.44423	0.000572682	0.0248776	PTK7
ENSG00000228784.7	53.6042	1.54317	0.448065	3.44409	0.000572995	0.0248776	LINC00954
ENSG00000178764.7	1328.02	0.535831	0.155621	3.44317	0.000574931	0.0249086	ZHX2
ENSG00000130821.15	2624.04	-0.806455	0.234246	-3.44276	0.000575805	0.0249086	SLC6A8
ENSG00000172724.11	886.5	1.74528	0.507033	3.44214	0.000577122	0.0249201	CCL19
ENSG00000262503.1	13.0558	2.0339	0.591681	3.43749	0.000587139	0.0252995	RP11-530N7.2
ENSG00000244094.1	98.3607	10.2799	2.9909	3.43707	0.000588037	0.0252995	SPRR2F
ENSG00000198964.13	2064.04	0.859122	0.250095	3.43518	0.000592163	0.0253636	SGMS1
ENSG00000119686.9	628.219	0.888693	0.258711	3.43508	0.00059238	0.0253636	FLVCR2
ENSG00000198246.7	453.198	1.01263	0.29486	3.43429	0.000594112	0.0253636	SLC29A3
ENSG00000133321.10	1787.03	1.11815	0.325612	3.43401	0.000594713	0.0253636	RARRES3
ENSG00000130475.14	377.427	1.19534	0.348095	3.43394	0.000594868	0.0253636	FCHO1
ENSG00000215039.6	458.949	-0.515393	0.150136	-3.43285	0.000597277	0.0254172	CD27-AS1
ENSG00000213203.2	812.586	1.29615	0.377623	3.4324	0.000598265	0.0254172	GIMAP1
ENSG00000050730.15	206.078	1.6165	0.471129	3.43112	0.000601087	0.0254517	TNIP3
ENSG00000211810.3	19.7827	1.6445	0.479299	3.43106	0.000601222	0.0254517	TRAV29DV5
ENSG00000268804.1	4.70835	3.36449	0.980704	3.43069	0.000602047	NA	LINC02132
ENSG00000105141.5	1220.81	10.194	2.97258	3.42934	0.000605057	0.0254808	CASP14
ENSG00000237943.6	196.399	1.56308	0.455802	3.4293	0.00060515	0.0254808	PRKCQ-AS1
ENSG00000104147.8	170.022	-1.5012	0.437925	-3.42798	0.000608098	0.0254808	OIP5
ENSG00000163482.11	1043.7	-0.637125	0.18587	-3.42779	0.000608512	0.0254808	STK36
ENSG00000245954.6	45.0178	2.01388	0.587527	3.42772	0.000608679	0.0254808	RP11-18H21.1
ENSG00000083857.13	16822.8	-0.80387	0.234567	-3.42703	0.000610215	0.0254808	FAT1
ENSG00000162062.14	199.747	-1.47775	0.431211	-3.42697	0.00061035	0.0254808	C16orf59
ENSG00000015133.18	2485.73	1.14883	0.335238	3.42691	0.000610491	0.0254808	CCDC88C
ENSG00000126246.9	529.863	0.982368	0.286776	3.42556	0.000613528	0.0255626	IGFLR1
ENSG00000148841.15	3857.93	0.705297	0.205974	3.42421	0.000616593	0.0256453	ITPRIP
ENSG00000116353.15	404.723	-0.616222	0.180012	-3.42323	0.000618822	0.0256923	MECR
ENSG00000186019.10	68.0295	-0.83872	0.245071	-3.42236	0.000620807	0.0256923	AC084219.4
ENSG00000211780.3	11.2042	1.94945	0.569674	3.42204	0.000621525	0.0256923	TRAV6
ENSG00000282499.1	13.48	2.50612	0.732395	3.42181	0.000622049	0.0256923	TRBV25-1
ENSG00000164283.12	849.891	-1.35539	0.396326	-3.41988	0.00062649	0.0258307	ESM1
ENSG00000218018.2	30.6213	1.62693	0.476146	3.41686	0.000633471	0.0260356	RP4-800J21.3
ENSG00000186074.18	361.849	0.976797	0.285882	3.41679	0.00063365	0.0260356	CD300LF
ENSG00000091732.15	533.492	-0.637592	0.186777	-3.41365	0.00064099	0.0262917	ZC3HC1
ENSG00000176912.3	30.4004	-1.38136	0.404813	-3.41235	0.00064406	0.0263721	TYMSOS
ENSG00000205744.9	478.751	1.41933	0.416127	3.41081	0.000647705	0.0264547	DENND1C
ENSG00000156738.17	1146.98	2.11884	0.621258	3.41056	0.000648307	0.0264547	MS4A1
ENSG00000258791.7	89.2418	-2.94571	0.863929	-3.40966	0.000650431	0.0264959	LINC00520
ENSG00000150637.8	907.808	1.31783	0.386633	3.40848	0.000653258	0.0265655	CD226
ENSG00000027075.14	4877.6	1.08447	0.318254	3.40755	0.000655494	0.0266015	PRKCH
ENSG00000179593.15	280.183	2.05177	0.602375	3.40614	0.000658885	0.0266015	ALOX15B
ENSG00000043143.20	2894.51	0.825786	0.242452	3.40597	0.000659293	0.0266015	JADE2
ENSG00000105643.9	2782.42	0.680955	0.199942	3.40576	0.000659793	0.0266015	ARRDC2
ENSG00000167912.5	56.8556	1.29094	0.37908	3.40545	0.000660561	0.0266015	RP11-25K19.1
ENSG00000100629.16	742.574	0.546669	0.160534	3.40532	0.000660865	0.0266015	CEP128
ENSG00000169684.13	119.835	-1.51704	0.44564	-3.40418	0.000663629	0.0266675	CHRNA5
ENSG00000107854.5	5219.74	0.421779	0.123958	3.4026	0.000667473	0.0267767	TNKS2
ENSG00000279094.3	26.288	-1.53035	0.449862	-3.40181	0.000669409	0.0268091	LINC01670
ENSG00000164683.16	693.331	-0.741409	0.218034	-3.40043	0.000672795	0.0268993	HEY1
ENSG00000117543.20	745.642	-0.571259	0.168164	-3.39704	0.000681197	0.0271895	DPH5
ENSG00000266709.1	126.808	0.974712	0.287179	3.39409	0.000688565	0.0274375	RP11-214O1.2
ENSG00000134202.10	1444.43	-0.611011	0.180111	-3.39243	0.000692768	0.0275587	GSTM3
ENSG00000260828.1	4.48133	3.18604	0.939554	3.39101	0.000696348	NA	HMGB3P32
ENSG00000246526.2	29.864	1.41908	0.418532	3.39061	0.000697371	0.0276954	RP11-539L10.2
ENSG00000092929.11	1028.87	1.17539	0.347157	3.38575	0.000709834	0.0281433	UNC13D
ENSG00000130592.15	5157.73	1.20021	0.354646	3.38424	0.000713763	0.0282474	LSP1
ENSG00000163751.3	977.681	2.09666	0.619613	3.38382	0.000714837	0.0282474	CPA3
ENSG00000198915.11	201.598	1.28679	0.38039	3.38282	0.000717461	0.028304	RASGEF1A
ENSG00000143851.15	1169.38	1.35008	0.39932	3.38095	0.000722349	0.0284495	PTPN7
ENSG00000236946.2	21.2481	2.19895	0.650557	3.38011	0.00072458	0.0284901	HNRNPA1P70
ENSG00000163534.14	270.576	2.47954	0.733989	3.37817	0.000729707	0.0286443	FCRL1
ENSG00000104814.12	686.794	1.27065	0.376241	3.37721	0.000732248	0.0286966	MAP4K1
ENSG00000123485.11	348.734	-1.33644	0.395819	-3.3764	0.000734408	0.0287252	HJURP
ENSG00000187554.11	534.034	1.13863	0.33727	3.37603	0.000735397	0.0287252	TLR5
ENSG00000135094.10	1373.91	0.851426	0.252249	3.37534	0.00073724	0.0287499	SDS
ENSG00000276231.4	180.287	0.913892	0.27083	3.37441	0.000739754	0.0287969	PIK3R6
ENSG00000180385.8	102.555	-0.828154	0.245452	-3.37399	0.00074087	0.0287969	EMC3-AS1
ENSG00000111275.12	5797.28	1.20592	0.357494	3.37327	0.000742822	0.0288256	ALDH2
ENSG00000096093.15	1115.68	-0.843329	0.250123	-3.37165	0.000747187	0.0289477	EFHC1
ENSG00000149534.8	178.996	1.87431	0.55637	3.36882	0.000754914	0.0291994	MS4A2
ENSG00000170571.11	4555.88	1.41727	0.420997	3.36645	0.000761412	0.0293762	EMB
ENSG00000088827.12	1592.79	1.04975	0.311843	3.36626	0.000761957	0.0293762	SIGLEC1
ENSG00000133063.15	1544.78	2.17472	0.646168	3.36556	0.000763873	0.0293765	CHIT1
ENSG00000204282.4	602.151	1.1361	0.337625	3.36498	0.0007655	0.0293765	TNRC6C-AS1
ENSG00000254965.1	13.3883	1.82386	0.542024	3.3649	0.000765703	0.0293765	C1DP5
ENSG00000237438.7	177.195	-1.01006	0.300212	-3.36447	0.000766912	0.0293765	CECR7
ENSG00000261188.1	142.357	-0.705448	0.209736	-3.36351	0.000769585	0.0294314	CTA-445C9.14
ENSG00000105369.9	867.054	1.92641	0.573049	3.36168	0.000774703	0.0295794	CD79A
ENSG00000211782.2	8.22233	2.73631	0.814191	3.36077	0.000777252	0.0296137	TRAV8-1
ENSG00000172349.17	2669.49	1.16557	0.346868	3.36028	0.000778649	0.0296137	IL16
ENSG00000109805.9	1222.06	-1.57736	0.469447	-3.36003	0.000779341	0.0296137	NCAPG
ENSG00000183549.10	214.733	1.18172	0.351811	3.35896	0.00078237	0.0296813	ACSM5
ENSG00000256553.1	18.3447	2.20145	0.655608	3.35787	0.000785454	0.0297508	TRAV1-2
ENSG00000124019.9	214.04	0.979218	0.291792	3.35588	0.000791142	0.0299185	FAM124B
ENSG00000143297.18	351.402	1.87886	0.560167	3.3541	0.000796223	0.0300628	FCRL5
ENSG00000088325.15	1777.3	-1.27445	0.380239	-3.3517	0.000803164	0.0302767	TPX2
ENSG00000211721.2	29.6595	1.84424	0.550732	3.34871	0.000811899	0.0305575	TRBV6-5
ENSG00000155926.13	4415.08	1.42521	0.425665	3.34821	0.00081336	0.0305641	SLA
ENSG00000159259.7	608.433	-0.949886	0.283791	-3.34713	0.000816523	0.0306345	CHAF1B
ENSG00000266728.5	17.7528	3.20011	0.95636	3.34613	0.00081947	0.0306965	AC015688.3
ENSG00000134760.5	6976.59	4.84891	1.44973	3.34469	0.000823752	0.0308083	DSG1
ENSG00000211790.2	18.6862	1.68918	0.505218	3.34347	0.000827389	0.0308957	TRAV8-4
ENSG00000230747.1	27.0545	1.46195	0.437465	3.34186	0.000832201	0.0310266	AC021188.4
ENSG00000166582.9	298.85	-1.1792	0.352923	-3.34125	0.000834014	0.0310455	CENPV
ENSG00000162814.10	98.4555	-1.37996	0.413109	-3.34042	0.000836507	0.0310895	SPATA17
ENSG00000082074.15	5338.82	1.34725	0.403565	3.33837	0.000842723	0.0312716	FYB
ENSG00000111276.10	5386.43	0.658487	0.197369	3.33632	0.000848955	0.0314537	CDKN1B
ENSG00000223768.1	140.599	-0.610263	0.182948	-3.33573	0.000850769	0.0314718	LINC00205
ENSG00000112303.13	395.558	0.943135	0.282794	3.33506	0.000852802	0.03149	VNN2
ENSG00000243811.8	376.496	1.01246	0.303633	3.33447	0.000854606	0.03149	APOBEC3D
ENSG00000183914.14	279.517	-1.30484	0.391388	-3.33387	0.000856471	0.03149	DNAH2
ENSG00000236790.5	34.7042	1.33949	0.401789	3.33381	0.000856654	0.03149	LINC00299
ENSG00000211899.9	8756.42	1.87721	0.563175	3.33327	0.000858313	0.03149	IGHM
ENSG00000233306.2	56.1904	1.96309	0.58899	3.33298	0.000859215	0.03149	TRGV2
ENSG00000213780.10	455.051	-0.585028	0.175602	-3.33155	0.000863648	0.0315471	GTF2H4
ENSG00000135838.13	2599.53	0.958076	0.287588	3.33141	0.000864064	0.0315471	NPL
ENSG00000130726.11	7823.27	-0.414173	0.124332	-3.33119	0.000864759	0.0315471	TRIM28
ENSG00000101745.16	7963.66	0.482954	0.145015	3.33038	0.000867268	0.0315901	ANKRD12
ENSG00000150054.18	1137.69	1.3688	0.411181	3.32895	0.000871725	0.0317038	MPP7
ENSG00000106565.17	2300.28	0.984949	0.296015	3.32737	0.000876708	0.0318363	TMEM176B
ENSG00000152270.8	1606.45	1.27118	0.382641	3.32211	0.000893381	0.0323922	PDE3B
ENSG00000134222.16	451.044	-1.10059	0.331414	-3.3209	0.000897283	0.0324841	PSRC1
ENSG00000175063.16	563.765	-1.61456	0.486449	-3.31907	0.000903167	0.0326474	UBE2C
ENSG00000004468.12	1197.4	1.34321	0.40487	3.31762	0.000907869	0.0327675	CD38
ENSG00000060140.8	127.954	1.4216	0.428673	3.31628	0.000912228	0.0328748	STYK1
ENSG00000167900.11	701.042	-1.30179	0.392697	-3.31499	0.000916457	0.0329772	TK1
ENSG00000125319.14	122.449	-0.995756	0.300469	-3.314	0.000919705	0.0330117	C17orf53
ENSG00000224557.7	29.5152	1.64726	0.497108	3.31369	0.000920727	0.0330117	HLA-DPB2
ENSG00000211662.2	1857.38	2.38855	0.721006	3.31281	0.000923645	0.0330117	IGLV3-21
ENSG00000135127.11	996.626	1.66587	0.502869	3.31273	0.000923894	0.0330117	BICDL1
ENSG00000196072.11	1951.6	0.491573	0.148395	3.31259	0.000924365	0.0330117	BLOC1S2
ENSG00000177721.4	222.395	0.948602	0.286649	3.30928	0.00093535	0.0333538	ANXA2R
ENSG00000229754.1	396.778	1.7115	0.517354	3.30818	0.000939034	0.0334349	CXCR2P1
ENSG00000168016.13	3765.21	0.79183	0.239395	3.30763	0.0009409	0.0334513	TRANK1
ENSG00000227507.2	611.441	1.22396	0.370185	3.30635	0.000945213	0.0335544	LTB
ENSG00000135114.12	938.532	1.19826	0.362472	3.30581	0.000947024	0.0335685	OASL
ENSG00000112742.9	758.279	-1.2647	0.382643	-3.30517	0.000949197	0.0335953	TTK
ENSG00000171864.4	334.703	1.55372	0.470204	3.30436	0.00095192	0.0336415	PRND
ENSG00000121064.12	4548.94	0.696036	0.210668	3.30395	0.000953335	0.0336415	SCPEP1
ENSG00000205784.2	26.0977	1.80426	0.546278	3.30282	0.000957187	0.0337273	ARRDC5
ENSG00000183960.8	134.415	-1.20933	0.366209	-3.30231	0.000958926	0.0337386	KCNH8
ENSG00000167208.14	822.317	1.26575	0.383418	3.30123	0.000962609	0.033818	SNX20
ENSG00000139154.14	2188.95	0.314109	0.0952143	3.29897	0.000970396	0.0340413	AEBP2
ENSG00000111206.12	818.983	-1.55155	0.470474	-3.29785	0.000974279	0.0341118	FOXM1
ENSG00000135451.12	241.903	-1.28417	0.389429	-3.29756	0.000975281	0.0341118	TROAP
ENSG00000243238.1	558.148	2.79066	0.846408	3.29707	0.000977007	0.034122	IGKV2-30
ENSG00000223799.1	39.0936	1.10588	0.335512	3.2961	0.000980384	0.0341896	IL10RB-AS1
ENSG00000134690.10	457.162	-1.32879	0.403369	-3.29423	0.000986925	0.0343673	CDCA8
ENSG00000123240.16	4731.04	0.509476	0.154707	3.29316	0.000990682	0.0344476	OPTN
ENSG00000010404.17	6796.53	0.564181	0.171353	3.29251	0.000992982	0.0344771	IDS
ENSG00000178607.15	2422.7	0.687927	0.208975	3.29192	0.000995071	0.0344992	ERN1
ENSG00000180448.10	3421.08	1.38439	0.420828	3.28967	0.00100304	0.0347247	ARHGAP45
ENSG00000110665.11	226.962	1.66632	0.506746	3.28827	0.00100806	0.0348477	C11orf21
ENSG00000154040.20	115.923	-1.02972	0.31355	-3.28407	0.00102318	0.0353191	CABYR
ENSG00000060237.16	13004.6	0.464009	0.141342	3.28288	0.00102754	0.0353887	WNK1
ENSG00000121552.3	6091.98	1.58057	0.481485	3.2827	0.00102818	0.0353887	CSTA
ENSG00000226979.8	36.811	1.40085	0.427051	3.28028	0.00103705	0.0356425	LTA
ENSG00000173200.12	543.501	1.52015	0.463507	3.27968	0.00103926	0.0356556	PARP15
ENSG00000187239.16	4547.82	0.896293	0.273314	3.27936	0.00104044	0.0356556	FNBP1
ENSG00000211933.2	74.0064	2.15586	0.657489	3.27893	0.00104203	0.0356587	IGHV6-1
ENSG00000168300.13	5564.8	0.447401	0.136624	3.2747	0.00105776	0.0361449	PCMTD1
ENSG00000196189.12	1449.04	0.84603	0.25863	3.27119	0.00107094	0.0364954	SEMA4A
ENSG00000183763.8	145.995	-0.969707	0.296442	-3.27116	0.00107109	0.0364954	TRAIP
ENSG00000139734.17	628.096	-1.33777	0.409241	-3.2689	0.00107966	0.0366931	DIAPH3
ENSG00000171954.12	259.005	2.33663	0.714947	3.26826	0.00108212	0.0366931	CYP4F22
ENSG00000159618.15	140.349	1.54049	0.471462	3.26748	0.00108509	0.0366931	ADGRG5
ENSG00000183347.14	337.731	2.21709	0.678599	3.26715	0.00108635	0.0366931	GBP6
ENSG00000073282.12	2029.17	1.83529	0.561782	3.2669	0.00108731	0.0366931	TP63
ENSG00000213430.6	24.0136	-1.13371	0.347034	-3.26686	0.00108747	0.0366931	HSPD1P1
ENSG00000104856.13	1638.81	0.619283	0.189569	3.2668	0.00108771	0.0366931	RELB
ENSG00000176890.15	827.453	-1.45672	0.4463	-3.26399	0.00109854	0.0369626	TYMS
ENSG00000158050.4	9107.24	1.33778	0.409892	3.26374	0.00109953	0.0369626	DUSP2
ENSG00000256937.1	58.3584	2.14584	0.657522	3.26352	0.00110036	0.0369626	KRT17P8
ENSG00000196376.10	141.639	-1.28633	0.394316	-3.26219	0.00110557	0.0370416	SLC35F1
ENSG00000178409.13	293.053	-0.523262	0.160406	-3.26212	0.00110584	0.0370416	BEND3
ENSG00000074370.17	2611.08	1.57781	0.483911	3.26053	0.00111203	0.0371966	ATP2A3
ENSG00000131747.14	7261.23	-1.46991	0.450926	-3.25976	0.00111508	0.0372193	TOP2A
ENSG00000139187.9	282.151	1.26809	0.389037	3.25956	0.00111584	0.0372193	KLRG1
ENSG00000137033.11	2580.69	1.29924	0.398781	3.25802	0.00112191	0.0372879	IL33
ENSG00000118640.10	1892.88	0.807306	0.247794	3.25797	0.00112214	0.0372879	VAMP8
ENSG00000011143.16	502.201	-0.511163	0.156906	-3.25777	0.00112291	0.0372879	MKS1
ENSG00000198010.12	22.2182	1.77532	0.545004	3.25745	0.00112418	0.0372879	DLGAP2
ENSG00000119723.16	655.696	-0.408656	0.125516	-3.25581	0.00113071	0.0374089	COQ6
ENSG00000198771.10	1942.39	0.991198	0.304469	3.2555	0.00113193	0.0374089	RCSD1
ENSG00000196118.11	113.296	-0.901831	0.277032	-3.25533	0.00113262	0.0374089	CCDC189
ENSG00000198914.3	152.749	-2.39683	0.736366	-3.25495	0.00113413	0.0374089	POU3F3
ENSG00000126787.12	854.104	-1.56947	0.482681	-3.25158	0.00114766	0.0377128	DLGAP5
ENSG00000132640.14	2314.56	-0.409978	0.126088	-3.25153	0.00114786	0.0377128	BTBD3
ENSG00000278272.1	898.002	-1.38314	0.42539	-3.25147	0.0011481	0.0377128	HIST1H3C
ENSG00000104894.11	1151.94	1.32813	0.408582	3.25059	0.00115167	0.0377776	CD37
ENSG00000084676.15	4549.05	0.487786	0.150101	3.24972	0.00115518	0.0378406	NCOA1
ENSG00000224650.2	375.66	2.20047	0.677493	3.24796	0.00116235	0.0380229	IGHV3-74
ENSG00000064201.15	146.02	1.78151	0.548605	3.24734	0.0011649	0.0380461	TSPAN32
ENSG00000006118.14	773.202	-0.765258	0.235683	-3.24698	0.00116638	0.0380461	TMEM132A
ENSG00000125285.5	65.3859	3.33332	1.02671	3.24661	0.00116787	0.0380461	SOX21
ENSG00000167513.8	360.722	-1.22888	0.378758	-3.2445	0.00117656	0.0382768	CDT1
ENSG00000211724.3	18.0763	2.30984	0.712382	3.24241	0.00118523	0.0385061	TRBV6-6
ENSG00000166920.12	825.903	1.0852	0.334843	3.24093	0.00119141	0.0386542	C15orf48
ENSG00000041982.15	14805.8	-0.869156	0.268259	-3.23999	0.00119533	0.0387284	TNC
ENSG00000137496.17	741.593	0.795295	0.245506	3.23942	0.00119775	0.0387539	IL18BP
ENSG00000105339.10	1976.21	0.718215	0.221933	3.23618	0.00121143	0.0391432	DENND3
ENSG00000170011.13	390.612	1.67978	0.519169	3.23552	0.00121424	0.0391805	MYRIP
ENSG00000145819.15	2593.48	0.605055	0.187054	3.23466	0.00121787	0.0392242	ARHGAP26
ENSG00000100100.12	2959.46	1.13629	0.351312	3.23442	0.00121889	0.0392242	PIK3IP1
ENSG00000138767.12	8781.04	1.04422	0.323495	3.22793	0.00124688	0.0400441	CNOT6L
ENSG00000006327.13	1620.4	-1.00521	0.311463	-3.22739	0.00124926	0.0400441	TNFRSF12A
ENSG00000211696.2	24.0743	1.85706	0.575413	3.22735	0.00124943	0.0400441	TRGV8
ENSG00000134539.16	846.925	1.6376	0.507866	3.22448	0.00126201	0.0403928	KLRD1
ENSG00000185905.3	1044.27	1.45157	0.45025	3.22392	0.00126449	0.0404177	C16orf54
ENSG00000110324.10	5824.86	1.24121	0.385294	3.22147	0.00127537	0.0407106	IL10RA
ENSG00000198944.5	114.368	-1.47381	0.457676	-3.2202	0.001281	0.0408354	SOWAHA
ENSG00000112406.4	6972.3	0.62424	0.193889	3.21958	0.00128381	0.0408701	HECA
ENSG00000140534.13	293.697	-1.44015	0.447481	-3.21835	0.0012893	0.040949	TICRR
ENSG00000149050.9	208.664	-0.968002	0.300785	-3.21825	0.00128976	0.040949	ZNF214
ENSG00000139546.10	751.702	-0.523186	0.162588	-3.21787	0.00129146	0.040949	TARBP2
ENSG00000133561.15	2887.68	1.08263	0.336556	3.2168	0.00129631	0.0410007	GIMAP6
ENSG00000167131.16	66.2133	-0.734984	0.228487	-3.21674	0.00129654	0.0410007	CCDC103
ENSG00000132274.15	6911.71	0.852353	0.265073	3.21555	0.00130197	0.0410731	TRIM22
ENSG00000090382.6	28248.4	1.37967	0.429072	3.21548	0.00130229	0.0410731	LYZ
ENSG00000100336.17	942.696	0.778074	0.242029	3.2148	0.00130536	0.0410995	APOL4
ENSG00000100836.10	3484.52	-0.262898	0.0817844	-3.21453	0.00130659	0.0410995	PABPN1
ENSG00000198848.12	1127.23	1.83573	0.57129	3.2133	0.00131219	0.0412212	CES1
ENSG00000230099.2	25.4812	1.64178	0.511106	3.21221	0.00131716	0.0413226	TRBV5-4
ENSG00000166851.14	352.278	-1.34962	0.420204	-3.21183	0.00131894	0.041324	PLK1
ENSG00000170426.1	460.229	2.95284	0.91978	3.21037	0.00132562	0.0414549	SDR9C7
ENSG00000129465.15	457.053	1.03649	0.322878	3.21016	0.00132661	0.0414549	RIPK3
ENSG00000114631.10	604.141	-0.993116	0.309429	-3.20952	0.00132959	0.0414934	PODXL2
ENSG00000035141.7	1560.45	-0.547902	0.170773	-3.20836	0.00133497	0.0416064	FAM136A
ENSG00000162894.11	603.129	1.4613	0.455526	3.20794	0.00133689	0.0416117	FCMR
ENSG00000112818.9	10.159	2.09448	0.652998	3.20748	0.00133905	0.0416244	MEP1A
ENSG00000255221.3	11.3722	2.58478	0.806148	3.20633	0.00134438	0.0417357	CARD17
ENSG00000090889.11	953.422	-1.39723	0.43583	-3.2059	0.0013464	0.0417438	KIF4A
ENSG00000211750.2	20.0346	1.67721	0.523504	3.20381	0.00135623	0.0419937	TRBV24-1
ENSG00000276077.4	332.907	-0.962904	0.300805	-3.20109	0.00136908	0.0423222	CH507-254M2.2
ENSG00000117091.9	2022.49	1.30528	0.407796	3.20081	0.00137041	0.0423222	CD48
ENSG00000076662.9	1070.3	1.04798	0.327676	3.19823	0.00138275	0.042648	ICAM3
ENSG00000256806.5	78.3733	-0.653115	0.204243	-3.19773	0.00138514	0.0426662	C17orf100
ENSG00000108106.13	2403.82	-0.426246	0.133363	-3.19613	0.00139283	0.0428475	UBE2S
ENSG00000166501.12	2565.56	1.3499	0.4226	3.19427	0.00140184	0.0430691	PRKCB
ENSG00000254286.5	7.52689	1.65896	0.519764	3.19176	0.00141407	0.0433886	RP11-89K10.1
ENSG00000142945.12	829.996	-1.44283	0.45238	-3.18942	0.00142559	0.0436656	KIF2C
ENSG00000178562.17	1892.81	1.35979	0.426375	3.18918	0.00142678	0.0436656	CD28
ENSG00000158402.18	162.264	-1.46467	0.45946	-3.18781	0.00143356	0.0438168	CDC25C
ENSG00000269404.6	629.431	1.30287	0.408791	3.18712	0.00143697	0.0438646	SPIB
ENSG00000275591.4	25.5892	-1.58969	0.499133	-3.18491	0.00144799	0.0441442	XKR5
ENSG00000236334.2	12.3104	1.8247	0.573274	3.18295	0.00145783	0.0443872	PPIAL4G
ENSG00000110934.10	1610.86	1.31001	0.411717	3.18181	0.00146356	0.0445046	BIN2
ENSG00000260456.6	78.1954	-1.08508	0.341132	-3.18081	0.00146862	0.0445768	C16orf95
ENSG00000055732.12	1365.92	-1.45794	0.458406	-3.18045	0.00147049	0.0445768	MCOLN3
ENSG00000178233.17	58.054	-1.19458	0.375626	-3.18023	0.00147156	0.0445768	TMEM151B
ENSG00000116922.14	867.227	-0.543348	0.170916	-3.17904	0.00147763	0.0447036	C1orf109
ENSG00000233029.3	19.7572	2.22018	0.698652	3.17781	0.00148394	0.0448373	RP11-439A17.9
ENSG00000147443.12	937.221	1.27422	0.401105	3.17678	0.00148918	0.0448928	DOK2
ENSG00000171453.17	1038.29	-0.559946	0.176266	-3.17671	0.00148956	0.0448928	POLR1C
ENSG00000117724.12	6259.68	-1.28661	0.405137	-3.17573	0.00149458	0.044987	CENPF
ENSG00000143546.9	27751.1	1.96276	0.618245	3.17473	0.00149978	0.0450866	S100A8
ENSG00000111696.11	1330.57	-1.19529	0.376658	-3.17342	0.00150653	0.0452201	NT5DC3
ENSG00000100575.13	514.48	-0.50928	0.160497	-3.17313	0.00150803	0.0452201	TIMM9
ENSG00000084674.14	2467.59	1.9601	0.617895	3.17223	0.00151273	0.0453036	APOB
ENSG00000158987.20	4013.46	0.556344	0.175435	3.17122	0.00151802	0.0454048	RAPGEF6
ENSG00000111404.6	259.579	1.73286	0.546573	3.1704	0.00152228	0.045475	RERGL
ENSG00000092871.16	1669.61	0.564752	0.178208	3.16907	0.00152929	0.0456269	RFFL
ENSG00000160255.17	9740.43	1.10007	0.347179	3.16859	0.00153179	0.0456443	ITGB2
ENSG00000226067.6	137.235	0.669621	0.211448	3.16684	0.00154107	0.0458253	LINC00623
ENSG00000280614.1	64433.5	1.66022	0.524274	3.16671	0.00154172	0.0458253	CH507-513H4.4
ENSG00000107099.15	6148.45	1.03629	0.32756	3.16368	0.00155789	0.0462478	DOCK8
ENSG00000211895.4	10399	1.98898	0.629442	3.1599	0.00157822	0.0467464	IGHA1
ENSG00000124900.12	166.062	-9.45323	2.99169	-3.15983	0.00157862	0.0467464	TRIM51
ENSG00000101003.9	598.31	-1.13943	0.360652	-3.15936	0.00158114	0.0467627	GINS1
ENSG00000100583.4	180.585	-0.727201	0.2303	-3.15762	0.00159063	0.0469848	SAMD15
ENSG00000102010.14	168.817	1.36019	0.431072	3.15536	0.00160301	0.0472917	BMX
ENSG00000137207.11	2353.63	-0.434279	0.137738	-3.15294	0.00161635	0.0476262	YIPF3
ENSG00000253998.3	124.887	2.88375	0.914987	3.15168	0.00162334	0.0477729	IGKV2-29
ENSG00000028137.18	5581.5	1.00259	0.318155	3.15125	0.00162574	0.0477842	TNFRSF1B
ENSG00000139645.9	1737.43	-0.462707	0.146872	-3.1504	0.00163045	0.0478389	ANKRD52
ENSG00000211784.2	9.60416	2.09477	0.665009	3.14999	0.00163278	0.0478389	TRAV10
ENSG00000111181.12	83.6861	0.827436	0.262692	3.14983	0.00163364	0.0478389	SLC6A12
ENSG00000064995.16	1262.76	-0.399981	0.127006	-3.14931	0.00163658	0.0478658	TAF11
ENSG00000008300.16	519.987	-0.856351	0.272007	-3.14827	0.00164242	0.0479778	CELSR3
ENSG00000172238.4	272.324	-9.41277	2.99138	-3.14663	0.00165164	0.0481876	ATOH1
ENSG00000112640.14	2312.36	-0.368579	0.117163	-3.14586	0.00165601	0.0482558	PPP2R5D
ENSG00000251215.1	11.4298	1.81066	0.575823	3.14448	0.00166383	0.0484245	GOLGA5P1
ENSG00000233392.5	9.6623	2.88429	0.917443	3.14383	0.0016675	0.0484718	AC104809.4
ENSG00000132530.16	3695.04	0.632476	0.201313	3.14175	0.00167941	0.0487583	XAF1
ENSG00000163131.10	19574.8	1.16216	0.3702	3.13926	0.00169374	0.0489986	CTSS
ENSG00000198624.12	1882.53	1.32279	0.421396	3.13906	0.00169493	0.0489986	CCDC69
ENSG00000136271.10	1867.88	-0.36524	0.11636	-3.13888	0.00169592	0.0489986	DDX56
ENSG00000135604.9	1177.02	1.14464	0.364666	3.13888	0.00169594	0.0489986	STX11
ENSG00000241560.5	4.89247	2.58938	0.824944	3.13886	0.00169606	NA	ZBTB20-AS1
ENSG00000281181.1	62960.6	1.61206	0.513928	3.13675	0.00170833	0.0492219	CH507-513H4.3
ENSG00000184949.15	193.268	-1.11715	0.356176	-3.13652	0.00170967	0.0492219	FAM227A
ENSG00000242258.1	48.0384	1.21237	0.386564	3.13626	0.00171118	0.0492219	LINC00996
ENSG00000125484.11	3092.5	-0.379759	0.121092	-3.13613	0.00171196	0.0492219	GTF3C4
ENSG00000170264.12	325.889	-0.878783	0.280303	-3.13511	0.00171787	0.0493221	FAM161A
ENSG00000247324.2	8.8581	-1.96038	0.625358	-3.13482	0.0017196	0.0493221	RP11-510M2.2
ENSG00000169047.5	1322.68	-0.719862	0.229673	-3.13429	0.00172272	0.0493522	IRS1
ENSG00000187764.11	2678.24	1.03383	0.329974	3.13306	0.00172993	0.0494556	SEMA4D
ENSG00000177243.3	87.3322	9.36642	2.98964	3.13297	0.0017305	0.0494556	DEFB103B
ENSG00000233396.7	63.7362	-0.863344	0.275706	-3.13139	0.00173979	0.0496613	LINC01719
ENSG00000187678.8	2177.86	-0.765497	0.244533	-3.13045	0.00174539	0.0497616	SPRY4
ENSG00000173578.7	58.9323	1.70931	0.546093	3.13008	0.0017476	0.0497646	XCR1
ENSG00000213401.9	153.588	-9.28594	2.96799	-3.1287	0.00175582	0.0499388	MAGEA12
ENSG00000224429.7	19.8768	1.29406	0.413786	3.12737	0.00176376	0.0501048	LINC00539
ENSG00000168918.13	3296.52	1.07277	0.343084	3.12684	0.00176696	0.0501355	INPP5D
ENSG00000100228.12	229.286	-1.00968	0.323261	-3.12343	0.00178758	0.0506601	RAB36
ENSG00000176809.10	459.804	0.583696	0.186919	3.12273	0.00179183	0.0507202	LRRC37A3
ENSG00000138755.5	7743.4	1.66012	0.531795	3.12174	0.00179787	0.0507891	CXCL9
ENSG00000279069.1	42.7557	-0.97671	0.312885	-3.12163	0.00179854	0.0507891	RP11-159D12.6
ENSG00000167914.11	379.128	1.96735	0.630411	3.12074	0.00180397	0.0507984	GSDMA
ENSG00000118193.11	917.09	-1.41264	0.452669	-3.1207	0.00180421	0.0507984	KIF14
ENSG00000137338.5	382.958	-0.568969	0.182331	-3.12052	0.00180529	0.0507984	PGBD1
ENSG00000240535.8	2.87172	3.17937	1.01935	3.11902	0.00181454	NA	CTD-2313F11.1
ENSG00000143196.4	1567.28	1.40001	0.449082	3.1175	0.00182393	0.0512623	DPT
ENSG00000162645.12	10372.2	0.986069	0.316398	3.11655	0.0018298	0.0513505	GBP2
ENSG00000109832.13	96.5489	-1.6421	0.52694	-3.11629	0.0018314	0.0513505	DDX25
ENSG00000170476.15	678.842	1.76792	0.567558	3.11496	0.00183972	0.0514648	MZB1
ENSG00000258057.5	43.4044	-1.07274	0.344439	-3.11446	0.00184279	0.0514648	BCDIN3D-AS1
ENSG00000198467.13	4264.13	-0.796702	0.255807	-3.11446	0.00184281	0.0514648	TPM2
ENSG00000153094.22	2490.26	0.648062	0.208096	3.11425	0.00184414	0.0514648	BCL2L11
ENSG00000232216.1	84.8319	2.06522	0.663636	3.11198	0.00185838	0.0518011	IGHV3-43
ENSG00000225528.3	20.6299	1.32454	0.426009	3.10919	0.00187602	0.0521591	RP3-370M22.8
ENSG00000165929.12	3325.34	1.33013	0.427857	3.10881	0.00187844	0.0521591	TC2N
ENSG00000168393.12	644.534	-0.773252	0.248762	-3.1084	0.00188104	0.0521591	DTYMK
ENSG00000107593.16	77.7058	1.68249	0.541275	3.10839	0.00188111	0.0521591	PKD2L1
ENSG00000115163.14	198.338	-1.32348	0.425801	-3.10822	0.0018822	0.0521591	CENPA
ENSG00000133574.9	2748.17	1.07358	0.345479	3.10751	0.00188668	0.0522224	GIMAP4
ENSG00000171101.13	39.8461	1.63969	0.527846	3.10638	0.0018939	0.0523612	SIGLEC17P
ENSG00000260209.1	9.60349	-2.08456	0.67129	-3.10531	0.00190081	0.0524084	RP11-680F20.10
ENSG00000234290.2	496.845	1.30245	0.419449	3.10516	0.00190177	0.0524084	AC116366.6
ENSG00000205683.11	97.2563	1.08076	0.348122	3.10454	0.00190577	0.0524084	DPF3
ENSG00000204576.11	440.447	-0.567233	0.182758	-3.10374	0.00191094	0.0524084	PRR3
ENSG00000100505.13	480.25	-1.04971	0.338218	-3.10365	0.00191149	0.0524084	TRIM9
ENSG00000162377.5	1168.19	-0.533569	0.171935	-3.10332	0.0019136	0.0524084	COA7
ENSG00000211655.3	29.4462	3.24501	1.04571	3.10317	0.00191461	0.0524084	IGLV1-36
ENSG00000017427.15	1809.91	1.17397	0.378332	3.10302	0.00191555	0.0524084	IGF1
ENSG00000230537.1	11.3614	1.74753	0.563229	3.1027	0.00191766	0.0524084	RP11-305L7.1
ENSG00000204394.12	2368.71	-0.644057	0.20758	-3.10269	0.00191768	0.0524084	VARS
ENSG00000211937.3	877.574	2.43656	0.785729	3.10102	0.00192855	0.052645	IGHV2-5
ENSG00000205846.3	20.3424	1.79672	0.579541	3.10024	0.00193365	0.0527237	CLEC6A
ENSG00000167083.6	113.718	1.32877	0.428772	3.09902	0.00194164	0.0528808	GNGT2
ENSG00000223511.6	13.3495	2.10392	0.678999	3.09856	0.00194465	0.0529019	RP13-297E16.4
ENSG00000124802.11	708.569	-0.760445	0.245462	-3.09802	0.00194818	0.0529373	EEF1E1
ENSG00000244005.12	815.594	-0.35407	0.114313	-3.09736	0.00195252	0.0529373	NFS1
ENSG00000136270.13	1312.85	-0.475236	0.153433	-3.09734	0.00195263	0.0529373	TBRG4
ENSG00000102038.15	3050.74	-0.700912	0.226409	-3.09578	0.00196297	0.0531568	SMARCA1
ENSG00000149131.15	5862.19	0.729845	0.235891	3.09399	0.00197486	0.0534178	SERPING1
ENSG00000135919.12	11652.7	-1.4776	0.477868	-3.09207	0.00198767	0.0537032	SERPINE2
ENSG00000260743.1	22.1536	-1.40586	0.454722	-3.09168	0.00199025	0.0537118	RP11-255C15.3
ENSG00000143458.11	1585.28	0.436712	0.141305	3.09057	0.00199775	0.0538531	GABPB2
ENSG00000152818.18	21923.4	0.630962	0.204233	3.08942	0.00200548	0.0540001	UTRN
ENSG00000238121.5	146.945	1.44491	0.46806	3.08702	0.00202174	0.0543153	LINC00426
ENSG00000141968.7	1486.34	1.17598	0.380981	3.08673	0.00202375	0.0543153	VAV1
ENSG00000179431.6	496.394	-1.14529	0.371042	-3.08668	0.00202405	0.0543153	FJX1
ENSG00000254231.1	15.8714	1.20988	0.392158	3.08519	0.00203421	0.0545264	CTD-2284J15.1
ENSG00000148344.10	1074.82	0.997093	0.323286	3.08424	0.00204072	0.0545734	PTGES
ENSG00000173821.19	36129.4	0.70367	0.228157	3.08414	0.0020414	0.0545734	RNF213
ENSG00000155158.20	2006.52	0.906539	0.293956	3.08393	0.00204286	0.0545734	TTC39B
ENSG00000133048.12	6554.6	1.07397	0.348346	3.08305	0.00204892	0.054674	CHI3L1
ENSG00000157456.7	832.75	-1.40563	0.456019	-3.08239	0.00205348	0.054682	CCNB2
ENSG00000168496.3	1541.12	-0.908774	0.294833	-3.08234	0.00205383	0.054682	FEN1
ENSG00000137411.16	1110.2	-0.640353	0.207828	-3.08116	0.00206193	0.0548145	VARS2
ENSG00000133962.7	86.3626	1.52056	0.493595	3.08058	0.00206601	0.0548145	CATSPERB
ENSG00000112473.17	3990.44	-0.566566	0.183933	-3.08028	0.00206809	0.0548145	SLC39A7
ENSG00000103202.12	1052.03	-0.825514	0.268035	-3.07988	0.00207086	0.0548145	NME4
ENSG00000178199.13	860.666	1.30396	0.423397	3.07975	0.00207172	0.0548145	ZC3H12D
ENSG00000169249.12	391.108	0.39611	0.128623	3.07962	0.00207265	0.0548145	ZRSR2
ENSG00000225783.6	3948.32	1.55478	0.504966	3.07899	0.00207705	0.0548696	MIAT
ENSG00000277775.1	1153.02	-1.1114	0.361003	-3.07863	0.00207952	0.0548739	HIST1H3F
ENSG00000167633.18	18.5798	2.01648	0.65512	3.07803	0.00208376	0.0549248	KIR3DL1
ENSG00000119866.20	497.698	1.39108	0.451988	3.07769	0.00208609	0.0549252	BCL11A
ENSG00000248485.1	104.094	2.29492	0.745786	3.07718	0.00208966	0.0549583	PCP4L1
ENSG00000114541.14	4228.9	0.707405	0.229913	3.07684	0.0020921	0.0549615	FRMD4B
ENSG00000180537.12	421.41	-1.57523	0.51265	-3.07271	0.00212124	0.0556655	RNF182
ENSG00000211809.2	9.2883	1.58288	0.515281	3.07187	0.00212723	0.0557611	TRAV27
ENSG00000168071.21	1493.81	1.33199	0.433682	3.07135	0.00213091	0.0557961	CCDC88B
ENSG00000105173.13	399.718	-0.945873	0.308189	-3.06914	0.00214678	0.0561495	CCNE1
ENSG00000100416.12	766.227	-0.418193	0.136302	-3.06814	0.00215396	0.0562754	TRMU
ENSG00000140287.10	123.87	1.80266	0.58769	3.06736	0.00215961	0.0563076	HDC
ENSG00000162694.13	1435.47	-0.836812	0.272831	-3.06714	0.00216114	0.0563076	EXTL2
ENSG00000241472.6	85.7498	-1.2696	0.413958	-3.06698	0.0021623	0.0563076	PTPRG-AS1
ENSG00000244116.3	2143.82	2.28533	0.745341	3.06615	0.00216832	0.0563424	IGKV2-28
ENSG00000080031.9	210.512	-1.11384	0.363278	-3.06607	0.0021689	0.0563424	PTPRH
ENSG00000228203.6	65.4303	-0.855019	0.278917	-3.0655	0.00217307	0.0563424	RNF144A-AS1
ENSG00000186638.16	461.122	-1.05445	0.343974	-3.06549	0.00217313	0.0563424	KIF24
ENSG00000118971.7	8754.14	0.918432	0.299654	3.06498	0.00217685	0.0563773	CCND2
ENSG00000125459.14	892.807	-0.375626	0.122598	-3.06387	0.00218492	0.0565247	MSTO1
ENSG00000187243.16	457.459	-0.967955	0.316196	-3.06126	0.00220411	0.0569261	MAGED4B
ENSG00000117640.17	1747.09	-0.451853	0.147611	-3.0611	0.00220523	0.0569261	MTFR1L
ENSG00000115165.9	3084.65	1.27817	0.417838	3.059	0.00222076	0.0572072	CYTIP
ENSG00000241106.6	224.301	1.26745	0.414338	3.05898	0.00222094	0.0572072	HLA-DOB
ENSG00000240891.7	789.91	1.2837	0.419742	3.05832	0.00222584	0.0572715	PLCXD2
ENSG00000217643.1	12.1055	1.9472	0.636872	3.05744	0.00223238	0.0573774	PTGES3P2
ENSG00000204713.10	2679.44	-0.492601	0.161142	-3.05694	0.0022361	0.0574109	TRIM27
ENSG00000156127.6	284.085	0.964309	0.315496	3.05648	0.00223949	0.0574282	BATF
ENSG00000272601.1	17.7012	-1.32774	0.434441	-3.0562	0.00224161	0.0574282	RP11-155G14.5
ENSG00000152518.7	10593.4	0.981803	0.321357	3.05518	0.00224926	0.0575622	ZFP36L2
ENSG00000188848.15	82.7049	1.67542	0.548506	3.05451	0.0022543	0.0576291	BEND4
ENSG00000176896.8	266.289	0.326286	0.106841	3.05395	0.00225848	0.0576739	TCEANC
ENSG00000102879.15	4045.27	1.35854	0.444921	3.05345	0.00226224	0.0576788	CORO1A
ENSG00000241755.1	948.766	2.12995	0.697595	3.05328	0.00226353	0.0576788	IGKV1-9
ENSG00000129654.7	470.457	-1.09772	0.359571	-3.05286	0.00226674	0.0576985	FOXJ1
ENSG00000279908.1	36.8236	1.85505	0.607803	3.05206	0.00227275	0.0577896	RP11-325I22.3
ENSG00000125430.8	804.419	1.03676	0.339864	3.0505	0.00228457	0.0580282	HS3ST3B1
ENSG00000107562.16	6230.82	1.22363	0.401261	3.04945	0.00229259	0.0580709	CXCL12
ENSG00000223648.4	26.3728	2.87686	0.943405	3.04944	0.0022927	0.0580709	IGHV3-64
ENSG00000269919.1	17.9232	1.35517	0.444475	3.04893	0.00229656	0.0580709	RP1-134E15.3
ENSG00000171115.3	1678.53	1.06535	0.349436	3.04878	0.00229774	0.0580709	GIMAP8
ENSG00000211779.3	11.3567	2.10951	0.69194	3.04868	0.00229848	0.0580709	TRAV5
ENSG00000156509.13	46.4981	-1.2451	0.408821	-3.04558	0.00232231	0.0584294	FBXO43
ENSG00000139985.6	30.4809	-1.21275	0.398204	-3.04556	0.0023225	0.0584294	ADAM21
ENSG00000092853.13	1017.45	-1.4111	0.463331	-3.04555	0.00232253	0.0584294	CLSPN
ENSG00000154721.14	1587.2	1.30044	0.427084	3.04492	0.00232742	0.0584294	JAM2
ENSG00000211668.2	854.137	2.07856	0.682659	3.04479	0.0023284	0.0584294	IGLV2-11
ENSG00000090554.12	262.261	0.765152	0.251304	3.04473	0.00232886	0.0584294	FLT3LG
ENSG00000086991.12	604.435	-1.14527	0.376165	-3.0446	0.00232989	0.0584294	NOX4
ENSG00000261435.1	5.45294	2.42005	0.795002	3.04408	0.00233397	NA	RP13-126P21.2
ENSG00000170379.19	696.559	0.733566	0.241031	3.04345	0.0023388	0.0585909	TCAF2
ENSG00000255641.1	54.2599	1.74882	0.574725	3.04288	0.00234324	0.0586403	RP11-277P12.6
ENSG00000213424.8	28.0764	2.13822	0.702913	3.04194	0.00235058	0.0587621	KRT222
ENSG00000178597.6	795.955	9.01411	2.96494	3.04023	0.00236398	0.0590347	PSAPL1
ENSG00000169248.12	1710.08	1.43307	0.471426	3.03986	0.00236687	0.0590449	CXCL11
ENSG00000177494.5	478.109	1.64329	0.540675	3.03932	0.00237111	0.0590887	ZBED2
ENSG00000120949.14	77.7793	1.11136	0.365808	3.0381	0.00238078	0.0592675	TNFRSF8
ENSG00000211892.3	5703.41	2.46692	0.812286	3.03701	0.00238935	0.0594185	IGHG4
ENSG00000091651.8	268.173	-1.2031	0.396242	-3.03627	0.00239522	0.0595023	ORC6
ENSG00000183196.8	94.0547	-1.15015	0.378908	-3.03543	0.00240189	0.0596056	CHST6
ENSG00000101222.12	13.5237	-1.49502	0.492655	-3.03462	0.00240838	0.0597041	SPEF1
ENSG00000135476.11	516.233	-0.933794	0.307852	-3.03326	0.00241927	0.0599115	ESPL1
ENSG00000102245.7	68.4511	1.20454	0.397286	3.03191	0.00243012	0.0601177	CD40LG
ENSG00000262222.1	72.0916	0.903175	0.297926	3.03154	0.00243311	0.060129	RP11-876N24.4
ENSG00000265148.5	218.627	1.17405	0.387889	3.02676	0.00247187	0.0610233	TSPOAP1-AS1
ENSG00000145779.7	3240.23	0.963352	0.318385	3.02575	0.00248019	0.061162	TNFAIP8
ENSG00000272053.1	34.6341	1.34066	0.443243	3.02465	0.00248919	0.061162	RP11-367G6.3
ENSG00000167889.12	76.1617	-1.27427	0.421301	-3.02461	0.00248954	0.061162	MGAT5B
ENSG00000154839.9	382.092	-1.46934	0.48582	-3.02444	0.00249091	0.061162	SKA1
ENSG00000164136.16	381.039	0.845085	0.279421	3.02442	0.00249113	0.061162	IL15
ENSG00000115523.16	577.757	1.21079	0.400367	3.0242	0.00249294	0.061162	GNLY
ENSG00000244026.6	291.497	-0.729651	0.241409	-3.02246	0.00250728	0.0614157	FAM86DP
ENSG00000146267.11	252.001	-1.62208	0.536751	-3.02203	0.00251087	0.0614157	FAXC
ENSG00000138722.9	2753.4	1.57746	0.52199	3.02201	0.00251104	0.0614157	MMRN1
ENSG00000078687.17	2151.02	0.409824	0.135644	3.02133	0.00251665	0.0614895	TNRC6C
ENSG00000179344.16	9590.18	0.989228	0.327456	3.02095	0.00251986	0.0615049	HLA-DQB1
ENSG00000144233.9	1888.41	-0.440594	0.145868	-3.02049	0.00252366	0.0615344	AMMECR1L
ENSG00000256269.7	240.478	-0.475525	0.157462	-3.01993	0.00252836	0.0615856	HMBS
ENSG00000146223.14	7270.04	-0.470053	0.155684	-3.01928	0.00253377	0.0616541	RPL7L1
ENSG00000230539.1	10.0819	2.24584	0.744067	3.01834	0.00254167	0.0617832	AOAH-IT1
ENSG00000171824.13	2982.91	-0.364812	0.12089	-3.01772	0.00254686	0.0618459	EXOSC10
ENSG00000146918.19	1844.48	-0.915854	0.303527	-3.01737	0.00254981	0.0618544	NCAPG2
ENSG00000231652.2	43.0119	-0.756588	0.250802	-3.01667	0.00255566	0.0618613	RP11-553A21.3
ENSG00000175029.16	2186.97	-0.510639	0.169291	-3.01634	0.00255846	0.0618613	CTBP2
ENSG00000187994.13	464.488	0.499602	0.165654	3.01593	0.0025619	0.0618613	RINL
ENSG00000180353.10	4231.02	1.08069	0.358369	3.0156	0.00256475	0.0618613	HCLS1
ENSG00000179088.14	23.7468	1.98113	0.656982	3.0155	0.00256555	0.0618613	C12orf42
ENSG00000279396.1	14.2756	1.306	0.433116	3.01536	0.00256675	0.0618613	AC130469.1
ENSG00000211812.1	7.11135	2.56317	0.85009	3.01517	0.00256833	0.0618613	TRAV26-2
ENSG00000168490.13	147.692	1.14524	0.379974	3.01401	0.00257822	0.0620367	PHYHIP
ENSG00000163694.14	2449.75	0.807344	0.26803	3.01214	0.00259409	0.0623554	RBM47
ENSG00000141756.18	3621.48	-0.676131	0.224495	-3.01179	0.00259716	0.0623659	FKBP10
ENSG00000163918.10	912.199	-0.786506	0.261212	-3.01099	0.00260397	0.062425	RFC4
ENSG00000064199.6	253.647	-0.770119	0.255786	-3.01079	0.00260565	0.062425	SPA17
ENSG00000077152.9	418.769	-1.30757	0.434326	-3.01058	0.0026075	0.062425	UBE2T
ENSG00000143147.14	1399.32	-0.619181	0.205732	-3.00964	0.00261554	0.0624762	GPR161
ENSG00000100462.15	2211.74	-0.565564	0.18792	-3.00959	0.00261597	0.0624762	PRMT5
ENSG00000130844.16	11206.3	1.08492	0.360508	3.00941	0.00261754	0.0624762	ZNF331
ENSG00000181631.6	534.437	1.14705	0.381235	3.00877	0.00262305	0.0625107	P2RY13
ENSG00000143228.12	456.944	-1.30434	0.43359	-3.00824	0.00262766	0.0625107	NUF2
ENSG00000103494.12	717.435	-0.778293	0.258743	-3.00797	0.00262997	0.0625107	RPGRIP1L
ENSG00000162073.13	961.74	-0.968718	0.322082	-3.00767	0.00263258	0.0625107	PAQR4
ENSG00000189067.12	9866.37	0.712334	0.236842	3.00763	0.00263297	0.0625107	LITAF
ENSG00000165879.8	483.135	0.890926	0.296243	3.00742	0.00263477	0.0625107	FRAT1
ENSG00000131470.14	270.229	-0.989622	0.32924	-3.00578	0.00264903	0.0626811	PSMC3IP
ENSG00000257698.1	191.702	-0.733929	0.244183	-3.00565	0.00265015	0.0626811	RP11-620J15.3
ENSG00000280137.1	7.41249	3.01792	1.00413	3.0055	0.00265141	0.0626811	RP11-297C4.6
ENSG00000215193.12	2574.09	-0.368653	0.122665	-3.00537	0.00265262	0.0626811	PEX26
ENSG00000143970.16	3961.85	0.494999	0.164721	3.00508	0.00265515	0.0626811	ASXL2
ENSG00000141506.13	1729.32	1.11888	0.3728	3.00128	0.00268848	0.0634049	PIK3R5
ENSG00000237254.2	15.2682	1.94698	0.648822	3.00079	0.00269284	0.0634446	TRBV30
ENSG00000279917.1	19.1244	1.48492	0.495103	2.99921	0.00270677	0.0637097	RP11-360N9.2
ENSG00000051341.13	715.918	-1.03961	0.346703	-2.99855	0.0027127	0.063786	POLQ
ENSG00000224356.5	27.3118	0.843612	0.281414	2.99776	0.00271973	0.0638605	RP11-151A6.4
ENSG00000172009.14	1151.62	-0.689498	0.230018	-2.99759	0.00272125	0.0638605	THOP1
ENSG00000138684.7	9.23954	1.97676	0.659711	2.9964	0.00273189	0.0640471	IL21
ENSG00000133639.4	19669.4	0.788254	0.263151	2.99544	0.00274046	0.0641718	BTG1
ENSG00000188157.14	4421.84	-0.812606	0.271302	-2.9952	0.00274261	0.0641718	AGRN
ENSG00000274267.1	2095.25	-1.15022	0.384157	-2.99413	0.00275227	0.0642725	HIST1H3B
ENSG00000241014.1	75.1297	0.888721	0.296822	2.99412	0.00275233	0.0642725	RP11-244H3.1
ENSG00000006062.14	927.871	0.511734	0.170937	2.99369	0.00275622	0.0643001	MAP3K14
ENSG00000189319.13	3962.19	0.753882	0.251909	2.99268	0.00276542	0.0643967	FAM53B
ENSG00000104368.17	3661.1	-0.945039	0.315814	-2.99239	0.00276801	0.0643967	PLAT
ENSG00000109956.12	176.829	1.16368	0.388888	2.99234	0.0027685	0.0643967	B3GAT1
ENSG00000138964.16	1654.52	1.0956	0.366194	2.99185	0.00277296	0.0644374	PARVG
ENSG00000136573.12	177.6	1.92785	0.644626	2.99065	0.0027838	0.0646261	BLK
ENSG00000267457.1	13.2781	1.70049	0.568749	2.98987	0.00279092	0.0647282	RP5-837J1.4
ENSG00000266378.1	24.9617	1.15353	0.385916	2.98908	0.00279823	0.0648208	RP11-214O1.3
ENSG00000145908.12	948.078	-0.648403	0.216941	-2.98884	0.00280038	0.0648208	ZNF300
ENSG00000017483.14	173.001	0.662366	0.221655	2.98828	0.00280556	0.0648776	SLC38A5
ENSG00000154330.12	882.259	1.20619	0.403938	2.98609	0.00282569	0.065164	PGM5
ENSG00000277161.1	611.237	-0.760157	0.254599	-2.98571	0.00282925	0.065164	PIGW
ENSG00000272573.5	82.2591	1.68161	0.563241	2.98559	0.00283029	0.065164	MUSTN1
ENSG00000100116.16	295.749	-0.969197	0.324651	-2.98535	0.00283256	0.065164	GCAT
ENSG00000276409.4	1769.77	1.7061	0.571517	2.98521	0.00283388	0.065164	CCL14
ENSG00000026950.16	4047.6	0.851413	0.285224	2.98507	0.00283516	0.065164	BTN3A1
ENSG00000226415.1	74.3937	-0.735489	0.246407	-2.98485	0.00283715	0.065164	TPI1P1
ENSG00000126814.6	1109.89	-0.48622	0.162951	-2.98384	0.00284658	0.0652721	TRMT5
ENSG00000125388.19	254.509	-0.481541	0.161388	-2.98375	0.00284736	0.0652721	GRK4
ENSG00000000938.12	931.407	1.09738	0.367876	2.98302	0.00285416	0.0653036	FGR
ENSG00000237541.3	1374.91	0.936005	0.313804	2.98277	0.00285653	0.0653036	HLA-DQA2
ENSG00000109113.18	2195.01	-0.661398	0.221755	-2.98256	0.00285847	0.0653036	RAB34
ENSG00000168005.8	555.686	-0.496019	0.166333	-2.98209	0.00286289	0.0653036	C11orf84
ENSG00000245848.2	2790.74	1.50169	0.503586	2.98199	0.0028638	0.0653036	CEBPA
ENSG00000233117.2	193.163	-1.35803	0.455467	-2.98162	0.00286727	0.0653036	LINC00702
ENSG00000276410.3	499.755	-1.11528	0.374062	-2.98154	0.00286798	0.0653036	HIST1H2BB
ENSG00000152229.18	692.734	0.852912	0.286092	2.98125	0.00287077	0.0653045	PSTPIP2
ENSG00000245025.2	134.093	0.646828	0.217045	2.98016	0.00288101	0.0654747	RP11-875O11.1
ENSG00000135148.11	2071.74	0.464253	0.155847	2.9789	0.00289289	0.0656053	TRAFD1
ENSG00000094804.9	964.807	-1.43795	0.482727	-2.9788	0.00289381	0.0656053	CDC6
ENSG00000137404.14	305.606	-0.669564	0.224786	-2.97867	0.00289504	0.0656053	NRM
ENSG00000073737.16	396.411	1.49185	0.500953	2.97803	0.00290105	0.0656788	DHRS9
ENSG00000157303.10	162.801	0.942941	0.316672	2.97766	0.00290461	0.0656966	SUSD3
ENSG00000276600.4	758.067	0.616439	0.207059	2.97712	0.00290973	0.0656975	RAB7B
ENSG00000259985.1	60.2284	-1.27763	0.429155	-2.97707	0.00291017	0.0656975	RP11-549B18.1
ENSG00000135439.11	754.698	1.15753	0.38902	2.97549	0.00292516	0.0659731	AGAP2
ENSG00000179222.17	4544.84	-0.722668	0.242955	-2.97449	0.00293478	0.066102	MAGED1
ENSG00000133794.17	901.085	0.685632	0.230518	2.97431	0.00293644	0.066102	ARNTL
ENSG00000167261.13	298.544	1.36759	0.459875	2.97383	0.00294107	0.0661435	DPEP2
ENSG00000081237.18	19352.8	1.36627	0.459534	2.97317	0.00294737	0.0662223	PTPRC
ENSG00000150672.16	239.021	1.13835	0.382931	2.97274	0.00295157	0.0662292	DLG2
ENSG00000069399.14	915.203	0.796134	0.267827	2.97256	0.00295325	0.0662292	BCL3
ENSG00000168843.13	173.226	-2.18726	0.736026	-2.97172	0.00296141	0.0663495	FSTL5
ENSG00000275713.2	1269.89	-0.817169	0.275103	-2.97041	0.00297405	0.0664651	HIST1H2BH
ENSG00000249096.6	46.0352	1.19446	0.402121	2.9704	0.00297417	0.0664651	RP11-290F5.1
ENSG00000185634.11	341.546	-1.22075	0.410984	-2.97031	0.00297496	0.0664651	SHC4
ENSG00000135899.17	1579.82	0.642646	0.216426	2.96936	0.00298421	0.0665645	SP110
ENSG00000276405.1	7.90002	2.39579	0.806858	2.96928	0.00298502	0.0665645	TRBV13
ENSG00000172236.16	761.879	1.93009	0.650162	2.96863	0.00299132	0.0666425	TPSAB1
ENSG00000148600.14	255.064	1.78466	0.601519	2.96692	0.00300801	0.0669515	CDHR1
ENSG00000153558.13	330.579	-0.706703	0.238312	-2.96546	0.00302232	0.0672069	FBXL2
ENSG00000103056.11	488.178	1.56411	0.527631	2.96441	0.00303264	0.0673733	SMPD3
ENSG00000111913.17	2037.6	0.848612	0.286322	2.96384	0.00303826	0.0674211	FAM65B
ENSG00000185966.3	149.05	8.86311	2.99064	2.96362	0.00304047	0.0674211	LCE3E
ENSG00000104970.10	8.78528	3.10738	1.0493	2.96138	0.00306268	0.0677919	KIR3DX1
ENSG00000147570.9	138.899	1.5724	0.530974	2.96135	0.0030629	0.0677919	DNAJC5B
ENSG00000129810.14	234.206	-1.17549	0.39733	-2.95846	0.00309176	0.0683019	SGO1
ENSG00000026103.21	2789.1	0.651964	0.220397	2.95813	0.00309511	0.0683019	FAS
ENSG00000072858.10	579.007	1.51177	0.51109	2.95794	0.00309706	0.0683019	SIDT1
ENSG00000167523.13	233.827	-0.592526	0.200325	-2.95782	0.00309823	0.0683019	SPATA33
ENSG00000239951.1	4289.97	1.91451	0.647315	2.95761	0.00310032	0.0683019	IGKV3-20
ENSG00000114268.11	553.225	-0.73623	0.248979	-2.957	0.00310646	0.0683738	PFKFB4
ENSG00000145850.8	55.1314	1.72724	0.584549	2.95483	0.00312843	0.068711	TIMD4
ENSG00000049249.8	1425.6	1.46886	0.497111	2.9548	0.00312871	0.068711	TNFRSF9
ENSG00000274911.1	10.0795	-1.70889	0.578378	-2.95463	0.00313046	0.068711	RP11-12A20.7
ENSG00000165092.12	17484.2	0.886494	0.300283	2.95219	0.00315527	0.0691916	ALDH1A1
ENSG00000168078.9	411.273	-1.58314	0.53636	-2.95164	0.00316096	0.0692525	PBK
ENSG00000181315.10	2920.66	-0.484289	0.164136	-2.95053	0.00317225	0.0694357	ZNF322
ENSG00000112319.17	251.513	-1.26437	0.428618	-2.94988	0.003179	0.0695193	EYA4
ENSG00000255163.1	4.3728	2.5006	0.847916	2.94911	0.00318687	NA	HSPE1P18
ENSG00000156253.6	811.287	-0.586027	0.198759	-2.94842	0.00319399	0.0697829	RWDD2B
ENSG00000206596.1	26805.4	0.93785	0.318136	2.94795	0.00319885	0.069825	RNU1-27P
ENSG00000152503.9	259.265	-0.841074	0.285456	-2.94643	0.00321469	0.0701062	TRIM36
ENSG00000171757.15	246.91	-0.878438	0.298211	-2.94569	0.00322231	0.0701416	LRRC34
ENSG00000144061.12	335.153	-0.501999	0.170433	-2.94543	0.00322508	0.0701416	NPHP1
ENSG00000132514.13	506.348	1.27422	0.432609	2.94542	0.00322517	0.0701416	CLEC10A
ENSG00000108798.8	758.161	0.939463	0.319114	2.94397	0.00324032	0.0704067	ABI3
ENSG00000162676.11	563.491	1.13342	0.385306	2.9416	0.00326521	0.0708591	GFI1
ENSG00000235423.8	137.966	-0.663915	0.225712	-2.94142	0.00326711	0.0708591	RP11-282O18.3
ENSG00000135898.9	65.356	1.2633	0.429733	2.93973	0.00328496	0.0711811	GPR55
ENSG00000100092.20	1059.63	0.696575	0.237009	2.93902	0.00329248	0.07127	SH3BP1
ENSG00000213928.8	2947.9	0.531184	0.180766	2.93851	0.00329791	0.07127	IRF9
ENSG00000256582.1	13.2528	2.56069	0.871427	2.9385	0.00329806	0.07127	RP11-75L1.1
ENSG00000116120.9	1449.6	-0.62074	0.211278	-2.93803	0.00330306	0.071296	FARSB
ENSG00000171848.13	2313.46	-1.44927	0.493316	-2.93781	0.00330539	0.071296	RRM2
ENSG00000102384.13	386.277	-1.16417	0.396351	-2.93722	0.00331169	0.071296	CENPI
ENSG00000262061.5	30.6504	1.96664	0.669569	2.93717	0.00331221	0.071296	RP11-1260E13.4
ENSG00000212719.10	663.553	-0.47599	0.162068	-2.93698	0.00331428	0.071296	C17orf51
ENSG00000007350.16	32.2394	1.49413	0.508833	2.93639	0.00332057	0.071308	TKTL1
ENSG00000211898.7	232.852	2.36435	0.805256	2.93615	0.00332313	0.071308	IGHD
ENSG00000151025.9	285.765	-2.27151	0.773654	-2.93608	0.00332384	0.071308	GPR158
ENSG00000204592.8	55718.9	0.749399	0.255311	2.93524	0.00333291	0.0714379	HLA-E
ENSG00000135045.6	244.311	-0.414891	0.141381	-2.93455	0.00334032	0.0715323	C9orf40
ENSG00000125841.12	400.034	-0.739806	0.252153	-2.93396	0.00334664	0.0716029	NRSN2
ENSG00000241360.1	577.688	-1.2181	0.415373	-2.93255	0.00336192	0.0718444	PDXP
ENSG00000180233.10	1653.82	0.502421	0.171352	2.9321	0.00336681	0.0718444	ZNRF2
ENSG00000144554.10	1046.18	-0.794475	0.27096	-2.93208	0.003367	0.0718444	FANCD2
ENSG00000084693.15	741.564	-0.544168	0.185611	-2.93176	0.00337051	0.0718548	AGBL5
ENSG00000204856.11	224.893	-0.825019	0.281469	-2.93111	0.00337748	0.0719388	FAM216A
ENSG00000165409.16	21.7306	1.19162	0.406606	2.93065	0.00338251	0.0719814	TSHR
ENSG00000183049.12	1765.24	0.925273	0.315787	2.93005	0.00338906	0.0720561	CAMK1D
ENSG00000176845.12	3586.38	1.15543	0.394502	2.92883	0.00340235	0.0722742	METRNL
ENSG00000168310.10	1344.02	0.567774	0.193923	2.92783	0.00341338	0.072382	IRF2
ENSG00000025708.13	4478.89	0.833526	0.284708	2.92765	0.00341536	0.072382	TYMP
ENSG00000272933.1	16.0867	1.38623	0.473513	2.92754	0.00341657	0.072382	RP11-47A8.5
ENSG00000239789.5	569.833	-0.485627	0.165899	-2.92723	0.0034199	0.072388	MRPS17
ENSG00000134545.13	177.542	1.52587	0.521346	2.92679	0.00342477	0.0724264	KLRC1
ENSG00000275066.4	3481.21	0.577221	0.197255	2.92626	0.00343065	0.0724621	SYNRG
ENSG00000206588.1	27242	0.917456	0.313544	2.92609	0.00343256	0.0724621	RNU1-28P
ENSG00000182272.11	213.937	-1.53124	0.523523	-2.92488	0.00344588	0.0726787	B4GALNT4
ENSG00000155961.4	238.188	0.971137	0.332116	2.92409	0.00345467	0.0727592	RAB39B
ENSG00000085998.13	2258.44	-0.664488	0.227254	-2.92398	0.00345583	0.0727592	POMGNT1
ENSG00000141480.17	1807.72	0.652703	0.223281	2.92323	0.00346419	0.0728645	ARRB2
ENSG00000141086.17	28.754	1.32621	0.453717	2.92298	0.00346696	0.0728645	CTRL
ENSG00000121653.11	518.638	-0.624482	0.213699	-2.92225	0.00347513	0.0729126	MAPK8IP1
ENSG00000101695.8	1933.85	1.25468	0.429356	2.92223	0.00347539	0.0729126	RNF125
ENSG00000196358.10	112.708	1.33361	0.456615	2.92064	0.00349318	0.0732212	NTNG2
ENSG00000244575.3	393.132	2.36123	0.808881	2.91914	0.00351	0.0734683	IGKV1-27
ENSG00000278196.3	636.035	2.20584	0.755674	2.91904	0.00351116	0.0734683	IGLV2-8
ENSG00000185215.8	8941.36	0.707305	0.242362	2.91838	0.00351859	0.073559	TNFAIP2
ENSG00000083454.21	255.563	1.45554	0.499062	2.91655	0.00353928	0.0739263	P2RX5
ENSG00000091490.10	5667.6	0.813252	0.27887	2.91624	0.00354279	0.0739347	SEL1L3
ENSG00000165359.15	1385.32	0.710177	0.243644	2.91482	0.00355894	0.0741819	INTS6L
ENSG00000040275.16	672.967	-0.656337	0.225186	-2.91465	0.00356088	0.0741819	SPDL1
ENSG00000088356.5	428.427	-0.401313	0.137739	-2.91358	0.00357312	0.0743315	PDRG1
ENSG00000145777.14	66.3749	1.34629	0.462092	2.91347	0.00357432	0.0743315	TSLP
ENSG00000196664.4	938.837	0.763389	0.262055	2.91309	0.00357873	0.0743581	TLR7
ENSG00000243290.3	631.102	2.17639	0.747251	2.91253	0.00358513	0.0744259	IGKV1-12
ENSG00000211942.3	100.863	2.52796	0.868079	2.91213	0.00358968	0.0744554	IGHV3-13
ENSG00000065357.19	1554.91	0.854819	0.293609	2.91142	0.00359793	0.0745613	DGKA
ENSG00000155307.17	3344.14	1.34879	0.463453	2.91032	0.00361064	0.0746805	SAMSN1
ENSG00000130208.9	8135.11	1.16609	0.400704	2.91011	0.00361298	0.0746805	APOC1
ENSG00000273356.1	36.7924	0.753811	0.259032	2.9101	0.00361311	0.0746805	LINC02019
ENSG00000079215.13	2632.72	0.849503	0.291954	2.90971	0.00361763	0.0746986	SLC1A3
ENSG00000165272.14	3880.99	1.57957	0.542904	2.90948	0.00362028	0.0746986	AQP3
ENSG00000073111.13	3501.4	-0.945486	0.32502	-2.90901	0.00362576	0.0747468	MCM2
ENSG00000138152.8	5.85273	2.25419	0.775138	2.90811	0.00363623	NA	BTBD16
ENSG00000132010.15	470.954	-0.612207	0.210543	-2.90776	0.00364031	0.0749815	ZNF20
ENSG00000170629.14	379.361	-1.00574	0.346025	-2.90655	0.00365442	0.0751252	DPY19L2P2
ENSG00000103540.16	2316.05	-0.494054	0.169984	-2.90648	0.00365519	0.0751252	CCP110
ENSG00000101057.15	833.243	-1.31439	0.452247	-2.90635	0.00365677	0.0751252	MYBL2
ENSG00000240474.3	10.0161	2.48787	0.856302	2.90536	0.00366826	0.075296	RN7SL116P
ENSG00000152061.23	4094.35	0.612844	0.211048	2.90381	0.00368652	0.0755757	RABGAP1L
ENSG00000102921.7	3312.74	0.569553	0.19615	2.90366	0.00368825	0.0755757	N4BP1
ENSG00000164087.7	184.777	-1.11278	0.383309	-2.90308	0.00369508	0.0756503	POC1A
ENSG00000172061.8	1220.2	1.49547	0.516094	2.89768	0.00375936	0.0768953	LRRC15
ENSG00000221817.9	218.146	0.680343	0.234809	2.89743	0.00376236	0.0768953	PPP3CB-AS1
ENSG00000186714.12	7.88182	2.8267	0.975728	2.89702	0.00376729	0.0769132	CCDC73
ENSG00000243264.2	105.048	2.65359	0.916038	2.89682	0.00376971	0.0769132	IGKV2D-29
ENSG00000020633.18	2313.63	1.17841	0.406861	2.89635	0.00377529	0.0769608	RUNX3
ENSG00000175792.11	1687.46	-0.656578	0.226755	-2.89554	0.00378504	0.0770677	RUVBL1
ENSG00000143184.4	98.0254	1.20386	0.415786	2.89538	0.00378702	0.0770677	XCL1
ENSG00000104341.16	4093.86	-0.730042	0.252341	-2.89307	0.00381491	0.0775688	LAPTM4B
ENSG00000235217.6	283.485	-0.526709	0.182105	-2.89233	0.00382391	0.0776852	TSPY26P
ENSG00000104889.5	818.35	-0.868561	0.300388	-2.89147	0.00383447	0.0778051	RNASEH2A
ENSG00000204536.13	809.253	-0.608004	0.210296	-2.89118	0.00383798	0.0778051	CCHCR1
ENSG00000116106.11	1280.06	0.848125	0.293392	2.89075	0.00384319	0.0778051	EPHA4
ENSG00000247287.2	93.6437	1.03636	0.358536	2.89052	0.00384599	0.0778051	RP11-902B17.1
ENSG00000183379.8	12.2548	1.36711	0.472964	2.89051	0.00384619	0.0778051	SYNDIG1L
ENSG00000143194.12	7.85661	-1.80879	0.625862	-2.89009	0.00385134	0.077843	MAEL
ENSG00000159842.14	4887.44	0.256465	0.0887552	2.88958	0.00385757	0.0779025	ABR
ENSG00000113303.11	11.8633	1.49083	0.515984	2.88929	0.00386115	0.0779048	BTNL8
ENSG00000145287.10	675.014	1.16268	0.402446	2.88904	0.00386424	0.0779048	PLAC8
ENSG00000239672.7	2016.26	-0.879566	0.304551	-2.88808	0.00387605	0.0780767	NME1
ENSG00000120129.5	34873.8	0.847224	0.293382	2.88779	0.00387964	0.0780827	DUSP1
ENSG00000161888.11	494.626	-1.24656	0.43182	-2.88675	0.0038924	0.0782731	SPC24
ENSG00000101916.11	786.389	1.29692	0.449372	2.88608	0.00390076	0.0783023	TLR8
ENSG00000165966.14	145.358	2.07423	0.718733	2.88595	0.00390232	0.0783023	PDZRN4
ENSG00000121211.7	98.8133	-1.19858	0.415353	-2.88569	0.00390561	0.0783023	MND1
ENSG00000171385.9	449.563	1.10913	0.38437	2.88557	0.00390704	0.0783023	KCND3
ENSG00000254709.7	900.668	1.91118	0.662421	2.88514	0.00391238	0.078325	IGLL5
ENSG00000233093.5	36.6657	1.23924	0.429573	2.88482	0.00391635	0.078325	LINC00892
ENSG00000127564.16	302.671	-1.23046	0.426549	-2.88468	0.00391806	0.078325	PKMYT1
ENSG00000236810.5	80.277	-0.608244	0.210939	-2.88351	0.00393275	0.0784481	ELOA-AS1
ENSG00000163220.10	51914.7	1.61556	0.56034	2.88317	0.00393695	0.0784481	S100A9
ENSG00000137310.11	1341.57	-0.796797	0.276368	-2.8831	0.00393777	0.0784481	TCF19
ENSG00000145386.9	949.616	-1.20093	0.416556	-2.88299	0.00393925	0.0784481	CCNA2
ENSG00000250722.5	21581.2	1.074	0.372547	2.88285	0.00394089	0.0784481	SELENOP
ENSG00000169302.14	557.311	-1.37209	0.475988	-2.8826	0.00394404	0.0784481	STK32A
ENSG00000171067.10	859.549	-0.648661	0.225077	-2.88195	0.00395221	0.0784899	C11orf24
ENSG00000153113.23	12271.6	0.344665	0.119603	2.88175	0.0039547	0.0784899	CAST
ENSG00000112312.9	721.68	-0.793905	0.275504	-2.88164	0.00395606	0.0784899	GMNN
ENSG00000105197.10	1452.44	-0.499241	0.173348	-2.87999	0.00397682	0.078775	TIMM50
ENSG00000160716.5	194.545	-1.41561	0.491536	-2.87998	0.00397706	0.078775	CHRNB2
ENSG00000188010.12	473.451	-0.594673	0.206572	-2.87876	0.00399236	0.0790121	MORN2
ENSG00000162063.12	910.472	-0.783279	0.272143	-2.87818	0.00399972	0.0790919	CCNF
ENSG00000069424.14	2020.22	0.707826	0.246005	2.87729	0.00401109	0.0792508	KCNAB2
ENSG00000125089.16	1577.46	0.785763	0.273144	2.87673	0.00401818	0.0793247	SH3TC1
ENSG00000113716.12	3338.59	-0.314782	0.109452	-2.87599	0.00402762	0.0794452	HMGXB3
ENSG00000230183.4	28.7844	1.18608	0.412478	2.8755	0.00403383	0.0795017	CNOT6LP1
ENSG00000144724.19	6098.4	-0.558269	0.194169	-2.87517	0.0040381	0.0795197	PTPRG
ENSG00000100320.22	6825.1	-0.481458	0.167484	-2.87466	0.00404464	0.0795827	RBFOX2
ENSG00000160818.16	882.894	-0.45081	0.156893	-2.87337	0.00406124	0.079843	GPATCH4
ENSG00000096006.11	94.4137	2.54176	0.885341	2.87094	0.00409251	0.0803444	CRISP3
ENSG00000211893.3	10005.1	1.84013	0.640968	2.87086	0.00409351	0.0803444	IGHG2
ENSG00000128438.10	60.8221	2.65033	0.92338	2.87025	0.00410151	0.080435	TBC1D27
ENSG00000174944.8	232.271	0.919911	0.320574	2.86958	0.0041102	0.0804966	P2RY14
ENSG00000180914.10	1239.99	-0.867796	0.302423	-2.86948	0.00411143	0.0804966	OXTR
ENSG00000138109.9	225.35	2.62441	0.915292	2.86729	0.00414002	0.0809518	CYP2C9
ENSG00000198901.13	2280.91	-1.01818	0.355141	-2.86698	0.00414404	0.0809518	PRC1
ENSG00000095917.13	48.5204	2.01262	0.702017	2.86692	0.00414491	0.0809518	TPSD1
ENSG00000043462.11	2439.35	0.873503	0.304754	2.86626	0.00415359	0.0810177	LCP2
ENSG00000146858.7	378.73	-0.654737	0.228439	-2.86614	0.0041551	0.0810177	ZC3HAV1L
ENSG00000112246.9	137.474	1.33732	0.466675	2.86564	0.0041617	0.0810248	SIM1
ENSG00000106178.6	80.841	1.72785	0.602964	2.86559	0.00416229	0.0810248	CCL24
ENSG00000128408.8	102.623	-1.12203	0.391702	-2.86449	0.00417681	0.0811905	RIBC2
ENSG00000276043.4	1770.91	-1.2546	0.437994	-2.86443	0.00417764	0.0811905	UHRF1
ENSG00000131401.11	467.175	1.18828	0.414913	2.86392	0.0041844	0.081205	NAPSB
ENSG00000065150.18	7559.3	-0.398633	0.139195	-2.86385	0.00418523	0.081205	IPO5
ENSG00000163947.11	2672.27	0.856473	0.299096	2.86354	0.0041894	0.0812196	ARHGEF3
ENSG00000177697.17	4130.98	-0.615609	0.215017	-2.86307	0.00419562	0.0812271	CD151
ENSG00000265118.5	45.0874	2.20278	0.769398	2.86299	0.00419662	0.0812271	CTD-2370N5.3
ENSG00000156675.15	5325.08	0.816193	0.285158	2.86225	0.0042065	0.0813519	RAB11FIP1
ENSG00000134516.15	6196.24	1.12412	0.39282	2.86167	0.0042141	0.0814325	DOCK2
ENSG00000106415.12	1032.87	0.801645	0.28016	2.86139	0.00421789	0.0814396	GLCCI1
ENSG00000026559.13	97.5093	-1.47799	0.516826	-2.85973	0.00423996	0.0817992	KCNG1
ENSG00000229474.6	265.377	1.0197	0.356645	2.85916	0.00424767	0.0818815	PATL2
ENSG00000138028.15	156.83	-1.0052	0.351608	-2.85886	0.00425167	0.081892	CGREF1
ENSG00000152556.15	2433.66	-0.613539	0.214639	-2.85846	0.00425699	0.0819281	PFKM
ENSG00000107771.15	4446.3	0.537454	0.188069	2.85775	0.00426651	0.0820448	CCSER2
ENSG00000185669.5	95.7289	1.44809	0.506907	2.85671	0.00428051	0.0821428	SNAI3
ENSG00000119714.10	514.654	0.976975	0.341998	2.85667	0.00428116	0.0821428	GPR68
ENSG00000121281.12	3955.72	0.93842	0.328509	2.85661	0.00428198	0.0821428	ADCY7
ENSG00000065328.16	521.232	-1.33542	0.467756	-2.85495	0.00430439	0.0825059	MCM10
ENSG00000279964.1	12.0152	1.29285	0.453088	2.85342	0.00432515	0.082837	RP11-69J7.1
ENSG00000137409.19	6413.74	-0.372273	0.130501	-2.85265	0.00433565	0.0829712	MTCH1
ENSG00000244405.7	2484.12	-1.05192	0.368799	-2.85229	0.00434054	0.0829979	ETV5
ENSG00000211787.1	7.33429	2.17336	0.762133	2.85168	0.00434893	0.0830915	TRAV8-3
ENSG00000178999.12	337.324	-1.23121	0.431803	-2.85131	0.0043539	0.0831195	AURKB
ENSG00000275791.1	29.2787	1.64271	0.576229	2.8508	0.0043609	0.0831864	TRBV10-3
ENSG00000196497.16	1255.65	-0.475582	0.166881	-2.84983	0.00437426	0.0833135	IPO4
ENSG00000129245.11	1666.25	-0.382888	0.134356	-2.84981	0.00437458	0.0833135	FXR2
ENSG00000126262.4	101.734	1.10179	0.386686	2.84931	0.00438138	0.0833761	FFAR2
ENSG00000174928.15	204.418	-0.441663	0.155095	-2.8477	0.00440366	0.0836961	C3orf33
ENSG00000261888.1	139.154	1.03854	0.36471	2.84758	0.00440524	0.0836961	AC144831.1
ENSG00000120899.17	2500.1	0.877995	0.308576	2.84532	0.00443673	0.084195	PTK2B
ENSG00000184357.4	3055.38	-1.18167	0.415347	-2.84503	0.00444077	0.084195	HIST1H1B
ENSG00000140968.10	3626.74	1.16239	0.408584	2.84493	0.00444214	0.084195	IRF8
ENSG00000077420.15	1185.67	1.15069	0.404628	2.84381	0.00445774	0.0844233	APBB1IP
ENSG00000138641.15	1879.55	0.553302	0.194758	2.84097	0.00449768	0.0850453	HERC3
ENSG00000183281.14	101.828	0.902027	0.317526	2.8408	0.00450003	0.0850453	PLGLB1
ENSG00000135378.3	1414.57	1.09249	0.384585	2.84071	0.00450132	0.0850453	PRRG4
ENSG00000173239.13	148.47	8.43515	2.97074	2.83941	0.00451965	0.0853236	LIPM
ENSG00000174718.11	13434.7	0.66666	0.234867	2.83845	0.0045333	0.0855105	KIAA1551
ENSG00000101407.12	1638.19	-0.417574	0.147142	-2.83789	0.00454127	0.0855105	TTI1
ENSG00000275743.1	12.7243	2.15823	0.760533	2.83778	0.00454283	0.0855105	TRBV14
ENSG00000211955.2	1103.5	1.76896	0.623413	2.83754	0.00454629	0.0855105	IGHV3-33
ENSG00000158714.10	895.11	0.977318	0.344435	2.83745	0.00454755	0.0855105	SLAMF8
ENSG00000156049.6	126.443	0.886822	0.312643	2.83653	0.00456063	0.0856495	GNA14
ENSG00000167094.15	51.732	1.36253	0.480367	2.83643	0.00456216	0.0856495	TTC16
ENSG00000130695.14	1300.56	-0.599886	0.211521	-2.83605	0.00456752	0.0856825	CEP85
ENSG00000126337.13	7.96125	1.45215	0.512243	2.83489	0.00458415	0.0858882	KRT36
ENSG00000165304.7	774.69	-1.28197	0.45223	-2.83478	0.00458572	0.0858882	MELK
ENSG00000204525.16	31060.5	0.707598	0.249642	2.83445	0.00459045	0.0859091	HLA-C
ENSG00000254505.9	1096.49	0.368767	0.130139	2.83365	0.00460202	0.0860577	CHMP4A
ENSG00000159733.13	592.95	0.814715	0.287615	2.83265	0.00461634	0.0862576	ZFYVE28
ENSG00000142686.7	1147.38	-0.530355	0.187323	-2.83123	0.00463695	0.0865405	C1orf216
ENSG00000186193.8	372.843	-1.14513	0.404483	-2.8311	0.00463877	0.0865405	SAPCD2
ENSG00000278829.1	81.1566	1.17344	0.414604	2.83027	0.00465086	0.0866344	RP11-358B23.7
ENSG00000175279.21	255.335	-0.960191	0.33926	-2.83025	0.0046511	0.0866344	CENPS
ENSG00000224796.1	27.5546	1.36795	0.483448	2.82957	0.00466112	0.0866474	RPL32P1
ENSG00000141027.20	8263.46	0.252128	0.0891126	2.82932	0.00466474	0.0866474	NCOR1
ENSG00000253719.3	5727.75	-0.344123	0.121641	-2.82901	0.00466926	0.0866474	ATXN7L3B
ENSG00000141698.16	1080.74	-0.523029	0.184916	-2.82847	0.0046771	0.0866474	NT5C3B
ENSG00000149554.12	727.261	-0.966249	0.341634	-2.82832	0.00467935	0.0866474	CHEK1
ENSG00000262823.1	9.01493	1.92604	0.680998	2.82826	0.00468014	0.0866474	RP13-580F15.2
ENSG00000183117.18	99.0074	-2.06364	0.729665	-2.82821	0.00468095	0.0866474	CSMD1
ENSG00000163689.19	222.842	-1.30846	0.462671	-2.82804	0.00468334	0.0866474	C3orf67
ENSG00000196449.3	1138.02	-0.518936	0.183515	-2.82776	0.00468746	0.0866474	YRDC
ENSG00000172508.10	75.9004	1.32239	0.467653	2.82771	0.00468828	0.0866474	CARNS1
ENSG00000178722.12	5.21789	2.12101	0.750313	2.82683	0.00470114	NA	C5orf64
ENSG00000072786.12	4574.81	0.757319	0.268112	2.82464	0.0047334	0.0874133	STK10
ENSG00000138587.5	364.855	-1.03743	0.367346	-2.82413	0.00474087	0.0874443	MNS1
ENSG00000124422.11	11734.7	-0.357645	0.126656	-2.82375	0.00474656	0.0874443	USP22
ENSG00000197442.9	2435.44	0.663651	0.235034	2.82364	0.00474816	0.0874443	MAP3K5
ENSG00000184635.14	454.832	-0.678676	0.240364	-2.82353	0.00474981	0.0874443	ZNF93
ENSG00000163207.6	2311.59	8.35466	2.95932	2.82317	0.00475514	0.0874747	IVL
ENSG00000128641.18	9181.46	-0.672194	0.238129	-2.82281	0.00476046	0.0875048	MYO1B
ENSG00000164100.8	63.0623	-1.52184	0.539189	-2.82245	0.00476577	0.0875347	NDST3
ENSG00000165244.6	1215.73	-0.975671	0.345751	-2.82189	0.00477412	0.0876202	ZNF367
ENSG00000164294.13	2007	-0.846397	0.300038	-2.82097	0.00478792	0.0878056	GPX8
ENSG00000066279.17	2414.38	-1.22128	0.433426	-2.81774	0.00483624	0.088582	ASPM
ENSG00000146374.13	277.041	1.16472	0.413365	2.81765	0.00483771	0.088582	RSPO3
ENSG00000240350.2	28.3606	1.35272	0.480219	2.81687	0.00484935	0.0887267	AC017002.1
ENSG00000015285.10	501.497	1.07627	0.382191	2.81605	0.00486187	0.0888872	WAS
ENSG00000007129.17	106.06	1.01305	0.359819	2.81544	0.0048711	0.0889874	CEACAM21
ENSG00000126882.12	967.369	0.895473	0.318339	2.81296	0.00490884	0.089608	FAM78A
ENSG00000184330.11	884.283	8.36156	2.97317	2.81234	0.00491832	0.0896121	S100A7A
ENSG00000128059.8	1108	-0.671241	0.238696	-2.81212	0.00492165	0.0896121	PPAT
ENSG00000161904.11	1875.23	-0.342929	0.121951	-2.81201	0.00492328	0.0896121	LEMD2
ENSG00000057019.15	4992.87	-0.993687	0.35339	-2.81187	0.00492542	0.0896121	DCBLD2
ENSG00000072110.13	9115.86	-0.568044	0.202039	-2.81156	0.00493019	0.0896121	ACTN1
ENSG00000111679.16	1833.65	0.845105	0.300593	2.81146	0.0049317	0.0896121	PTPN6
ENSG00000090104.11	20343.5	1.07869	0.383744	2.81096	0.00493947	0.0896845	RGS1
ENSG00000141574.7	601.64	0.87231	0.310455	2.80978	0.00495757	0.0898907	SECTM1
ENSG00000109881.16	437.885	-0.523557	0.186366	-2.8093	0.00496493	0.0898907	CCDC34
ENSG00000267731.1	48.6512	1.2841	0.457096	2.80927	0.00496545	0.0898907	RP11-147L13.8
ENSG00000065413.18	3259.99	0.795851	0.283303	2.80919	0.0049667	0.0898907	ANKRD44
ENSG00000072736.18	4453.61	0.550468	0.195967	2.80899	0.00496975	0.0898907	NFATC3
ENSG00000168807.16	5016.29	0.377298	0.134346	2.80841	0.00497874	0.0899848	SNTB2
ENSG00000174123.10	155.366	0.913233	0.325325	2.80714	0.00499839	0.0902714	TLR10
ENSG00000247416.2	7.02842	-2.45375	0.874461	-2.80601	0.00501591	0.0905188	RP11-629G13.1
ENSG00000211660.3	712.221	1.84124	0.656384	2.80514	0.00502955	0.0906961	IGLV2-23
ENSG00000035720.7	100.729	1.19743	0.42709	2.80369	0.00505207	0.0910332	STAP1
ENSG00000153933.9	1065.58	0.603536	0.215379	2.8022	0.00507558	0.091322	DGKE
ENSG00000106829.18	1205.21	0.708788	0.252941	2.80218	0.0050758	0.091322	TLE4
ENSG00000234171.2	113.684	-0.669683	0.239022	-2.80176	0.00508241	0.0913324	RNASEH1-AS1
ENSG00000166796.11	50.8897	-1.54312	0.550786	-2.80166	0.00508406	0.0913324	LDHC
ENSG00000166523.7	146.451	1.15248	0.411427	2.80117	0.00509176	0.0913625	CLEC4E
ENSG00000106477.18	973.074	-0.705924	0.25202	-2.80106	0.00509343	0.0913625	CEP41
ENSG00000228166.1	4.87634	2.36479	0.844277	2.80096	0.00509506	NA	MTND1P11
ENSG00000258512.1	25.7681	1.77395	0.633401	2.80067	0.00509965	0.091405	LINC00239
ENSG00000279344.1	16.4493	1.26101	0.450303	2.80036	0.00510453	0.0914235	RP11-44F14.7
ENSG00000108515.17	164.843	-0.62974	0.224969	-2.79923	0.00512244	0.0915873	ENO3
ENSG00000214447.4	104.571	-0.962567	0.343904	-2.79895	0.00512697	0.0915873	FAM187A
ENSG00000010256.10	3433.18	-0.569053	0.203315	-2.79887	0.00512818	0.0915873	UQCRC1
ENSG00000180828.2	362.312	1.25708	0.449149	2.79881	0.0051291	0.0915873	BHLHE22
ENSG00000121316.10	2463.55	0.85001	0.303851	2.79746	0.00515067	0.0918869	PLBD1
ENSG00000169224.12	30.8806	1.50874	0.53936	2.79727	0.00515362	0.0918869	GCSAML
ENSG00000207008.1	2603.86	1.10011	0.393336	2.79687	0.00515997	0.0919311	SNORA54
ENSG00000172578.11	1791.4	0.865189	0.309422	2.79614	0.00517168	0.0919895	KLHL6
ENSG00000131504.15	5001.16	0.370818	0.132622	2.79606	0.00517299	0.0919895	DIAPH1
ENSG00000134242.15	2996.69	1.50563	0.538506	2.79594	0.00517487	0.0919895	PTPN22
ENSG00000216937.13	698.38	0.589214	0.210771	2.79553	0.00518154	0.0920392	CCDC7
ENSG00000137135.17	98.742	-0.963959	0.344942	-2.79455	0.00519715	0.0922475	ARHGEF39
ENSG00000215386.11	467.808	1.00215	0.35871	2.79375	0.00521008	0.092371	MIR99AHG
ENSG00000185721.12	1855.1	-0.466941	0.167144	-2.79364	0.00521189	0.092371	DRG1
ENSG00000085563.14	959.507	0.993016	0.355572	2.79273	0.00522654	0.092468	ABCB1
ENSG00000104361.9	1473.01	0.511003	0.183006	2.79227	0.00523397	0.092468	NIPAL2
ENSG00000148735.14	56.1162	-1.94918	0.698098	-2.79213	0.00523625	0.092468	PLEKHS1
ENSG00000214293.8	133.695	-0.512601	0.183599	-2.79196	0.00523906	0.092468	APTR
ENSG00000108813.10	200.373	-1.92446	0.689308	-2.79187	0.00524047	0.092468	DLX4
ENSG00000266967.6	638.932	-0.310197	0.111108	-2.79185	0.00524072	0.092468	AARSD1
ENSG00000196363.9	1439.7	-0.377283	0.135197	-2.79062	0.00526078	0.0927078	WDR5
ENSG00000140563.14	1198.01	0.982813	0.35221	2.79041	0.00526407	0.0927078	MCTP2
ENSG00000120885.21	8744.32	1.10855	0.397287	2.79029	0.00526602	0.0927078	CLU
ENSG00000240505.8	35.0736	2.56003	0.917688	2.78965	0.00527648	0.0928231	TNFRSF13B
ENSG00000165661.16	1165.61	-0.463065	0.166089	-2.78806	0.00530255	0.0931484	QSOX2
ENSG00000137288.9	962.284	-0.628704	0.22553	-2.78767	0.00530879	0.0931484	UQCC2
ENSG00000266677.1	21.8009	1.34007	0.480715	2.78765	0.00530911	0.0931484	RP11-258F1.1
ENSG00000224875.2	17.2396	1.55469	0.557762	2.78737	0.00531383	0.0931484	AC083949.1
ENSG00000248099.3	20.4372	1.63449	0.586402	2.78732	0.00531459	0.0931484	INSL3
ENSG00000226950.6	846.85	-0.548926	0.197026	-2.78606	0.00533526	0.0934419	DANCR
ENSG00000111845.4	1347.07	-0.663725	0.238255	-2.78578	0.00533994	0.0934549	PAK1IP1
ENSG00000143067.4	1504.93	-0.819461	0.29421	-2.7853	0.00534788	0.0935249	ZNF697
ENSG00000244649.4	123.34	1.44193	0.517786	2.78481	0.00535598	0.0935977	LINC02086
ENSG00000159184.7	91.7745	-1.98307	0.712183	-2.78449	0.00536118	0.0936197	HOXB13
ENSG00000121895.7	218.054	1.09428	0.393056	2.78402	0.00536896	0.0936866	TMEM156
ENSG00000185818.7	329.043	-1.39847	0.502451	-2.78331	0.0053808	0.0938243	NAT8L
ENSG00000123329.17	1562.39	1.23733	0.444612	2.78294	0.00538692	0.0938621	ARHGAP9
ENSG00000273305.1	25.1154	-1.34436	0.483219	-2.78209	0.00540093	0.0940372	RP11-440D17.4
ENSG00000279202.1	9.59327	1.46803	0.527897	2.78089	0.00542093	0.0942726	CTA-113A6.1
ENSG00000204160.11	1399.5	0.456359	0.16411	2.78081	0.00542239	0.0942726	ZDHHC18
ENSG00000274997.1	818.223	-1.10579	0.397689	-2.78054	0.0054268	0.0942802	HIST1H2AH
ENSG00000175832.12	341.596	-1.36271	0.49025	-2.77963	0.00544217	0.0944781	ETV4
ENSG00000228427.1	29.4374	1.21705	0.438022	2.77851	0.00546096	0.0946671	RP5-1091N2.9
ENSG00000124334.17	61.3289	1.43776	0.517478	2.77841	0.00546264	0.0946671	IL9R
ENSG00000114115.9	691.433	1.18435	0.426293	2.77826	0.00546501	0.0946671	RBP1
ENSG00000164889.13	3505.14	-0.680416	0.245024	-2.77694	0.00548741	0.0949533	SLC4A2
ENSG00000259316.10	211.868	-1.37436	0.494983	-2.77659	0.00549327	0.0949533	CTD-2116N17.1
ENSG00000158985.13	5787.43	0.779938	0.280899	2.77657	0.00549353	0.0949533	CDC42SE2
ENSG00000122966.15	932.126	-0.871272	0.313856	-2.77603	0.00550277	0.0950438	CIT
ENSG00000042062.11	376.043	1.29718	0.467435	2.77511	0.00551837	0.095244	FAM65C
ENSG00000170837.2	268.129	-1.10487	0.398488	-2.77266	0.00556	0.0958559	GPR27
ENSG00000265206.5	390.511	1.39448	0.502961	2.77254	0.0055621	0.0958559	RP5-1171I10.5
ENSG00000100211.10	500.677	-0.442478	0.159606	-2.77231	0.00556593	0.0958559	CBY1
ENSG00000106665.15	2175.8	-0.635382	0.229236	-2.77174	0.00557577	0.0959102	CLIP2
ENSG00000253755.1	122.858	1.72886	0.623764	2.77166	0.00557716	0.0959102	IGHGP
ENSG00000130762.14	390.677	-1.27974	0.461844	-2.77094	0.00558948	0.0960526	ARHGEF16
ENSG00000110446.10	1995.18	0.651344	0.235133	2.7701	0.00560385	0.0961591	SLC15A3
ENSG00000182326.14	23780	0.748673	0.270278	2.77001	0.0056054	0.0961591	C1S
ENSG00000103222.18	2558.52	0.776307	0.280268	2.76987	0.00560783	0.0961591	ABCC1
ENSG00000174808.11	140.531	1.33627	0.482692	2.76838	0.00563354	0.0965303	BTC
ENSG00000055163.19	2626.84	0.830348	0.300065	2.76722	0.00565358	0.0967333	CYFIP2
ENSG00000134698.10	2491.13	0.262491	0.0948632	2.76705	0.00565665	0.0967333	AGO4
ENSG00000164818.15	941.804	-0.535181	0.193416	-2.76699	0.00565761	0.0967333	DNAAF5
ENSG00000117877.10	353.067	-0.497013	0.179646	-2.76663	0.00566393	0.0967505	CD3EAP
ENSG00000272525.1	15.9785	-0.768736	0.277877	-2.76647	0.00566676	0.0967505	RP11-79P5.9
ENSG00000166710.17	179929	0.754909	0.272944	2.76581	0.00567821	0.0968526	B2M
ENSG00000230709.1	15.8779	2.07829	0.751465	2.76565	0.0056809	0.0968526	AC104024.1
ENSG00000225331.1	30.4958	1.26768	0.458664	2.76384	0.00571254	0.0973221	LINC01678
ENSG00000124191.17	153.311	1.16617	0.422031	2.76323	0.00572324	0.0974346	TOX2
ENSG00000167664.8	28.5558	1.2913	0.467415	2.76264	0.00573361	0.097529	TMIGD2
ENSG00000137822.12	787.514	-0.357287	0.129339	-2.7624	0.00573778	0.097529	TUBGCP4
ENSG00000185880.12	2271.29	0.617396	0.223546	2.76183	0.00574784	0.097529	TRIM69
ENSG00000170776.21	18743.5	0.639773	0.23165	2.7618	0.00574832	0.097529	AKAP13
ENSG00000236423.5	23.7711	-1.2791	0.463171	-2.76162	0.00575154	0.097529	LINC01134
ENSG00000114346.13	2555.11	-0.874606	0.316734	-2.76133	0.0057567	0.097529	ECT2
ENSG00000116741.7	13057.2	0.74132	0.26847	2.76128	0.00575753	0.097529	RGS2
ENSG00000150593.17	8727.67	0.687014	0.248842	2.76084	0.00576522	0.0975759	PDCD4
ENSG00000240954.1	7.52281	2.06652	0.74856	2.76066	0.00576852	0.0975759	RPL4P1
ENSG00000242574.8	6239.95	0.834083	0.302166	2.76035	0.00577398	0.0975988	HLA-DMB
ENSG00000129003.15	14100.1	0.461331	0.167143	2.7601	0.00577833	0.0976029	VPS13C
ENSG00000111801.15	2984.64	0.757407	0.274491	2.75932	0.00579225	0.0977157	BTN3A3
ENSG00000183044.11	792.036	0.907972	0.329083	2.7591	0.00579612	0.0977157	ABAT
ENSG00000240671.4	42.5464	1.83237	0.664159	2.75893	0.00579912	0.0977157	IGKV1-8
ENSG00000060558.3	1081.64	0.644122	0.233496	2.7586	0.00580489	0.0977157	GNA15
ENSG00000167323.11	2644.65	0.448056	0.162423	2.75856	0.00580559	0.0977157	STIM1
ENSG00000124541.6	1454.11	-0.423287	0.153498	-2.75761	0.00582259	0.0978793	RRP36
ENSG00000134184.12	380.857	1.06636	0.386707	2.75755	0.00582355	0.0978793	GSTM1
ENSG00000138442.9	1698.97	-0.721849	0.261871	-2.7565	0.00584228	0.0981248	WDR12
ENSG00000115232.13	4633.25	1.01983	0.370082	2.7557	0.00585663	0.0982961	ITGA4
ENSG00000253882.6	374.413	0.642879	0.233334	2.75518	0.00586596	0.0983797	RP11-61L23.2
ENSG00000280120.1	163.766	-0.783304	0.28434	-2.75482	0.00587252	0.0983797	RP11-546D6.3
ENSG00000224837.1	60.2648	-0.924839	0.335733	-2.75468	0.00587487	0.0983797	GCSHP5
ENSG00000130204.12	1421.03	-0.544363	0.197627	-2.7545	0.00587818	0.0983797	TOMM40
ENSG00000233954.6	261.913	-0.581995	0.21132	-2.7541	0.00588545	0.0984144	UQCRHL
ENSG00000161013.16	2225.75	-0.423475	0.153772	-2.75392	0.00588854	0.0984144	MGAT4B
ENSG00000211659.2	793.498	1.61451	0.586378	2.75336	0.00589874	0.0984944	IGLV3-25
ENSG00000177096.8	575.873	-0.616409	0.223888	-2.7532	0.00590162	0.0984944	FAM109B
ENSG00000234389.1	7.18518	1.80859	0.657147	2.75219	0.00591976	0.0987279	AC007278.3
ENSG00000140511.11	1514.61	0.578447	0.210201	2.75187	0.00592557	0.0987553	HAPLN3
ENSG00000196844.8	6.09761	-2.27875	0.828143	-2.75163	0.00592988	NA	PATE2
ENSG00000124243.17	316.532	0.951097	0.345672	2.75144	0.00593341	0.0987688	BCAS4
ENSG00000171522.5	4943.52	1.06116	0.385701	2.75126	0.0059367	0.0987688	PTGER4
ENSG00000169946.13	473.904	1.09061	0.396469	2.7508	0.00594499	0.0987688	ZFPM2
ENSG00000260528.4	113.855	0.7954	0.289158	2.75075	0.00594595	0.0987688	FAM157C
ENSG00000254389.3	18.1953	-1.37777	0.500895	-2.75061	0.00594842	0.0987688	RHPN1-AS1
ENSG00000182240.15	3954.03	-0.633739	0.230413	-2.75045	0.00595133	0.0987688	BACE2
ENSG00000157680.15	999.917	-1.23086	0.447608	-2.74986	0.00596204	0.0988775	DGKI
ENSG00000105609.16	838.702	1.2266	0.446231	2.7488	0.00598138	0.0990473	LILRB5
ENSG00000212464.1	659.04	0.583875	0.212422	2.74866	0.00598398	0.0990473	SNORA12
ENSG00000103021.9	422.125	-0.505809	0.184023	-2.74861	0.00598479	0.0990473	CCDC113
ENSG00000178498.15	1025.33	-0.618325	0.225001	-2.7481	0.00599424	0.0991346	DTX3
ENSG00000096968.13	3191.29	0.742326	0.270224	2.74707	0.00601294	0.0993746	JAK2
ENSG00000100372.14	858.402	-0.491044	0.178771	-2.74678	0.00601829	0.0993938	SLC25A17
ENSG00000225008.1	17.0283	1.12197	0.408526	2.74639	0.0060256	0.0994454	RP13-228J13.6
ENSG00000211653.2	575.283	2.24392	0.817355	2.74534	0.00604473	0.0996919	IGLV1-40
ENSG00000167037.18	185.039	1.46108	0.532371	2.74447	0.00606089	0.099889	SGSM1
ENSG00000226025.9	30.6286	1.9979	0.728127	2.74388	0.0060717	0.0999884	LGALS17A
ENSG00000204568.11	1753.3	-0.598377	0.218092	-2.74369	0.00607534	0.0999884	MRPS18B
ENSG00000174371.16	411.115	-1.21957	0.444626	-2.74292	0.00608958	0.100153	EXO1
ENSG00000186871.6	274.871	-1.14346	0.416917	-2.74266	0.00609445	0.100164	ERCC6L
ENSG00000094914.12	1083.41	-0.352785	0.128678	-2.7416	0.006114	0.100416	AAAS
ENSG00000146733.13	496.397	-0.696447	0.254085	-2.741	0.00612526	0.100531	PSPH
ENSG00000144908.13	270.789	1.13375	0.413719	2.74039	0.00613655	0.100607	ALDH1L1
ENSG00000073008.14	1445.36	-0.637208	0.232532	-2.7403	0.00613834	0.100607	PVR
ENSG00000211800.3	16.6349	1.88741	0.68906	2.7391	0.00616072	0.100898	TRAV20
ENSG00000111728.10	550.146	1.0093	0.368522	2.73876	0.00616707	0.100898	ST8SIA1
ENSG00000186818.12	1845.89	1.02869	0.375616	2.73867	0.00616885	0.100898	LILRB4
ENSG00000188833.9	46.4709	-2.16371	0.790292	-2.73787	0.0061839	0.101075	ENTPD8
ENSG00000144366.15	790.532	-0.759983	0.277631	-2.73738	0.00619299	0.101154	GULP1
ENSG00000173020.10	4132.32	0.535447	0.195643	2.73685	0.00620307	0.101249	GRK2
ENSG00000157224.15	1952.05	-0.662629	0.242138	-2.73658	0.00620815	0.101262	CLDN12
ENSG00000172943.19	2089.68	0.277741	0.101511	2.73608	0.00621755	0.101346	PHF8
ENSG00000008853.16	1188.79	-0.507307	0.185485	-2.73503	0.00623754	0.101602	RHOBTB2
ENSG00000211640.4	189.314	1.98408	0.725529	2.73467	0.00624434	0.101643	IGLV6-57
ENSG00000163221.8	280.923	1.81276	0.662937	2.73444	0.00624863	0.101643	S100A12
ENSG00000134602.15	1108.69	0.903956	0.330662	2.73378	0.00626119	0.101778	STK26
ENSG00000140022.9	1330.3	1.11073	0.406387	2.73319	0.00627242	0.101815	STON2
ENSG00000172732.11	988.236	-0.364181	0.133252	-2.73302	0.00627573	0.101815	MUS81
ENSG00000253632.1	8.01708	2.02631	0.74143	2.73298	0.00627638	0.101815	RP11-486M23.1
ENSG00000206337.10	3392.71	0.922044	0.33745	2.73238	0.0062878	0.101929	HCP5
ENSG00000054219.10	4068.66	0.907441	0.332141	2.73209	0.00629331	0.101929	LY75
ENSG00000116857.16	1280.73	-0.528445	0.193432	-2.73194	0.00629628	0.101929	TMEM9
ENSG00000162747.9	431.667	0.940898	0.344569	2.73065	0.00632093	0.102259	FCGR3B
ENSG00000231789.2	61.4622	-1.26369	0.462852	-2.73024	0.00632886	0.102262	PIK3CD-AS2
ENSG00000128340.14	2318.25	1.19884	0.439106	2.73019	0.00632974	0.102262	RAC2
ENSG00000225210.9	795.304	-0.888207	0.325475	-2.72896	0.00635349	0.102557	DUXAP9
ENSG00000229950.1	59.5034	-1.78688	0.654824	-2.72879	0.00635666	0.102557	TFAP2A-AS1
ENSG00000137168.7	1147.59	-0.733917	0.268978	-2.72854	0.0063615	0.102566	PPIL1
ENSG00000170525.19	10626.6	0.759943	0.278606	2.72767	0.00637841	0.102769	PFKFB3
ENSG00000257838.5	100.249	1.20298	0.441094	2.72726	0.00638632	0.102826	RP11-368J21.3
ENSG00000127241.16	635.811	1.18109	0.433151	2.72674	0.00639634	0.102918	MASP1
ENSG00000128271.21	457.834	0.883068	0.323962	2.72584	0.0064138	0.103127	ADORA2A
ENSG00000112782.15	1096.23	1.08474	0.39798	2.72562	0.00641804	0.103127	CLIC5
ENSG00000156510.12	167.945	-1.47325	0.54065	-2.72496	0.00643097	0.103265	HKDC1
ENSG00000167165.18	44.7937	2.42406	0.889772	2.72437	0.00644253	0.103381	UGT1A6
ENSG00000075188.8	742.747	-0.500113	0.183614	-2.72372	0.00645517	0.103514	NUP37
ENSG00000260401.1	103.356	1.33021	0.488451	2.72332	0.00646289	0.103568	RP11-800A3.4
ENSG00000242371.1	330.397	1.90694	0.700913	2.72065	0.00651529	0.104318	IGKV1-39
ENSG00000100055.20	2050.53	0.94891	0.348801	2.72049	0.00651851	0.104318	CYTH4
ENSG00000204052.4	57.2582	-0.987517	0.363108	-2.71962	0.00653566	0.104522	LRRC73
ENSG00000165055.15	1605.8	-0.502054	0.184627	-2.71928	0.00654239	0.104544	METTL2B
ENSG00000211651.3	670.622	2.10585	0.774541	2.71883	0.00655132	0.104544	IGLV1-44
ENSG00000107984.9	548.413	-1.48302	0.545493	-2.71867	0.00655445	0.104544	DKK1
ENSG00000204287.13	65113.4	0.861992	0.317065	2.71866	0.00655465	0.104544	HLA-DRA
ENSG00000196652.11	1458.72	-0.407748	0.149995	-2.7184	0.00655976	0.104556	ZKSCAN5
ENSG00000256663.1	54.4017	-1.53727	0.565806	-2.71695	0.0065886	0.104945	RP11-424C20.2
ENSG00000248008.2	291.963	-0.571538	0.21041	-2.71631	0.00660137	0.105078	NRAV
ENSG00000161944.16	103.558	0.969839	0.35709	2.71595	0.00660853	0.105121	ASGR2
ENSG00000097096.8	1326.61	-0.913719	0.336461	-2.71567	0.00661413	0.10514	SYDE2
ENSG00000130307.11	250.516	1.02411	0.377232	2.7148	0.00663157	0.105347	USHBP1
ENSG00000178752.15	70.6192	-1.51993	0.559959	-2.71436	0.00664033	0.105415	ERFE
ENSG00000271936.1	40.7472	-0.66778	0.246067	-2.71381	0.00665139	0.105417	RP11-443B20.1
ENSG00000184661.13	413.708	-1.20181	0.442864	-2.71373	0.00665294	0.105417	CDCA2
ENSG00000112139.14	517.484	0.845565	0.311612	2.71352	0.00665727	0.105417	MDGA1
ENSG00000116157.5	768.953	-0.66017	0.243293	-2.71347	0.00665819	0.105417	GPX7
ENSG00000107518.16	1371.18	-1.50639	0.555197	-2.71324	0.00666279	0.10542	ATRNL1
ENSG00000260896.5	25.8568	-1.51583	0.558762	-2.71283	0.00667116	0.105472	LINC02170
ENSG00000110852.4	1705.82	0.69584	0.256518	2.71264	0.00667501	0.105472	CLEC2B
ENSG00000154760.13	1244.73	0.753551	0.277933	2.71127	0.00670261	0.105838	SLFN13
ENSG00000211795.3	26.3887	1.64056	0.605212	2.71072	0.00671363	0.105942	TRAV8-6
ENSG00000255587.7	21.7627	1.55032	0.572167	2.70956	0.00673716	0.106242	RAB44
ENSG00000244731.7	3743.31	0.477615	0.17632	2.7088	0.00675276	0.106418	C4A
ENSG00000233355.6	48.3855	1.44989	0.535346	2.70832	0.00676251	0.106501	CHRM3-AS2
ENSG00000111713.2	35.8043	1.82441	0.673781	2.70772	0.00677477	0.106623	GYS2
ENSG00000152495.10	1133.31	1.14944	0.424795	2.70588	0.00681245	0.107078	CAMK4
ENSG00000155755.18	1789.09	-0.478398	0.1768	-2.70586	0.00681269	0.107078	TMEM237
ENSG00000143556.8	21898.1	7.93465	2.93417	2.70422	0.0068464	0.107536	S100A7
ENSG00000234073.1	7.96126	1.73539	0.641973	2.70322	0.00686716	0.10774	AC011816.1
ENSG00000076248.10	1678.82	-0.57248	0.211793	-2.70301	0.00687142	0.10774	UNG
ENSG00000058804.11	2828.25	-0.669783	0.247831	-2.70258	0.00688044	0.10774	NDC1
ENSG00000189057.10	1141.5	-1.17525	0.434878	-2.70248	0.00688235	0.10774	FAM111B
ENSG00000161800.12	2181.77	-0.755002	0.279382	-2.7024	0.0068841	0.10774	RACGAP1
ENSG00000105851.10	2138.09	1.09589	0.405544	2.70228	0.00688659	0.10774	PIK3CG
ENSG00000204060.6	110.495	-1.36946	0.50686	-2.70185	0.00689544	0.107758	FOXO6
ENSG00000121104.7	752.189	0.827068	0.306119	2.70179	0.0068968	0.107758	FAM117A
ENSG00000106628.10	1739.51	-0.64007	0.23694	-2.7014	0.00690487	0.107799	POLD2
ENSG00000067082.14	19673.5	0.373701	0.138345	2.70122	0.0069085	0.107799	KLF6
ENSG00000181467.4	7465.34	0.495927	0.18363	2.70068	0.00691984	0.107839	RAP2B
ENSG00000105438.8	2446.78	-0.402735	0.149125	-2.70066	0.00692017	0.107839	KDELR1
ENSG00000181610.12	1460.46	-0.607612	0.225061	-2.69977	0.00693883	0.108007	MRPS23
ENSG00000197702.11	3627.8	-0.579523	0.214661	-2.69971	0.00694003	0.108007	PARVA
ENSG00000159314.11	1425.35	0.8669	0.321163	2.69925	0.0069496	0.108085	ARHGAP27
ENSG00000235831.6	89.3626	0.749985	0.277952	2.69825	0.00697046	0.108339	BHLHE40-AS1
ENSG00000136436.14	5749.52	0.417839	0.154874	2.69793	0.00697717	0.108346	CALCOCO2
ENSG00000100079.6	122.341	1.2648	0.468829	2.69779	0.00698004	0.108346	LGALS2
ENSG00000118503.14	27229.4	0.909718	0.337276	2.69725	0.00699146	0.108452	TNFAIP3
ENSG00000183527.11	1005.95	-0.606613	0.224991	-2.69617	0.0070142	0.108677	PSMG1
ENSG00000211814.1	7.05863	1.51112	0.560477	2.69613	0.0070151	0.108677	TRAV35
ENSG00000167244.18	14901.4	1.49951	0.556217	2.69591	0.00701969	0.108677	IGF2
ENSG00000172232.9	27.7902	1.76771	0.655872	2.6952	0.00703466	0.108751	AZU1
ENSG00000069974.15	1753.52	0.598719	0.222146	2.69516	0.00703553	0.108751	RAB27A
ENSG00000168234.12	1610.89	0.607013	0.225234	2.69503	0.00703818	0.108751	TTC39C
ENSG00000157193.15	1819.13	-0.975915	0.362168	-2.69465	0.00704636	0.108806	LRP8
ENSG00000164109.13	938.208	-1.11564	0.414109	-2.69408	0.00705842	0.108922	MAD2L1
ENSG00000184574.9	191.091	0.83535	0.310172	2.69319	0.0070773	0.109142	LPAR5
ENSG00000186603.5	71.754	-1.37709	0.511373	-2.69294	0.00708259	0.109153	HPDL
ENSG00000166965.12	538.617	-0.712273	0.264518	-2.69272	0.0070872	0.109153	RCCD1
ENSG00000198650.10	215.568	1.84707	0.68609	2.69217	0.00709881	0.109261	TAT
ENSG00000233058.1	30.3833	0.872797	0.324231	2.6919	0.00710462	0.109272	LINC00884
ENSG00000159063.12	1121.85	-0.610704	0.226883	-2.69171	0.00710871	0.109272	ALG8
ENSG00000224083.1	15.4781	1.22667	0.455883	2.69075	0.0071292	0.109516	MTCO1P11
ENSG00000153976.2	190.307	0.806841	0.299892	2.69044	0.00713584	0.109547	HS3ST3A1
ENSG00000206195.10	984.199	-0.896749	0.333478	-2.68908	0.00716496	0.109923	DUXAP8
ENSG00000232021.6	37.9187	-0.961319	0.357575	-2.68844	0.00717861	0.110027	LEF1-AS1
ENSG00000198523.5	451.47	1.09626	0.407801	2.68823	0.00718325	0.110027	PLN
ENSG00000140835.9	88.5388	1.36731	0.508725	2.68773	0.00719395	0.110027	CHST4
ENSG00000164647.8	488.493	-0.956126	0.355739	-2.68772	0.00719421	0.110027	STEAP1
ENSG00000113645.14	960.557	-0.96388	0.358628	-2.68769	0.00719489	0.110027	WWC1
ENSG00000125910.5	374.76	1.55291	0.577901	2.68716	0.00720633	0.110131	S1PR4
ENSG00000211967.3	198.234	2.34551	0.872979	2.68679	0.00721434	0.110182	IGHV3-53
ENSG00000270379.5	13.2597	1.77276	0.660177	2.68528	0.00724681	0.11055	HEATR9
ENSG00000176049.15	184.946	1.22631	0.456685	2.68524	0.00724771	0.11055	JAKMIP2
ENSG00000225159.1	21.8512	-1.02809	0.382978	-2.68445	0.00726485	0.11074	NPM1P39
ENSG00000100298.15	66.9946	1.07294	0.399795	2.68373	0.00728067	0.11091	APOBEC3H
ENSG00000189241.6	7441.14	0.32192	0.119999	2.68269	0.00730316	0.111181	TSPYL1
ENSG00000126602.10	2285.25	-0.440478	0.164244	-2.68186	0.00732149	0.11124	TRAP1
ENSG00000196591.11	3963.88	-0.608553	0.226918	-2.68182	0.00732234	0.11124	HDAC2
ENSG00000125657.4	778.397	1.01325	0.377836	2.68172	0.00732437	0.11124	TNFSF9
ENSG00000256268.1	16.7557	-2.69583	1.00529	-2.68166	0.00732578	0.11124	RP11-221N13.3
ENSG00000156261.12	7434.69	-0.54879	0.204689	-2.68109	0.00733833	0.111251	CCT8
ENSG00000159023.19	5269.23	0.483721	0.180422	2.68105	0.00733918	0.111251	EPB41
ENSG00000265798.6	10.8078	1.55864	0.581471	2.68051	0.00735091	0.111251	RP11-271K11.5
ENSG00000281887.3	217.317	1.81413	0.676795	2.68047	0.00735179	0.111251	GIMAP1-GIMAP5
ENSG00000204387.12	4243.27	-0.559376	0.208691	-2.6804	0.00735334	0.111251	C6orf48
ENSG00000163808.16	647.067	-1.13674	0.424102	-2.68035	0.00735461	0.111251	KIF15
ENSG00000223509.8	950.176	0.470726	0.175672	2.67957	0.00737167	0.111438	RP11-632K20.7
ENSG00000203785.8	2913.1	7.95819	2.97071	2.67888	0.00738683	0.111591	SPRR2E
ENSG00000272779.1	450.568	-0.349893	0.130621	-2.67869	0.00739119	0.111591	LL22NC03-80A10.6
ENSG00000175697.10	73.2941	-1.15369	0.430741	-2.67838	0.00739784	0.111621	GPR156
ENSG00000146216.11	14.9013	1.1343	0.423659	2.67738	0.00741996	0.111884	TTBK1
ENSG00000174282.11	3677.06	0.381498	0.142541	2.6764	0.00744181	0.112142	ZBTB4
ENSG00000104427.11	627.563	0.306394	0.114496	2.67603	0.00745003	0.112195	ZC2HC1A
ENSG00000141497.13	184.083	0.870218	0.325351	2.6747	0.00747951	0.112516	ZMYND15
ENSG00000005100.12	986.2	-0.495928	0.185418	-2.67464	0.00748088	0.112516	DHX33
ENSG00000154175.16	1069.42	0.956482	0.357675	2.67417	0.00749151	0.112605	ABI3BP
ENSG00000121858.10	6205.07	0.905773	0.338783	2.67361	0.00750403	0.112722	TNFSF10
ENSG00000140104.13	344.956	-0.720364	0.269573	-2.67223	0.0075348	0.112978	C14orf79
ENSG00000237945.7	464.856	1.01188	0.378682	2.67211	0.00753764	0.112978	LINC00649
ENSG00000270361.1	21.5549	0.887256	0.332052	2.67204	0.00753916	0.112978	RP11-307C12.13
ENSG00000004487.15	4674.07	-0.520038	0.194625	-2.672	0.0075401	0.112978	KDM1A
ENSG00000121742.16	2380.57	1.76918	0.662213	2.67162	0.00754859	0.113022	GJB6
ENSG00000134291.11	2019.54	-0.732853	0.274345	-2.67129	0.00755608	0.113022	TMEM106C
ENSG00000180332.6	25.1688	2.36037	0.883626	2.67123	0.00755731	0.113022	KCTD4
ENSG00000196209.12	222.886	0.834004	0.312312	2.67042	0.00757568	0.113225	SIRPB2
ENSG00000165458.13	4404.54	-0.485131	0.181747	-2.66927	0.00760161	0.113541	INPPL1
ENSG00000012124.16	526.482	1.23707	0.463485	2.66905	0.00760655	0.113544	CD22
ENSG00000181773.6	153.12	-1.09964	0.412078	-2.66852	0.00761856	0.113556	GPR3
ENSG00000169679.14	1027.89	-1.09731	0.411229	-2.66836	0.00762221	0.113556	BUB1
ENSG00000254750.1	9.93928	2.12388	0.796006	2.66817	0.00762664	0.113556	CASP1P2
ENSG00000168566.12	1123.67	-0.524772	0.196685	-2.66808	0.0076287	0.113556	SNRNP48
ENSG00000131153.8	391.735	-1.22248	0.458216	-2.66792	0.0076322	0.113556	GINS2
ENSG00000160678.11	385.613	-1.2631	0.473471	-2.66775	0.00763606	0.113556	S100A1
ENSG00000117593.9	1444.89	-0.604812	0.226748	-2.66733	0.0076456	0.113627	DARS2
ENSG00000185477.4	5749.32	0.984859	0.369336	2.66656	0.00766312	0.113803	GPRIN3
ENSG00000185291.11	446.139	0.774669	0.290559	2.66613	0.00767295	0.113803	IL3RA
ENSG00000211452.10	17.7756	1.96209	0.736006	2.66586	0.00767908	0.113803	DIO1
ENSG00000164076.16	25.7185	-2.52776	0.948204	-2.66584	0.00767968	0.113803	CAMKV
ENSG00000151726.13	8986.9	0.737733	0.276744	2.66576	0.00768145	0.113803	ACSL1
ENSG00000236977.1	29.7204	1.31449	0.493146	2.66551	0.00768719	0.113817	ANKRD44-IT1
ENSG00000185985.8	935.294	-1.31432	0.493255	-2.66458	0.00770837	0.11406	SLITRK2
ENSG00000080503.22	10313.1	0.567912	0.21317	2.66413	0.00771881	0.114143	SMARCA2
ENSG00000260923.6	57.5112	1.05271	0.395208	2.66368	0.00772911	0.114146	LINC02193
ENSG00000205581.10	9004.76	-0.371488	0.139466	-2.66365	0.00772978	0.114146	HMGN1
ENSG00000213588.5	547.86	-0.460446	0.172873	-2.66349	0.00773338	0.114146	ZBTB9
ENSG00000271288.1	6.53091	2.33239	0.87651	2.661	0.00779092	NA	IGHV1OR15-3
ENSG00000246084.2	11.2346	1.78494	0.670934	2.66038	0.00780536	0.115136	CTD-2506J14.1
ENSG00000119946.10	107.94	-1.31581	0.494652	-2.66007	0.00781243	0.115169	CNNM1
ENSG00000212232.1	28081.6	0.70468	0.264982	2.65935	0.00782911	0.115219	SNORD17
ENSG00000224877.3	530.453	-0.513729	0.193181	-2.65931	0.00783003	0.115219	NDUFAF8
ENSG00000231925.11	11313.3	0.444965	0.167327	2.65926	0.00783123	0.115219	TAPBP
ENSG00000116237.15	4378.62	-0.470137	0.176808	-2.65902	0.00783688	0.115219	ICMT
ENSG00000234072.1	115.86	-0.636729	0.239473	-2.65888	0.00784007	0.115219	AC074117.10
ENSG00000084070.11	3336.46	0.680011	0.255841	2.65794	0.0078619	0.115301	SMAP2
ENSG00000113441.15	12356	0.465695	0.175213	2.65788	0.00786341	0.115301	LNPEP
ENSG00000230043.1	353.057	1.15123	0.433171	2.65768	0.00786813	0.115301	TMSB4XP6
ENSG00000152455.15	666.505	-0.661938	0.249096	-2.65737	0.00787538	0.115301	SUV39H2
ENSG00000259917.1	75.4376	-0.804853	0.302882	-2.65731	0.00787659	0.115301	HNRNPLP2
ENSG00000167721.10	3439.22	-0.414936	0.156153	-2.65724	0.00787838	0.115301	TSR1
ENSG00000144048.10	1104.62	0.356031	0.133994	2.65706	0.00788258	0.115301	DUSP11
ENSG00000182004.12	1769.68	-0.653276	0.245872	-2.65698	0.00788449	0.115301	SNRPE
ENSG00000204356.13	1965.92	-0.508456	0.19145	-2.65582	0.00791169	0.115628	NELFE
ENSG00000166391.14	31.4556	1.96763	0.741043	2.65521	0.00792589	0.115707	MOGAT2
ENSG00000250988.7	82.2542	-0.541123	0.2038	-2.65516	0.0079271	0.115707	SNHG21
ENSG00000132932.16	1226.49	-1.32281	0.49827	-2.65482	0.00793518	0.115707	ATP8A2
ENSG00000204257.14	4464.36	0.745888	0.280963	2.65476	0.00793659	0.115707	HLA-DMA
ENSG00000099331.13	7307.08	0.385743	0.145321	2.65443	0.00794436	0.115749	MYO9B
ENSG00000013573.16	1216.72	-0.503274	0.189626	-2.65403	0.00795377	0.115815	DDX11
ENSG00000133119.12	751.508	-0.685958	0.258551	-2.65309	0.00797587	0.116008	RFC3
ENSG00000100413.16	1532.91	-0.468634	0.17664	-2.65305	0.00797681	0.116008	POLR3H
ENSG00000230092.7	72.0858	0.838875	0.316226	2.65277	0.00798338	0.116018	RP11-206L10.8
ENSG00000234327.7	75.0555	-0.727958	0.274431	-2.65261	0.00798728	0.116018	AC012146.7
ENSG00000164938.13	4633.09	0.540304	0.20371	2.65231	0.0079942	0.116048	TP53INP1
ENSG00000135824.12	29.3491	1.33968	0.505224	2.65166	0.00800969	0.116202	RGS8
ENSG00000198774.4	557.79	1.13979	0.429881	2.6514	0.00801592	0.116221	RASSF9
ENSG00000102174.8	95.3226	0.997934	0.376457	2.65086	0.00802869	0.116335	PHEX
ENSG00000119535.17	927.309	0.888718	0.335293	2.65057	0.00803556	0.116364	CSF3R
ENSG00000095713.13	542.105	-1.08715	0.410515	-2.64826	0.0080908	0.117092	CRTAC1
ENSG00000103811.15	5015.93	0.657892	0.248477	2.6477	0.00810409	0.117213	CTSH
ENSG00000229153.5	89.9978	0.967002	0.365284	2.64726	0.00811459	0.11729	EPHA1-AS1
ENSG00000260719.1	12.3016	1.95122	0.737125	2.64707	0.00811925	0.11729	AC009133.17
ENSG00000103037.11	631.579	-0.397671	0.15025	-2.64673	0.00812734	0.117335	SETD6
ENSG00000153066.12	2130.7	0.252304	0.0953615	2.64576	0.00815075	0.117602	TXNDC11
ENSG00000073849.14	3939.43	0.719653	0.272028	2.64551	0.00815674	0.117617	ST6GAL1
ENSG00000042781.12	8679.38	-2.02238	0.764643	-2.64486	0.00817242	0.117771	USH2A
ENSG00000179253.3	6.15705	1.99922	0.756267	2.64354	0.00820438	NA	RP11-429E11.3
ENSG00000071242.11	1678.57	0.732985	0.27731	2.6432	0.00821275	0.118281	RPS6KA2
ENSG00000211816.2	6.7507	2.12443	0.803887	2.6427	0.0082249	NA	TRAV38-1
ENSG00000177946.5	235.163	-0.442856	0.167578	-2.64269	0.00822504	0.118386	CENPBD1
ENSG00000260302.1	17.32	1.82099	0.689575	2.64074	0.00827257	0.118998	RP11-973H7.1
ENSG00000231105.1	29.3461	1.3266	0.502409	2.64047	0.00827913	0.119017	RP5-1071N3.1
ENSG00000196236.12	1325.41	-0.462319	0.175103	-2.64027	0.00828391	0.119017	XPNPEP3
ENSG00000116212.14	985.313	-0.522862	0.198103	-2.63934	0.00830666	0.11916	LRRC42
ENSG00000197935.6	133.369	-0.980879	0.371638	-2.63934	0.00830679	0.11916	ZNF311
ENSG00000183010.16	834.175	-1.01331	0.38394	-2.63925	0.00830897	0.11916	PYCR1
ENSG00000211897.8	5998.29	1.76226	0.667779	2.63899	0.00831541	0.119181	IGHG3
ENSG00000153898.12	581.126	1.09552	0.415164	2.63877	0.00832071	0.119185	MCOLN2
ENSG00000196132.11	114.225	-2.19723	0.832893	-2.63807	0.00833791	0.119286	MYT1
ENSG00000097046.12	659.993	-0.716656	0.271669	-2.63797	0.00834037	0.119286	CDC7
ENSG00000225697.12	727.213	-0.409372	0.15519	-2.63787	0.00834281	0.119286	SLC26A6
ENSG00000128294.15	1580.32	0.515993	0.195774	2.63565	0.00839757	0.119996	TPST2
ENSG00000234745.10	73612	0.75198	0.285413	2.63471	0.00842097	0.120202	HLA-B
ENSG00000159131.16	3619.8	-0.431273	0.163692	-2.63466	0.00842206	0.120202	GART
ENSG00000119333.11	1088.96	-0.883601	0.335405	-2.63443	0.00842784	0.120212	WDR34
ENSG00000130675.14	55.7377	-1.99373	0.756884	-2.63412	0.00843551	0.120249	MNX1
ENSG00000241127.7	438.831	-0.474725	0.180245	-2.63378	0.0084439	0.120284	YAE1D1
ENSG00000234608.7	484.249	-0.387634	0.147187	-2.63362	0.00844811	0.120284	MAPKAPK5-AS1
ENSG00000144395.17	145.003	-0.638369	0.242428	-2.63324	0.00845756	0.120347	CCDC150
ENSG00000167272.10	652.825	-0.380085	0.144413	-2.63194	0.00848989	0.120734	POP5
ENSG00000231389.7	31105.9	0.780786	0.296721	2.63138	0.00850389	0.120816	HLA-DPA1
ENSG00000156103.15	1649.39	-0.779213	0.296132	-2.6313	0.00850583	0.120816	MMP16
ENSG00000276136.1	59.7633	0.773591	0.294128	2.63011	0.00853562	0.121167	RP11-50I19.2
ENSG00000111445.13	889.769	-0.682756	0.25963	-2.62973	0.00854531	0.121232	RFC5
ENSG00000160588.9	1883.87	1.10394	0.419903	2.62905	0.00856248	0.121403	MPZL3
ENSG00000181585.3	22.8385	1.07303	0.408227	2.62851	0.00857593	0.121455	TMIE
ENSG00000185862.6	1621.64	1.1569	0.440136	2.62849	0.00857636	0.121455	EVI2B
ENSG00000185261.14	581.996	0.54511	0.207427	2.62796	0.0085899	0.121495	KIAA0825
ENSG00000211642.3	19.488	2.19534	0.8354	2.62789	0.00859159	0.121495	IGLV10-54
ENSG00000118965.14	1777.9	-0.608548	0.231583	-2.62778	0.00859451	0.121495	WDR35
ENSG00000159164.9	550.294	-0.608787	0.231707	-2.6274	0.0086039	0.121555	SV2A
ENSG00000168610.14	15674.7	0.391718	0.149123	2.62681	0.00861892	0.121695	STAT3
ENSG00000181143.15	839.297	1.83175	0.697421	2.62646	0.00862781	0.12172	MUC16
ENSG00000103549.21	3688.23	-0.283435	0.10792	-2.62634	0.00863094	0.12172	RNF40
ENSG00000141425.17	3895.56	-0.416001	0.15842	-2.62594	0.00864105	0.121782	RPRD1A
ENSG00000198807.12	68.7688	1.68775	0.642767	2.62576	0.0086456	0.121782	PAX9
ENSG00000169245.5	6285.91	1.276	0.486175	2.62456	0.00867603	0.122138	CXCL10
ENSG00000198355.4	5771.29	0.615649	0.234595	2.6243	0.00868263	0.122159	PIM3
ENSG00000073536.17	598.634	-0.506865	0.193216	-2.62331	0.00870807	0.122444	NLE1
ENSG00000136159.3	931.407	-0.472381	0.180129	-2.62247	0.00872961	0.122522	NUDT15
ENSG00000175471.19	2069.23	0.816315	0.311283	2.62242	0.0087307	0.122522	MCTP1
ENSG00000124688.13	747.148	-0.531041	0.202503	-2.62238	0.00873168	0.122522	MAD2L1BP
ENSG00000271425.7	917.213	0.470714	0.179527	2.62197	0.00874236	0.122522	NBPF10
ENSG00000197084.5	224.373	7.78736	2.97014	2.62189	0.00874449	0.122522	LCE1C
ENSG00000237372.2	9.65075	1.58472	0.604477	2.62164	0.00875069	0.122522	UNQ6494
ENSG00000166856.2	24.8793	1.97333	0.752769	2.62142	0.00875637	0.122522	GPR182
ENSG00000215447.7	303.722	-0.53551	0.204293	-2.62129	0.00875982	0.122522	BX322557.10
ENSG00000256625.1	28.2588	0.846703	0.323011	2.62128	0.00876001	0.122522	RP11-582E3.4
ENSG00000122550.17	1640.34	-0.353885	0.135033	-2.62074	0.0087739	0.122616	KLHL7
ENSG00000156970.12	922.214	-1.08526	0.414124	-2.62062	0.00877713	0.122616	BUB1B
ENSG00000257219.5	3.3136	-2.67987	1.0229	-2.61987	0.00879642	NA	RP11-54A9.1
ENSG00000240864.3	523.836	1.90429	0.726902	2.61974	0.00879967	0.122859	IGKV1-16
ENSG00000158717.10	1142.65	1.04424	0.398685	2.61921	0.0088133	0.122916	RNF166
ENSG00000240280.6	39.9572	-1.22097	0.466164	-2.61918	0.0088141	0.122916	TCAM1P
ENSG00000213186.7	828.688	0.726902	0.277717	2.61742	0.00885966	0.123474	TRIM59
ENSG00000151150.21	3406.88	1.06956	0.408659	2.61723	0.00886454	0.123474	ANK3
ENSG00000204642.13	5244.95	0.843138	0.322185	2.61694	0.00887227	0.12351	HLA-F
ENSG00000196182.10	2066.65	0.379331	0.144967	2.61667	0.00887926	0.123535	STK40
ENSG00000157227.12	18324	-0.610174	0.233298	-2.61542	0.0089117	0.123888	MMP14
ENSG00000141349.8	632.338	-0.497482	0.19022	-2.61529	0.00891512	0.123888	G6PC3
ENSG00000211663.2	730.035	2.12463	0.812491	2.61495	0.00892399	0.123939	IGLV3-19
ENSG00000105011.8	657.574	-1.00194	0.383347	-2.61367	0.00895746	0.124331	ASF1B
ENSG00000002933.7	993.986	0.832926	0.318741	2.61317	0.0089706	0.124434	TMEM176A
ENSG00000167085.11	2911.18	-0.574663	0.219926	-2.61298	0.00897562	0.124434	PHB
ENSG00000230487.7	256.023	-0.558352	0.213699	-2.61279	0.00898059	0.124434	PSMG3-AS1
ENSG00000181788.3	1860.88	0.37931	0.145202	2.61229	0.00899378	0.124544	SIAH2
ENSG00000215301.9	43167.3	0.484144	0.185391	2.61148	0.00901521	0.124661	DDX3X
ENSG00000213753.10	1087	-0.41433	0.158664	-2.61137	0.00901809	0.124661	CENPBD1P1
ENSG00000171865.9	904.295	-0.317932	0.12175	-2.61136	0.00901838	0.124661	RNASEH1
ENSG00000102316.16	7212.6	-0.593488	0.227292	-2.61112	0.00902458	0.124661	MAGED2
ENSG00000280132.1	23.3329	-1.18342	0.453248	-2.61097	0.00902846	0.124661	RP11-452L6.6
ENSG00000124532.14	1535.54	-0.553717	0.212142	-2.61012	0.00905108	0.124901	MRS2
ENSG00000236264.4	5.89881	-1.45301	0.556806	-2.60955	0.00906605	NA	RPL26P30
ENSG00000160051.11	288.114	-0.688061	0.263688	-2.60937	0.00907086	0.125065	IQCC
ENSG00000176160.10	30.7118	1.20899	0.463343	2.60927	0.00907352	0.125065	HSF5
ENSG00000160949.16	547.226	-0.747325	0.286464	-2.60879	0.00908636	0.125169	TONSL
ENSG00000234913.1	7.87381	-2.13217	0.817659	-2.60766	0.00911642	0.125511	XXbac-B476C20.13
ENSG00000207501.1	143.721	0.733788	0.281426	2.60739	0.00912344	0.125534	RNVU1-14
ENSG00000183134.4	13.8847	1.37871	0.528854	2.60697	0.0091346	0.125615	PTGDR2
ENSG00000273428.3	21.315	1.67506	0.642631	2.60657	0.00914548	0.125617	RP4-539M6.22
ENSG00000267206.5	26.4149	2.17016	0.832594	2.60651	0.009147	0.125617	LCN6
ENSG00000177182.10	36.4212	1.6885	0.647834	2.60638	0.00915062	0.125617	CLVS1
ENSG00000249249.1	41.0958	1.07407	0.412148	2.60604	0.00915962	0.125668	AC010226.4
ENSG00000188011.5	17.9792	2.20356	0.845674	2.60568	0.00916914	0.125726	RTP5
ENSG00000272921.1	117.368	4.30542	1.65245	2.60548	0.00917455	0.125728	RP11-500M8.7
ENSG00000122952.16	939.213	-1.03384	0.396852	-2.60511	0.00918446	0.125744	ZWINT
ENSG00000100029.17	1761.68	-0.374533	0.143772	-2.60504	0.00918634	0.125744	PES1
ENSG00000276566.1	586.534	2.08554	0.800809	2.6043	0.00920634	0.125807	IGKV1D-13
ENSG00000211599.2	18.8446	2.8632	1.09942	2.60429	0.00920657	0.125807	IGKV5-2
ENSG00000198612.10	2699.11	-0.48689	0.186963	-2.60421	0.0092087	0.125807	COPS8
ENSG00000185904.11	234.721	-0.637261	0.244716	-2.60408	0.00921212	0.125807	LINC00839
ENSG00000279236.1	45.4309	0.804485	0.308984	2.60365	0.00922373	0.125826	RP11-120K19.3
ENSG00000279693.1	16.351	1.78795	0.68672	2.60361	0.00922488	0.125826	RP11-71L14.3
ENSG00000250986.1	103.759	-1.26928	0.487538	-2.60344	0.00922943	0.125826	AC141928.1
ENSG00000100604.12	497.462	-2.1843	0.83924	-2.60271	0.009249	0.125953	CHGA
ENSG00000066294.14	7300.87	1.24029	0.47654	2.6027	0.00924933	0.125953	CD84
ENSG00000134198.9	263.227	0.91019	0.349766	2.60228	0.00926051	0.126019	TSPAN2
ENSG00000103356.15	1353.08	-0.405555	0.155856	-2.60212	0.00926494	0.126019	EARS2
ENSG00000158169.12	646.591	-0.523657	0.201257	-2.60193	0.00927009	0.126019	FANCC
ENSG00000011478.11	272.772	-0.590465	0.22696	-2.60163	0.0092781	0.126056	QPCTL
ENSG00000159055.3	440.733	-0.553535	0.212821	-2.60095	0.00929668	0.126236	MIS18A
ENSG00000100767.15	1303.7	0.763379	0.293545	2.60055	0.00930736	0.126266	PAPLN
ENSG00000163219.11	2724.89	0.989546	0.380525	2.60047	0.00930952	0.126266	ARHGAP25
ENSG00000169957.9	1128.44	-0.475059	0.182748	-2.59953	0.00933514	0.126541	ZNF768
ENSG00000204072.3	113.134	-1.52454	0.586561	-2.59912	0.00934629	0.12662	ARMCX7P
ENSG00000157578.13	80.4791	-0.742716	0.285851	-2.59827	0.00936958	0.126863	LCA5L
ENSG00000268416.1	55.8404	2.13363	0.821361	2.59767	0.00938581	0.127011	CTD-2626G11.2
ENSG00000124562.9	1652.18	-0.638794	0.245958	-2.59716	0.00939978	0.127061	SNRPC
ENSG00000018625.14	139.342	1.33224	0.512963	2.59714	0.00940023	0.127061	ATP1A2
ENSG00000066185.12	136.584	-0.655357	0.252429	-2.5962	0.00942608	0.127338	ZMYND12
ENSG00000118308.15	947.09	1.03801	0.399901	2.59565	0.00944111	0.127468	LRMP
ENSG00000283239.1	90.2778	-1.87737	0.72356	-2.59463	0.00946921	0.127761	KBTBD11-OT1
ENSG00000183354.11	3858.88	0.461554	0.177902	2.59442	0.00947495	0.127761	KIAA2026
ENSG00000137628.16	4434.92	0.599206	0.230972	2.59428	0.00947892	0.127761	DDX60
ENSG00000188976.10	2805.55	-0.465728	0.179629	-2.59273	0.00952175	0.128266	NOC2L
ENSG00000168679.17	953.494	-0.72269	0.278883	-2.59137	0.0095594	0.128694	SLC16A4
ENSG00000146278.10	20270.1	0.535773	0.206767	2.59119	0.00956439	0.128694	PNRC1
ENSG00000221886.3	331.006	-0.593698	0.229189	-2.59042	0.00958578	0.128909	ZBED8
ENSG00000236700.5	22.3253	1.40106	0.541027	2.58962	0.00960806	0.129084	LINC01010
ENSG00000261644.2	43.8665	1.17748	0.454719	2.58946	0.00961269	0.129084	RP11-327F22.1
ENSG00000122863.5	2200.86	-0.547143	0.211313	-2.58925	0.00961853	0.129084	CHST3
ENSG00000136213.9	1179.75	0.631591	0.243935	2.58918	0.0096206	0.129084	CHST12
ENSG00000248283.2	22.988	1.42587	0.550842	2.58853	0.00963853	0.129179	CCNL2P1
ENSG00000253535.5	29.2404	1.29528	0.500421	2.58838	0.00964288	0.129179	RP11-624C23.1
ENSG00000211821.2	16.5571	2.22227	0.858571	2.58834	0.00964392	0.129179	TRDV2
ENSG00000165646.11	196.446	1.58714	0.613359	2.58762	0.00966412	0.129312	SLC18A2
ENSG00000135446.16	3640.63	-0.778024	0.300674	-2.5876	0.0096648	0.129312	CDK4
ENSG00000204403.9	13.6715	1.09451	0.423275	2.58582	0.00971479	0.129749	CASP12
ENSG00000151729.10	1433.66	-0.868222	0.335772	-2.58575	0.00971683	0.129749	SLC25A4
ENSG00000148357.16	704.261	1.67465	0.647667	2.58566	0.00971932	0.129749	HMCN2
ENSG00000204165.5	30.0522	1.63278	0.631532	2.58543	0.0097258	0.129749	CXorf65
ENSG00000128581.15	752.759	-0.677791	0.262166	-2.58535	0.00972789	0.129749	IFT22
ENSG00000176490.4	384.343	-1.2298	0.475695	-2.58527	0.00973024	0.129749	DIRAS1
ENSG00000134686.18	3819.66	-0.479905	0.185655	-2.58493	0.00973974	0.129796	PHC2
ENSG00000185437.13	161.891	-0.560309	0.216784	-2.58464	0.00974811	0.129796	SH3BGR
ENSG00000279727.1	6.97819	1.48955	0.57636	2.5844	0.00975476	0.129796	LINC02033
ENSG00000132563.15	132.386	-0.797033	0.308405	-2.58437	0.0097556	0.129796	REEP2
ENSG00000142871.16	5857.56	-0.732541	0.283516	-2.58378	0.00977253	0.129896	CYR61
ENSG00000118276.11	614.426	-0.886422	0.343085	-2.58368	0.00977511	0.129896	B4GALT6
ENSG00000119801.12	10929.6	0.826064	0.319743	2.58353	0.00977955	0.129896	YPEL5
ENSG00000132819.16	2898.39	0.693132	0.26856	2.58092	0.00985379	0.130752	RBM38
ENSG00000140525.17	1998.71	-0.948296	0.367432	-2.58088	0.009855	0.130752	FANCI
ENSG00000154065.16	667.878	1.02318	0.396482	2.58066	0.00986129	0.130763	ANKRD29
ENSG00000102225.15	2549.89	-0.265421	0.102881	-2.57989	0.0098833	0.130981	CDK16
ENSG00000187079.16	4557.34	-0.555859	0.215534	-2.57898	0.00990913	0.131116	TEAD1
ENSG00000272463.1	61.3303	0.923463	0.358074	2.57897	0.00990955	0.131116	RP11-532F6.3
ENSG00000197629.5	5796.79	0.849936	0.329577	2.57887	0.00991241	0.131116	MPEG1
ENSG00000134470.20	466.743	0.662005	0.256714	2.57876	0.00991552	0.131116	IL15RA
ENSG00000128050.8	4043.44	-0.813118	0.315357	-2.57841	0.00992565	0.13113	PAICS
ENSG00000136167.13	21679.5	1.14416	0.443757	2.57834	0.00992764	0.13113	LCP1
ENSG00000102870.5	1283.25	-0.427446	0.165811	-2.57792	0.00993976	0.131189	ZNF629
ENSG00000225423.1	47.2607	0.980642	0.380431	2.57772	0.00994558	0.131189	TNPO1P1
ENSG00000042493.15	4996.27	0.797808	0.309515	2.57761	0.00994867	0.131189	CAPG
ENSG00000276144.1	12.1735	1.61127	0.625197	2.57721	0.0099601	0.131267	ABC12-49244600F4.4
ENSG00000179958.8	762.13	-0.643831	0.249933	-2.57602	0.00999456	0.131579	DCTPP1
ENSG00000166289.5	508.018	0.792966	0.30785	2.57582	0.0100004	0.131579	PLEKHF1
ENSG00000133195.11	1161.05	0.378272	0.146861	2.57571	0.0100035	0.131579	SLC39A11
ENSG00000119778.14	2745.59	0.405863	0.157579	2.57562	0.010006	0.131579	ATAD2B
ENSG00000100814.17	1549.68	-0.579439	0.225045	-2.57477	0.0100307	0.131832	CCNB1IP1
ENSG00000124787.13	267.62	-0.612592	0.237966	-2.57428	0.0100449	0.131912	RPP40
ENSG00000161929.14	403.671	0.913137	0.35473	2.57417	0.010048	0.131912	SCIMP
ENSG00000116539.12	10350.5	0.285011	0.110754	2.57338	0.010071	0.132142	ASH1L
ENSG00000182183.14	67.9012	1.28014	0.497579	2.57274	0.0100896	0.132312	FAM159A
ENSG00000274641.1	796.693	-1.03856	0.403766	-2.57219	0.0101057	0.132451	HIST1H2BO
ENSG00000103657.13	13654.7	0.433458	0.168531	2.57198	0.0101118	0.132457	HERC1
ENSG00000155906.16	734.53	-0.558504	0.217204	-2.57133	0.0101309	0.132634	RMND1
ENSG00000276317.1	19.5617	1.46878	0.57132	2.57085	0.0101448	0.132743	RP11-93B14.10
ENSG00000215840.3	10.1404	1.48418	0.577503	2.56999	0.0101701	0.132938	RP11-122G18.7
ENSG00000117643.14	1016.79	0.578593	0.225151	2.5698	0.0101757	0.132938	MAN1C1
ENSG00000107798.17	16152	0.826612	0.321679	2.56968	0.0101792	0.132938	LIPA
ENSG00000088808.16	1018.75	0.683811	0.266117	2.56958	0.0101821	0.132938	PPP1R13B
ENSG00000140030.5	1478.99	1.13621	0.442239	2.56923	0.0101926	0.133002	GPR65
ENSG00000267673.6	265.51	-0.531967	0.207091	-2.56875	0.0102065	0.13311	FDX2
ENSG00000127951.6	8643.4	0.916193	0.356755	2.56813	0.0102248	0.133276	FGL2
ENSG00000203668.2	2762.27	-0.586407	0.228387	-2.5676	0.0102405	0.133348	CHML
ENSG00000168209.4	5734.56	0.629213	0.245076	2.56742	0.010246	0.133348	DDIT4
ENSG00000211970.3	291.997	1.65785	0.645737	2.56738	0.0102472	0.133348	IGHV4-61
ENSG00000169403.11	1550.21	0.781534	0.304436	2.56716	0.0102536	0.133359	PTAFR
ENSG00000155254.12	1494.92	-0.537626	0.209444	-2.56692	0.0102605	0.133376	MARVELD1
ENSG00000183691.4	148.348	-1.32696	0.516987	-2.56671	0.0102667	0.133383	NOG
ENSG00000173369.15	9312.3	0.931988	0.363149	2.56641	0.0102758	0.133428	C1QB
ENSG00000152990.13	1862.37	-0.750343	0.29248	-2.56545	0.0103041	0.133723	ADGRA3
ENSG00000126353.3	1317.22	1.30733	0.509629	2.56526	0.0103098	0.133723	CCR7
ENSG00000083444.16	4894.96	-0.669741	0.261131	-2.56477	0.0103244	0.133836	PLOD1
ENSG00000169509.5	272.536	7.62474	2.97308	2.56459	0.0103297	0.133836	CRCT1
ENSG00000172345.13	658.886	0.826497	0.322297	2.56439	0.0103356	0.133839	STARD5
ENSG00000204392.10	872.745	-0.559776	0.218328	-2.56393	0.0103495	0.133909	LSM2
ENSG00000005189.19	238.204	-0.598871	0.233584	-2.56383	0.0103523	0.133909	AC004381.6
ENSG00000117322.17	207.023	1.61307	0.629544	2.56228	0.0103986	0.13437	CR2
ENSG00000176401.5	124.689	-0.575136	0.224466	-2.56224	0.0103999	0.13437	EID2B
ENSG00000219085.1	27.877	0.715362	0.279212	2.56207	0.0104049	0.13437	NPM1P37
ENSG00000070495.14	1903.11	0.376002	0.146782	2.56164	0.010418	0.134466	JMJD6
ENSG00000206585.1	22893	0.678177	0.264816	2.56094	0.010439	0.134663	RNVU1-7
ENSG00000043039.6	139.511	2.12918	0.831688	2.56007	0.0104651	0.134808	BARX2
ENSG00000197943.9	2141.42	0.983597	0.384228	2.55993	0.0104692	0.134808	PLCG2
ENSG00000168309.16	511.946	1.07088	0.418326	2.55991	0.0104698	0.134808	FAM107A
ENSG00000213064.9	9389.84	0.404424	0.15799	2.55981	0.0104729	0.134808	SFT2D2
ENSG00000151690.14	2645.09	0.735187	0.287287	2.55907	0.0104954	0.135024	MFSD6
ENSG00000088387.18	5973.28	0.552791	0.216059	2.55851	0.010512	0.135133	DOCK9
ENSG00000007171.16	127.208	-1.26712	0.495275	-2.55841	0.0105152	0.135133	NOS2
ENSG00000197472.14	83.9089	-1.10645	0.432517	-2.55817	0.0105226	0.135155	ZNF695
ENSG00000205268.10	2702.38	0.832858	0.325621	2.55775	0.0105352	0.135243	PDE7A
ENSG00000189190.9	624.661	0.741683	0.290227	2.55552	0.0106028	0.136038	ZNF600
ENSG00000087586.17	678.518	-1.05186	0.411776	-2.55444	0.0106359	0.136389	AURKA
ENSG00000115602.16	205.507	1.12078	0.438925	2.55345	0.0106661	0.136702	IL1RL1
ENSG00000007312.12	326.953	1.09745	0.429856	2.55306	0.0106781	0.136783	CD79B
ENSG00000141499.16	371.547	-0.480607	0.188315	-2.55215	0.0107061	0.137066	WRAP53
ENSG00000184445.11	3071.94	-0.632537	0.248044	-2.55011	0.010769	0.137798	KNTC1
ENSG00000279476.1	225.314	0.929652	0.364648	2.54945	0.0107893	0.137983	RP11-391L3.3
ENSG00000132688.10	7547.22	-0.730873	0.286708	-2.54919	0.0107974	0.138013	NES
ENSG00000168116.13	942.69	-0.431126	0.169166	-2.54854	0.0108174	0.138194	KIAA1586
ENSG00000274979.1	9.44762	1.82026	0.714322	2.54824	0.0108269	0.138241	RP11-1143G9.5
ENSG00000163874.10	3519.24	0.817444	0.320867	2.54761	0.0108463	0.138415	ZC3H12A
ENSG00000142556.18	1181.13	-0.378846	0.148733	-2.54715	0.0108607	0.138452	ZNF614
ENSG00000106013.14	51.9471	-1.47068	0.577383	-2.54714	0.0108609	0.138452	ANKRD7
ENSG00000055957.10	206.357	1.8518	0.727191	2.54651	0.0108805	0.138568	ITIH1
ENSG00000166446.14	1376.56	0.825892	0.324328	2.54647	0.0108817	0.138568	CDYL2
ENSG00000137185.11	547.651	-0.394909	0.155106	-2.54606	0.0108945	0.138657	ZSCAN9
ENSG00000227057.9	1563.57	-0.46257	0.181703	-2.54575	0.0109044	0.138708	WDR46
ENSG00000204103.3	3361.57	0.619056	0.243201	2.54545	0.0109136	0.138751	MAFB
ENSG00000164885.12	433.612	-0.697782	0.274197	-2.54482	0.0109333	0.138754	CDK5
ENSG00000143776.18	5058.47	-0.494513	0.194322	-2.54481	0.0109336	0.138754	CDC42BPA
ENSG00000178921.13	1251.07	-0.487821	0.191693	-2.5448	0.0109342	0.138754	PFAS
ENSG00000119457.7	79.8055	1.68121	0.66067	2.5447	0.0109372	0.138754	SLC46A2
ENSG00000138615.5	1599.68	1.21838	0.478865	2.5443	0.0109497	0.138838	CILP
ENSG00000167291.15	3661.79	-0.589755	0.231843	-2.54377	0.0109663	0.138954	TBC1D16
ENSG00000142178.7	1933.09	0.753438	0.296205	2.54364	0.0109705	0.138954	SIK1
ENSG00000146038.11	398.291	-1.00012	0.393287	-2.54297	0.0109915	0.139128	DCDC2
ENSG00000167634.12	23.904	1.88844	0.742653	2.54283	0.010996	0.139128	NLRP7
ENSG00000048342.15	942.764	-0.52575	0.206863	-2.54153	0.0110368	0.13957	CC2D2A
ENSG00000132635.16	832.202	-0.502718	0.197817	-2.54133	0.0110432	0.139577	PCED1A
ENSG00000226409.2	6.81192	1.69324	0.666282	2.54132	0.0110435	NA	RP11-735G4.1
ENSG00000126838.9	19.8075	1.35328	0.53262	2.5408	0.0110598	0.139713	PZP
ENSG00000277758.4	283.342	1.76159	0.693556	2.53995	0.011087	0.139981	ABC7-42404400C24.1
ENSG00000124406.16	3094.52	0.954833	0.376104	2.53875	0.0111249	0.140386	ATP8A1
ENSG00000196876.15	383.142	-0.777351	0.306229	-2.53846	0.011134	0.140426	SCN8A
ENSG00000118849.9	886.526	0.74077	0.291923	2.53755	0.0111631	0.140673	RARRES1
ENSG00000141524.15	2533.27	0.849406	0.334745	2.53748	0.0111655	0.140673	TMC6
ENSG00000171596.6	82.6557	1.34064	0.528406	2.53714	0.0111761	0.140733	NMUR1
ENSG00000260941.1	68.285	-0.772009	0.30434	-2.53667	0.0111913	0.140849	LINC00622
ENSG00000136492.8	807.034	-0.937326	0.369592	-2.53611	0.0112092	0.140864	BRIP1
ENSG00000259399.1	34.2503	-2.03088	0.800786	-2.53611	0.0112093	0.140864	TGIF2-C20orf24
ENSG00000101096.19	2474.7	0.826727	0.325987	2.53607	0.0112103	0.140864	NFATC2
ENSG00000214114.8	1265.42	-0.6002	0.236688	-2.53583	0.0112183	0.14089	MYCBP
ENSG00000086015.20	1632.43	-0.531315	0.209544	-2.53557	0.0112263	0.140916	MAST2
ENSG00000211952.3	108.76	1.85695	0.732544	2.53494	0.0112468	0.141099	IGHV4-28
ENSG00000133710.15	11281.8	1.68569	0.66512	2.53442	0.0112634	0.141232	SPINK5
ENSG00000006459.10	3754.57	0.519447	0.205027	2.53356	0.0112911	0.141505	KDM7A
ENSG00000260997.1	49.1195	1.19414	0.471378	2.53329	0.0112998	0.14154	RP4-647J21.1
ENSG00000116885.18	288.923	-0.589668	0.232829	-2.53262	0.0113214	0.1416	OSCP1
ENSG00000261438.1	84.0552	0.618838	0.244347	2.53261	0.0113215	0.1416	RP11-399O19.9
ENSG00000093217.9	209.646	-0.754059	0.297743	-2.53259	0.0113225	0.1416	XYLB
ENSG00000139194.7	197.596	1.08604	0.428866	2.53236	0.0113297	0.141615	RBP5
ENSG00000278903.3	70.8251	-1.0223	0.403812	-2.53162	0.0113537	0.141744	CH507-145C22.1
ENSG00000125207.7	21.818	-1.92143	0.759102	-2.53119	0.0113676	0.141744	PIWIL1
ENSG00000166750.9	9330.69	0.721845	0.285219	2.53085	0.0113788	0.141744	SLFN5
ENSG00000127463.13	3738.57	-0.537946	0.21256	-2.5308	0.0113803	0.141744	EMC1
ENSG00000237489.3	72.3497	0.672277	0.26565	2.53069	0.0113839	0.141744	LINC00959
ENSG00000238122.1	17.843	-1.96039	0.774667	-2.53062	0.0113861	0.141744	RP11-483I13.2
ENSG00000108924.13	503.619	0.92539	0.365709	2.5304	0.0113932	0.141744	HLF
ENSG00000074416.13	3492.37	0.785381	0.310392	2.53029	0.0113968	0.141744	MGLL
ENSG00000186204.14	253.401	1.55788	0.615706	2.53022	0.011399	0.141744	CYP4F12
ENSG00000149474.13	1061.52	-0.431445	0.170518	-2.5302	0.0113997	0.141744	KAT14
ENSG00000224531.5	1745.67	-0.728998	0.288156	-2.52987	0.0114104	0.141804	SMIM13
ENSG00000124702.17	2571.03	-0.460066	0.181868	-2.52967	0.011417	0.14181	KLHDC3
ENSG00000275560.1	132.458	0.92475	0.365703	2.52869	0.0114488	0.142132	RP11-180M15.7
ENSG00000130038.9	478.223	0.918652	0.363392	2.52799	0.0114716	0.14231	CRACR2A
ENSG00000278627.1	10.1923	-1.18957	0.47058	-2.52789	0.0114751	0.14231	RP11-506H21.5
ENSG00000173638.18	340.364	-0.545581	0.215896	-2.52706	0.0115022	0.14233	SLC19A1
ENSG00000171914.16	1328.88	-0.512329	0.202747	-2.52693	0.0115064	0.14233	TLN2
ENSG00000270607.1	49.1911	-0.718595	0.28438	-2.52689	0.0115079	0.14233	RP11-359E10.1
ENSG00000151135.9	4121.4	-0.406127	0.16073	-2.52676	0.0115119	0.14233	TMEM263
ENSG00000100365.14	709.432	0.739059	0.292494	2.52674	0.0115126	0.14233	NCF4
ENSG00000272419.6	597.403	0.732068	0.289728	2.52674	0.0115127	0.14233	RP11-403I13.8
ENSG00000205060.10	1890.44	-0.592285	0.234446	-2.52631	0.0115266	0.142427	SLC35B4
ENSG00000232811.1	6.7767	2.07989	0.823449	2.52583	0.0115426	NA	RP11-96K19.2
ENSG00000246582.2	78.8598	0.686047	0.271617	2.52578	0.011544	0.142569	RP11-1149O23.3
ENSG00000272555.1	7.79354	1.47377	0.583593	2.52533	0.011559	0.142664	RP11-459I19.1
ENSG00000105409.16	122.257	1.01778	0.403052	2.52518	0.0115638	0.142664	ATP1A3
ENSG00000166002.6	333.183	0.637041	0.25235	2.52443	0.0115885	0.142895	SMCO4
ENSG00000116701.14	2177.13	0.776594	0.307745	2.5235	0.0116193	0.143157	NCF2
ENSG00000123124.13	2829.27	0.57829	0.229169	2.52342	0.0116219	0.143157	WWP1
ENSG00000211592.8	43878.7	1.59317	0.631465	2.52297	0.0116368	0.143199	IGKC
ENSG00000173372.16	8324.52	0.826819	0.327718	2.52296	0.0116373	0.143199	C1QA
ENSG00000105865.10	304.054	-0.524597	0.207952	-2.52269	0.0116461	0.143234	DUS4L
ENSG00000238741.1	18134.8	0.502793	0.199327	2.52246	0.0116539	0.143254	SCARNA7
ENSG00000184640.17	10701.8	0.422991	0.167736	2.52177	0.0116765	0.143459	2020-09-09
ENSG00000279294.1	49.3496	1.05527	0.41862	2.52083	0.0117079	0.14377	RP11-274A11.3
ENSG00000089639.10	1017.49	0.584326	0.231829	2.5205	0.0117187	0.143787	GMIP
ENSG00000136937.12	2957.96	-0.442149	0.175426	-2.52042	0.0117214	0.143787	NCBP1
ENSG00000251349.3	319.713	-0.734876	0.291613	-2.52004	0.0117342	0.14387	MSANTD3-TMEFF1
ENSG00000105963.13	296.334	0.929875	0.36902	2.51985	0.0117404	0.143872	ADAP1
ENSG00000060491.16	1641.45	0.326698	0.129664	2.51958	0.0117495	0.143908	OGFR
ENSG00000111674.8	1922.67	-0.787602	0.312649	-2.51912	0.0117648	0.144022	ENO2
ENSG00000113456.18	1294.53	-0.375864	0.149274	-2.51795	0.0118039	0.144381	RAD1
ENSG00000236824.2	163.697	-0.829912	0.329609	-2.51787	0.0118066	0.144381	BCYRN1
ENSG00000135077.8	2431.94	1.03798	0.412272	2.5177	0.0118124	0.144381	HAVCR2
ENSG00000211959.2	1113.12	1.5904	0.631765	2.5174	0.0118225	0.14443	IGHV4-39
ENSG00000167840.13	404.678	-0.444281	0.176498	-2.5172	0.0118293	0.144439	ZNF232
ENSG00000104953.19	45.7918	-0.892095	0.354548	-2.51615	0.0118646	0.144735	TLE6
ENSG00000115935.17	6604.48	0.806318	0.320462	2.51611	0.0118657	0.144735	WIPF1
ENSG00000253966.1	7.98109	-1.74694	0.694506	-2.51538	0.0118905	0.144873	CTC-455F18.3
ENSG00000178401.14	334.046	-1.2246	0.486862	-2.5153	0.0118932	0.144873	DNAJC22
ENSG00000197106.6	145.244	-1.26142	0.501513	-2.51524	0.0118953	0.144873	SLC6A17
ENSG00000132591.11	705.192	-0.302363	0.12024	-2.51466	0.0119146	0.145033	ERAL1
ENSG00000240065.7	1664.1	0.794769	0.31615	2.5139	0.0119405	0.145274	PSMB9
ENSG00000239900.12	2069.89	-0.566974	0.225591	-2.51329	0.0119611	0.145451	ADSL
ENSG00000198551.9	1257.49	-0.327951	0.130528	-2.5125	0.0119879	0.145702	ZNF627
ENSG00000272941.1	149.446	0.595169	0.236919	2.51213	0.0120006	0.145781	RP11-134L10.1
ENSG00000101464.10	636.977	-0.399465	0.159055	-2.51149	0.0120221	0.145939	PIGU
ENSG00000064652.10	528.745	0.409361	0.163002	2.51138	0.0120259	0.145939	SNX24
ENSG00000222162.1	3.73287	1.95229	0.77751	2.51095	0.0120406	NA	RN7SKP151
ENSG00000204314.10	53.5589	-0.751662	0.29941	-2.51048	0.0120567	0.146239	PRRT1
ENSG00000139714.12	93.1614	0.868292	0.345912	2.51015	0.0120678	0.146299	MORN3
ENSG00000111863.12	258.981	1.01457	0.404226	2.50991	0.0120761	0.146319	ADTRP
ENSG00000140538.16	385.254	1.03044	0.410577	2.50974	0.0120819	0.146319	NTRK3
ENSG00000236194.3	128.893	1.05723	0.421337	2.50922	0.0120999	0.146463	AC003104.1
ENSG00000054654.16	26300.5	0.501652	0.199959	2.50878	0.012115	0.146507	SYNE2
ENSG00000181904.8	3151.54	-0.400648	0.1597	-2.50875	0.0121158	0.146507	C5orf24
ENSG00000171320.14	425.359	-1.32603	0.528748	-2.50788	0.0121459	0.146744	ESCO2
ENSG00000108829.9	5770.41	-0.558611	0.222772	-2.50754	0.0121573	0.146744	LRRC59
ENSG00000103365.15	6318.64	0.628182	0.25052	2.50752	0.0121583	0.146744	GGA2
ENSG00000109099.13	3314.77	-0.540938	0.215731	-2.50746	0.0121602	0.146744	PMP22
ENSG00000163161.12	2234.1	-0.254022	0.101323	-2.50706	0.012174	0.146837	ERCC3
ENSG00000236935.1	6.58143	1.98688	0.792608	2.50676	0.0121842	NA	AP003774.1
ENSG00000117419.14	1267.61	-0.498068	0.198701	-2.50662	0.0121891	0.146943	ERI3
ENSG00000205436.7	81.5004	0.730489	0.291685	2.50437	0.0122669	0.147807	EXOC3L4
ENSG00000105948.13	683.073	-0.657567	0.262623	-2.50384	0.0122853	0.147953	TTC26
ENSG00000167747.13	1131.64	-0.621509	0.248272	-2.50334	0.0123029	0.148003	C19orf48
ENSG00000089041.16	1483.22	0.707871	0.282813	2.50297	0.0123157	0.148003	P2RX7
ENSG00000137274.12	591.358	-0.481093	0.19222	-2.50282	0.0123207	0.148003	BPHL
ENSG00000239855.1	307.778	2.06066	0.823342	2.5028	0.0123214	0.148003	IGKV1-6
ENSG00000178149.16	713.937	-0.485978	0.194181	-2.50271	0.0123247	0.148003	DALRD3
[truncated: 31,490 more rows]
