# Supplementary material for: Pan-cancer analysis of longitudinal metastatic tumors reveals genomic alterations and immune landscape dynamics associated with pembrolizumab sensitivity
Source: Nat Commun. 2021 Aug 26;12:5137. doi: 10.1038/s41467-021-25432-7 (PMC8390680; doi:10.1038/s41467-021-25432-7)
Supplement: Supplementary file 7 — Supplementary Data 4 [file 41467_2021_25432_MOESM7_ESM.xlsx]

## Sheet: sData4
SUPPLEMENTARY DATA 4 - DE in LS
Ensembl ID	baseMean	log2FoldChange	lfcSE	stat	pvalue	padj	hugo.name
ENSG00000127954.12	7317.1	1.23177	0.176574	6.97596	3.03797e-12	5.63148e-08	STEAP4
ENSG00000144063.3	1837.91	0.867326	0.151615	5.72056	1.06171e-08	9.84043e-05	MALL
ENSG00000166016.5	750.239	-0.679883	0.126363	-5.38038	7.43286e-08	0.000459277	ABTB2
ENSG00000186446.11	188.472	-0.503179	0.0975978	-5.15564	2.52761e-07	0.00117136	ZNF501
ENSG00000224389.8	4851.86	0.96651	0.189914	5.08921	3.59561e-07	0.00133304	C4B
ENSG00000160856.20	188.363	1.82723	0.363176	5.03125	4.87294e-07	0.00150549	FCRL3
ENSG00000156234.7	1278.79	2.20951	0.450751	4.90184	9.49409e-07	0.0023099	CXCL13
ENSG00000131203.12	1166.65	1.92784	0.39406	4.89225	9.96883e-07	0.0023099	IDO1
ENSG00000171049.8	100.119	1.36973	0.289118	4.73763	2.16237e-06	0.00445376	FPR2
ENSG00000188848.15	32.1018	2.81898	0.601947	4.6831	2.8257e-06	NA	BEND4
ENSG00000100453.12	551.993	1.62291	0.346821	4.67939	2.87731e-06	0.00482003	GZMB
ENSG00000057252.12	3258.63	0.543027	0.116392	4.6655	3.07873e-06	0.00482003	SOAT1
ENSG00000182487.12	66.8428	1.32692	0.284579	4.66274	3.12027e-06	0.00482003	NCF1B
ENSG00000109929.9	2366.26	0.51321	0.111731	4.59328	4.36342e-06	0.00622191	SC5D
ENSG00000221963.5	9736.63	0.7893	0.172973	4.56314	5.03933e-06	0.00667243	APOL6
ENSG00000085265.10	362.455	1.02694	0.227122	4.52152	6.13971e-06	0.00758745	FCN1
ENSG00000154451.14	2673.91	1.65035	0.371511	4.44227	8.90145e-06	0.0103129	GBP5
ENSG00000138755.5	4260.14	1.96703	0.444388	4.42639	9.58247e-06	0.0104488	CXCL9
ENSG00000102794.9	77.5707	2.02387	0.460172	4.39807	1.0922e-05	0.0112479	ACOD1
ENSG00000158517.13	183.123	1.24701	0.286291	4.35573	1.32624e-05	0.0119912	NCF1
ENSG00000117009.11	399.2	1.41218	0.324894	4.34659	1.38272e-05	0.0119912	KMO
ENSG00000211898.7	204.124	1.40089	0.323257	4.33367	1.46645e-05	0.0119912	IGHD
ENSG00000196549.10	2218.9	0.794812	0.183482	4.33183	1.47874e-05	0.0119912	MME
ENSG00000140284.10	458.707	1.23375	0.284899	4.33048	1.48782e-05	0.0119912	SLC27A2
ENSG00000171448.8	396.142	-0.350617	0.0813127	-4.31196	1.61814e-05	0.0124981	ZBTB26
ENSG00000125046.14	137.131	-0.89302	0.208643	-4.28014	1.86776e-05	0.0138491	SSUH2
ENSG00000181847.11	729.247	1.42987	0.33663	4.24758	2.16089e-05	0.0154063	TIGIT
ENSG00000248323.5	200.176	0.937395	0.222153	4.21959	2.44743e-05	0.0160075	LUCAT1
ENSG00000125245.12	168.299	1.71469	0.406438	4.21882	2.45585e-05	0.0160075	GPR18
ENSG00000213886.3	3459.9	1.44936	0.34407	4.21241	2.5266e-05	0.0160075	UBD
ENSG00000141447.17	2724.31	-0.43837	0.104206	-4.20676	2.59062e-05	0.0160075	OSBPL1A
ENSG00000156011.16	3322.55	-0.536972	0.128312	-4.18489	2.85306e-05	0.0164855	PSD3
ENSG00000169245.5	2587.13	1.42069	0.339571	4.18379	2.86694e-05	0.0164855	CXCL10
ENSG00000197249.13	9042.4	1.57445	0.3768	4.17847	2.93479e-05	0.0164855	SERPINA1
ENSG00000117215.14	233.581	2.5437	0.612177	4.15517	3.25042e-05	0.0177215	PLA2G2D
ENSG00000132965.9	580.883	0.777243	0.187907	4.13632	3.52925e-05	0.0183287	ALOX5AP
ENSG00000163840.9	5737.81	0.504464	0.122018	4.13435	3.55954e-05	0.0183287	DTX3L
ENSG00000109943.8	340.572	1.60463	0.389374	4.12106	3.77132e-05	0.0188943	CRTAM
ENSG00000198453.12	483.585	-0.487529	0.119246	-4.08841	4.34331e-05	0.0210046	ZNF568
ENSG00000101916.11	372.532	1.32174	0.323608	4.0844	4.41916e-05	0.0210046	TLR8
ENSG00000138600.9	3665.58	0.532572	0.130991	4.06572	4.78843e-05	0.0221908	SPPL2A
ENSG00000216775.2	416.449	-0.584585	0.145669	-4.0131	5.99268e-05	0.0270942	RP1-152L7.5
ENSG00000150337.13	598.924	1.13971	0.284495	4.00608	6.17337e-05	0.0272466	FCGR1A
ENSG00000188404.8	887.688	1.24808	0.314789	3.96482	7.34508e-05	0.0300434	SELL
ENSG00000171608.15	1297.77	0.627407	0.158258	3.96446	7.35631e-05	0.0300434	PIK3CD
ENSG00000170153.10	1186.85	-0.64866	0.163664	-3.96336	7.39029e-05	0.0300434	RNF150
ENSG00000100292.16	1507.58	1.19339	0.301484	3.95839	7.54553e-05	0.0300434	HMOX1
ENSG00000133048.12	1387.04	1.75001	0.442894	3.9513	7.77262e-05	0.0300434	CHI3L1
ENSG00000163599.14	656.911	1.52045	0.384816	3.95109	7.7795e-05	0.0300434	CTLA4
ENSG00000112303.13	1623.08	1.09351	0.277661	3.9383	8.20626e-05	0.0306689	VNN2
ENSG00000153563.15	1165.78	1.26815	0.322752	3.92917	8.5239e-05	0.0306689	CD8A
ENSG00000169855.19	4239.79	-0.517529	0.13174	-3.9284	8.5514e-05	0.0306689	ROBO1
ENSG00000162645.12	5257.62	1.06107	0.270332	3.92508	8.67019e-05	0.0306689	GBP2
ENSG00000260923.6	83.5765	-1.83522	0.467888	-3.92236	8.76869e-05	0.0306689	LINC02193
ENSG00000116852.14	854.979	0.740984	0.190366	3.89243	9.92463e-05	0.0333526	KIF21B
ENSG00000163534.14	80.2678	1.90866	0.490513	3.89114	9.97739e-05	0.0333526	FCRL1
ENSG00000248015.6	47.109	-1.26133	0.324352	-3.88876	0.000100758	0.0333526	AC005329.7
ENSG00000172215.5	856.696	1.69498	0.436787	3.88057	0.000104211	0.0338906	CXCR6
ENSG00000211448.11	678.216	0.997456	0.259192	3.84832	0.000118929	0.0371588	DIO2
ENSG00000122224.17	424.14	1.60486	0.417063	3.848	0.000119085	0.0371588	LY9
ENSG00000121797.9	790.457	1.18555	0.308291	3.84557	0.000120274	0.0371588	CCRL2
ENSG00000103811.15	3573.15	0.796818	0.208266	3.82596	0.000130263	0.0395851	CTSH
ENSG00000205846.3	16.8129	2.15326	0.56399	3.8179	0.00013459	NA	CLEC6A
ENSG00000110002.15	1143.87	0.791564	0.207431	3.81603	0.000135615	0.0405362	VWA5A
ENSG00000139508.14	716.047	0.869714	0.228254	3.8103	0.0001388	0.0405362	SLC46A3
ENSG00000172116.21	289.088	1.24733	0.327768	3.80554	0.000141495	0.0405362	CD8B
ENSG00000083454.21	102.735	1.147	0.301569	3.80344	0.0001427	0.0405362	P2RX5
ENSG00000175556.16	363.64	0.93525	0.246077	3.80063	0.000144327	0.0405362	LONRF3
ENSG00000151726.13	4003.18	0.656533	0.173236	3.78982	0.000150756	0.04171	ACSL1
ENSG00000049249.8	558.644	1.38403	0.366352	3.77786	0.000158183	0.0428743	TNFRSF9
ENSG00000117228.9	7119.76	0.918504	0.243277	3.77555	0.000159658	0.0428743	GBP1
ENSG00000143119.12	2391.55	1.04592	0.277281	3.77206	0.000161903	0.0428743	CD53
ENSG00000133321.10	1943.31	1.11104	0.295243	3.76312	0.000167804	0.0433948	RARRES3
ENSG00000134121.9	3249.59	-1.41347	0.375722	-3.76201	0.000168551	0.0433948	CHL1
ENSG00000169248.12	578.646	1.39042	0.370159	3.75627	0.000172462	0.0437935	CXCL11
ENSG00000160588.9	1207.3	0.766252	0.204226	3.75198	0.000175444	0.0439486	MPZL3
ENSG00000228013.1	38.3165	1.43714	0.383715	3.74533	0.000180153	0.0445267	RP11-350G8.5
ENSG00000023445.13	7535.52	1.21654	0.325601	3.7363	0.000186747	0.0451146	BIRC3
ENSG00000153214.9	2851.34	0.279984	0.0749538	3.73542	0.0001874	0.0451146	TMEM87B
ENSG00000243646.9	1554.54	0.439495	0.117925	3.7269	0.00019385	0.0458662	IL10RB
ENSG00000103569.9	524.765	1.04048	0.279338	3.7248	0.00019547	0.0458662	AQP9
ENSG00000138759.18	1742.13	-0.888432	0.239402	-3.71105	0.000206401	0.0478257	FRAS1
ENSG00000163602.10	3066.45	0.216068	0.0584077	3.69931	0.000216189	0.049438	RYBP
ENSG00000198959.11	5829.4	0.877754	0.237463	3.69638	0.000218693	0.049438	TGM2
ENSG00000229391.7	211.408	1.10761	0.300036	3.69158	0.000222864	0.0497739	HLA-DRB6
ENSG00000165272.14	2634.75	0.93283	0.253374	3.68164	0.00023174	0.0511401	AQP3
ENSG00000079263.18	327.463	1.14325	0.310986	3.67623	0.00023671	0.0513572	SP140
ENSG00000120158.11	585.42	-0.391276	0.106483	-3.67455	0.000238265	0.0513572	RCL1
ENSG00000165168.7	6579.32	0.993543	0.271536	3.65897	0.00025323	0.0539555	CYBB
ENSG00000186480.12	6301.96	0.667353	0.184643	3.6143	0.000301161	0.0626753	INSIG1
ENSG00000226025.9	55.3891	2.2788	0.630836	3.61235	0.00030344	0.0626753	LGALS17A
ENSG00000171051.8	408.311	1.02892	0.285105	3.60892	0.000307479	0.0626753	FPR1
ENSG00000164418.19	424.249	-0.902695	0.250163	-3.60842	0.000308066	0.0626753	GRIK2
ENSG00000159905.14	179.998	-0.631536	0.175139	-3.60591	0.000311061	0.0626753	ZNF221
ENSG00000128438.10	17.583	2.51777	0.698839	3.60279	0.000314822	NA	TBC1D27
ENSG00000112787.12	976.012	-0.449582	0.124794	-3.6026	0.000315047	0.062796	FBRSL1
ENSG00000071073.12	4343.97	0.687044	0.191154	3.59418	0.000325411	0.0641717	MGAT4A
ENSG00000163564.14	211.461	1.18699	0.331776	3.57769	0.00034664	0.0668547	PYHIN1
ENSG00000134242.15	912.498	1.17025	0.327308	3.57537	0.000349732	0.0668547	PTPN22
ENSG00000104427.11	457.562	-0.508786	0.142306	-3.57529	0.000349836	0.0668547	ZC2HC1A
ENSG00000197057.9	91.1173	1.26043	0.353188	3.56872	0.000358723	0.0674644	DTHD1
ENSG00000155629.14	1960.33	0.918891	0.257633	3.56667	0.000361551	0.0674644	PIK3AP1
ENSG00000090382.6	15229.7	1.32803	0.372525	3.56494	0.000363945	0.0674644	LYZ
ENSG00000165140.9	504.93	0.990966	0.278245	3.56149	0.000368752	0.0676269	FBP1
ENSG00000050730.15	95.1975	1.24272	0.349173	3.55903	0.000372231	0.0676269	TNIP3
ENSG00000169896.16	980.132	0.74295	0.208897	3.55654	0.000375766	0.0676269	ITGAM
ENSG00000225649.5	48.6264	-1.08069	0.304086	-3.5539	0.000379566	0.0676539	AC064875.2
ENSG00000140030.5	747.845	1.05374	0.296852	3.54972	0.000385642	0.0677039	GPR65
ENSG00000152990.13	1986.48	-0.638222	0.179847	-3.54869	0.000387151	0.0677039	ADGRA3
ENSG00000078081.7	659.532	1.07554	0.303343	3.54563	0.000391668	0.0678538	LAMP3
ENSG00000244731.7	4867.26	0.842842	0.238471	3.53436	0.000408767	0.0695665	C4A
ENSG00000279718.1	22.2345	-1.26698	0.358489	-3.53421	0.000408991	NA	SNX18P12
ENSG00000030419.16	1403.21	0.636109	0.179988	3.53417	0.00040906	0.0695665	IKZF2
ENSG00000256500.5	11.3097	10.498	2.97872	3.52433	0.000424553	NA	RP11-73M18.2
ENSG00000265817.2	191.132	-0.682777	0.193801	-3.52308	0.000426566	0.0718841	FSBP
ENSG00000161681.15	29.4013	-1.46431	0.416228	-3.51804	0.000434751	NA	SHANK1
ENSG00000135547.8	335.09	-0.807669	0.229707	-3.51608	0.000437973	0.0731415	HEY2
ENSG00000224557.7	29.484	1.90898	0.543102	3.51496	0.000439823	NA	HLA-DPB2
ENSG00000106565.17	2798.43	0.95583	0.272196	3.51155	0.000445494	0.0733569	TMEM176B
ENSG00000264668.1	22.4119	-4.87134	1.38733	-3.5113	0.000445927	NA	RP13-582O9.6
ENSG00000169429.10	12415.5	0.93171	0.265403	3.51055	0.000447177	0.0733569	CXCL8
ENSG00000152763.16	428.296	-0.549592	0.156683	-3.50768	0.00045204	0.0735041	WDR78
ENSG00000165178.9	106.167	1.25135	0.357256	3.50268	0.000460596	0.0739562	NCF1C
ENSG00000146859.6	889.528	0.734094	0.209656	3.50141	0.0004628	0.0739562	TMEM140
ENSG00000106278.11	2321.93	-0.950116	0.271794	-3.49573	0.000472772	0.0745827	PTPRZ1
ENSG00000173762.7	266.649	1.27454	0.364717	3.4946	0.000474767	0.0745827	CD7
ENSG00000160094.14	668.995	-0.419896	0.120282	-3.49094	0.000481327	0.0749779	ZNF362
ENSG00000004468.12	756.162	1.30268	0.374604	3.4775	0.000506119	0.0781827	CD38
ENSG00000164211.12	1383.41	0.452486	0.130462	3.46835	0.000523674	0.0790336	STARD4
ENSG00000162511.7	7078.6	0.954615	0.275238	3.46833	0.000523701	0.0790336	LAPTM5
ENSG00000105865.10	302.015	-0.447242	0.128964	-3.46796	0.000524418	0.0790336	DUS4L
ENSG00000153029.14	1451.8	0.479342	0.138565	3.45934	0.000541506	0.0809508	MR1
ENSG00000067840.12	288.391	-0.794344	0.230167	-3.45116	0.000558177	0.0824038	PDZD4
ENSG00000203446.2	47.7921	1.67554	0.485632	3.45023	0.000560117	0.0824038	AC004988.1
ENSG00000188389.10	200.373	1.38195	0.401162	3.44486	0.00057135	0.0833946	PDCD1
ENSG00000155849.15	856.096	0.79506	0.230976	3.44218	0.000577048	0.0835683	ELMO1
ENSG00000184203.7	3267.88	0.436726	0.126974	3.43948	0.00058283	0.0837513	PPP1R2
ENSG00000257103.8	3881.8	-0.302003	0.0881813	-3.4248	0.000615263	0.0874789	LSM14A
ENSG00000166523.7	89.6041	1.52964	0.446805	3.4235	0.000618209	0.0874789	CLEC4E
ENSG00000163563.7	477.796	0.688613	0.201777	3.41274	0.000643121	0.089817	MNDA
ENSG00000254122.2	522.813	-0.581125	0.170418	-3.41	0.000649625	0.089817	PCDHGB7
ENSG00000170379.19	406.551	0.599144	0.175731	3.40943	0.000650979	0.089817	TCAF2
ENSG00000001561.6	1116.69	0.773688	0.227013	3.40812	0.000654113	0.089817	ENPP4
ENSG00000128340.14	1002.68	0.847573	0.249088	3.4027	0.000667225	0.0903492	RAC2
ENSG00000114200.9	924.713	-1.70759	0.501932	-3.40203	0.000668873	0.0903492	BCHE
ENSG00000185880.12	1669.13	0.43952	0.129251	3.40051	0.000672611	0.0903492	TRIM69
ENSG00000111144.9	3588.56	0.380724	0.112156	3.39459	0.000687317	0.0913789	LTA4H
ENSG00000198814.12	1266.78	0.679224	0.200156	3.39347	0.000690136	0.0913789	GK
ENSG00000015285.10	201.725	0.986928	0.291035	3.3911	0.000696132	0.0915191	WAS
ENSG00000165566.12	612.585	-1.38949	0.410427	-3.38548	0.000710551	0.092757	AMER2
ENSG00000115138.10	48.7431	1.8618	0.552103	3.37219	0.00074572	0.0953993	POMC
ENSG00000215218.3	166.756	1.25169	0.37138	3.37038	0.000750639	0.0953993	UBE2QL1
ENSG00000162894.11	217.653	1.02361	0.303731	3.37012	0.000751345	0.0953993	FCMR
ENSG00000161298.17	396.062	-0.544748	0.161641	-3.37011	0.000751378	0.0953993	ZNF382
ENSG00000134028.14	782.53	1.66706	0.495734	3.36282	0.0007715	0.0961614	ADAMDEC1
ENSG00000180914.10	124.358	-0.788878	0.234589	-3.36281	0.00077153	0.0961614	OXTR
ENSG00000165684.4	475.234	-0.437661	0.130167	-3.36231	0.000772943	0.0961614	SNAPC4
ENSG00000163568.14	170.389	1.25062	0.372343	3.35879	0.000782848	0.0963605	AIM2
ENSG00000120217.13	456.502	1.04025	0.309813	3.35768	0.000785999	0.0963605	CD274
ENSG00000171236.9	685.355	0.987085	0.294105	3.35623	0.000790138	0.0963605	LRG1
ENSG00000204261.8	493.322	0.669045	0.199653	3.35104	0.000805099	0.0965235	PSMB8-AS1
ENSG00000146250.6	164.266	-1.64061	0.489938	-3.34861	0.00081219	0.0965235	PRSS35
ENSG00000006042.11	1100.16	-0.369311	0.11029	-3.34855	0.000812345	0.0965235	TMEM98
ENSG00000148143.12	2631.97	-0.691564	0.206627	-3.34692	0.000817155	0.0965235	ZNF462
ENSG00000168062.9	489.021	0.743988	0.222322	3.34645	0.000818526	0.0965235	BATF2
ENSG00000090006.17	1082.73	-0.593141	0.17732	-3.34504	0.000822717	0.0965235	LTBP4
ENSG00000211772.11	1111.25	1.22343	0.366577	3.33743	0.000845556	0.0974414	TRBC2
ENSG00000136689.18	676.028	1.07358	0.321841	3.33575	0.000850706	0.0974414	IL1RN
ENSG00000169696.15	779.72	-0.335522	0.100585	-3.3357	0.000850853	0.0974414	ASPSCR1
ENSG00000115165.9	1495.74	1.15646	0.347044	3.33231	0.000861294	0.0974414	CYTIP
ENSG00000162062.14	282.301	-0.604388	0.181413	-3.33156	0.000863612	0.0974414	C16orf59
ENSG00000224397.5	137.318	0.942616	0.283111	3.3295	0.000870026	0.0974414	SMIM25
ENSG00000225492.6	167.609	1.11801	0.335978	3.32764	0.000875862	0.0974414	GBP1P1
ENSG00000122862.4	7449.08	1.0639	0.319743	3.32735	0.000876755	0.0974414	SRGN
ENSG00000072694.20	798.33	0.991687	0.298078	3.32694	0.000878055	0.0974414	FCGR2B
ENSG00000138496.16	3820.99	0.499141	0.150133	3.32465	0.000885301	0.0974414	PARP9
ENSG00000108669.16	2848.15	0.597292	0.179809	3.32182	0.000894334	0.0974414	CYTH1
ENSG00000081237.18	7454.63	1.05374	0.317252	3.32147	0.00089546	0.0974414	PTPRC
ENSG00000107798.17	4689.51	0.756329	0.227782	3.3204	0.000898877	0.0974414	LIPA
ENSG00000189013.14	17.1453	1.46964	0.44335	3.31485	0.000916934	NA	KIR2DL4
ENSG00000204099.11	53.0208	1.48882	0.449358	3.31321	0.000922304	0.0993997	NEU4
ENSG00000145649.7	730.434	1.26701	0.382774	3.31008	0.000932708	0.0998044	GZMA
ENSG00000120328.6	161.599	-0.824612	0.249435	-3.30592	0.000946651	0.0998044	PCDHB12
ENSG00000164691.16	1925.35	1.15567	0.349763	3.30416	0.000952616	0.0998044	TAGAP
ENSG00000156966.6	789.849	0.711414	0.215376	3.30312	0.000956146	0.0998044	B3GNT7
ENSG00000176406.22	1640.9	-1.35452	0.410327	-3.30108	0.000963133	0.0998044	RIMS2
ENSG00000103313.12	84.3147	0.714628	0.216585	3.29953	0.00096848	0.0998044	MEFV
ENSG00000158639.12	205.814	-1.69194	0.513084	-3.29759	0.000975177	0.0998044	PAGE5
ENSG00000171551.11	64.1214	1.93302	0.586273	3.29713	0.000976783	0.0998044	ECEL1
ENSG00000137474.19	652.862	1.01846	0.309111	3.2948	0.000984905	0.0998044	MYO7A
ENSG00000205643.10	121.163	-0.671964	0.203973	-3.29438	0.000986383	0.0998044	CDPF1
ENSG00000156587.15	3088.08	0.757449	0.230093	3.29193	0.000995017	0.0998044	UBE2L6
ENSG00000166444.18	2178.58	-0.413234	0.125535	-3.29178	0.000995568	0.0998044	ST5
ENSG00000161929.14	207.48	1.07298	0.325973	3.29164	0.000996052	0.0998044	SCIMP
ENSG00000188820.12	477.076	1.15821	0.352214	3.28838	0.00100767	0.100426	FAM26F
ENSG00000198125.12	325.773	0.8284	0.252044	3.28672	0.0010136	0.100477	MB
ENSG00000235098.8	691.133	0.625996	0.191088	3.27595	0.00105308	0.103835	ANKRD65
ENSG00000118855.18	3189.66	0.483575	0.148127	3.2646	0.0010962	0.107514	MFSD1
ENSG00000162654.8	4603.03	0.915869	0.28095	3.2599	0.00111453	0.108569	GBP4
ENSG00000177181.14	472.085	0.94132	0.288851	3.25885	0.00111867	0.108569	RIMKLA
ENSG00000101445.9	1755.42	0.921158	0.283028	3.25466	0.00113529	0.109608	PPP1R16B
ENSG00000100644.16	9608.84	0.459288	0.141298	3.25049	0.00115208	0.110653	HIF1A
ENSG00000266709.1	55.9226	1.19425	0.36771	3.24781	0.00116297	0.110888	RP11-214O1.2
ENSG00000183918.15	338.385	1.15812	0.357151	3.24266	0.00118421	0.110888	SH2D1A
ENSG00000269190.5	243.102	-0.823516	0.253968	-3.2426	0.00118445	0.110888	FBXO17
ENSG00000115415.18	19369.3	0.671	0.206999	3.24156	0.00118877	0.110888	STAT1
ENSG00000026751.16	1249.52	1.22636	0.37837	3.24118	0.00119038	0.110888	SLAMF7
ENSG00000165806.19	1599.15	0.452803	0.139704	3.24117	0.00119041	0.110888	CASP7
ENSG00000104894.11	454.572	1.15885	0.358327	3.23405	0.00122049	0.113121	CD37
ENSG00000151151.5	1338.93	0.376784	0.116574	3.23214	0.00122866	0.113188	IPMK
ENSG00000118004.17	296.406	-0.802928	0.248505	-3.23104	0.00123343	0.113188	COLEC11
ENSG00000266728.5	11.0699	1.73805	0.538465	3.22779	0.0012475	NA	AC015688.3
ENSG00000137462.6	1354.64	0.760215	0.23553	3.22768	0.00124798	0.11396	TLR2
ENSG00000138678.10	284.983	0.953225	0.29578	3.22275	0.00126966	0.115074	GPAT3
ENSG00000244682.7	497.535	1.00878	0.313198	3.2209	0.00127788	0.115074	FCGR2C
ENSG00000204685.6	145.385	-0.389374	0.120948	-3.21936	0.00128478	0.115074	STARD7-AS1
ENSG00000117525.13	1143.21	0.697292	0.216613	3.21907	0.00128605	0.115074	F3
ENSG00000216490.3	5477.18	1.07528	0.334152	3.21792	0.00129122	0.115074	IFI30
ENSG00000185753.12	912.557	0.266745	0.0830825	3.2106	0.00132459	0.117483	CXorf38
ENSG00000170385.9	4485.06	0.546426	0.170586	3.20323	0.00135896	0.118005	SLC30A1
ENSG00000163131.10	10072.3	1.06122	0.331546	3.20083	0.00137033	0.118005	CTSS
ENSG00000166710.17	118442	0.834823	0.260819	3.20077	0.00137059	0.118005	B2M
ENSG00000116701.14	946.78	0.797873	0.249342	3.19991	0.00137471	0.118005	NCF2
ENSG00000197256.10	2728.1	-0.484468	0.15148	-3.19823	0.00138273	0.118005	KANK2
ENSG00000163519.13	258.401	1.28185	0.401032	3.19638	0.00139164	0.118005	TRAT1
ENSG00000116663.10	308.322	0.635781	0.198918	3.19619	0.00139255	0.118005	FBXO6
ENSG00000180448.10	1204.32	0.658268	0.206049	3.19472	0.00139968	0.118005	ARHGAP45
ENSG00000103647.12	382.683	-0.642494	0.201181	-3.19361	0.00140505	0.118005	CORO2B
ENSG00000256262.1	32.1916	1.45725	0.456311	3.19355	0.00140534	NA	USP30-AS1
ENSG00000126251.6	11.3535	2.23238	0.699154	3.19297	0.00140818	NA	GPR42
ENSG00000011590.13	52.1629	1.53485	0.480794	3.19232	0.00141135	0.118005	ZBTB32
ENSG00000140511.11	746.3	0.755048	0.236552	3.19189	0.00141346	0.118005	HAPLN3
ENSG00000160255.17	4011.98	0.95631	0.299642	3.19151	0.00141533	0.118005	ITGB2
ENSG00000166501.12	1162.65	0.948567	0.29729	3.19071	0.00141925	0.118005	PRKCB
ENSG00000182107.6	2445.99	0.55047	0.172527	3.19064	0.0014196	0.118005	TMEM30B
ENSG00000213809.8	456.667	1.0675	0.336192	3.17526	0.00149704	0.123704	KLRK1
ENSG00000115392.11	1004.93	-0.302601	0.0953257	-3.17439	0.00150151	0.123704	FANCL
ENSG00000111537.4	204.965	1.15105	0.363061	3.1704	0.0015223	0.124528	IFNG
ENSG00000147570.9	57.408	1.56885	0.494921	3.16989	0.00152494	0.124528	DNAJC5B
ENSG00000265303.1	16.9972	2.43276	0.767569	3.16944	0.00152735	NA	CTD-2510F5.6
ENSG00000077420.15	484.176	0.848176	0.267875	3.16632	0.00154383	0.125062	APBB1IP
ENSG00000010030.13	334.164	0.883128	0.278932	3.1661	0.00154497	0.125062	ETV7
ENSG00000163600.12	1001.28	1.41101	0.446274	3.16175	0.00156824	0.126393	ICOS
ENSG00000155659.14	1162.79	0.960881	0.304181	3.15891	0.0015836	0.127079	VSIG4
ENSG00000072274.12	13637.1	0.671538	0.212723	3.15687	0.00159474	0.127421	TFRC
ENSG00000197635.9	1291.87	0.738823	0.234305	3.15326	0.0016146	0.128454	DPP4
ENSG00000165192.13	276.804	-1.32334	0.420899	-3.14408	0.00166609	0.131984	ASB11
ENSG00000160593.18	641.926	0.869797	0.276854	3.14171	0.00167962	0.13249	JAML
ENSG00000203710.10	547.638	1.10346	0.351474	3.13952	0.00169228	0.132575	CR1
ENSG00000135912.10	1967.16	-0.414729	0.132164	-3.13799	0.00170112	0.132575	TTLL4
ENSG00000253882.6	240.119	0.601186	0.191594	3.13781	0.00170216	0.132575	RP11-61L23.2
ENSG00000176018.12	1599.98	0.334919	0.106792	3.13617	0.00171167	0.132758	LYSMD3
ENSG00000160791.13	810.048	1.07144	0.342078	3.13216	0.00173524	0.134026	CCR5
ENSG00000137767.13	1683.09	0.805261	0.257287	3.12982	0.00174916	0.134106	SQRDL
ENSG00000213928.8	2507.27	0.390306	0.124789	3.12773	0.00176164	0.134106	IRF9
ENSG00000122223.12	103.579	0.99932	0.319527	3.1275	0.00176302	0.134106	CD244
ENSG00000214212.8	80.3184	0.88915	0.284334	3.12713	0.00176521	0.134106	C19orf38
ENSG00000235257.8	107.75	-0.426786	0.136616	-3.12399	0.00178415	0.134221	ITGA9-AS1
ENSG00000149557.12	359.752	-0.640998	0.205297	-3.12229	0.00179451	0.134221	FEZ1
ENSG00000036565.14	39.8783	-1.6932	0.542394	-3.12171	0.00179802	0.134221	SLC18A1
ENSG00000133808.4	91.9767	0.66075	0.211697	3.12121	0.00180108	0.134221	MICALCL
ENSG00000140853.15	2969.13	0.726525	0.232866	3.11992	0.00180898	0.134221	NLRC5
ENSG00000132688.10	5638.79	-0.58155	0.18641	-3.11973	0.00181018	0.134221	NES
ENSG00000182782.7	328.996	1.09912	0.352618	3.11703	0.00182684	0.134723	HCAR2
ENSG00000231574.5	89.958	2.08102	0.667791	3.11628	0.00183148	0.134723	LINC02015
ENSG00000211779.3	6.41084	2.68979	0.863799	3.1139	0.00184631	NA	TRAV5
ENSG00000137757.10	23.0854	1.64806	0.52978	3.11084	0.00186558	NA	CASP5
ENSG00000181031.15	384.385	0.620606	0.199593	3.10936	0.00187491	0.137372	RPH3AL
ENSG00000077984.5	306.68	1.11081	0.357883	3.10384	0.00191028	0.138487	CST7
ENSG00000143110.11	333.146	0.795346	0.25645	3.10136	0.00192631	0.138487	C1orf162
ENSG00000163734.4	898.202	0.820323	0.264504	3.10136	0.00192633	0.138487	CXCL3
ENSG00000267041.5	1020.8	-0.628421	0.202756	-3.0994	0.00193914	0.138487	ZNF850
ENSG00000124785.8	942.841	0.90982	0.293556	3.0993	0.00193976	0.138487	NRN1
ENSG00000113088.5	550.388	1.28194	0.413643	3.09915	0.00194075	0.138487	GZMK
ENSG00000121903.14	382.071	-0.395253	0.127546	-3.0989	0.00194242	0.138487	ZSCAN20
ENSG00000146001.5	58.2077	-0.799101	0.258209	-3.09478	0.00196956	0.139884	PCDHB18P
ENSG00000125430.8	281.796	1.05376	0.340736	3.09262	0.00198401	0.140232	HS3ST3B1
ENSG00000109265.13	592.222	-0.628661	0.203333	-3.09178	0.00198959	0.140232	KIAA1211
ENSG00000262576.2	169.475	-0.695665	0.225129	-3.09008	0.00200106	0.140506	PCDHGA4
ENSG00000135828.11	915.154	0.378436	0.122533	3.08845	0.00201204	0.140744	RNASEL
ENSG00000147872.9	3189.19	0.831515	0.2697	3.08312	0.00204844	0.142752	PLIN2
ENSG00000254827.5	18.4101	1.61032	0.522991	3.07906	0.00207655	NA	SLC22A18AS
ENSG00000099725.14	265.278	1.08784	0.353314	3.07895	0.00207732	0.142987	PRKY
ENSG00000011454.16	2705.62	-0.304771	0.099027	-3.07765	0.00208636	0.142987	RABGAP1
ENSG00000000938.12	341.794	0.9321	0.302939	3.07686	0.00209192	0.142987	FGR
ENSG00000147138.1	130.96	1.13185	0.367901	3.0765	0.00209443	0.142987	GPR174
ENSG00000140968.10	1231.1	1.02179	0.332128	3.0765	0.00209448	0.142987	IRF8
ENSG00000155970.11	157.572	-0.853943	0.277759	-3.07441	0.00210922	0.142987	MICU3
ENSG00000166682.10	73.1764	-1.22289	0.397776	-3.07432	0.00210982	0.142987	TMPRSS5
ENSG00000204252.13	2524.76	1.09247	0.355437	3.07361	0.00211486	0.142987	HLA-DOA
ENSG00000196378.11	302.621	-0.370083	0.12046	-3.07224	0.00212458	0.142987	ZNF34
ENSG00000128815.19	938.803	0.94981	0.309314	3.0707	0.00213561	0.142987	WDFY4
ENSG00000143162.7	3584.83	0.580613	0.189091	3.07055	0.00213666	0.142987	CREG1
ENSG00000108700.4	329.593	0.951396	0.310111	3.06791	0.00215558	0.14329	CCL8
ENSG00000196743.8	5106.71	0.531221	0.173162	3.06777	0.00215665	0.14329	GM2A
ENSG00000111913.17	1095.29	0.649051	0.211649	3.06663	0.00216486	0.143322	FAM65B
ENSG00000129226.13	4308.35	0.867988	0.28321	3.06482	0.00217799	0.143528	CD68
ENSG00000108932.11	313.959	0.877266	0.286328	3.06385	0.00218507	0.143528	SLC16A6
ENSG00000270164.1	36.6359	1.3352	0.435909	3.06301	0.0021912	0.143528	LINC01480
ENSG00000119686.9	353.331	0.774971	0.253314	3.05933	0.00221836	0.144677	FLVCR2
ENSG00000189430.12	22.5847	1.3285	0.434245	3.05932	0.00221837	NA	NCR1
ENSG00000188662.6	57.9366	-1.38219	0.45201	-3.05787	0.00222916	0.144677	HILS1
ENSG00000134508.12	1928.86	-0.630432	0.206194	-3.05747	0.00223216	0.144677	CABLES1
ENSG00000183347.14	19.575	1.68448	0.551562	3.05402	0.00225799	NA	GBP6
ENSG00000211746.3	31.7764	1.48975	0.487894	3.05344	0.00226235	NA	TRBV19
ENSG00000261221.3	187.782	-0.462729	0.151582	-3.05266	0.00226826	0.146164	ZNF865
ENSG00000179813.6	617.921	-1.323	0.433441	-3.05231	0.00227088	0.146164	FAM216B
ENSG00000121274.12	917.87	0.369065	0.121009	3.0499	0.00228917	0.146832	PAPD5
ENSG00000166704.11	547.644	-0.521979	0.171317	-3.04686	0.00231248	0.147815	ZNF606
ENSG00000110848.8	2267.56	1.14997	0.377761	3.04417	0.00233326	0.148512	CD69
ENSG00000100385.13	1021.43	1.05138	0.345466	3.04338	0.00233939	0.148512	IL2RB
ENSG00000105374.9	516.494	1.18841	0.39072	3.0416	0.00235328	0.148772	NKG7
ENSG00000078589.12	420.084	1.33074	0.437986	3.03831	0.00237911	0.148772	P2RY10
ENSG00000169302.14	1367.36	-0.602181	0.198472	-3.03408	0.00241273	0.148772	STK32A
ENSG00000186891.13	87.6041	1.25796	0.414658	3.03374	0.00241542	0.148772	TNFRSF18
ENSG00000165355.7	1401.46	0.399756	0.131781	3.03348	0.0024175	0.148772	FBXO33
ENSG00000267640.6	121.925	-1.19568	0.394193	-3.03322	0.00241956	0.148772	CTD-2554C21.2
ENSG00000196782.12	1192.46	-0.370917	0.122306	-3.03269	0.00242381	0.148772	MAML3
ENSG00000167257.10	676.794	-0.305016	0.10058	-3.03257	0.00242484	0.148772	RNF214
ENSG00000105639.18	1092.77	0.910734	0.30033	3.03244	0.00242585	0.148772	JAK3
ENSG00000126860.11	859.174	1.02332	0.337613	3.03103	0.00243719	0.148772	EVI2A
ENSG00000137338.5	245.201	-0.423711	0.139805	-3.03074	0.00243959	0.148772	PGBD1
ENSG00000178199.13	352.971	1.20391	0.397239	3.0307	0.00243987	0.148772	ZC3H12D
ENSG00000245904.3	55.7054	0.77001	0.254152	3.02972	0.00244783	0.148772	RP11-796E2.4
ENSG00000135077.8	1019.04	0.98469	0.325312	3.02691	0.0024707	0.149049	HAVCR2
ENSG00000267575.6	237.712	-0.441304	0.145795	-3.02688	0.00247092	0.149049	CTC-459F4.3
ENSG00000173890.16	1084.96	0.678894	0.224339	3.0262	0.0024765	0.149049	GPR160
ENSG00000019144.18	2968.81	-0.422036	0.139519	-3.02494	0.00248686	0.149188	PHLDB1
ENSG00000204947.8	75.6111	-0.745909	0.246677	-3.02382	0.00249601	0.149254	ZNF425
ENSG00000213413.2	87.9837	1.25477	0.415127	3.02261	0.00250603	0.149271	PVRIG
ENSG00000139173.9	418.914	-0.43508	0.14407	-3.01991	0.00252846	0.149271	TMEM117
ENSG00000256269.7	267.917	-0.432291	0.143191	-3.01899	0.00253623	0.149271	HMBS
ENSG00000134516.15	2386.61	0.823035	0.272636	3.01881	0.0025377	0.149271	DOCK2
ENSG00000137166.14	1233.26	-0.397341	0.131651	-3.01814	0.00254329	0.149271	FOXP4
ENSG00000187624.8	66.4383	-0.65392	0.216677	-3.01795	0.00254493	0.149271	C17orf97
ENSG00000186470.13	3165.18	0.483096	0.160123	3.01703	0.00255267	0.149271	BTN3A2
ENSG00000188897.8	83.3579	-0.781443	0.259404	-3.01245	0.00259148	0.151064	CTD-3088G3.8
ENSG00000197951.8	409.078	-0.348794	0.115919	-3.00895	0.0026215	0.152246	ZNF71
ENSG00000168394.10	7859.06	0.771917	0.25661	3.00814	0.00262852	0.152246	TAP1
ENSG00000111679.16	1034.93	0.764107	0.254096	3.00717	0.00263697	0.152246	PTPN6
ENSG00000171522.5	2900.75	0.833668	0.277308	3.00628	0.00264462	0.152246	PTGER4
ENSG00000118420.16	228.162	-0.392959	0.1308	-3.00428	0.00266208	0.152777	UBE3D
ENSG00000134545.13	72.5614	0.993186	0.33095	3.00102	0.00269079	0.153948	KLRC1
ENSG00000255398.2	242.616	1.07865	0.359583	2.99973	0.00270222	0.154019	HCAR3
ENSG00000245164.6	77.7816	1.37208	0.457701	2.99776	0.00271967	0.154019	LINC00861
ENSG00000164604.12	223.304	-0.821186	0.273948	-2.99759	0.00272121	0.154019	GPR85
ENSG00000083457.11	550.218	0.331276	0.110531	2.99714	0.00272526	0.154019	ITGAE
ENSG00000080822.16	2728.38	0.245347	0.0819455	2.99403	0.00275321	0.155065	CLDND1
ENSG00000124191.17	52.5956	1.28007	0.427656	2.99322	0.0027605	0.155065	TOX2
ENSG00000196358.10	71.5816	0.840974	0.281504	2.98743	0.00281337	0.157104	NTNG2
ENSG00000265190.6	224.777	-1.19954	0.401534	-2.98738	0.00281375	0.157104	ANXA8
ENSG00000176020.8	79.5682	-2.64854	0.888276	-2.98167	0.00286685	0.15899	AMIGO3
ENSG00000151065.13	342.204	-0.319334	0.107114	-2.98126	0.00287066	0.15899	DCP1B
ENSG00000109321.10	958.42	1.07695	0.361275	2.98098	0.00287326	0.15899	AREG
ENSG00000201183.1	4.57066	-2.93403	0.984618	-2.97987	0.00288371	NA	RNVU1-3
ENSG00000280145.3	227.273	-0.756438	0.254002	-2.97808	0.00290058	0.159386	CH507-154B10.1
ENSG00000187908.16	31026.8	1.13015	0.379565	2.9775	0.00290608	0.159386	DMBT1
ENSG00000177873.12	349.77	-0.327952	0.110144	-2.97749	0.00290622	0.159386	ZNF619
ENSG00000072818.11	435.645	0.910851	0.306114	2.97553	0.00292483	0.159934	ACAP1
ENSG00000174945.13	58.7913	1.02217	0.343773	2.9734	0.00294523	0.160575	AMZ1
ENSG00000250327.1	19.6843	-1.04653	0.35198	-2.97325	0.00294666	NA	RPSAP70
ENSG00000205744.9	160.316	0.780288	0.26268	2.97048	0.0029733	0.160687	DENND1C
ENSG00000166278.14	2709.35	0.830053	0.279494	2.96984	0.00297957	0.160687	C2
ENSG00000160683.4	137.04	1.41856	0.477725	2.96941	0.00298373	0.160687	CXCR5
ENSG00000152332.15	9594.09	0.318079	0.107161	2.96825	0.00299503	0.160687	UHMK1
ENSG00000168032.8	157.598	1.03322	0.34814	2.96783	0.00299907	0.160687	ENTPD3
ENSG00000025708.13	2578.6	0.815441	0.274803	2.96737	0.00300364	0.160687	TYMP
ENSG00000123338.12	2455.23	0.845399	0.285042	2.96587	0.00301824	0.160687	NCKAP1L
ENSG00000117091.9	854.998	0.921474	0.310723	2.96558	0.00302111	0.160687	CD48
ENSG00000061337.15	2356.99	-0.642785	0.21678	-2.96516	0.0030253	0.160687	LZTS1
ENSG00000204965.8	50.2044	-1.05078	0.3546	-2.96328	0.0030438	0.161208	PCDHA5
ENSG00000130844.16	5219.52	0.930235	0.314166	2.96097	0.00306677	0.161962	ZNF331
ENSG00000186272.12	510.439	-0.336847	0.113848	-2.95873	0.00308908	0.162395	ZNF17
ENSG00000163121.9	167.797	1.04107	0.351904	2.95839	0.00309249	0.162395	NEURL3
ENSG00000143851.15	487.15	1.01533	0.343354	2.9571	0.0031055	0.162618	PTPN7
ENSG00000108262.15	1577.97	-0.275345	0.0931485	-2.95597	0.00311683	0.162736	GIT1
ENSG00000114013.15	879.325	0.911069	0.30831	2.95504	0.00312624	0.162736	CD86
ENSG00000168268.10	1555	-0.343983	0.116493	-2.95282	0.00314884	0.162736	NT5DC2
ENSG00000060558.3	326.8	0.836358	0.283368	2.9515	0.00316239	0.162736	GNA15
ENSG00000009709.11	125.417	1.42927	0.484357	2.95085	0.00316898	0.162736	PAX7
ENSG00000172794.19	205.95	0.714874	0.242267	2.95077	0.00316981	0.162736	RAB37
ENSG00000117560.7	109.2	1.08463	0.367678	2.94994	0.00317837	0.162736	FASLG
ENSG00000155307.17	1411.91	1.06601	0.361376	2.94987	0.00317903	0.162736	SAMSN1
ENSG00000110934.10	606.185	0.815167	0.276467	2.94851	0.00319307	0.162736	BIN2
ENSG00000198888.2	17598.5	-0.522493	0.17722	-2.94827	0.00319555	0.162736	MT-ND1
ENSG00000062370.16	341.809	-0.531358	0.180354	-2.94619	0.00321714	0.163387	ZNF112
ENSG00000003436.15	2116.08	0.789936	0.26829	2.94433	0.00323651	0.163522	TFPI
ENSG00000163220.10	7665.74	0.720301	0.244713	2.94345	0.00324579	0.163522	S100A9
ENSG00000179344.16	4314.04	1.10945	0.376928	2.9434	0.00324626	0.163522	HLA-DQB1
ENSG00000211734.3	39.4031	1.53483	0.522376	2.93816	0.00330164	0.165861	TRBV5-1
ENSG00000224137.1	19.0051	1.65411	0.563328	2.93633	0.00332125	NA	LINC01857
ENSG00000240891.7	881.427	0.850014	0.289534	2.9358	0.00332693	0.166679	PLCXD2
ENSG00000188906.14	1492.78	0.746249	0.254361	2.93381	0.00334824	0.167295	LRRK2
ENSG00000133216.16	690.595	0.77454	0.26412	2.93253	0.00336217	0.167481	EPHB2
ENSG00000130713.15	1144.09	-0.240665	0.0820877	-2.9318	0.00337004	0.167481	EXOSC2
ENSG00000165929.12	4352.63	0.772167	0.263522	2.93018	0.00338761	0.16765	TC2N
ENSG00000104951.15	293.242	0.848392	0.289571	2.92983	0.00339152	0.16765	IL4I1
ENSG00000173809.17	9.21583	-1.45594	0.497027	-2.92929	0.00339734	NA	TDRD12
ENSG00000127616.17	3967.01	-0.285645	0.0977434	-2.9224	0.0034735	0.169623	SMARCA4
ENSG00000137752.23	1001.37	0.629149	0.215438	2.92032	0.00349667	0.169623	CASP1
ENSG00000166959.7	762.701	-1.47577	0.505459	-2.91966	0.0035041	0.169623	MS4A8
ENSG00000169508.6	4080	1.16695	0.399765	2.9191	0.00351045	0.169623	GPR183
ENSG00000235750.9	3054.21	0.58964	0.202025	2.91865	0.00351556	0.169623	KIAA0040
ENSG00000197142.10	2193.76	0.721099	0.247108	2.91816	0.00352105	0.169623	ACSL5
ENSG00000175463.11	259.988	0.903213	0.309653	2.91685	0.00353584	0.169623	TBC1D10C
ENSG00000169062.14	1239.19	-0.250456	0.0858717	-2.91662	0.00353842	0.169623	UPF3A
ENSG00000165895.17	1173.27	-0.437661	0.150062	-2.91654	0.00353935	0.169623	ARHGAP42
ENSG00000010932.16	106.014	0.832198	0.285359	2.91632	0.00354185	0.169623	FMO1
ENSG00000144460.12	291.507	-0.909301	0.311852	-2.91581	0.00354768	0.169623	NYAP2
ENSG00000119121.21	128.373	-0.590232	0.202433	-2.91569	0.003549	0.169623	TRPM6
ENSG00000164627.17	68.3373	-0.933293	0.320135	-2.91531	0.00355334	0.169623	KIF6
ENSG00000166825.13	861.721	0.82256	0.282205	2.91477	0.00355956	0.169623	ANPEP
ENSG00000125347.13	10877.6	0.761578	0.261648	2.9107	0.00360621	0.17064	IRF1
ENSG00000134070.4	407.048	0.850458	0.292368	2.90886	0.00362745	0.17064	IRAK2
ENSG00000156171.14	1490.25	0.281281	0.0967248	2.90805	0.00363688	0.17064	DRAM2
ENSG00000138722.9	453.661	0.931671	0.320461	2.90729	0.00364581	0.17064	MMRN1
ENSG00000157551.17	179.961	1.07951	0.371332	2.90712	0.00364778	0.17064	KCNJ15
ENSG00000112096.16	45714.6	0.790031	0.271773	2.90696	0.00364965	0.17064	SOD2
ENSG00000250722.5	14320.7	0.733571	0.25238	2.90661	0.00365366	0.17064	SELENOP
ENSG00000172728.15	595.341	-0.446703	0.153729	-2.90578	0.00366343	0.17064	FUT10
ENSG00000184083.11	876.315	-0.365057	0.125633	-2.90575	0.00366374	0.17064	FAM120C
ENSG00000145287.10	469.828	1.06342	0.366251	2.90353	0.0036898	0.171423	PLAC8
ENSG00000197646.7	273.8	0.963395	0.332154	2.90045	0.0037263	0.172686	PDCD1LG2
ENSG00000105967.15	860.335	1.05982	0.365751	2.89766	0.0037596	0.173317	TFEC
ENSG00000135709.12	1133.38	0.460114	0.158802	2.89741	0.00376257	0.173317	KIAA0513
ENSG00000206337.10	2812.93	0.825739	0.285048	2.89684	0.00376937	0.173317	HCP5
ENSG00000154856.12	434.538	-0.457813	0.158075	-2.89618	0.00377731	0.173317	APCDD1
ENSG00000277734.7	946.127	1.01484	0.350664	2.89405	0.00380308	0.173581	TRAC
ENSG00000204592.8	29117	0.61923	0.214001	2.89359	0.00380864	0.173581	HLA-E
ENSG00000112149.9	4734.52	0.814119	0.281372	2.89338	0.00381115	0.173581	CD83
ENSG00000227531.1	5.7736	2.43624	0.842605	2.89132	0.00383631	NA	RP11-202G18.1
ENSG00000122035.6	287.345	0.712645	0.246843	2.88704	0.00388888	0.176036	RASL11A
ENSG00000213402.2	268.842	0.96807	0.335333	2.88689	0.00389071	0.176036	PTPRCAP
ENSG00000197863.8	328.388	-0.279285	0.0967503	-2.88666	0.00389355	0.176036	ZNF790
ENSG00000078246.16	771.508	-0.288338	0.099925	-2.88555	0.00390733	0.176229	TULP3
ENSG00000138829.11	1159.85	-1.00398	0.348285	-2.88262	0.00394378	0.177045	FBN2
ENSG00000129465.15	426.438	0.868693	0.301404	2.88215	0.00394967	0.177045	RIPK3
ENSG00000212907.2	8409.74	-0.563977	0.195703	-2.8818	0.00395407	0.177045	MT-ND4L
ENSG00000070190.12	741.834	0.977012	0.339152	2.88075	0.00396734	0.177211	DAPP1
ENSG00000166920.12	741.547	0.970666	0.337122	2.87928	0.00398589	0.177612	C15orf48
ENSG00000100368.13	1283.72	0.886233	0.307964	2.87772	0.00400563	0.177857	CSF2RB
ENSG00000073737.16	139.774	1.23132	0.42807	2.87644	0.00402194	0.177857	DHRS9
ENSG00000105122.12	414.337	0.898626	0.312487	2.87573	0.00403097	0.177857	RASAL3
ENSG00000115504.14	2182.98	-0.419459	0.145877	-2.87543	0.0040348	0.177857	EHBP1
ENSG00000149573.8	1006.99	0.6822	0.237281	2.87507	0.00403937	0.177857	MPZL2
ENSG00000125637.15	1981.49	0.671396	0.233654	2.87346	0.00406002	0.178329	PSD4
ENSG00000131848.9	182.113	-0.47586	0.165739	-2.87114	0.00408989	0.178329	ZSCAN5A
ENSG00000130669.17	788.996	-0.443551	0.154491	-2.87104	0.00409118	0.178329	PAK4
ENSG00000087086.14	59144.1	0.591445	0.206004	2.87104	0.0040913	0.178329	FTL
ENSG00000115919.14	2177.31	0.794058	0.276627	2.8705	0.00409818	0.178329	KYNU
ENSG00000109339.19	307.471	-0.50495	0.176185	-2.86602	0.00415672	0.180452	MAPK10
ENSG00000139973.16	44.04	1.84378	0.643678	2.86444	0.00417752	0.180931	SYT16
ENSG00000204577.11	207.826	0.94302	0.329492	2.86205	0.00420916	0.181484	LILRB3
ENSG00000081041.8	2575.35	0.851403	0.297528	2.86159	0.00421517	0.181484	CXCL2
ENSG00000258867.5	37.675	1.38119	0.48272	2.86126	0.00421965	0.181484	LINC01146
ENSG00000117280.12	1240.92	0.336661	0.117806	2.85775	0.0042665	0.183074	RAB29
ENSG00000248810.1	110.257	1.25466	0.439739	2.85319	0.00432826	0.184716	RP11-362F19.1
ENSG00000176597.11	2834.79	0.518989	0.181899	2.85317	0.00432859	0.184716	B3GNT5
ENSG00000085117.11	1543.88	0.642588	0.225254	2.85272	0.00433466	0.184716	CD82
ENSG00000211752.3	31.6873	1.64752	0.577535	2.85268	0.00433521	NA	TRBV27
ENSG00000134539.16	336.197	0.890775	0.312351	2.85184	0.00434676	0.184807	KLRD1
ENSG00000105352.10	29.4149	1.13525	0.398442	2.84923	0.00438258	NA	CEACAM4
ENSG00000157514.16	5219.5	0.587989	0.20641	2.84865	0.00439051	0.185294	TSC22D3
ENSG00000225756.1	113.239	1.02344	0.359273	2.84863	0.00439082	0.185294	DBH-AS1
ENSG00000187240.13	1851.33	-0.445646	0.156458	-2.84834	0.00439479	0.185294	DYNC2H1
ENSG00000234745.10	61005.3	0.861372	0.302438	2.84809	0.0043982	0.185294	HLA-B
ENSG00000104972.15	291.436	1.03263	0.362801	2.84625	0.00442368	0.185945	LILRB1
ENSG00000251301.6	20.2306	1.34317	0.47218	2.84462	0.00444639	NA	RP11-81H14.2
ENSG00000277991.4	182.348	-1.57153	0.552755	-2.84308	0.004468	0.186779	CH507-338C24.1
ENSG00000244242.1	169.907	0.514909	0.18111	2.84307	0.00446815	0.186779	IFITM10
ENSG00000131979.18	1556.13	0.799627	0.281295	2.84267	0.00447375	0.186779	GCH1
ENSG00000167984.17	540.252	0.81191	0.285788	2.84095	0.00449787	0.187364	NLRC3
ENSG00000204967.10	253.341	-0.885411	0.311835	-2.83936	0.00452047	0.18786	PCDHA4
ENSG00000122591.11	2280.77	-0.253483	0.0893341	-2.83748	0.00454717	0.18786	FAM126A
ENSG00000171357.5	124.035	-0.594055	0.209422	-2.83665	0.00455898	0.18786	LURAP1
ENSG00000151023.16	57.7253	-1.12358	0.396138	-2.83634	0.00456343	0.18786	ENKUR
ENSG00000164112.12	28.7879	1.34908	0.475642	2.83633	0.00456346	NA	TMEM155
ENSG00000110448.10	353.277	1.14147	0.402548	2.83561	0.00457381	0.18786	CD5
ENSG00000241657.1	12.5738	1.66864	0.588459	2.83561	0.00457388	NA	TRBV11-2
ENSG00000211751.9	712.029	1.15444	0.407143	2.83547	0.00457588	0.18786	TRBC1
ENSG00000153898.12	244.4	0.65877	0.23236	2.83513	0.00458071	0.18786	MCOLN2
ENSG00000164050.12	4329	-0.395968	0.139779	-2.83282	0.00461397	0.188677	PLXNB1
ENSG00000131015.4	261.562	0.946481	0.334268	2.8315	0.00463295	0.188677	ULBP2
ENSG00000117090.14	166.833	1.08901	0.384701	2.83081	0.00464304	0.188677	SLAMF1
ENSG00000121895.7	102.217	1.03207	0.364635	2.83043	0.00464851	0.188677	TMEM156
ENSG00000145736.14	737.856	-0.360323	0.127328	-2.82989	0.00465647	0.188677	GTF2H2
ENSG00000027869.11	305.431	0.836129	0.295502	2.82952	0.00466172	0.188677	SH2D2A
ENSG00000087258.14	777.729	-0.609488	0.215513	-2.82808	0.00468285	0.18912	GNAO1
ENSG00000163412.12	1339.44	0.611546	0.216348	2.82667	0.00470347	0.189197	EIF4E3
ENSG00000177839.6	341.841	-0.643691	0.227776	-2.82597	0.0047137	0.189197	PCDHB9
ENSG00000204287.13	41894.8	0.950882	0.336493	2.82586	0.00471538	0.189197	HLA-DRA
ENSG00000105866.13	1547.82	0.295079	0.104474	2.82443	0.00473651	0.189491	SP4
ENSG00000152766.5	234.238	1.35831	0.481015	2.82384	0.00474515	0.189491	ANKRD22
ENSG00000134504.12	857.58	-0.479527	0.169847	-2.82329	0.00475337	0.189491	KCTD1
ENSG00000167914.11	26.9946	1.31869	0.467729	2.81934	0.00481219	NA	GSDMA
ENSG00000126353.3	551.168	1.21099	0.429814	2.81747	0.00484037	0.192545	CCR7
ENSG00000169495.4	65.572	1.32368	0.470024	2.8162	0.00485952	0.192893	HTRA4
ENSG00000250548.6	49.9099	1.29619	0.460908	2.81225	0.00491965	0.194862	RP11-47I22.2
ENSG00000274049.4	67.4508	-2.52741	0.899545	-2.80966	0.00495942	0.195823	INO80B-WBP1
ENSG00000145861.7	45.9411	-0.896127	0.31914	-2.80794	0.00498591	0.195823	C1QTNF2
ENSG00000169155.9	1866.46	0.526292	0.187443	2.80774	0.00498901	0.195823	ZBTB43
ENSG00000173482.16	3954.31	-0.315482	0.112407	-2.80659	0.00500683	0.195823	PTPRM
ENSG00000211777.2	17.8419	1.4844	0.528922	2.80646	0.00500884	NA	TRAV3
ENSG00000130382.8	1486.73	-0.341551	0.121729	-2.80584	0.00501862	0.195823	MLLT1
ENSG00000183647.10	229.422	-0.449156	0.160095	-2.80557	0.00502282	0.195823	ZNF530
ENSG00000165997.4	8444.23	0.522638	0.186308	2.80524	0.00502787	0.195823	ARL5B
ENSG00000086300.15	1608.42	0.693538	0.247241	2.80511	0.00502998	0.195823	SNX10
ENSG00000173200.12	234.128	1.07463	0.383182	2.80449	0.00503966	0.195823	PARP15
ENSG00000103642.11	795.543	0.437056	0.155925	2.80299	0.00506308	0.195823	LACTB
ENSG00000169442.8	907.75	0.923661	0.32958	2.80254	0.00507016	0.195823	CD52
ENSG00000161405.16	1805.91	1.00034	0.357012	2.80198	0.00507896	0.195823	IKZF3
ENSG00000158869.10	1190.46	0.904499	0.322823	2.80184	0.00508124	0.195823	FCER1G
ENSG00000204264.8	3179.73	0.60145	0.214738	2.80085	0.00509688	0.195859	PSMB8
ENSG00000167286.9	417.118	0.99015	0.353667	2.79966	0.00511559	0.195859	CD3D
ENSG00000151092.16	1227.14	0.238377	0.0851553	2.79932	0.00512098	0.195859	NGLY1
ENSG00000095794.19	3244	0.712711	0.254705	2.79818	0.00513919	0.195859	CREM
ENSG00000173894.10	807.628	-0.601596	0.215011	-2.79798	0.00514241	0.195859	CBX2
ENSG00000148935.10	121.028	-0.826855	0.29554	-2.79778	0.00514557	0.195859	GAS2
ENSG00000166128.12	2551.58	0.358733	0.128274	2.79661	0.00516418	0.196012	RAB8B
ENSG00000180353.10	1527.22	0.804356	0.28766	2.7962	0.00517074	0.196012	HCLS1
ENSG00000240065.7	1358.13	0.767417	0.274561	2.79506	0.00518893	0.1963	PSMB9
ENSG00000159164.9	551.872	-0.593912	0.212734	-2.7918	0.00524156	0.197698	SV2A
ENSG00000186814.13	869.457	-0.4064	0.145587	-2.79145	0.0052472	0.197698	ZSCAN30
ENSG00000142512.14	333.859	1.03556	0.371267	2.78927	0.00528276	0.198482	SIGLEC10
ENSG00000104368.17	4628.38	-0.703326	0.252191	-2.78886	0.00528944	0.198482	PLAT
ENSG00000140105.17	14801.6	0.71972	0.25816	2.78788	0.00530539	0.198679	WARS
ENSG00000162496.8	1867.63	0.628876	0.225731	2.78595	0.00533713	0.199263	DHRS3
ENSG00000167613.15	1154.89	0.87552	0.314368	2.78501	0.00535254	0.199263	LAIR1
ENSG00000110446.10	938.846	0.76871	0.276021	2.78497	0.00535323	0.199263	SLC15A3
ENSG00000188277.9	85.5032	0.741265	0.26634	2.78315	0.00538332	0.199981	C15orf62
ENSG00000128694.11	324.179	-0.365099	0.131245	-2.78182	0.00540543	0.200401	OSGEPL1
ENSG00000006704.10	797.949	-0.420842	0.151386	-2.77992	0.00543719	0.200632	GTF2IRD1
ENSG00000156127.6	225.272	0.993479	0.357417	2.77961	0.00544247	0.200632	BATF
ENSG00000100450.12	244.545	1.23045	0.442687	2.77951	0.00544414	0.200632	GZMH
ENSG00000113249.12	17.2249	1.34878	0.485273	2.77943	0.00544542	NA	HAVCR1
ENSG00000266412.5	9755.79	0.334361	0.120379	2.77756	0.00547689	0.200749	NCOA4
ENSG00000239389.7	129.448	-0.929305	0.33458	-2.77753	0.00547741	0.200749	PCDHA13
ENSG00000248485.1	35.9954	1.54975	0.55799	2.77739	0.00547979	0.200749	PCP4L1
ENSG00000107021.15	714.081	-0.226369	0.0815395	-2.77619	0.00550002	0.201092	TBC1D13
ENSG00000117115.12	2128.99	0.756271	0.272479	2.77552	0.00551139	0.201111	PADI2
ENSG00000168918.13	1265.28	0.762119	0.274787	2.77349	0.00554581	0.20197	INPP5D
ENSG00000010361.13	366.286	-0.347835	0.12547	-2.77225	0.00556699	0.202344	FUZ
ENSG00000266405.3	38.1275	-0.592124	0.213918	-2.76799	0.00564036	0.204609	CBX3P2
ENSG00000159261.10	41.1946	1.4317	0.517522	2.76646	0.00566683	0.204688	CLDN14
ENSG00000059804.15	9030.04	0.840807	0.303941	2.76635	0.00566877	0.204688	SLC2A3
ENSG00000136866.13	209.545	-0.495387	0.179102	-2.76595	0.00567566	0.204688	ZFP37
ENSG00000028137.18	2652.98	0.846712	0.306284	2.76447	0.00570161	0.204885	TNFRSF1B
ENSG00000211899.9	3526.17	1.27139	0.460015	2.76379	0.00571344	0.204885	IGHM
ENSG00000247287.2	56.8566	0.547059	0.197954	2.76357	0.00571724	0.204885	RP11-902B17.1
ENSG00000013573.16	1698.77	-0.340467	0.123219	-2.76311	0.00572534	0.204885	DDX11
ENSG00000254838.5	1055.11	0.718156	0.260099	2.76109	0.00576088	0.20576	GVINP1
ENSG00000179593.15	1989.29	1.28336	0.464979	2.76003	0.00577966	0.205908	ALOX15B
ENSG00000213468.4	237.622	-0.888881	0.322105	-2.7596	0.00578725	0.205908	FIRRE
ENSG00000105889.14	138.469	-0.748592	0.271362	-2.75864	0.00580416	0.206114	STEAP1B
ENSG00000259275.2	22.849	-1.06186	0.385191	-2.75672	0.00583851	NA	RP11-522B15.3
ENSG00000137880.5	316.879	0.583178	0.21178	2.7537	0.00589263	0.208856	GCHFR
ENSG00000186517.13	1156.01	0.697858	0.253612	2.75168	0.00592899	0.209744	ARHGAP30
ENSG00000116299.16	6053.1	0.766556	0.2787	2.75047	0.00595105	0.210123	KIAA1324
ENSG00000258701.1	51.0389	-0.67244	0.245031	-2.74431	0.0060639	0.21359	LINC00638
ENSG00000137101.12	277.598	0.992458	0.361838	2.74283	0.00609126	0.21359	CD72
ENSG00000150893.10	683.188	-0.627506	0.228784	-2.74278	0.00609207	0.21359	FREM2
ENSG00000260916.7	3000.18	0.401651	0.146449	2.74261	0.00609534	0.21359	CCPG1
ENSG00000102313.8	36.6938	-1.52413	0.556203	-2.74024	0.00613935	0.214322	ITIH6
ENSG00000124201.14	5509.82	0.404013	0.147455	2.73991	0.00614556	0.214322	ZNFX1
ENSG00000155254.12	1335.51	-0.335213	0.122357	-2.73963	0.00615091	0.214322	MARVELD1
ENSG00000187535.13	943.549	-0.380964	0.139106	-2.73867	0.0061689	0.214546	IFT140
ENSG00000162951.10	73.7907	-1.62209	0.592674	-2.73689	0.00620229	0.214821	LRRTM1
ENSG00000261618.1	97.4061	0.851862	0.311331	2.73619	0.00621544	0.214821	RP11-79H23.3
ENSG00000147168.12	943.249	0.955488	0.349255	2.73579	0.00622304	0.214821	IL2RG
ENSG00000144130.11	64.9143	2.07699	0.759192	2.73579	0.00622316	0.214821	NT5DC4
ENSG00000211714.3	9.38859	1.81246	0.662504	2.73577	0.00622354	NA	TRBV7-3
ENSG00000101680.14	717.941	-0.737057	0.269529	-2.73461	0.00624542	0.215188	LAMA1
ENSG00000019169.10	440.979	1.10784	0.405251	2.73372	0.00626238	0.215373	MARCO
ENSG00000163874.10	1998.22	0.76176	0.278949	2.73082	0.00631765	0.215568	ZC3H12A
ENSG00000165689.16	947.362	-0.347559	0.127273	-2.73082	0.00631778	0.215568	SDCCAG3
ENSG00000214248.2	39.0137	-0.609711	0.223272	-2.7308	0.00631814	0.215568	CTD-3193O13.12
ENSG00000142867.12	1940.72	0.458045	0.167742	2.73066	0.00632082	0.215568	BCL10
ENSG00000173369.15	5967.29	1.09935	0.402635	2.73038	0.00632621	0.215568	C1QB
ENSG00000182263.13	470.544	-0.549833	0.201558	-2.72792	0.00637357	0.216783	FIGN
ENSG00000140876.11	93.2604	0.636906	0.233791	2.72425	0.00644479	0.21852	NUDT7
ENSG00000139352.3	778.178	-1.52844	0.561086	-2.72407	0.00644821	0.21852	ASCL1
ENSG00000162976.12	900.818	0.314088	0.115382	2.72216	0.0064857	0.219389	PQLC3
ENSG00000160321.14	425.76	-0.716597	0.263668	-2.7178	0.00657182	0.221073	ZNF208
ENSG00000204161.13	362.882	0.780967	0.287361	2.71772	0.00657339	0.221073	C10orf128
ENSG00000101082.13	404.535	1.01655	0.374114	2.71721	0.00658349	0.221073	SLA2
ENSG00000274752.1	23.0049	1.37139	0.504716	2.71715	0.00658476	NA	TRBV12-3
ENSG00000091317.7	5903.97	0.418662	0.154092	2.71697	0.00658834	0.221073	CMTM6
ENSG00000100342.20	2275.42	0.718304	0.26441	2.71663	0.0065951	0.221073	APOL1
ENSG00000147650.11	986.782	-0.449168	0.16558	-2.71269	0.00667392	0.223311	LRP12
ENSG00000254004.6	1552.51	-0.30033	0.110745	-2.7119	0.00668993	0.223444	ZNF260
ENSG00000233306.2	9.53109	1.45142	0.53556	2.7101	0.00672633	NA	TRGV2
ENSG00000072401.14	904.752	0.37532	0.138509	2.70971	0.00673428	0.224521	UBE2D1
ENSG00000012124.16	203.308	1.13143	0.417837	2.70782	0.0067726	0.225031	CD22
ENSG00000013725.14	504.117	0.851778	0.314604	2.70746	0.00678008	0.225031	CD6
ENSG00000138641.15	1249.51	0.305049	0.112682	2.70717	0.00678602	0.225031	HERC3
ENSG00000263776.1	27.0331	-2.07941	0.768558	-2.7056	0.00681816	NA	SNORA4
ENSG00000072864.14	1303.07	-0.314163	0.11613	-2.70528	0.00682468	0.225909	NDE1
ENSG00000139116.18	2486.28	-0.310318	0.114763	-2.70398	0.00685137	0.226388	KIF21A
ENSG00000173083.14	628.222	0.62151	0.230034	2.70182	0.00689609	0.22746	HPSE
ENSG00000211716.2	20.8877	1.25778	0.465534	2.70181	0.0068964	NA	TRBV9
ENSG00000183734.4	103.472	0.939304	0.348184	2.69772	0.00698154	0.22987	ASCL2
ENSG00000100441.9	3873.47	0.213969	0.0793354	2.69702	0.00699631	0.229948	KHNYN
ENSG00000173406.15	39.0428	-1.32175	0.490418	-2.69516	0.00703553	0.230828	DAB1
ENSG00000231889.7	194.341	-0.61079	0.226801	-2.69306	0.00707992	0.231722	TRAF3IP2-AS1
ENSG00000047457.13	14124.8	0.873994	0.32458	2.69269	0.00708778	0.231722	CP
ENSG00000106537.7	2845.45	0.454699	0.168924	2.69174	0.00710798	0.231973	TSPAN13
ENSG00000064666.14	2764.89	0.380697	0.141466	2.69109	0.00712187	0.232018	CNN2
ENSG00000269834.5	81.6207	-0.849369	0.315695	-2.69047	0.00713511	0.232041	ZNF528-AS1
ENSG00000258512.1	13.6879	1.08648	0.403922	2.68984	0.0071487	NA	LINC00239
ENSG00000070018.8	4082.74	-0.352859	0.131306	-2.6873	0.00720321	0.232169	LRP6
ENSG00000240184.6	1732.8	-0.463373	0.17245	-2.687	0.00720968	0.232169	PCDHGC3
ENSG00000166592.11	373.109	0.72948	0.271501	2.68684	0.00721318	0.232169	RRAD
ENSG00000115216.13	2911.17	0.219219	0.081595	2.68668	0.00721662	0.232169	NRBP1
ENSG00000128536.15	151.339	-0.659323	0.245418	-2.68653	0.00721993	0.232169	CDHR3
ENSG00000203747.10	4661.19	0.826155	0.307536	2.68637	0.00722326	0.232169	FCGR3A
ENSG00000120215.9	3865.4	-0.985582	0.366904	-2.68621	0.00722672	0.232169	MLANA
ENSG00000162975.4	17.7834	1.82592	0.68011	2.68474	0.00725859	NA	KCNF1
ENSG00000211706.2	11.2971	1.66069	0.618573	2.68472	0.00725908	NA	TRBV6-1
ENSG00000227110.6	57.9661	-0.836136	0.311563	-2.68369	0.00728153	0.233526	LMCD1-AS1
ENSG00000087448.9	4141.4	-0.205119	0.0764943	-2.68149	0.00732945	0.23432	KLHL42
ENSG00000116741.7	6270.53	0.719451	0.268312	2.6814	0.00733159	0.23432	RGS2
ENSG00000185811.16	1256.88	0.829546	0.309618	2.67926	0.00737855	0.234778	IKZF1
ENSG00000242574.8	3736.58	0.922871	0.344569	2.67833	0.00739895	0.234778	HLA-DMB
ENSG00000027697.13	4328.38	0.390202	0.145723	2.6777	0.00741294	0.234778	IFNGR1
ENSG00000115556.13	90.411	-0.812492	0.303437	-2.67763	0.00741458	0.234778	PLCD4
ENSG00000204257.14	2860.74	0.849329	0.317242	2.67723	0.00742332	0.234778	HLA-DMA
ENSG00000120915.13	631.14	-0.344018	0.128508	-2.67701	0.00742822	0.234778	EPHX2
ENSG00000137077.7	384.583	1.41563	0.529059	2.67575	0.00745612	0.234778	CCL21
ENSG00000136286.14	687.911	0.694885	0.259703	2.67569	0.0074575	0.234778	MYO1G
ENSG00000096093.15	1099.6	-0.245905	0.0919074	-2.67558	0.00746007	0.234778	EFHC1
ENSG00000186026.6	189.807	-0.428215	0.160085	-2.67492	0.0074747	0.234778	ZNF284
ENSG00000026297.15	1522.79	0.492033	0.184036	2.67357	0.00750477	0.234778	RNASET2
ENSG00000115956.9	2448.33	0.932191	0.348681	2.67348	0.00750692	0.234778	PLEK
ENSG00000132334.16	1297.25	0.702819	0.262901	2.67332	0.00751055	0.234778	PTPRE
ENSG00000164251.4	1477	0.588569	0.220259	2.67217	0.00753635	0.235187	F2RL1
ENSG00000132330.16	420.387	-0.317901	0.119001	-2.67142	0.00755307	0.235313	SCLY
ENSG00000226051.6	67.9522	-0.769747	0.288375	-2.66926	0.00760195	0.236439	ZNF503-AS1
ENSG00000096996.15	219.364	0.855111	0.320656	2.66675	0.00765885	0.237452	IL12RB1
ENSG00000186818.12	849.462	0.985715	0.369639	2.66669	0.00766015	0.237452	LILRB4
ENSG00000271503.5	2190.05	0.959546	0.360061	2.66496	0.00769982	0.237636	CCL5
ENSG00000132274.15	3618.46	0.61202	0.229709	2.66432	0.00771436	0.237636	TRIM22
ENSG00000114450.9	4398.38	0.219018	0.0822555	2.66266	0.00775264	0.237636	GNB4
ENSG00000180628.14	3331.43	0.280787	0.10546	2.66249	0.00775643	0.237636	PCGF5
ENSG00000185862.6	698.452	0.759614	0.285318	2.66234	0.00775996	0.237636	EVI2B
ENSG00000197050.10	569.031	-0.487402	0.183083	-2.66219	0.00776331	0.237636	ZNF420
ENSG00000163376.11	702.817	0.648533	0.243633	2.66193	0.0077694	0.237636	KBTBD8
ENSG00000082074.15	2235.08	0.823731	0.309542	2.66113	0.00778794	0.237636	FYB
ENSG00000124882.3	707.184	1.02713	0.385986	2.66107	0.00778932	0.237636	EREG
ENSG00000234449.2	1097.78	-0.465394	0.174904	-2.66085	0.00779427	0.237636	RP11-706O15.3
ENSG00000066294.14	1772.87	0.913705	0.34357	2.65944	0.00782697	0.238208	CD84
ENSG00000237945.7	239.382	0.764079	0.287398	2.65861	0.00784642	0.238208	LINC00649
ENSG00000180096.11	300.147	0.838925	0.315577	2.65839	0.00785161	0.238208	2020-09-01
ENSG00000154864.11	2150.07	-0.687931	0.258884	-2.6573	0.00787704	0.238589	PIEZO2
ENSG00000119535.17	385.659	0.606906	0.228525	2.65575	0.00791324	0.238918	CSF3R
ENSG00000235568.6	388.014	0.897838	0.338125	2.65534	0.00792279	0.238918	NFAM1
ENSG00000153064.11	277.025	0.926832	0.349086	2.65503	0.00793021	0.238918	BANK1
ENSG00000127951.6	3818.01	0.770872	0.290392	2.65459	0.00794059	0.238918	FGL2
ENSG00000223865.10	7985.79	0.831457	0.313274	2.65409	0.00795234	0.238918	HLA-DPB1
ENSG00000026950.16	2715.46	0.480841	0.181214	2.65345	0.00796743	0.238984	BTN3A1
ENSG00000162695.11	3047.18	0.262053	0.0987836	2.6528	0.00798264	0.239054	SLC30A7
ENSG00000145723.16	252.527	-0.3268	0.12323	-2.65196	0.00800264	0.239266	GIN1
ENSG00000278030.1	24.3131	1.54787	0.583742	2.65163	0.0080104	NA	TRBV7-9
ENSG00000002933.7	1513.85	0.755667	0.285252	2.64912	0.00807006	0.24089	TMEM176A
ENSG00000183579.15	616.33	-0.406923	0.153638	-2.64858	0.00808296	0.24089	ZNRF3
ENSG00000054967.12	857.075	0.493849	0.186626	2.64619	0.00814041	0.241774	RELT
ENSG00000172399.5	11.4341	-2.05648	0.777185	-2.64607	0.00814341	NA	MYOZ2
ENSG00000143061.17	4863.13	-0.533961	0.201802	-2.64597	0.00814569	0.241774	IGSF3
ENSG00000268027.5	47.1991	1.18689	0.448763	2.6448	0.00817392	0.241774	AC006129.2
ENSG00000204576.11	407.88	-0.402716	0.152273	-2.64469	0.00817648	0.241774	PRR3
ENSG00000103187.7	2735.52	0.501821	0.189797	2.64399	0.0081935	0.241774	COTL1
ENSG00000233178.7	63.4752	-0.557979	0.21106	-2.6437	0.00820058	0.241774	RP11-88I18.2
ENSG00000173372.16	5282.51	1.09774	0.415249	2.64356	0.00820391	0.241774	C1QA
ENSG00000277363.4	255.91	-0.619182	0.234449	-2.64101	0.00826599	0.24284	SRCIN1
ENSG00000108688.11	38.2217	1.46855	0.556142	2.6406	0.00827596	0.24284	CCL7
ENSG00000185339.8	1039.67	0.628512	0.238031	2.64046	0.00827939	0.24284	TCN2
ENSG00000263327.6	78.6845	-0.624572	0.236587	-2.63992	0.00829258	0.242843	TAPT1-AS1
ENSG00000271155.1	18.8889	-0.843463	0.319544	-2.63959	0.00830073	NA	RP11-435O5.5
ENSG00000119801.12	5920.26	0.616115	0.233462	2.63903	0.00831428	0.242896	YPEL5
ENSG00000118849.9	6885.91	0.871615	0.330311	2.63878	0.0083206	0.242896	RARRES1
ENSG00000089847.12	78.8146	0.775818	0.294083	2.63809	0.00833744	0.243005	ANKRD24
ENSG00000128284.19	1692.23	0.673382	0.255364	2.63695	0.0083656	0.243193	APOL3
ENSG00000171867.16	6226.62	0.415962	0.157755	2.63676	0.00837013	0.243193	PRNP
ENSG00000140379.7	1435.72	0.723184	0.274357	2.63593	0.0083908	0.243412	BCL2A1
ENSG00000211789.2	29.0447	1.17552	0.445996	2.63573	0.00839576	NA	TRAV12-2
ENSG00000135093.12	529.118	-0.348399	0.132221	-2.63498	0.00841425	0.243571	USP30
ENSG00000225217.1	180.87	0.795384	0.301936	2.63428	0.00843169	0.243571	HSPA7
ENSG00000265531.3	48.189	0.903096	0.3429	2.6337	0.0084459	0.243571	FCGR1CP
ENSG00000047634.14	731.35	0.289694	0.11	2.63359	0.00844883	0.243571	SCML1
ENSG00000080166.15	16523.2	-0.804804	0.305752	-2.63221	0.00848318	0.24407	DCT
ENSG00000251247.10	229.048	-0.430268	0.163486	-2.63184	0.00849249	0.24407	ZNF345
ENSG00000110013.12	1141.26	0.33787	0.128474	2.62988	0.00854159	0.244765	SIAE
ENSG00000165685.8	41.6456	1.13357	0.431046	2.62982	0.00854306	0.244765	TMEM52B
ENSG00000141574.7	693.54	0.890421	0.338847	2.6278	0.00859391	0.245842	SECTM1
ENSG00000141293.15	339.277	0.788457	0.300151	2.62687	0.00861754	0.246138	SKAP1
ENSG00000269044.2	131.597	-0.535372	0.203857	-2.62622	0.00863394	0.246227	CTC-429P9.3
ENSG00000279853.1	12.4709	-1.60451	0.611006	-2.62601	0.00863914	NA	RP5-844F9.1
ENSG00000077238.13	1945.22	0.551689	0.210126	2.62552	0.00865162	0.246352	IL4R
ENSG00000166828.2	84.7586	1.00368	0.382627	2.62313	0.00871264	0.247416	SCNN1G
ENSG00000044459.14	1289.52	-0.388918	0.148283	-2.62281	0.00872077	0.247416	CNTLN
ENSG00000243449.6	99.9301	-0.918007	0.350052	-2.62249	0.00872903	0.247416	C4orf48
ENSG00000166446.14	759.895	0.694389	0.264871	2.62161	0.00875147	0.247673	CDYL2
ENSG00000185115.5	853.881	0.504451	0.192595	2.61923	0.00881272	0.248122	NSMCE3
ENSG00000182866.16	740.862	0.770502	0.294205	2.61893	0.00882063	0.248122	LCK
ENSG00000204525.16	22929.8	0.707215	0.270046	2.61887	0.0088221	0.248122	HLA-C
ENSG00000162739.13	302.707	0.955294	0.364838	2.61841	0.00883418	0.248122	SLAMF6
ENSG00000089012.14	102.615	1.09837	0.41948	2.6184	0.00883426	0.248122	SIRPG
ENSG00000263264.1	43.7922	1.03753	0.396519	2.6166	0.00888104	0.248732	CTB-133G6.1
ENSG00000150782.11	465.014	0.888991	0.339759	2.61653	0.00888281	0.248732	IL18
ENSG00000141968.7	701.871	0.876824	0.335247	2.61545	0.00891087	0.249141	VAV1
ENSG00000184432.9	8978.93	0.207017	0.0792134	2.6134	0.00896452	0.249972	COPB2
ENSG00000166822.12	1236.11	0.248334	0.095067	2.6122	0.00899606	0.249972	TMEM170A
ENSG00000104432.13	123.324	0.884399	0.33861	2.61185	0.00900535	0.249972	IL7
ENSG00000140471.16	743.481	0.329869	0.126297	2.61184	0.00900551	0.249972	LINS1
ENSG00000146918.19	2126.75	-0.301227	0.11534	-2.61164	0.009011	0.249972	NCAPG2
ENSG00000168067.11	961.068	0.395265	0.151371	2.61124	0.0090215	0.249972	MAP4K2
ENSG00000143891.16	985.105	0.590557	0.226265	2.61002	0.00905367	0.250489	GALM
ENSG00000154978.12	3874.92	0.560416	0.214766	2.60942	0.00906956	0.250555	VOPP1
ENSG00000092421.16	1882.39	-0.592259	0.227382	-2.60469	0.00919568	0.253661	SEMA6A
ENSG00000154040.20	241.262	-0.565432	0.217173	-2.6036	0.00922504	0.254093	CABYR
ENSG00000054219.10	4055.82	0.711212	0.273226	2.60301	0.00924083	0.25415	LY75
ENSG00000211695.2	17.1679	1.45214	0.558037	2.60223	0.00926191	NA	TRGV9
ENSG00000204706.14	43.0533	-0.608212	0.233911	-2.60018	0.00931745	0.255488	MAMDC2-AS1
ENSG00000144802.11	6716.4	0.451912	0.17382	2.59988	0.00932552	0.255488	NFKBIZ
ENSG00000188321.13	926.518	-0.372619	0.143352	-2.59933	0.00934054	0.255488	ZNF559
ENSG00000066651.18	802.337	-0.279339	0.107474	-2.59914	0.00934582	0.255488	TRMT11
ENSG00000090339.8	9275.06	0.693439	0.266843	2.59868	0.00935838	0.255488	ICAM1
ENSG00000135821.17	26089.8	0.664551	0.25585	2.59742	0.00939265	0.255588	GLUL
ENSG00000211890.3	607.71	1.49938	0.577288	2.59728	0.00939655	0.255588	IGHA2
ENSG00000189431.7	393.128	-0.48305	0.186001	-2.59703	0.00940343	0.255588	RASSF10
ENSG00000102174.8	101.586	0.669008	0.257694	2.59613	0.00942804	0.255802	PHEX
ENSG00000184182.18	932.719	0.201857	0.0777648	2.59574	0.00943886	0.255802	UBE2F
ENSG00000183779.6	619.067	-0.438044	0.16896	-2.59258	0.00952584	0.257782	ZNF703
ENSG00000269983.1	171.92	-0.395691	0.152754	-2.59038	0.00958691	0.259056	RP11-497H16.9
ENSG00000252316.1	61.387	-1.22247	0.472062	-2.58964	0.00960764	0.259238	RNY4
ENSG00000166816.13	133.595	0.65844	0.254357	2.58865	0.00963536	0.259597	LDHD
ENSG00000139572.3	122.662	0.964124	0.372516	2.58814	0.00964961	0.259597	GPR84
ENSG00000149798.4	367.67	0.512222	0.197948	2.58766	0.00966294	0.259597	CDC42EP2
ENSG00000262533.1	20.5115	1.18461	0.45824	2.58512	0.00973452	NA	RP11-667K14.4
ENSG00000166347.18	1752.31	0.446557	0.172769	2.58471	0.00974603	0.26134	CYB5A
ENSG00000102043.15	138.833	0.63138	0.244308	2.58436	0.00975601	0.26134	MTMR8
ENSG00000074706.13	293.11	0.711445	0.275528	2.58212	0.00981957	0.262515	IPCEF1
ENSG00000176845.12	1579.8	0.568731	0.220293	2.58171	0.00983133	0.262515	METRNL
ENSG00000128203.6	157.977	0.479483	0.185751	2.58132	0.00984236	0.262515	ASPHD2
ENSG00000113205.5	268.458	-0.497875	0.192999	-2.57968	0.00988924	0.263386	PCDHB3
ENSG00000185291.11	232.257	0.859186	0.33323	2.57836	0.00992718	0.264007	IL3RA
ENSG00000109046.14	8148.55	0.284072	0.110202	2.57775	0.00994469	0.264007	WSB1
ENSG00000231389.7	18224.2	0.877323	0.340394	2.57738	0.00995528	0.264007	HLA-DPA1
ENSG00000233237.6	461.63	-0.542208	0.210547	-2.57524	0.0100171	0.265268	LINC00472
ENSG00000231880.2	8.23826	-1.25146	0.486134	-2.57432	0.0100438	NA	RP11-76I23.7
ENSG00000002549.12	5411.27	0.593138	0.230525	2.57299	0.0100824	0.266252	LAP3
ENSG00000171631.14	136.234	0.871652	0.338773	2.57297	0.010083	0.266252	P2RY6
ENSG00000133063.15	563.541	1.41621	0.550718	2.57156	0.010124	0.266954	CHIT1
ENSG00000161921.14	1131.41	0.710573	0.276415	2.57067	0.0101502	0.267264	CXCL16
ENSG00000005059.15	674.55	0.513832	0.200029	2.56879	0.0102055	0.268338	MCUB
ENSG00000173546.7	4318.84	-0.71027	0.27667	-2.56721	0.0102519	0.269179	CSPG4
ENSG00000232774.7	23.3005	1.05759	0.412032	2.56676	0.0102653	NA	FLJ22447
ENSG00000117984.13	17417.1	0.507878	0.198022	2.56476	0.0103247	0.270705	CTSD
ENSG00000274767.1	14.5878	1.26838	0.494632	2.56429	0.0103387	NA	AC131056.3
ENSG00000168404.12	485.321	0.558659	0.217905	2.56377	0.0103542	0.271096	MLKL
ENSG00000185565.11	1055.46	-0.71919	0.280683	-2.56229	0.0103986	0.271647	LSAMP
ENSG00000229894.4	6.29375	1.30853	0.510724	2.5621	0.0104041	NA	GK3P
ENSG00000182612.10	210.186	-0.679443	0.265191	-2.56209	0.0104046	0.271647	TSPAN10
ENSG00000105642.15	15.7445	1.55832	0.608667	2.56022	0.0104605	NA	KCNN1
ENSG00000154127.9	900.567	0.572191	0.223544	2.55963	0.0104783	0.27293	UBASH3B
ENSG00000059728.10	2103.16	0.576261	0.225149	2.55947	0.0104832	0.27293	MXD1
ENSG00000180644.7	971.192	0.999207	0.390568	2.55834	0.0105172	0.273348	PRF1
ENSG00000237513.1	57.0695	1.08295	0.42349	2.5572	0.010552	0.273348	RP11-325F22.2
ENSG00000179841.8	522.372	0.786796	0.307868	2.55563	0.0105997	0.273348	AKAP5
ENSG00000265206.5	104.272	1.06596	0.417248	2.55473	0.0106271	0.273348	RP5-1171I10.5
ENSG00000051523.10	1953.71	0.550733	0.215624	2.55414	0.0106451	0.273348	CYBA
ENSG00000096717.11	2202.35	0.254553	0.0996877	2.5535	0.0106646	0.273348	SIRT1
ENSG00000224470.7	2544.04	0.232556	0.0910838	2.55321	0.0106736	0.273348	ATXN1L
ENSG00000100906.10	13920	0.641905	0.251415	2.55316	0.0106749	0.273348	NFKBIA
ENSG00000155465.18	733.876	0.717303	0.280959	2.55305	0.0106784	0.273348	SLC7A7
ENSG00000112796.9	505.296	0.53695	0.210338	2.5528	0.0106862	0.273348	ENPP5
ENSG00000167703.14	1057.73	0.560262	0.219495	2.5525	0.0106954	0.273348	SLC43A2
ENSG00000132819.16	1318.14	0.526934	0.206455	2.5523	0.0107015	0.273348	RBM38
ENSG00000167895.14	571.821	0.886486	0.347355	2.5521	0.0107075	0.273348	TMC8
ENSG00000136867.10	548.005	0.816728	0.32006	2.5518	0.0107169	0.273348	SLC31A2
ENSG00000174370.9	78.3998	0.745405	0.292123	2.55168	0.0107204	0.273348	C11orf45
ENSG00000006555.10	340.26	0.677438	0.26555	2.55108	0.010739	0.273446	TTC22
ENSG00000148384.12	588.719	-0.331617	0.130025	-2.55041	0.0107598	0.273599	INPP5E
ENSG00000246100.3	27.3544	1.02902	0.403505	2.5502	0.0107661	NA	LINC00900
ENSG00000145439.11	785.3	-0.296616	0.116342	-2.54951	0.0107876	0.273824	CBR4
ENSG00000142185.16	1097.32	0.757065	0.296986	2.54916	0.0107982	0.273824	TRPM2
ENSG00000080839.11	1633.33	-0.30804	0.120896	-2.54797	0.0108353	0.274391	RBL1
ENSG00000152778.8	1350.74	0.316012	0.124143	2.54555	0.0109104	0.275916	IFIT5
ENSG00000182272.11	665.561	-0.81308	0.319501	-2.54484	0.0109327	0.276025	B4GALNT4
ENSG00000143126.7	3558.91	-0.362921	0.142634	-2.54442	0.0109459	0.276025	CELSR2
ENSG00000202354.1	3756.62	-0.794361	0.312312	-2.54348	0.0109754	0.276025	RNY3
ENSG00000183878.15	840.06	0.865551	0.340365	2.54301	0.0109902	0.276025	UTY
ENSG00000172673.10	366.617	0.93426	0.36747	2.54241	0.0110091	0.276025	THEMIS
ENSG00000163492.14	283.367	1.02685	0.403898	2.54236	0.0110105	0.276025	CCDC141
ENSG00000124107.5	5505.06	0.608693	0.239445	2.5421	0.011019	0.276025	SLPI
ENSG00000198939.7	67.1615	-0.528251	0.20789	-2.54101	0.0110531	0.276492	ZFP2
ENSG00000107147.12	622.42	0.875123	0.344541	2.53996	0.0110864	0.276492	KCNT1
ENSG00000271147.7	298.974	-0.280881	0.110599	-2.53962	0.0110972	0.276492	ARMCX5-GPRASP2
ENSG00000075223.13	3195.37	-0.573633	0.225874	-2.53962	0.0110973	0.276492	SEMA3C
ENSG00000232098.3	129.733	-0.462325	0.182238	-2.53693	0.0111829	0.277996	CTD-2619J13.14
ENSG00000126759.13	123.798	0.795457	0.313691	2.5358	0.0112191	0.277996	CFP
ENSG00000054983.16	1708.37	0.35087	0.138372	2.53569	0.0112225	0.277996	GALC
ENSG00000254087.7	1782.62	0.591619	0.23332	2.53565	0.0112237	0.277996	LYN
ENSG00000165138.17	889.859	-0.55374	0.218459	-2.53475	0.0112526	0.277996	ANKS6
ENSG00000078319.9	255.754	-0.308174	0.121603	-2.53427	0.0112681	0.277996	PMS2P1
ENSG00000112130.16	912.941	-0.242511	0.0956988	-2.53411	0.0112733	0.277996	RNF8
ENSG00000121966.6	12808.8	0.830184	0.327666	2.53363	0.0112888	0.277996	CXCR4
ENSG00000196735.11	7772.47	1.03469	0.408605	2.53224	0.0113335	0.277996	HLA-DQA1
ENSG00000188886.3	94.4467	0.843581	0.333164	2.53203	0.0113404	0.277996	ASTL
ENSG00000148572.15	971.086	0.33351	0.131724	2.53189	0.011345	0.277996	NRBF2
ENSG00000163659.12	9508.38	0.535357	0.211449	2.53186	0.0113461	0.277996	TIPARP
ENSG00000252213.1	63.9487	-0.826533	0.326534	-2.53124	0.0113662	0.277996	SNORA74
ENSG00000178562.17	594.248	0.759819	0.300184	2.53118	0.0113681	0.277996	CD28
ENSG00000174255.6	28.1291	1.31923	0.521316	2.53057	0.0113876	NA	ZNF80
ENSG00000108846.15	1497.23	0.66465	0.262654	2.53052	0.0113894	0.277996	ABCC3
ENSG00000174946.6	194.83	1.23798	0.489325	2.52997	0.0114072	0.277996	GPR171
ENSG00000187922.13	49.0668	0.978706	0.387002	2.52895	0.0114406	0.277996	LCN10
ENSG00000197520.10	17.9679	1.19377	0.472047	2.52893	0.0114412	NA	FAM177B
ENSG00000127152.17	1114.68	0.788536	0.311815	2.52886	0.0114435	0.277996	BCL11B
ENSG00000080947.14	270.926	-0.489864	0.193715	-2.52878	0.0114458	0.277996	CROCCP3
ENSG00000185730.7	267.502	-0.436953	0.172816	-2.52842	0.0114576	0.277996	ZNF696
ENSG00000107968.9	2213.11	0.839901	0.33228	2.52769	0.0114815	0.278213	MAP3K8
ENSG00000127241.16	307.855	-1.12182	0.444048	-2.52635	0.0115254	0.278472	MASP1
ENSG00000186235.10	64.2131	-0.952409	0.376999	-2.52629	0.0115273	0.278472	AC016757.3
ENSG00000164733.20	32441.2	0.493455	0.195376	2.52566	0.011548	0.278472	CTSB
ENSG00000206503.12	51215.9	0.641201	0.253887	2.52553	0.0115523	0.278472	HLA-A
ENSG00000021826.14	478.028	-1.00596	0.398555	-2.52402	0.0116023	0.279313	CPS1
ENSG00000152377.13	477.248	0.747922	0.296425	2.52314	0.0116313	0.279384	SPOCK1
ENSG00000198763.3	17780.5	-0.459975	0.182311	-2.52301	0.0116353	0.279384	MT-ND2
ENSG00000273399.2	5.97673	-1.75254	0.694953	-2.52181	0.0116752	NA	RP11-408A13.3
ENSG00000166851.14	492.376	-0.434175	0.172181	-2.52162	0.0116817	0.280134	PLK1
ENSG00000111962.7	579.866	-0.446115	0.176983	-2.52067	0.0117133	0.280529	UST
ENSG00000159128.14	3106.79	0.380725	0.151126	2.51925	0.0117605	0.280843	IFNGR2
ENSG00000163689.19	307.896	-0.468039	0.185886	-2.51788	0.0118063	0.280843	C3orf67
ENSG00000005844.17	1517.47	0.888621	0.352988	2.51743	0.0118216	0.280843	ITGAL
ENSG00000281887.3	63.0177	1.57805	0.627079	2.51651	0.0118523	0.280843	GIMAP1-GIMAP5
ENSG00000243753.5	354.467	0.70154	0.278838	2.51594	0.0118715	0.280843	HLA-L
ENSG00000248383.4	256.175	-0.879438	0.349677	-2.515	0.0119032	0.280843	PCDHAC1
ENSG00000169925.16	1408.44	-0.308571	0.122695	-2.51495	0.011905	0.280843	BRD3
ENSG00000143995.19	1511.76	-0.341429	0.135772	-2.51471	0.0119129	0.280843	MEIS1
ENSG00000198805.11	3213.11	0.546837	0.217475	2.51448	0.0119208	0.280843	PNP
ENSG00000105997.22	136.276	-0.59467	0.23652	-2.51425	0.0119287	0.280843	HOXA3
ENSG00000133574.9	1119.99	0.676596	0.269144	2.51388	0.0119411	0.280843	GIMAP4
ENSG00000171365.15	1252.7	-0.282713	0.112465	-2.51379	0.0119442	0.280843	CLCN5
ENSG00000100336.17	684.792	0.594594	0.236554	2.51357	0.0119517	0.280843	APOL4
ENSG00000211745.3	19.076	1.539	0.612306	2.51345	0.0119557	NA	TRBV4-2
ENSG00000155846.16	876.9	-0.416751	0.165812	-2.51339	0.0119576	0.280843	PPARGC1B
ENSG00000101160.13	7178.33	0.477162	0.189861	2.51321	0.0119638	0.280843	CTSZ
ENSG00000172578.11	841.813	0.776209	0.30887	2.51306	0.0119688	0.280843	KLHL6
ENSG00000176715.15	818.602	0.196691	0.0782919	2.51228	0.0119955	0.281113	ACSF3
ENSG00000134470.20	322.88	0.679724	0.270685	2.51113	0.0120345	0.281672	IL15RA
ENSG00000132623.15	804.6	0.662525	0.263898	2.51053	0.0120548	0.281791	ANKEF1
ENSG00000168421.12	552.377	0.976011	0.38888	2.5098	0.0120799	0.281798	RHOH
ENSG00000110031.12	902.894	0.666907	0.265756	2.50947	0.0120913	0.281798	LPXN
ENSG00000234518.2	97.3982	0.666426	0.265594	2.50919	0.0121007	0.281798	PTGES3P1
ENSG00000254415.3	120.461	0.854927	0.340909	2.50779	0.012149	0.282209	SIGLEC14
ENSG00000272941.1	79.5281	0.750047	0.299273	2.50623	0.0122028	0.282209	RP11-134L10.1
ENSG00000127084.17	380.889	0.636305	0.253896	2.50616	0.012205	0.282209	FGD3
ENSG00000171097.13	189.062	-0.466484	0.18614	-2.50609	0.0122074	0.282209	KYAT1
ENSG00000106976.20	725.351	-0.573793	0.228982	-2.50585	0.0122158	0.282209	DNM1
ENSG00000198169.8	998.023	-0.30193	0.120496	-2.50573	0.0122199	0.282209	ZNF251
ENSG00000242852.6	367.478	-0.454999	0.181594	-2.50558	0.0122249	0.282209	ZNF709
ENSG00000232479.2	12.5247	-0.972048	0.388085	-2.50473	0.0122544	NA	AC010900.2
ENSG00000170340.10	2383.34	0.365332	0.145891	2.50415	0.0122747	0.28282	B3GNT2
ENSG00000114374.12	557.306	0.827054	0.330301	2.50394	0.0122819	0.28282	USP9Y
ENSG00000068831.18	176.327	0.651383	0.260214	2.50326	0.0123056	0.283013	RASGRP2
ENSG00000165476.13	2615.06	0.267943	0.107057	2.50281	0.0123213	0.283023	REEP3
ENSG00000187699.10	487.39	-0.718182	0.287072	-2.50175	0.0123581	0.283518	C2orf88
ENSG00000105643.9	1412.82	0.461992	0.18472	2.50104	0.0123831	0.283519	ARRDC2
ENSG00000135378.3	833.256	0.580134	0.231973	2.50087	0.0123888	0.283519	PRRG4
ENSG00000251380.3	11.4846	1.38554	0.55425	2.49984	0.0124248	NA	DCANP1
ENSG00000243679.1	128.342	-0.511177	0.204495	-2.4997	0.0124297	0.283984	RP11-274B21.3
ENSG00000027075.14	2136.48	0.553456	0.221442	2.49932	0.0124431	0.283984	PRKCH
ENSG00000125910.5	117.642	1.01759	0.40723	2.4988	0.0124614	0.283984	S1PR4
ENSG00000137496.17	578.472	0.707906	0.283327	2.49855	0.0124704	0.283984	IL18BP
ENSG00000179082.3	15.7756	-1.22185	0.48911	-2.49811	0.0124857	NA	C9orf106
ENSG00000284486.1	41.5082	1.33989	0.536367	2.49809	0.0124865	0.284003	RP11-262N9.3
ENSG00000012779.10	713.908	0.638578	0.255777	2.49662	0.0125384	0.284833	ALOX5
ENSG00000198851.9	471.008	0.880603	0.352812	2.49596	0.0125618	0.285016	CD3E
ENSG00000176994.10	2563.76	0.194946	0.0781221	2.4954	0.0125814	0.285113	SMCR8
ENSG00000168754.14	97.8743	-1.337	0.536119	-2.49385	0.0126368	0.286017	FAM178B
ENSG00000120063.9	7019.83	0.451236	0.181026	2.49266	0.012679	0.286483	GNA13
ENSG00000186952.14	53.0275	-0.714248	0.28657	-2.4924	0.0126883	0.286483	TMEM232
ENSG00000173193.13	12698.5	0.445607	0.178865	2.4913	0.0127278	0.286688	PARP14
ENSG00000179397.17	59.5387	-0.704772	0.282895	-2.49128	0.0127283	0.286688	C1orf101
ENSG00000213699.8	2088.01	0.245535	0.0985936	2.49037	0.0127609	0.286858	SLC35F6
ENSG00000196834.11	258.029	-1.09227	0.438625	-2.49021	0.0127668	0.286858	POTEI
ENSG00000053108.16	535.628	-0.61853	0.248489	-2.48917	0.0128043	0.287353	FSTL4
ENSG00000261226.1	44.8712	1.14263	0.459628	2.48599	0.0129193	0.289233	RP11-830F9.7
ENSG00000122912.14	917.888	-0.331164	0.133224	-2.48578	0.0129269	0.289233	SLC25A16
ENSG00000102230.13	83.4032	-0.714272	0.287369	-2.48556	0.0129349	0.289233	PCYT1B
ENSG00000276462.1	7.11981	2.1139	0.850562	2.48529	0.0129444	NA	BX255923.3
ENSG00000123689.5	836.105	0.67182	0.270376	2.48476	0.0129639	0.289532	G0S2
ENSG00000261270.1	40.5319	0.719081	0.28947	2.48413	0.0129868	0.289694	RP11-325K4.3
ENSG00000126243.8	234.703	-0.402401	0.162058	-2.48307	0.0130255	0.290209	LRFN3
ENSG00000135063.17	246.588	-0.453617	0.182741	-2.4823	0.0130539	0.290281	FAM189A2
ENSG00000133627.17	304.193	-0.433082	0.174511	-2.48169	0.0130761	0.290281	ACTR3B
ENSG00000251201.8	203.745	0.605809	0.244142	2.48138	0.0130876	0.290281	TMED7-TICAM2
ENSG00000173559.12	3714.77	0.579481	0.233542	2.48127	0.0130914	0.290281	NABP1
ENSG00000231528.2	178.505	0.532649	0.214717	2.4807	0.0131124	0.2904	FAM225A
ENSG00000227039.6	100.998	0.975525	0.393318	2.48024	0.0131293	0.290428	ITGB2-AS1
ENSG00000167670.15	1065.73	-0.331671	0.133823	-2.47843	0.0131962	0.291558	CHAF1A
ENSG00000116824.4	989.814	0.846968	0.341824	2.47779	0.0132199	0.291592	CD2
ENSG00000234062.7	77.5745	-0.617739	0.249422	-2.47668	0.0132611	0.291592	RP11-308D16.2
ENSG00000047365.11	2332.7	0.66673	0.269228	2.47645	0.0132694	0.291592	ARAP2
ENSG00000072849.10	1136.69	0.284085	0.114714	2.47645	0.0132695	0.291592	DERL2
ENSG00000230267.7	327.923	-0.597038	0.241104	-2.47627	0.0132764	0.291592	HERC2P4
ENSG00000168589.14	10.0912	1.13501	0.458407	2.476	0.0132864	NA	DYNLRB2
ENSG00000112818.9	49.2975	2.01381	0.813453	2.47563	0.0133	0.291766	MEP1A
ENSG00000135338.13	541.409	-0.461926	0.186639	-2.47497	0.0133246	0.29196	LCA5
ENSG00000184731.5	1222.53	0.825009	0.333504	2.47376	0.01337	0.292272	FAM110C
ENSG00000148660.20	989.578	0.179275	0.0724711	2.47375	0.0133704	0.292272	CAMK2G
ENSG00000118308.15	324.752	0.840895	0.340121	2.47234	0.0134231	0.292933	LRMP
ENSG00000205710.3	205.662	0.613823	0.2483	2.4721	0.0134322	0.292933	C17orf107
ENSG00000218565.2	15.03	1.26484	0.512149	2.46968	0.0135235	NA	RP11-12A2.1
ENSG00000247774.6	208.46	0.970587	0.393017	2.46958	0.0135272	0.294352	PCED1B-AS1
ENSG00000167642.12	6134.57	0.698547	0.282866	2.46953	0.013529	0.294352	SPINT2
ENSG00000105519.15	468.621	-0.432381	0.175182	-2.46818	0.01358	0.29486	CAPS
ENSG00000279805.1	37.0183	0.904761	0.366616	2.46787	0.0135919	0.29486	CTA-212A2.1
ENSG00000154548.8	118.265	-0.515118	0.208748	-2.46766	0.0136001	0.29486	SRSF12
ENSG00000132561.13	1389.64	-0.67756	0.274652	-2.46698	0.0136259	0.295073	MATN2
ENSG00000276850.4	36.7327	-1.35362	0.54897	-2.46575	0.0136727	0.295742	CH17-360D5.2
ENSG00000131115.15	864.793	-0.271723	0.110274	-2.46407	0.0137369	0.296574	ZNF227
ENSG00000201321.1	14.7589	-1.03419	0.419724	-2.46397	0.0137409	NA	RNA5S9
ENSG00000132517.14	26.9569	1.11429	0.452263	2.46382	0.0137466	NA	SLC52A1
ENSG00000112799.8	240.301	0.874762	0.355053	2.46375	0.0137492	0.296574	LY86
ENSG00000187862.11	26.6979	1.47254	0.597811	2.46322	0.0137696	NA	TTC24
ENSG00000111348.8	4455.85	0.584559	0.237328	2.46308	0.0137748	0.296574	ARHGDIB
ENSG00000184293.7	38.1567	0.922581	0.374565	2.46307	0.0137752	0.296574	CLECL1
ENSG00000143147.14	1475.34	-0.530234	0.215351	-2.46218	0.0138094	0.296967	GPR161
ENSG00000163606.10	161.726	0.868854	0.352959	2.46163	0.0138308	0.297082	CD200R1
ENSG00000280294.1	16.6669	-1.48985	0.605596	-2.46014	0.0138882	NA	RP11-177H2.1
ENSG00000079215.13	1315.42	0.800595	0.325438	2.46005	0.0138918	0.298035	SLC1A3
ENSG00000162873.14	308.427	-0.699574	0.28442	-2.45965	0.0139074	0.298035	KLHDC8A
ENSG00000125354.22	1828.54	0.4912	0.199742	2.45917	0.0139257	0.298084	2020-09-06
ENSG00000204536.13	1184.73	-0.289314	0.117791	-2.45618	0.0140424	0.29989	CCHCR1
ENSG00000280153.1	196.711	0.796333	0.324223	2.45613	0.0140443	0.29989	RP11-876N24.3
ENSG00000178726.6	1753.88	0.723724	0.294704	2.45576	0.0140586	0.29989	THBD
ENSG00000185432.11	2293.4	0.573272	0.233482	2.45531	0.0140762	0.299921	METTL7A
ENSG00000198237.8	272.779	-0.455171	0.185415	-2.45487	0.0140934	0.299941	RP11-98J23.2
ENSG00000143546.9	3855.4	0.625659	0.255106	2.45255	0.0141848	0.301542	S100A8
ENSG00000233355.6	16.937	1.39555	0.569203	2.45176	0.0142158	NA	CHRM3-AS2
ENSG00000121039.9	1510.66	0.43545	0.177732	2.45004	0.014284	0.302881	RDH10
ENSG00000074370.17	1452.43	0.639703	0.261128	2.44976	0.014295	0.302881	ATP2A3
ENSG00000186594.14	1482.26	0.596257	0.243398	2.44972	0.0142969	0.302881	MIR22HG
ENSG00000261253.2	6.42904	1.60431	0.655025	2.44923	0.0143162	NA	AC137932.6
ENSG00000163162.8	2599.32	0.390171	0.159344	2.44861	0.0143408	0.303226	RNF149
ENSG00000126264.9	231.846	0.798402	0.326089	2.44841	0.0143487	0.303226	HCST
ENSG00000277089.4	42.9298	1.13191	0.462367	2.44807	0.0143622	0.303226	AC069363.1
ENSG00000185869.14	357.661	-0.470783	0.192416	-2.44669	0.0144175	0.303887	ZNF829
ENSG00000177807.8	184.149	1.06302	0.43451	2.44647	0.0144263	0.303887	KCNJ10
ENSG00000101307.15	110.885	0.741981	0.303447	2.44518	0.0144781	0.304632	SIRPB1
ENSG00000276291.5	274.117	-0.300967	0.123135	-2.4442	0.0145176	0.305116	FRG1HP
ENSG00000104833.11	123.695	-1.09598	0.448536	-2.44346	0.0145471	0.305207	TUBB4A
ENSG00000140678.16	1212.92	0.775544	0.317421	2.44327	0.0145549	0.305207	ITGAX
ENSG00000038945.14	2964.32	0.655066	0.268246	2.44204	0.0146047	0.305588	MSR1
ENSG00000109107.13	2113.64	0.646357	0.264683	2.442	0.014606	0.305588	ALDOC
ENSG00000132514.13	196.385	1.00341	0.411536	2.4382	0.0147608	0.308479	CLEC10A
ENSG00000049768.14	54.8796	0.897593	0.368318	2.437	0.0148095	0.309143	FOXP3
ENSG00000009790.14	388.645	0.727213	0.298454	2.4366	0.0148259	0.309143	TRAF3IP3
ENSG00000131401.11	193.695	0.898291	0.36878	2.43584	0.0148571	0.309445	NAPSB
ENSG00000120875.8	10488	0.676691	0.277966	2.43444	0.0149149	0.309648	DUSP4
ENSG00000167380.16	695.817	-0.26427	0.108556	-2.43442	0.0149157	0.309648	ZNF226
ENSG00000113732.8	3296.95	0.287568	0.118127	2.43439	0.014917	0.309648	ATP6V0E1
ENSG00000085563.14	352.484	0.630803	0.259206	2.4336	0.0149497	0.309689	ABCB1
ENSG00000138463.8	902.739	0.2976	0.122292	2.43353	0.0149524	0.309689	DIRC2
ENSG00000167208.14	334.882	0.805023	0.33093	2.4326	0.0149906	0.3097	SNX20
ENSG00000137273.3	112.734	-0.818448	0.336589	-2.4316	0.0150325	0.3097	FOXF2
ENSG00000198886.2	42868.3	-0.532482	0.218994	-2.4315	0.0150367	0.3097	MT-ND4
ENSG00000091106.18	101.105	0.815588	0.335468	2.43119	0.0150491	0.3097	NLRC4
ENSG00000196126.11	13968.7	0.870801	0.358236	2.4308	0.0150655	0.3097	HLA-DRB1
ENSG00000185215.8	6744.88	0.664974	0.27357	2.43072	0.0150687	0.3097	TNFAIP2
ENSG00000228903.7	194.67	0.484863	0.199475	2.4307	0.0150698	0.3097	RASA4CP
ENSG00000164509.13	12.2188	1.306	0.537388	2.43028	0.0150873	NA	IL31RA
ENSG00000064313.11	2498.57	-0.265431	0.109239	-2.42983	0.015106	0.3101	TAF2
ENSG00000164778.4	242.264	-0.809884	0.333379	-2.42932	0.0151272	0.310192	EN2
ENSG00000165495.15	271.977	-0.821039	0.338077	-2.42856	0.015159	0.310501	PKNOX2
ENSG00000162104.9	1764.96	-0.271669	0.111941	-2.42689	0.0152287	0.311583	ADCY9
ENSG00000263335.1	38.7513	-0.507892	0.209366	-2.42586	0.0152721	0.312128	AF001548.5
ENSG00000153015.15	940.28	-0.213439	0.0880044	-2.42532	0.0152948	0.312245	CWC27
ENSG00000141736.13	3815.02	-0.351573	0.145024	-2.42424	0.0153407	0.312583	ERBB2
ENSG00000123329.17	579.284	0.751382	0.309959	2.42413	0.015345	0.312583	ARHGAP9
ENSG00000264954.1	7.34751	1.56952	0.647471	2.42409	0.015347	NA	PRR29-AS1
ENSG00000166923.10	681.568	0.664145	0.274092	2.42307	0.0153898	0.313152	GREM1
ENSG00000227354.6	95.4516	-0.384373	0.158661	-2.42261	0.0154095	0.313208	RBM26-AS1
ENSG00000106603.18	1793.46	-0.31183	0.128764	-2.42171	0.0154475	0.313396	COA1
ENSG00000107485.15	129.136	0.818772	0.33816	2.42126	0.015467	0.313396	GATA3
ENSG00000050555.17	432.551	-0.786114	0.32468	-2.4212	0.0154695	0.313396	LAMC3
ENSG00000197162.9	503.601	-0.320774	0.132534	-2.42032	0.015507	0.313473	ZNF785
ENSG00000254670.1	20.9981	-1.19864	0.495273	-2.42017	0.0155133	NA	CTC-497E21.3
ENSG00000110876.9	673.055	0.7358	0.304057	2.41994	0.015523	0.313473	SELPLG
ENSG00000249348.1	75.4583	-0.481318	0.198905	-2.41984	0.0155272	0.313473	UGDH-AS1
ENSG00000101347.8	5326.82	0.599516	0.247783	2.41952	0.0155409	0.313473	SAMHD1
ENSG00000150977.10	642.86	0.572602	0.236704	2.41906	0.0155607	0.313531	RILPL2
ENSG00000124203.6	395.645	0.780516	0.322951	2.41682	0.0156567	0.31497	ZNF831
ENSG00000163735.6	179.951	0.842302	0.348548	2.4166	0.0156661	0.31497	CXCL5
ENSG00000126246.9	269.959	0.60212	0.249334	2.41492	0.0157388	0.31609	IGFLR1
ENSG00000006534.15	612.867	0.458031	0.189803	2.41319	0.0158135	0.316997	ALDH3B1
ENSG00000227449.8	108.444	-0.864292	0.358203	-2.41286	0.0158281	0.316997	FGF7P6
ENSG00000138821.12	1615.04	0.316038	0.131007	2.41238	0.0158486	0.316997	SLC39A8
ENSG00000113263.12	943.122	0.879723	0.364683	2.4123	0.0158524	0.316997	ITK
ENSG00000113532.12	1164.06	0.593516	0.246156	2.41114	0.0159028	0.317662	ST8SIA4
ENSG00000029534.19	412.246	0.578977	0.24035	2.40889	0.0160009	0.318957	ANK1
ENSG00000103056.11	336.468	0.778901	0.323347	2.40887	0.016002	0.318957	SMPD3
ENSG00000261771.5	32.1756	-2.26514	0.941073	-2.40698	0.0160851	NA	DYX1C1-CCPG1
ENSG00000249026.2	9.80424	-1.36553	0.567384	-2.40671	0.0160968	NA	CTNNA1P1
ENSG00000198019.12	97.7141	0.995719	0.413863	2.40591	0.0161321	0.321204	FCGR1B
ENSG00000110195.12	838.194	0.853385	0.354849	2.40492	0.016176	0.321732	FOLR1
ENSG00000141569.10	684.727	-0.207292	0.0862101	-2.4045	0.0161948	0.321761	TRIM65
ENSG00000198331.10	282.153	-0.399999	0.166416	-2.40361	0.0162341	0.322197	HYLS1
ENSG00000247708.7	109.232	-0.533785	0.222158	-2.40273	0.0162733	0.322629	STX18-AS1
ENSG00000256663.1	45.1866	-0.691539	0.288024	-2.40097	0.0163516	0.323748	RP11-424C20.2
ENSG00000184194.5	214.372	-0.489691	0.20398	-2.40068	0.0163647	0.323748	GPR173
ENSG00000100365.14	321.225	0.70241	0.292643	2.40022	0.0163851	0.323806	NCF4
ENSG00000068971.13	666.661	0.269823	0.112539	2.39759	0.0165033	0.325796	PPP2R5B
ENSG00000019582.14	48751.8	0.823487	0.343544	2.39704	0.0165283	0.325942	CD74
ENSG00000253729.7	23199.9	-0.368183	0.153629	-2.39657	0.0165493	0.326009	PRKDC
ENSG00000166401.14	529.82	0.480334	0.200471	2.39603	0.0165736	0.326141	SERPINB8
ENSG00000146143.17	910.449	-0.300115	0.125345	-2.39432	0.0166513	0.327097	PRIM2
ENSG00000137269.14	751.45	-0.35346	0.147633	-2.39418	0.0166575	0.327097	LRRC1
ENSG00000151746.13	1168.96	-0.480357	0.200701	-2.3934	0.016693	0.327133	BICD1
ENSG00000104613.11	2629.08	-0.257857	0.107738	-2.39337	0.0166946	0.327133	INTS10
ENSG00000162777.16	1237.86	0.633532	0.264757	2.39288	0.0167166	0.327219	DENND2D
ENSG00000196189.12	861.228	0.629053	0.263013	2.39172	0.0167696	0.32764	SEMA4A
ENSG00000234394.8	6.90958	1.77665	0.742843	2.3917	0.0167708	NA	RP11-561O23.5
ENSG00000160654.9	411.112	0.898002	0.375518	2.39137	0.0167856	0.32764	CD3G
ENSG00000165238.16	1110.5	-0.506839	0.211956	-2.39125	0.0167912	0.32764	WNK2
ENSG00000135119.14	260.152	-0.418975	0.175344	-2.38944	0.0168741	0.327754	RNFT2
ENSG00000115523.16	637.578	0.974218	0.407738	2.38932	0.0168795	0.327754	GNLY
ENSG00000022267.16	1570.21	-0.467011	0.195512	-2.38866	0.0169098	0.327754	FHL1
ENSG00000182132.13	61.0746	-0.868197	0.363499	-2.38844	0.0169199	0.327754	KCNIP1
ENSG00000135677.10	11972	0.230545	0.0965457	2.38794	0.0169431	0.327754	GNS
ENSG00000271672.1	16.8065	-1.55876	0.652786	-2.38785	0.0169471	NA	DUXAP8
ENSG00000123342.15	803.339	1.01796	0.426381	2.38743	0.0169665	0.327754	MMP19
ENSG00000109881.16	403.322	-0.446156	0.186879	-2.3874	0.0169678	0.327754	CCDC34
ENSG00000146858.7	453.527	-0.415729	0.174148	-2.38721	0.0169766	0.327754	ZC3HAV1L
ENSG00000197471.11	749.016	0.707627	0.296439	2.38709	0.0169824	0.327754	SPN
ENSG00000274536.6	24.5884	1.15871	0.485419	2.38703	0.0169852	NA	RP6-159A1.4
ENSG00000267383.6	62.6874	-0.802447	0.336177	-2.38698	0.0169875	0.327754	CTC-260E6.6
ENSG00000105383.14	127.671	0.694643	0.291024	2.38689	0.0169915	0.327754	CD33
ENSG00000146070.16	598.446	0.941518	0.394554	2.38629	0.0170195	0.327952	PLA2G7
ENSG00000023171.16	666.314	0.549976	0.23072	2.38374	0.0171376	0.329815	GRAMD1B
ENSG00000147789.15	1092.66	-0.277344	0.116363	-2.38344	0.0171517	0.329815	ZNF7
ENSG00000174697.4	12.2025	1.88307	0.790216	2.38298	0.0171732	NA	LEP
ENSG00000263590.2	3.68321	2.59948	1.09092	2.38284	0.0171798	NA	RP11-403I13.7
ENSG00000075702.16	505.181	-0.366059	0.153646	-2.38248	0.0171963	0.330196	WDR62
ENSG00000091127.13	1092.19	-0.325072	0.136458	-2.38222	0.0172086	0.330196	PUS7
ENSG00000130349.9	322.564	-0.300087	0.125988	-2.38187	0.017225	0.330196	C6orf203
ENSG00000104228.12	959.188	-0.306398	0.128732	-2.38012	0.0173068	0.331113	TRIM35
ENSG00000215717.5	1992.41	0.285596	0.119994	2.38009	0.0173085	0.331113	TMEM167B
ENSG00000204397.7	438.157	0.592177	0.248924	2.37895	0.0173621	0.331504	CARD16
ENSG00000259330.2	749.043	0.320382	0.134723	2.37808	0.017403	0.331504	INAFM2
ENSG00000164291.16	321.216	-0.227239	0.0955572	-2.37804	0.017405	0.331504	ARSK
ENSG00000103197.16	3088.09	-0.262603	0.11044	-2.37779	0.0174167	0.331504	TSC2
ENSG00000090104.11	10857.8	0.779185	0.327698	2.37775	0.0174184	0.331504	RGS1
ENSG00000136895.18	415.177	-0.528843	0.222499	-2.37684	0.0174619	0.33199	GARNL3
ENSG00000135373.12	3845.75	0.526669	0.221729	2.37528	0.0175354	0.332878	EHF
ENSG00000188219.14	291.161	-1.05588	0.444744	-2.37414	0.0175901	0.332878	POTEE
ENSG00000106683.14	1130.67	0.31003	0.130587	2.37412	0.0175907	0.332878	LIMK1
ENSG00000177575.12	3417.13	0.794302	0.334576	2.37406	0.0175938	0.332878	CD163
ENSG00000034152.18	1078.61	0.467558	0.196952	2.37396	0.0175983	0.332878	MAP2K3
ENSG00000075426.11	12418.2	0.680975	0.286977	2.37292	0.0176479	0.333475	FOSL2
ENSG00000132109.9	769.256	0.441483	0.186124	2.37198	0.0176931	0.333988	TRIM21
ENSG00000148200.16	273.303	-0.603704	0.254672	-2.37052	0.0177633	0.334439	NR6A1
ENSG00000161955.16	709.563	0.720771	0.304126	2.36998	0.0177893	0.334439	TNFSF13
ENSG00000067064.10	3601.92	0.388657	0.163994	2.36994	0.0177908	0.334439	IDI1
ENSG00000163694.14	2187.69	0.702826	0.296582	2.36975	0.0178	0.334439	RBM47
ENSG00000109861.15	6247.3	0.637654	0.269097	2.3696	0.0178072	0.334439	CTSC
ENSG00000100221.10	4893.1	0.396821	0.167491	2.3692	0.0178265	0.334463	JOSD1
ENSG00000150722.10	25.5294	-1.05191	0.444032	-2.369	0.0178364	NA	PPP1R1C
ENSG00000261435.1	4.83013	1.66687	0.703726	2.36863	0.0178541	NA	RP13-126P21.2
ENSG00000186017.14	637.832	-0.381776	0.16122	-2.36805	0.0178824	0.334856	ZNF566
ENSG00000227066.1	24.3018	1.48424	0.626783	2.36803	0.0178833	NA	RP3-340N1.2
ENSG00000074416.13	2192.45	0.56093	0.236887	2.36792	0.0178885	0.334856	MGLL
ENSG00000130589.16	2896.65	0.388617	0.164137	2.36765	0.0179016	0.334856	HELZ2
ENSG00000103522.15	596.921	1.04479	0.441397	2.36701	0.0179323	0.334927	IL21R
ENSG00000052126.14	3597.81	-0.356813	0.150758	-2.3668	0.0179428	0.334927	PLEKHA5
ENSG00000204516.9	256.388	0.421727	0.178237	2.3661	0.0179766	0.334927	MICB
ENSG00000152969.17	104.124	0.633429	0.267784	2.36545	0.0180083	0.334927	JAKMIP1
ENSG00000185947.14	2859.88	0.536863	0.226986	2.36519	0.0180209	0.334927	ZNF267
ENSG00000116903.7	2161.13	0.247346	0.104578	2.36518	0.0180213	0.334927	EXOC8
ENSG00000139344.7	159.074	0.946188	0.400172	2.36445	0.0180568	0.334927	AMDHD1
ENSG00000116977.18	4128.07	0.283571	0.119937	2.36432	0.018063	0.334927	LGALS8
ENSG00000125482.12	687.286	-0.260623	0.110239	-2.36417	0.0180708	0.334927	TTF1
ENSG00000205502.3	1137.81	0.993682	0.420366	2.36385	0.0180861	0.334927	C2CD4B
ENSG00000189221.9	1386.11	0.363179	0.153689	2.36307	0.018124	0.335295	MAOA
ENSG00000241106.6	282.138	1.01188	0.428281	2.36264	0.0181451	0.335351	HLA-DOB
ENSG00000268861.6	173.1	1.26068	0.53452	2.35852	0.0183478	0.338679	CTD-2207O23.3
ENSG00000272734.1	284.397	-0.431314	0.182896	-2.35824	0.0183618	0.338679	ADIRF-AS1
ENSG00000174885.12	24.0883	1.16249	0.492947	2.35824	0.0183618	NA	NLRP6
ENSG00000156711.16	1130.55	0.534401	0.226748	2.35681	0.0184329	0.339653	MAPK13
ENSG00000168077.13	886.375	-0.622278	0.264111	-2.35613	0.0184667	0.33975	SCARA3
ENSG00000277117.4	201.494	0.79825	0.338865	2.35566	0.01849	0.33975	CH507-9B2.1
ENSG00000143786.7	163.602	-0.42304	0.17959	-2.35559	0.0184932	0.33975	CNIH3
ENSG00000186453.12	11.6801	-1.22226	0.518877	-2.35559	0.0184933	NA	FAM228A
ENSG00000263050.1	28.9416	1.01658	0.43163	2.35521	0.0185123	NA	RP11-667K14.3
ENSG00000246174.7	59.5881	-0.390086	0.165659	-2.35475	0.018535	0.340182	KCTD21-AS1
ENSG00000168952.15	475.143	-0.501548	0.213064	-2.35398	0.0185736	0.340552	STXBP6
ENSG00000134452.19	2255.82	-0.182182	0.0774281	-2.35292	0.0186268	0.341191	FBXO18
ENSG00000155926.13	1699.92	0.866091	0.368194	2.35227	0.0186592	0.341446	SLA
ENSG00000224020.1	19.5561	-1.04203	0.443061	-2.35189	0.0186782	NA	MIR181A2HG
ENSG00000168334.8	94.8121	1.2062	0.513151	2.35058	0.0187444	0.342546	XIRP1
ENSG00000260293.2	838.743	-0.588815	0.250523	-2.35034	0.0187562	0.342546	RP11-715J22.6
ENSG00000226067.6	105.048	0.57473	0.244593	2.34974	0.0187864	0.342759	LINC00623
ENSG00000060709.14	1401.5	-0.983662	0.418748	-2.34906	0.0188211	0.3428	RIMBP2
ENSG00000186481.16	28.1714	0.923769	0.393372	2.34834	0.0188575	NA	ANKRD20A5P
ENSG00000107863.17	6802.29	-0.209365	0.089157	-2.34827	0.018861	0.3428	ARHGAP21
ENSG00000183484.11	519.031	0.884096	0.376577	2.34771	0.0188891	0.3428	GPR132
ENSG00000011422.11	3378.14	0.806001	0.343323	2.34764	0.0188925	0.3428	PLAUR
ENSG00000042980.12	975.208	0.738724	0.314683	2.34752	0.0188989	0.3428	ADAM28
ENSG00000126821.7	1265.21	0.470948	0.200616	2.34751	0.0188996	0.3428	SGPP1
ENSG00000140749.8	1062.74	0.849984	0.362207	2.34668	0.0189415	0.342922	IGSF6
ENSG00000110330.8	3732.19	0.223419	0.0952076	2.34664	0.0189433	0.342922	BIRC2
ENSG00000145416.13	607.718	0.756483	0.322444	2.34609	0.0189714	0.343096	2020-03-01
ENSG00000144452.14	446.777	-0.890339	0.379647	-2.34517	0.0190182	0.343357	ABCA12
ENSG00000076650.6	424.723	-0.280726	0.119708	-2.34508	0.0190229	0.343357	GPATCH1
ENSG00000275791.1	10.7604	1.57789	0.672909	2.34488	0.0190331	NA	TRBV10-3
ENSG00000081320.10	6065.33	0.60651	0.258747	2.34403	0.0190766	0.34374	STK17B
ENSG00000231925.11	9217.51	0.389447	0.166151	2.34394	0.0190812	0.34374	TAPBP
ENSG00000128298.16	208.612	-0.635124	0.271056	-2.34314	0.0191221	0.344142	BAIAP2L2
ENSG00000118640.10	1232.16	0.635793	0.271423	2.34245	0.0191578	0.344451	VAMP8
ENSG00000261599.5	176.016	-0.696581	0.297694	-2.33992	0.0192878	0.346452	HERC2P8
ENSG00000146221.9	24.0592	-1.32255	0.565215	-2.3399	0.019289	NA	TCTE1
ENSG00000268734.1	14.1649	1.1529	0.492739	2.33977	0.0192957	NA	CTB-61M7.2
ENSG00000258818.3	837.585	0.475587	0.203328	2.33901	0.0193348	0.346673	RNASE4
ENSG00000260911.2	6.73413	1.19502	0.51091	2.33901	0.0193349	NA	RP11-196G11.2
ENSG00000232677.6	652.665	-0.425682	0.182065	-2.33808	0.019383	0.346673	LINC00665
ENSG00000178188.14	1217.43	-0.244605	0.104623	-2.33796	0.0193892	0.346673	SH2B1
ENSG00000138670.17	4080.07	0.647782	0.277077	2.33791	0.0193917	0.346673	RASGEF1B
ENSG00000049883.14	509.292	-0.340392	0.14561	-2.33769	0.0194031	0.346673	PTCD2
ENSG00000179241.12	1178.15	-0.395094	0.169029	-2.33743	0.0194166	0.346673	LDLRAD3
ENSG00000162714.12	1995.54	-0.277841	0.11888	-2.33716	0.0194311	0.346673	ZNF496
ENSG00000149179.13	717.947	-0.219968	0.0941511	-2.33633	0.0194739	0.347103	C11orf49
ENSG00000179859.9	292.338	-0.438681	0.187829	-2.33554	0.0195154	0.347443	AC025335.1
ENSG00000158985.13	3627.68	0.407115	0.174335	2.33525	0.0195304	0.347443	CDC42SE2
ENSG00000100084.14	1129.52	-0.161642	0.0692298	-2.33486	0.0195506	0.347468	HIRA
ENSG00000052749.13	1806.82	0.268576	0.115075	2.33393	0.0195996	0.347533	RRP12
ENSG00000244218.3	11.8836	1.38572	0.593796	2.33367	0.0196133	NA	RN7SL81P
ENSG00000110427.14	615.3	-0.484926	0.207796	-2.33366	0.0196133	0.347533	KIAA1549L
ENSG00000149781.12	746.292	0.613471	0.262923	2.33327	0.0196339	0.347533	FERMT3
ENSG00000255545.7	210.002	-0.849303	0.364032	-2.33304	0.0196458	0.347533	RP11-627G23.1
ENSG00000174740.7	63.1933	-0.624151	0.267531	-2.333	0.019648	0.347533	PABPC5
ENSG00000144057.15	284.874	-0.818708	0.351075	-2.332	0.0197004	0.348129	ST6GAL2
ENSG00000250571.6	186.548	-0.459063	0.196919	-2.33122	0.0197416	0.348503	GLI4
ENSG00000161217.11	2399.72	0.166066	0.0712522	2.33068	0.0197701	0.348503	PCYT1A
ENSG00000276953.1	17.8365	1.30014	0.55785	2.33062	0.0197733	NA	TRBV12-4
ENSG00000236008.1	116.797	1.07624	0.461802	2.33053	0.019778	0.348503	LINC01814
ENSG00000121057.12	2398.71	-0.231807	0.0995122	-2.32943	0.0198361	0.349194	AKAP1
ENSG00000143226.13	2656.17	0.526888	0.226308	2.32818	0.0199024	0.350029	FCGR2A
ENSG00000188511.12	128.437	0.675427	0.290184	2.32758	0.0199342	0.350256	C22orf34
ENSG00000234184.5	8.96216	2.11138	0.907198	2.32736	0.019946	NA	LINC01781
ENSG00000128383.12	123.631	1.04842	0.450571	2.32687	0.019972	0.350588	APOBEC3A
ENSG00000123094.15	1576.63	-0.403595	0.173547	-2.32557	0.0200418	0.35148	RASSF8
ENSG00000121064.12	6045.41	0.52787	0.227078	2.32462	0.0200923	0.352033	SCPEP1
ENSG00000153885.14	1826.92	-0.411336	0.177001	-2.32391	0.0201301	0.352154	KCTD15
ENSG00000168447.10	161.959	0.732608	0.315266	2.32378	0.0201372	0.352154	SCNN1B
ENSG00000269473.1	22.5974	-0.84968	0.365863	-2.3224	0.0202114	NA	CTD-2619J13.19
ENSG00000151715.7	871.143	0.912367	0.392892	2.32218	0.0202232	0.353325	TMEM45B
ENSG00000172602.9	814.456	0.922887	0.397611	2.32108	0.0202825	0.354027	RND1
ENSG00000099985.3	487.526	0.785242	0.338554	2.3194	0.0203735	0.355127	OSM
ENSG00000162144.9	1472.57	0.328564	0.141671	2.31921	0.0203838	0.355127	CYB561A3
ENSG00000178187.7	54.2129	-0.834794	0.360339	-2.31669	0.0205205	0.356869	ZNF454
ENSG00000160953.15	1271.38	-0.315683	0.136266	-2.31666	0.0205223	0.356869	MUM1
ENSG00000275389.1	22.9888	-0.952661	0.411734	-2.31378	0.0206799	NA	RP11-214K3.24
ENSG00000168772.10	506.933	-0.374727	0.161997	-2.31317	0.0207135	0.359528	CXXC4
ENSG00000227403.1	103.398	0.644286	0.278531	2.31316	0.020714	0.359528	LINC01806
ENSG00000113583.7	2971.56	0.310221	0.134202	2.3116	0.0207996	0.360122	C5orf15
ENSG00000197410.12	263.772	-0.855771	0.370223	-2.3115	0.0208051	0.360122	DCHS2
ENSG00000153283.12	993.877	0.769514	0.33291	2.31148	0.0208065	0.360122	CD96
ENSG00000282939.1	32.0756	1.11506	0.482651	2.31029	0.0208723	NA	TRBV7-2
ENSG00000113248.5	261.296	-0.541319	0.234309	-2.31028	0.0208727	0.36093	PCDHB15
ENSG00000248672.5	335.725	1.45043	0.628132	2.30912	0.020937	0.361666	LY75-CD302
ENSG00000267520.2	1035.29	0.677921	0.293653	2.30857	0.0209673	0.361666	RP11-373L24.1
ENSG00000233435.2	73.9074	-0.602377	0.260979	-2.30814	0.0209913	0.361666	AGGF1P2
ENSG00000225177.5	37.4983	-0.576963	0.249973	-2.30811	0.0209933	0.361666	RP11-390P2.4
ENSG00000080561.13	423.78	0.48699	0.211057	2.30739	0.0210333	0.361804	MID2
ENSG00000272379.1	24.3963	-0.869724	0.376986	-2.30704	0.0210524	NA	RP1-257A7.5
ENSG00000138336.8	846.299	-0.54137	0.234683	-2.30682	0.0210651	0.361804	TET1
ENSG00000156273.15	6531.7	0.34827	0.150977	2.30677	0.0210674	0.361804	BACH1
ENSG00000116473.14	1550.25	0.361846	0.15688	2.30651	0.0210823	0.361804	RAP1A
ENSG00000132906.17	472.764	0.499132	0.216481	2.30566	0.0211294	0.361804	CASP9
ENSG00000187790.10	718.903	-0.34386	0.149144	-2.30556	0.0211355	0.361804	FANCM
ENSG00000189283.9	164.233	-0.550997	0.238991	-2.30551	0.0211379	0.361804	FHIT
ENSG00000239407.5	92.7857	-0.383506	0.166513	-2.30316	0.0212698	0.363725	LL0XNC01-237H1.2
ENSG00000211747.3	49.5249	1.16804	0.507252	2.30268	0.0212967	0.36385	TRBV20-1
ENSG00000262413.1	4.38396	-1.76646	0.767523	-2.30151	0.0213627	NA	RP11-498C9.3
ENSG00000068097.14	778.482	-0.188366	0.0818731	-2.30071	0.0214081	0.365416	HEATR6
ENSG00000103932.11	645.607	-0.316625	0.137694	-2.29949	0.0214771	0.366257	RPAP1
ENSG00000258017.1	42.112	-0.538863	0.23438	-2.2991	0.0214994	0.366299	RP11-386G11.10
ENSG00000123485.11	697.721	-0.361575	0.157331	-2.29817	0.0215521	0.366535	HJURP
ENSG00000204103.3	1258.81	0.489296	0.212908	2.29815	0.021553	0.366535	MAFB
ENSG00000174137.12	63.6134	-0.571306	0.248645	-2.29767	0.0215804	0.366535	FAM53A
ENSG00000185168.5	24.4783	-1.06322	0.462807	-2.29732	0.0216004	NA	LINC00482
ENSG00000115762.16	4803.53	0.248874	0.108341	2.29714	0.0216106	0.366535	PLEKHB2
ENSG00000177679.15	419.764	-0.58121	0.253017	-2.29712	0.0216121	0.366535	SRRM3
ENSG00000241728.5	12.7809	-1.45466	0.633367	-2.2967	0.0216357	NA	AP001062.8
ENSG00000236830.6	139.234	0.398259	0.173437	2.29627	0.0216606	0.366668	CBR3-AS1
ENSG00000173402.11	4668.96	-0.277823	0.121001	-2.29604	0.0216736	0.366668	DAG1
ENSG00000122986.13	275.372	0.628107	0.273573	2.29594	0.0216792	0.366668	HVCN1
ENSG00000029559.6	29.3762	1.63903	0.713902	2.29587	0.0216833	NA	IBSP
ENSG00000092010.14	5028.91	0.420384	0.183168	2.29508	0.0217288	0.366813	PSME1
ENSG00000129315.10	4538.87	0.285448	0.124375	2.29506	0.0217294	0.366813	CCNT1
ENSG00000174943.9	322.937	-0.329438	0.143562	-2.29475	0.0217472	0.366813	KCTD13
ENSG00000101638.13	123.038	-1.06054	0.46244	-2.29336	0.0218275	0.367833	ST8SIA5
ENSG00000270210.1	15.8285	1.42363	0.620827	2.29311	0.0218415	NA	RP11-373D23.3
ENSG00000196839.12	352.114	0.471709	0.205744	2.2927	0.0218651	0.367899	ADA
ENSG00000120647.9	384.51	-0.333597	0.145569	-2.29168	0.021924	0.367899	CCDC77
ENSG00000187626.8	224.018	-0.344578	0.150398	-2.29111	0.0219569	0.367899	ZKSCAN4
ENSG00000120899.17	1384.49	0.522379	0.228057	2.29056	0.0219888	0.367899	PTK2B
ENSG00000163257.10	2320.14	-0.214979	0.0938818	-2.28989	0.0220279	0.367899	DCAF16
ENSG00000254726.2	1165.7	-0.65094	0.284277	-2.28981	0.0220325	0.367899	MEX3A
ENSG00000280114.1	48.7469	-0.729917	0.318789	-2.28966	0.0220411	0.367899	RP5-875O13.7
ENSG00000170542.5	1981.48	0.637356	0.278377	2.28954	0.0220481	0.367899	SERPINB9
ENSG00000164949.7	6114.21	0.790584	0.345306	2.28952	0.0220492	0.367899	GEM
ENSG00000230155.6	6.97896	1.24795	0.545079	2.28947	0.0220518	NA	RP3-477O4.14
ENSG00000012817.15	736.732	0.689604	0.301231	2.28929	0.0220627	0.367899	KDM5D
ENSG00000268001.1	175.343	0.51057	0.223064	2.2889	0.0220852	0.367899	CARD8-AS1
ENSG00000080608.9	1608.69	-0.345807	0.151082	-2.28886	0.0220872	0.367899	PUM3
ENSG00000123453.17	224.332	0.585689	0.25589	2.28883	0.0220894	0.367899	SARDH
ENSG00000114850.6	9572.92	0.228097	0.0996823	2.28824	0.0221236	0.368138	SSR3
ENSG00000198502.5	4440.71	0.830636	0.363158	2.28726	0.0221807	0.368512	HLA-DRB5
ENSG00000128335.13	1840.42	0.444942	0.194555	2.28697	0.0221974	0.368512	APOL2
ENSG00000159720.11	2345.05	0.383457	0.167688	2.28672	0.022212	0.368512	ATP6V0D1
ENSG00000226608.3	216.565	0.47834	0.209217	2.28633	0.0222347	0.368512	FTLP3
ENSG00000166736.11	40.8068	1.0388	0.45439	2.28615	0.0222455	0.368512	HTR3A
ENSG00000130299.16	422.519	-0.33203	0.145257	-2.28581	0.0222655	0.368514	GTPBP3
ENSG00000256948.1	16.6407	1.653	0.723301	2.28536	0.0222917	NA	RP11-598F7.3
ENSG00000283128.1	92.1654	-0.892716	0.390652	-2.28519	0.0223015	0.368781	RP5-912I13.2
ENSG00000169621.9	476.316	-0.284635	0.124576	-2.28483	0.0223226	0.3688	APLF
ENSG00000186431.18	58.066	0.848989	0.371781	2.28357	0.0223966	0.369694	FCAR
ENSG00000127418.14	602.992	-0.468912	0.205393	-2.283	0.0224306	0.369926	FGFRL1
ENSG00000126882.12	373.876	0.579508	0.25395	2.28198	0.0224906	0.369997	FAM78A
ENSG00000011600.11	890.131	0.761571	0.333755	2.28182	0.0224997	0.369997	TYROBP
ENSG00000083799.17	3883.95	0.481199	0.210904	2.28161	0.0225126	0.369997	CYLD
ENSG00000158402.18	253.959	-0.449672	0.197089	-2.28157	0.0225148	0.369997	CDC25C
ENSG00000259531.2	4.35936	-1.81924	0.797605	-2.28088	0.0225555	NA	RP11-295H24.3
ENSG00000157796.17	1058.99	-0.372815	0.163462	-2.28074	0.0225638	0.370292	WDR19
ENSG00000164989.16	650.536	-0.579171	0.253961	-2.28055	0.0225751	0.370292	CCDC171
ENSG00000213015.8	261.607	-0.29151	0.127841	-2.28025	0.0225927	0.370292	ZNF580
ENSG00000186074.18	179.979	0.856742	0.37583	2.2796	0.0226315	0.370385	CD300LF
ENSG00000149201.9	32.7748	-0.675735	0.296476	-2.27922	0.0226537	0.370385	CCDC81
ENSG00000212994.5	3.62772	2.18773	0.959868	2.2792	0.0226554	NA	RPS26P6
ENSG00000172543.7	332.02	0.78355	0.343909	2.27837	0.0227048	0.370385	CTSW
ENSG00000155016.17	910.978	-0.42589	0.18694	-2.27822	0.0227133	0.370385	CYP2U1
ENSG00000170919.15	785.892	-0.360921	0.158425	-2.27818	0.0227158	0.370385	TPT1-AS1
ENSG00000119523.9	1652.46	0.236399	0.103769	2.27814	0.0227183	0.370385	ALG2
ENSG00000249138.1	11.5144	1.26941	0.557361	2.27753	0.0227545	NA	SLED1
ENSG00000106560.10	440.551	0.507678	0.222923	2.27737	0.022764	0.370799	GIMAP2
ENSG00000126461.14	1013.49	-0.278015	0.122099	-2.27696	0.0227884	0.370799	SCAF1
ENSG00000174749.5	726.465	0.584053	0.256566	2.27643	0.0228205	0.370799	C4orf32
ENSG00000198821.10	457.399	0.808383	0.355119	2.27637	0.0228236	0.370799	CD247
ENSG00000269800.1	8.22805	1.28654	0.565256	2.27603	0.022844	NA	PLEKHA3P1
ENSG00000107897.18	1698.67	0.189409	0.0832373	2.27553	0.0228739	0.370929	ACBD5
ENSG00000172379.20	2058.66	-0.296615	0.130365	-2.27526	0.02289	0.370929	ARNT2
ENSG00000145088.8	289.814	0.506646	0.222678	2.27524	0.0228917	0.370929	EAF2
ENSG00000205746.9	1296.91	-0.392912	0.172755	-2.27439	0.0229424	0.371426	RP11-1212A22.1
ENSG00000188779.10	33.6124	-0.821382	0.36133	-2.27322	0.0230129	0.372243	SKOR1
ENSG00000140682.18	478.281	-0.479799	0.211504	-2.26851	0.0232984	0.37623	TGFB1I1
ENSG00000196345.12	129.247	-0.557553	0.245783	-2.26848	0.0233	0.37623	ZKSCAN7
ENSG00000013441.15	7751.89	0.310842	0.13707	2.26776	0.0233439	0.37661	CLK1
ENSG00000232810.3	946.661	0.6326	0.279012	2.26729	0.0233728	0.376748	TNF
ENSG00000276557.1	14.41	1.20414	0.531291	2.26645	0.0234241	NA	TRBV18
ENSG00000100346.17	69.393	0.830906	0.366669	2.26609	0.0234457	0.376974	CACNA1I
ENSG00000167996.15	43567.9	0.340977	0.150485	2.26585	0.0234604	0.376974	FTH1
ENSG00000185664.14	19488.5	-0.510715	0.225436	-2.26545	0.0234852	0.376974	PMEL
ENSG00000196139.13	2170.98	0.579366	0.255755	2.26531	0.0234934	0.376974	AKR1C3
ENSG00000171310.10	2658.81	0.281085	0.124109	2.26483	0.0235232	0.376974	CHST11
ENSG00000135094.10	715.945	1.03977	0.459105	2.26477	0.0235267	0.376974	SDS
ENSG00000273259.3	29.6	-1.15401	0.509595	-2.26456	0.0235397	NA	RP11-986E7.7
ENSG00000228327.3	606.864	-0.301279	0.133042	-2.26454	0.023541	0.376974	RP11-206L10.2
ENSG00000109846.7	2885.47	-0.690173	0.304793	-2.2644	0.0235494	0.376974	CRYAB
ENSG00000186407.6	182.668	0.759443	0.335491	2.26368	0.0235941	0.377363	CD300E
ENSG00000130592.15	1396.98	0.584897	0.25847	2.26292	0.0236405	0.377386	LSP1
ENSG00000179144.4	391.433	0.677823	0.299611	2.26234	0.0236764	0.377386	GIMAP7
ENSG00000115085.13	369.656	0.884861	0.391252	2.26161	0.0237213	0.377386	ZAP70
ENSG00000105647.16	1377.5	-0.380438	0.168221	-2.26154	0.023726	0.377386	PIK3R2
ENSG00000184661.13	746.411	-0.401824	0.177684	-2.26145	0.0237314	0.377386	CDCA2
ENSG00000205220.11	1081.93	0.48448	0.214295	2.26081	0.0237709	0.377386	PSMB10
ENSG00000104343.19	2052.22	0.301531	0.133394	2.26045	0.0237934	0.377386	UBE2W
ENSG00000203943.8	54.7628	-0.621779	0.275132	-2.25993	0.0238255	0.377386	SAMD13
ENSG00000136861.17	3407.62	-0.267828	0.118516	-2.25984	0.0238312	0.377386	CDK5RAP2
ENSG00000179163.11	2079.73	0.532468	0.235692	2.25917	0.0238728	0.377386	FUCA1
ENSG00000262728.5	24.2698	-0.795146	0.352197	-2.25767	0.023966	NA	RP11-1000B6.8
ENSG00000184708.17	740.248	-0.305524	0.135328	-2.25765	0.0239676	0.377386	EIF4ENIF1
ENSG00000197601.12	3304.29	0.132276	0.0585981	2.25735	0.0239863	0.377386	FAR1
ENSG00000135604.9	543.412	0.822148	0.364246	2.25712	0.0240004	0.377386	STX11
ENSG00000147443.12	322.295	0.653944	0.289743	2.25698	0.0240092	0.377386	DOK2
ENSG00000180616.8	593.096	0.668043	0.29604	2.25659	0.0240335	0.377386	SSTR2
ENSG00000197780.9	1043.16	0.348444	0.154413	2.25657	0.0240351	0.377386	TAF13
ENSG00000124126.13	3531.62	0.430685	0.190878	2.25634	0.0240492	0.377386	PREX1
ENSG00000152556.15	2320.22	-0.33817	0.149929	-2.25553	0.0240999	0.377386	PFKM
ENSG00000144712.11	278.938	-0.33309	0.147679	-2.2555	0.024102	0.377386	CAND2
ENSG00000148798.10	393.621	-1.05085	0.465922	-2.25542	0.0241072	0.377386	INA
ENSG00000225630.1	894.138	-0.432211	0.191642	-2.25531	0.0241139	0.377386	MTND2P28
ENSG00000136573.12	51.3241	1.07698	0.477571	2.25513	0.0241251	0.377386	BLK
ENSG00000254325.2	6.7949	1.71596	0.760958	2.255	0.0241334	NA	RP11-318K15.2
ENSG00000165312.6	1784.17	0.506024	0.224413	2.25488	0.0241408	0.377386	OTUD1
ENSG00000266086.1	103.951	-0.485018	0.215131	-2.25452	0.0241635	0.377386	RP11-159D12.5
ENSG00000160179.18	1703	0.526338	0.233463	2.25448	0.0241663	0.377386	ABCG1
ENSG00000140090.17	185.087	0.967179	0.429013	2.25443	0.0241691	0.377386	SLC24A4
ENSG00000182372.9	1300.1	0.337145	0.149553	2.25436	0.0241738	0.377386	CLN8
ENSG00000269918.1	105.734	-0.531413	0.235735	-2.25428	0.0241785	0.377386	AF131215.9
ENSG00000136754.16	2738.86	0.275551	0.122255	2.25391	0.0242018	0.377386	ABI1
ENSG00000100055.20	689.081	0.667303	0.296074	2.25384	0.0242063	0.377386	CYTH4
ENSG00000266923.1	12.9163	1.49942	0.665317	2.25369	0.0242158	NA	RP11-693J15.4
ENSG00000159860.6	26.6835	1.3241	0.587683	2.25309	0.0242534	NA	TCAF2P1
ENSG00000275832.4	1090.45	-0.470553	0.208873	-2.25282	0.0242708	0.378074	ARHGAP23
ENSG00000163683.11	2936.74	0.309619	0.137463	2.25239	0.0242978	0.378177	SMIM14
ENSG00000136869.13	1555.91	0.560709	0.248994	2.2519	0.0243287	0.378203	TLR4
ENSG00000197444.9	372.34	-0.907173	0.402881	-2.25172	0.0243403	0.378203	OGDHL
ENSG00000271856.1	66.8635	1.04447	0.464063	2.25071	0.0244038	0.378716	LINC01215
ENSG00000103353.15	2700	-0.270381	0.12014	-2.25055	0.0244142	0.378716	UBFD1
ENSG00000173391.8	1724.43	0.873019	0.388111	2.2494	0.0244869	0.379233	OLR1
ENSG00000110987.8	632.849	-0.430245	0.191273	-2.24938	0.0244884	0.379233	BCL7A
ENSG00000262075.3	8.15098	-1.39138	0.618703	-2.24886	0.0245213	NA	DKFZP434A062
ENSG00000169403.11	720.247	0.674939	0.300143	2.24872	0.02453	0.37956	PTAFR
ENSG00000203819.6	21.1819	-1.37924	0.613346	-2.24872	0.0245304	NA	HIST2H2BC
ENSG00000135925.8	282.267	-0.724514	0.322291	-2.24801	0.0245753	0.37962	WNT10A
ENSG00000226690.7	10.4489	-1.30323	0.579799	-2.24773	0.0245934	NA	AC005281.1
ENSG00000198786.2	20629.7	-0.541042	0.240733	-2.24748	0.0246096	0.37962	MT-ND5
ENSG00000197721.16	12.9911	1.40556	0.625406	2.24743	0.0246126	NA	CR1L
ENSG00000161640.15	34.5888	0.819249	0.364527	2.24743	0.0246127	0.37962	SIGLEC11
ENSG00000164684.13	4829.36	-0.564424	0.251198	-2.24693	0.0246445	0.37962	ZNF704
ENSG00000083067.22	95.1328	-1.13009	0.503025	-2.24659	0.0246663	0.37962	TRPM3
ENSG00000153201.15	18127.5	0.344454	0.153324	2.24658	0.024667	0.37962	RANBP2
ENSG00000189233.11	88.7171	1.21461	0.540685	2.24642	0.0246772	0.37962	NUGGC
ENSG00000127578.6	71.2857	-0.594621	0.264882	-2.24485	0.0247776	0.380306	WFIKKN1
ENSG00000023892.10	519.569	0.579974	0.25838	2.24466	0.0247902	0.380306	DEF6
ENSG00000134909.18	2475.72	-0.356354	0.15877	-2.24447	0.0248024	0.380306	ARHGAP32
ENSG00000240036.4	6.81308	-1.58716	0.707334	-2.24386	0.0248414	NA	RP11-587D21.1
ENSG00000170264.12	299.547	-0.472051	0.210389	-2.2437	0.0248515	0.380306	FAM161A
ENSG00000268869.5	52.5418	-0.887336	0.39549	-2.24364	0.0248558	0.380306	ESPNP
ENSG00000154118.12	127.463	1.30575	0.582036	2.24341	0.0248703	0.380306	JPH3
ENSG00000257591.5	215.737	-0.372635	0.166117	-2.24321	0.0248831	0.380306	ZNF625
ENSG00000183166.10	92.8587	1.53794	0.68569	2.24291	0.0249028	0.380306	CALN1
ENSG00000046774.9	541.598	-0.842858	0.375856	-2.24251	0.0249287	0.380306	MAGEC2
ENSG00000069956.11	3741.43	0.228372	0.101854	2.24216	0.0249511	0.380306	MAPK6
ENSG00000178573.6	1960.33	0.432303	0.192849	2.24167	0.0249829	0.380306	MAF
ENSG00000133561.15	1142.89	0.589562	0.263055	2.24121	0.0250126	0.380306	GIMAP6
ENSG00000162924.13	4172.13	0.600081	0.267764	2.24108	0.0250211	0.380306	REL
ENSG00000107742.12	6637.9	0.724736	0.32341	2.24092	0.0250315	0.380306	SPOCK2
ENSG00000254445.1	63.7559	-0.788743	0.351975	-2.2409	0.0250324	0.380306	HSPB2-C11orf52
ENSG00000205485.13	253.199	-0.437348	0.19519	-2.24063	0.0250501	0.380306	AC004980.7
ENSG00000188783.5	699.299	-0.691827	0.308818	-2.24024	0.0250754	0.38034	PRELP
ENSG00000189127.7	76.3589	0.882216	0.393884	2.23979	0.0251048	0.38034	ANKRD34B
ENSG00000137337.14	1711.77	-0.407339	0.181876	-2.23965	0.0251139	0.38034	MDC1
ENSG00000260128.6	16.1022	-0.850939	0.380028	-2.23915	0.025146	NA	ULK4P2
ENSG00000260691.5	126.187	0.805985	0.36001	2.23879	0.0251697	0.380791	ANKRD20A1
ENSG00000166833.19	3884.41	-0.432033	0.192999	-2.23852	0.0251869	0.380791	NAV2
ENSG00000196954.13	2575.07	0.327691	0.146433	2.23782	0.0252326	0.380791	CASP4
ENSG00000143819.12	1021.24	0.40934	0.182924	2.23776	0.0252365	0.380791	EPHX1
ENSG00000130477.15	865.099	0.756003	0.337924	2.2372	0.0252734	0.380791	UNC13A
ENSG00000148019.12	1705.56	-0.250067	0.111786	-2.237	0.0252862	0.380791	CEP78
ENSG00000122025.14	47.3889	1.02478	0.458108	2.23698	0.0252875	0.380791	FLT3
ENSG00000204469.12	8199.84	-0.185	0.0827738	-2.235	0.0254172	0.382434	PRRC2A
ENSG00000072422.16	1075.06	-0.398358	0.178295	-2.23427	0.0254653	0.382848	RHOBTB1
ENSG00000175548.8	984.489	0.254426	0.113924	2.23331	0.0255287	0.38299	ALG10B
ENSG00000172167.7	594.623	-0.386968	0.173305	-2.23288	0.0255572	0.38299	MTBP
ENSG00000162747.9	209.092	0.582283	0.2608	2.23268	0.0255702	0.38299	FCGR3B
ENSG00000181007.8	451.775	-0.323877	0.145065	-2.23263	0.0255735	0.38299	ZFP82
ENSG00000086730.16	425.503	0.589529	0.26406	2.23256	0.0255781	0.38299	LAT2
ENSG00000264230.7	154.729	-1.0685	0.478737	-2.23191	0.0256211	0.383324	ANXA8L1
ENSG00000230747.1	11.2495	1.16527	0.52237	2.23073	0.0256989	NA	AC021188.4
ENSG00000165912.15	486.756	-0.457235	0.204976	-2.23068	0.0257026	0.384068	PACSIN3
ENSG00000075461.5	247.935	-0.625956	0.280674	-2.23019	0.0257349	0.384068	CACNG4
ENSG00000104973.16	867.472	-0.204218	0.091577	-2.23001	0.0257465	0.384068	MED25
ENSG00000264940.4	527.399	-0.72321	0.324323	-2.22991	0.0257537	0.384068	SNORD3C
ENSG00000185219.16	1741.09	-0.309375	0.138794	-2.22902	0.0258124	0.384262	ZNF445
ENSG00000270069.1	706.523	0.647372	0.290475	2.22867	0.0258359	0.384262	MIR222HG
ENSG00000179674.3	200.603	1.09284	0.490418	2.22838	0.0258551	0.384262	ARL14
ENSG00000167930.15	1917.46	-0.269041	0.120745	-2.22816	0.0258695	0.384262	FAM234A
ENSG00000183426.16	2306.37	-0.370122	0.166111	-2.22815	0.0258704	0.384262	NPIPA1
ENSG00000237484.5	24.9199	0.931035	0.418062	2.22702	0.0259457	NA	LINC01684
ENSG00000134253.9	283.303	-0.395466	0.177594	-2.22679	0.0259611	0.384838	TRIM45
ENSG00000182150.15	2309.21	-0.269114	0.120866	-2.22655	0.0259772	0.384838	ERCC6L2
ENSG00000148337.20	1539.88	-0.225089	0.101097	-2.22645	0.025984	0.384838	CIZ1
ENSG00000101336.13	748.353	0.610062	0.274022	2.22633	0.0259922	0.384838	HCK
ENSG00000108448.20	199.264	-0.456407	0.205134	-2.22492	0.0260865	0.385926	TRIM16L
ENSG00000197928.10	363.812	-0.40756	0.183226	-2.22436	0.0261241	0.386174	ZNF677
ENSG00000182541.17	2196.65	0.294897	0.132637	2.22334	0.0261931	0.386666	LIMK2
ENSG00000167525.13	69.2059	-0.445204	0.200249	-2.22325	0.0261991	0.386666	PROCA1
ENSG00000168993.14	193.627	0.663051	0.298312	2.22267	0.0262378	0.38693	CPLX1
ENSG00000280018.3	235.598	-0.512042	0.230474	-2.22169	0.0263042	0.387521	CH507-154B10.2
ENSG00000135931.17	602.504	-0.274877	0.123737	-2.22146	0.0263197	0.387521	ARMC9
ENSG00000266074.8	1604.34	-0.454293	0.204652	-2.21983	0.0264302	0.388549	BAHCC1
ENSG00000010292.12	3447.89	-0.250671	0.112942	-2.21947	0.0264549	0.388549	NCAPD2
ENSG00000196169.14	380.619	0.932367	0.420315	2.21826	0.0265373	0.388549	KIF19
ENSG00000278733.1	12.681	-1.29636	0.58443	-2.21817	0.0265435	NA	RP11-425D17.1
ENSG00000211891.5	1.9558	2.49664	1.12571	2.21785	0.0265653	NA	IGHE
ENSG00000078295.16	170.933	-0.620453	0.279787	-2.21759	0.0265829	0.388549	ADCY2
ENSG00000148297.15	1055.6	-0.308453	0.139108	-2.21736	0.0265986	0.388549	MED22
ENSG00000102879.15	1313.17	0.618199	0.27882	2.2172	0.0266097	0.388549	CORO1A
ENSG00000184937.13	527.151	0.844875	0.3811	2.21694	0.0266274	0.388549	WT1
ENSG00000122733.12	47.3525	-1.10161	0.497001	-2.21651	0.0266567	0.388549	PHF24
ENSG00000164935.6	35.2743	1.2726	0.574171	2.21642	0.026663	0.388549	DCSTAMP
ENSG00000172572.6	2684.37	-0.583719	0.263362	-2.21641	0.0266633	0.388549	PDE3A
ENSG00000128683.13	254.264	0.834082	0.376347	2.21626	0.0266737	0.388549	GAD1
ENSG00000165197.4	111.014	-0.614588	0.27732	-2.21617	0.0266798	0.388549	VEGFD
ENSG00000110324.10	2507.1	0.711798	0.321278	2.21552	0.0267242	0.388549	IL10RA
ENSG00000256235.1	521.855	0.686197	0.309755	2.21529	0.0267403	0.388549	SMIM3
ENSG00000065675.14	411.527	0.642382	0.289983	2.21524	0.0267434	0.388549	PRKCQ
ENSG00000086619.13	1228.58	0.385343	0.173968	2.21502	0.0267588	0.388549	ERO1B
ENSG00000162004.16	136.808	-0.45861	0.20705	-2.21498	0.0267617	0.388549	CCDC78
ENSG00000157992.12	260.656	0.356109	0.160779	2.2149	0.0267668	0.388549	KRTCAP3
ENSG00000172594.12	667.807	0.492436	0.222404	2.21414	0.0268188	0.388615	SMPDL3A
ENSG00000111885.6	4160.11	0.513483	0.231939	2.21387	0.0268378	0.388615	MAN1A1
ENSG00000142188.16	1543.79	0.231169	0.104429	2.21364	0.0268533	0.388615	TMEM50B
ENSG00000077147.14	12844.8	0.186667	0.0843267	2.21362	0.0268553	0.388615	TM9SF3
ENSG00000200488.1	137.682	-0.454918	0.205557	-2.2131	0.0268908	0.388826	RN7SKP203
ENSG00000240758.2	12.4067	-1.40094	0.633243	-2.21232	0.0269445	NA	RP11-155G14.6
ENSG00000278231.1	18.6361	0.825215	0.373018	2.21226	0.0269484	NA	RP5-906C1.1
ENSG00000179119.14	2738.67	0.308217	0.139336	2.21205	0.0269633	0.389317	SPTY2D1
ENSG00000174032.16	682.274	0.308983	0.139685	2.212	0.0269668	0.389317	SLC25A30
ENSG00000081913.13	1459.45	-0.336703	0.15228	-2.21109	0.0270299	0.389537	PHLPP1
ENSG00000173611.17	970.227	-0.387253	0.175173	-2.21069	0.0270574	0.389537	SCAI
ENSG00000186448.14	1109.9	-0.286602	0.129646	-2.21065	0.0270601	0.389537	ZNF197
ENSG00000185436.11	313.873	0.462156	0.209072	2.21051	0.0270695	0.389537	IFNLR1
ENSG00000043093.13	2908.75	0.255002	0.115372	2.21026	0.0270871	0.389537	DCUN1D1
ENSG00000179583.18	2395.42	0.709529	0.321081	2.20982	0.0271179	0.389678	CIITA
ENSG00000161958.10	154.843	0.666406	0.301773	2.20831	0.0272229	0.390866	FGF11
ENSG00000144481.16	90.353	-1.01256	0.458613	-2.20789	0.0272523	0.390866	TRPM8
ENSG00000282639.1	106.533	1.89889	0.860144	2.20764	0.0272696	0.390866	IGHV3-64D
ENSG00000254101.5	45.4027	-0.940454	0.426043	-2.20742	0.0272849	0.390866	LINC02055
ENSG00000067445.20	508.413	-0.466143	0.211202	-2.2071	0.0273072	0.390882	TRO
ENSG00000164187.6	2415.97	0.222259	0.100738	2.20631	0.0273624	0.391033	LMBRD2
ENSG00000169550.12	262.742	-0.915839	0.415147	-2.20606	0.0273797	0.391033	MUC15
ENSG00000166788.9	554.669	-0.307199	0.139272	-2.20574	0.027402	0.391033	SAAL1
ENSG00000139626.15	582.031	0.647135	0.293387	2.20574	0.027402	0.391033	ITGB7
ENSG00000132465.10	7161.35	0.966785	0.43848	2.20485	0.0274643	0.39162	JCHAIN
ENSG00000135409.10	20.6749	-1.25201	0.568042	-2.20408	0.0275186	NA	AMHR2
ENSG00000173588.14	844.275	-0.435345	0.197576	-2.20343	0.0275643	0.392743	CEP83
ENSG00000144959.9	1843.8	0.586198	0.266141	2.20259	0.0276239	0.393291	NCEH1
ENSG00000183150.7	125.719	-0.504099	0.228903	-2.20224	0.0276485	0.393338	GPR19
ENSG00000167851.13	416.994	0.581134	0.26396	2.2016	0.0276937	0.39364	CD300A
ENSG00000169951.9	355.153	-0.248944	0.113088	-2.20134	0.0277121	0.39364	ZNF764
ENSG00000234431.2	5.99546	1.88097	0.854559	2.2011	0.0277292	NA	AC007283.5
ENSG00000105672.14	15.2377	-0.933094	0.42401	-2.20064	0.0277614	NA	ETV2
ENSG00000278224.5	74.9325	-1.13587	0.516239	-2.20027	0.0277874	0.394407	PRICKLE4
ENSG00000269952.1	44.7592	0.974545	0.443268	2.19855	0.0279101	0.395845	RP11-324I22.3
ENSG00000126705.13	1120.21	-0.331819	0.150967	-2.19796	0.0279516	0.396131	AHDC1
ENSG00000104164.10	2754.76	0.278289	0.126654	2.19725	0.0280029	0.396421	BLOC1S6
ENSG00000176485.11	724.363	0.376232	0.171244	2.19705	0.0280171	0.396421	PLA2G16
ENSG00000138964.16	574.193	0.668718	0.304409	2.19678	0.0280363	0.396421	PARVG
ENSG00000184154.13	306.247	0.333684	0.151926	2.19636	0.0280661	0.396541	LRTOMT
ENSG00000167618.9	13.2326	1.19332	0.54358	2.19531	0.0281415	NA	LAIR2
ENSG00000198535.5	1285.71	0.971073	0.442344	2.19529	0.0281427	0.397297	C2CD4A
ENSG00000148719.14	1311.03	0.158272	0.0721071	2.19496	0.0281668	0.397297	DNAJB12
ENSG00000106689.10	95.69	-0.705832	0.321605	-2.19472	0.0281839	0.397297	LHX2
ENSG00000154553.13	2834.67	-0.501839	0.228751	-2.19382	0.0282483	0.397612	PDLIM3
ENSG00000182585.9	101.634	1.105	0.503748	2.19356	0.0282671	0.397612	EPGN
ENSG00000262222.1	39.4407	0.828923	0.377898	2.19351	0.0282706	0.397612	RP11-876N24.4
ENSG00000273011.1	4.82117	-2.04614	0.93291	-2.19329	0.0282867	NA	RP11-728K20.3
ENSG00000257950.3	12.6945	1.64463	0.750051	2.19269	0.0283297	NA	P2RX5-TAX1BP3
ENSG00000086289.11	386.939	0.4979	0.227122	2.19222	0.0283639	0.398368	EPDR1
ENSG00000179630.10	819.174	0.476272	0.217275	2.19202	0.0283778	0.398368	LACC1
ENSG00000121380.12	171.978	0.9842	0.449023	2.19187	0.0283888	0.398368	BCL2L14
ENSG00000167483.17	133.024	0.848278	0.387087	2.19144	0.0284198	0.398501	FAM129C
ENSG00000164107.8	136.988	-0.82441	0.376345	-2.19057	0.0284827	0.398707	HAND2
ENSG00000261373.1	71.8376	-0.707347	0.322909	-2.19054	0.0284849	0.398707	VPS9D1-AS1
ENSG00000105409.16	187.845	0.618051	0.28217	2.19035	0.028499	0.398707	ATP1A3
ENSG00000004809.13	6.33842	1.41332	0.645478	2.18957	0.0285557	NA	SLC22A16
ENSG00000051108.14	5741.6	0.428073	0.195557	2.18899	0.0285974	0.399379	HERPUD1
ENSG00000105501.12	33.8868	1.10895	0.506639	2.18883	0.0286092	0.399379	SIGLEC5
ENSG00000189367.14	539.019	-0.607377	0.277551	-2.18835	0.0286443	0.399379	KIAA0408
ENSG00000169330.8	431.381	-0.523174	0.239087	-2.18821	0.028654	0.399379	KIAA1024
ENSG00000247373.3	89.4382	-0.493829	0.225718	-2.18782	0.0286829	0.399379	RP11-486O12.2
ENSG00000122783.16	1040.73	-0.252566	0.115443	-2.1878	0.0286845	0.399379	C7orf49
ENSG00000165072.9	419.945	-0.800643	0.365989	-2.18761	0.0286979	0.399379	MAMDC2
ENSG00000278129.1	882.687	-0.337302	0.154236	-2.18692	0.0287483	0.399545	ZNF8
ENSG00000143153.12	7283.59	0.410345	0.187652	2.18673	0.0287621	0.399545	ATP1B1
ENSG00000172171.10	307.44	-0.256992	0.117533	-2.18656	0.0287745	0.399545	TEFM
ENSG00000234906.9	537.739	0.971757	0.444626	2.18556	0.0288479	0.400265	APOC2
ENSG00000279138.1	19.1787	-0.999098	0.457202	-2.18525	0.0288708	NA	KB-1742H10.3
ENSG00000175832.12	589.038	-0.474104	0.216997	-2.18484	0.0289009	0.400401	ETV4
ENSG00000167700.8	300.586	-0.544843	0.249375	-2.18484	0.0289009	0.400401	MFSD3
ENSG00000167207.11	334.41	0.699867	0.320617	2.18287	0.0290451	0.402098	NOD2
ENSG00000168710.17	5016.45	0.197571	0.0905356	2.18225	0.029091	0.402248	AHCYL1
ENSG00000223756.6	28.3261	-0.93344	0.427771	-2.1821	0.029102	NA	TSSC2
ENSG00000183864.4	2627	0.369815	0.169486	2.18198	0.029111	0.402248	TOB2
ENSG00000263412.1	46.7546	-0.600697	0.275316	-2.18184	0.029121	0.402248	RP5-890E16.2
ENSG00000105726.16	1559.56	-0.224326	0.102842	-2.18127	0.0291631	0.402529	ATP13A1
ENSG00000257139.1	9.53957	-1.11002	0.508963	-2.18094	0.0291875	NA	RP11-320P7.2
ENSG00000162437.14	1041.91	-0.228837	0.104955	-2.18033	0.0292328	0.40319	RAVER2
ENSG00000273213.1	15.1688	1.11266	0.510437	2.17982	0.0292709	NA	RP5-998N21.10
ENSG00000107165.12	10625.2	-0.939208	0.430919	-2.17955	0.029291	0.403693	TYRP1
ENSG00000228623.5	185.391	-0.75608	0.347043	-2.17863	0.0293589	0.404328	ZNF883
ENSG00000248515.1	13.055	-1.09601	0.503422	-2.17712	0.0294719	NA	RP11-608O21.1
ENSG00000234882.1	103.122	-0.441725	0.202968	-2.17633	0.0295306	0.406391	EIF3EP1
ENSG00000139351.14	10.9347	-1.07302	0.493071	-2.17621	0.0295399	NA	SYCP3
ENSG00000182183.14	27.5349	0.758576	0.348595	2.17609	0.0295484	NA	FAM159A
ENSG00000255987.1	32.7711	0.92023	0.422982	2.17558	0.0295868	0.406668	TOMM20P2
ENSG00000158714.10	462.862	0.882125	0.405486	2.17547	0.0295946	0.406668	SLAMF8
ENSG00000198355.4	4289.35	0.629545	0.289429	2.17513	0.0296206	0.406724	PIM3
ENSG00000242076.2	1117.11	1.54201	0.709032	2.17481	0.029644	0.406744	IGKV1-33
ENSG00000150051.13	13.658	1.42625	0.655901	2.17449	0.0296681	NA	MKX
ENSG00000153395.9	3656.36	0.325283	0.14961	2.17421	0.0296894	0.40682	LPCAT1
ENSG00000181788.3	1461.38	0.312362	0.143716	2.17346	0.0297454	0.40682	SIAH2
ENSG00000078018.19	1974.8	-0.348888	0.160523	-2.17344	0.0297469	0.40682	MAP2
ENSG00000157927.16	80.5759	-0.706078	0.324878	-2.17336	0.0297529	0.40682	RADIL
ENSG00000160326.13	211.329	0.457547	0.210533	2.17328	0.0297593	0.40682	SLC2A6
ENSG00000144407.9	67.2235	0.858527	0.395104	2.17292	0.0297865	0.406848	PTH2R
ENSG00000143384.12	37832.6	0.331673	0.152657	2.17267	0.0298053	0.406848	MCL1
ENSG00000115107.19	1276.81	0.334708	0.154095	2.17209	0.0298492	0.407148	STEAP3
ENSG00000284024.1	637.047	0.334819	0.154216	2.1711	0.0299236	0.407864	RP11-398C13.8
ENSG00000146352.12	64.6962	-1.7753	0.817807	-2.1708	0.0299463	0.407873	CLVS2
ENSG00000160185.14	153.015	0.837106	0.385773	2.16994	0.0300111	0.408455	UBASH3A
ENSG00000187116.13	96.5883	0.631422	0.291081	2.16923	0.0300651	0.40889	LILRA5
ENSG00000224796.1	13.0807	1.25804	0.57997	2.16914	0.0300717	NA	RPL32P1
ENSG00000247595.4	19.2178	-0.633532	0.2921	-2.16889	0.0300911	NA	SPTY2D1-AS1
ENSG00000037749.11	1753.27	0.199132	0.0918398	2.16826	0.030139	0.409423	MFAP3
ENSG00000196329.11	739.678	0.618846	0.285428	2.16813	0.0301485	0.409423	GIMAP5
ENSG00000188033.9	439.465	-0.310424	0.14322	-2.16746	0.0301996	0.409817	ZNF490
ENSG00000182162.10	532.952	0.875501	0.404216	2.16592	0.0303169	0.411108	P2RY8
ENSG00000196503.3	30.1029	-0.828564	0.38259	-2.16567	0.0303361	NA	ARL9
ENSG00000236496.2	5.7685	-1.26225	0.583215	-2.1643	0.0304417	NA	GPS2P1
ENSG00000100302.6	185.345	0.60018	0.277358	2.16391	0.0304711	0.412896	RASD2
ENSG00000164106.7	91.9621	-1.13666	0.525415	-2.16336	0.0305136	0.413098	SCRG1
ENSG00000275302.1	2160.87	0.603636	0.279056	2.16314	0.0305305	0.413098	CCL4
ENSG00000162929.13	675.058	-0.331763	0.153447	-2.16206	0.0306132	0.413156	KIAA1841
ENSG00000007402.11	700.407	0.549897	0.254352	2.16195	0.0306218	0.413156	CACNA2D2
ENSG00000188786.9	1074.27	0.445398	0.206018	2.16194	0.0306231	0.413156	MTF1
ENSG00000154079.5	260.034	-0.299415	0.138504	-2.16178	0.0306353	0.413156	SDHAF4
ENSG00000125484.11	2649.97	-0.232991	0.107791	-2.1615	0.0306567	0.413156	GTF3C4
ENSG00000248477.6	45.0268	1.23063	0.56938	2.16135	0.0306685	0.413156	RP11-848G14.2
ENSG00000251517.1	6.39553	1.82278	0.843356	2.16134	0.0306691	NA	RP11-109E24.1
ENSG00000065923.9	1845.81	0.629143	0.29115	2.16089	0.0307042	0.413336	SLC9A7
ENSG00000120800.4	2708.03	-0.252641	0.11696	-2.16006	0.0307681	0.413661	UTP20
ENSG00000183773.15	104.35	0.61049	0.282635	2.16	0.030773	0.413661	AIFM3
ENSG00000281937.1	17.0124	1.25147	0.579412	2.1599	0.0307805	NA	RP3-510D11.4
ENSG00000103599.19	160.346	-0.457084	0.211653	-2.1596	0.030804	0.41376	IQCH
ENSG00000158525.15	16.8677	1.5469	0.716296	2.15958	0.0308054	NA	CPA5
ENSG00000231106.2	19.4713	0.940813	0.435657	2.15953	0.0308092	NA	LINC01436
ENSG00000153234.13	5330.44	0.648839	0.300509	2.15913	0.0308397	0.41376	NR4A2
ENSG00000153292.15	213.858	0.962107	0.445619	2.15904	0.0308473	0.41376	ADGRF1
ENSG00000128652.11	138.187	-0.64355	0.298132	-2.15861	0.0308805	0.413905	HOXD3
ENSG00000168685.14	2497.42	0.728774	0.337733	2.15784	0.0309404	0.414025	IL7R
ENSG00000279069.1	56.0276	-0.517534	0.239854	-2.1577	0.0309508	0.414025	RP11-159D12.6
ENSG00000239626.1	43.6499	-0.471249	0.21841	-2.15763	0.0309564	0.414025	RPSAP41
ENSG00000064601.16	7769.81	0.319724	0.148216	2.15715	0.0309939	0.414144	CTSA
ENSG00000185189.17	2105.45	-0.387824	0.179832	-2.15659	0.0310378	0.414144	NRBP2
ENSG00000117758.13	2289.08	0.229327	0.106341	2.15651	0.0310436	0.414144	STX12
ENSG00000144036.15	1760.21	-0.398202	0.184663	-2.15637	0.0310547	0.414144	EXOC6B
ENSG00000169583.12	62.2622	0.963273	0.446842	2.15574	0.0311042	0.414303	CLIC3
ENSG00000100911.15	4242.21	0.39758	0.184455	2.15543	0.0311284	0.414303	PSME2
ENSG00000265808.3	4521.81	0.240041	0.111378	2.1552	0.0311463	0.414303	SEC22B
ENSG00000181264.8	337.151	-0.324319	0.150491	-2.15507	0.031156	0.414303	TMEM136
ENSG00000276410.3	374.915	-0.622402	0.288897	-2.1544	0.0312084	0.414703	HIST1H2BB
ENSG00000173068.17	991.304	-0.399307	0.18537	-2.15411	0.0312317	0.414715	BNC2
ENSG00000246560.2	29.8351	-0.529171	0.24568	-2.1539	0.0312477	NA	RP11-10L12.4
ENSG00000267120.3	25.9599	1.24274	0.577107	2.15339	0.0312878	NA	AD000671.6
ENSG00000232433.2	34.4845	1.41441	0.657001	2.15283	0.0313322	0.415749	GXYLT1P3
ENSG00000280113.2	2.77538	-2.09625	0.973744	-2.15277	0.0313369	NA	RP11-84A14.7
ENSG00000064270.12	612.091	0.561823	0.261071	2.152	0.0313977	0.415749	ATP2C2
ENSG00000187068.2	589.398	-0.616296	0.286436	-2.1516	0.0314289	0.415749	C3orf70
ENSG00000181638.17	474.058	-0.387218	0.179987	-2.15137	0.0314472	0.415749	ZFP41
ENSG00000141376.22	1399.57	-0.345212	0.160463	-2.15135	0.0314483	0.415749	BCAS3
ENSG00000077150.18	1990.53	0.492353	0.228879	2.15114	0.0314649	0.415749	NFKB2
ENSG00000181392.14	106.34	0.456852	0.21238	2.15111	0.0314677	0.415749	SYNE4
ENSG00000104689.9	582.419	0.484605	0.22531	2.15084	0.031489	0.415749	TNFRSF10A
ENSG00000054690.13	1488.67	-0.365186	0.169817	-2.15047	0.0315179	0.415834	PLEKHH1
ENSG00000253317.1	19.2355	-1.72022	0.79997	-2.15035	0.0315272	NA	RP11-142A23.1
ENSG00000127364.3	59.795	-0.805102	0.37453	-2.14963	0.0315841	0.416146	TAS2R4
ENSG00000169989.2	53.3666	-0.523413	0.243493	-2.14961	0.0315864	0.416146	TIGD4
ENSG00000251141.5	55.4661	-0.583644	0.271696	-2.14815	0.031702	0.417372	RP11-53O19.1
ENSG00000229273.1	9.34331	-1.574	0.732801	-2.14793	0.0317196	NA	RP11-104G3.2
ENSG00000160570.13	844.103	0.38358	0.178604	2.14766	0.0317411	0.417591	DEDD2
ENSG00000272631.1	73.0503	-0.524924	0.244482	-2.14709	0.0317865	0.417661	RP11-359E3.4
ENSG00000151320.10	3022.48	-0.462636	0.215478	-2.14702	0.0317915	0.417661	AKAP6
ENSG00000121858.10	3896.66	0.596166	0.277733	2.14655	0.0318294	0.417862	TNFSF10
ENSG00000135047.14	6098.14	0.318531	0.148527	2.1446	0.0319851	0.419487	CTSL
ENSG00000171469.10	1212.88	-0.187663	0.087512	-2.14443	0.0319984	0.419487	ZNF561
ENSG00000198785.4	47.5542	1.07908	0.503325	2.14391	0.0320401	0.419736	GRIN3A
ENSG00000124783.12	7117.88	0.204856	0.0955707	2.14351	0.0320724	0.419795	SSR1
ENSG00000134184.12	177.538	0.709261	0.330922	2.14329	0.0320899	0.419795	GSTM1
ENSG00000234663.5	34.7839	1.07739	0.50275	2.143	0.0321135	0.419808	LINC01934
ENSG00000225383.7	38.4966	1.02296	0.477482	2.14241	0.0321604	0.419861	SFTA1P
ENSG00000136167.13	9769.1	0.690748	0.322434	2.1423	0.0321696	0.419861	LCP1
ENSG00000134317.17	1180.69	0.532707	0.248685	2.1421	0.0321855	0.419861	GRHL1
ENSG00000108379.9	50.9995	-0.678704	0.316907	-2.14165	0.0322215	0.419973	WNT3
ENSG00000211666.2	2467	1.49258	0.697001	2.14143	0.0322394	0.419973	IGLV2-14
ENSG00000242808.7	33.4926	-1.0961	0.511968	-2.14096	0.0322769	0.420166	SOX2-OT
ENSG00000274093.1	29.041	1.23673	0.577746	2.14061	0.0323053	NA	RP11-140H17.2
ENSG00000107099.15	3347.55	0.607024	0.283631	2.14019	0.0323396	0.420345	DOCK8
ENSG00000211801.3	14.4596	1.08501	0.506973	2.14016	0.0323415	NA	TRAV21
ENSG00000183762.12	2052.2	-0.304332	0.142207	-2.14006	0.0323499	0.420345	KREMEN1
ENSG00000112195.8	20.3628	0.892459	0.417094	2.13971	0.0323785	NA	TREML2
ENSG00000211938.2	1043.32	1.63797	0.765519	2.13968	0.0323804	0.420345	IGHV3-7
ENSG00000104738.16	6458.48	-0.35319	0.165067	-2.13967	0.0323813	0.420345	MCM4
ENSG00000080224.17	41.5004	-0.788247	0.368456	-2.13932	0.0324095	0.420416	EPHA6
ENSG00000171291.8	470.013	-0.382495	0.178818	-2.13902	0.0324337	0.420436	ZNF439
ENSG00000133246.11	31.2127	0.81445	0.380822	2.13866	0.032463	NA	PRAM1
ENSG00000253943.1	7.32242	1.28311	0.600029	2.13842	0.0324826	NA	KRT18P37
ENSG00000283108.1	4.63464	-2.08292	0.97406	-2.13839	0.0324855	NA	CTC-325H20.8
ENSG00000217801.9	32.6394	0.680465	0.318274	2.13798	0.032518	0.421234	RP11-465B22.3
ENSG00000165259.13	249.847	-0.356424	0.166773	-2.13719	0.0325829	0.42178	HDX
ENSG00000018236.14	432.881	-0.685586	0.321044	-2.13549	0.0327213	0.422734	CNTN1
ENSG00000050030.13	508.087	0.696103	0.32602	2.13515	0.0327485	0.422734	KIAA2022
ENSG00000130338.12	6886.21	-0.276654	0.129603	-2.13462	0.032792	0.422734	TULP4
ENSG00000004846.16	1333.46	-0.913466	0.42794	-2.13456	0.0327968	0.422734	ABCB5
ENSG00000121316.10	1522.05	0.490358	0.22975	2.13431	0.0328175	0.422734	PLBD1
ENSG00000100060.17	327.443	0.582041	0.272799	2.13359	0.0328765	0.422734	MFNG
ENSG00000073861.2	138.531	0.85772	0.402018	2.13354	0.0328807	0.422734	TBX21
ENSG00000111275.12	3256.17	0.572173	0.268214	2.13327	0.0329024	0.422734	ALDH2
ENSG00000172057.9	2006.71	0.331297	0.155319	2.13301	0.0329235	0.422734	ORMDL3
ENSG00000174498.13	47.9705	-1.13565	0.532434	-2.13294	0.0329298	0.422734	IGDCC3
ENSG00000205045.8	433.498	0.73554	0.344903	2.1326	0.0329575	0.422734	SLFN12L
ENSG00000137135.17	202.884	-0.437264	0.2051	-2.13195	0.0330109	0.422734	ARHGEF39
ENSG00000264754.1	4.18097	2.23272	1.04734	2.13181	0.0330228	NA	CTD-2653B5.1
ENSG00000130066.16	14050.7	0.438437	0.205692	2.13152	0.0330467	0.422734	SAT1
ENSG00000112782.15	707.088	0.594417	0.278871	2.13151	0.033047	0.422734	CLIC5
ENSG00000182963.9	1811.45	-0.49752	0.233431	-2.13134	0.0330615	0.422734	GJC1
ENSG00000113360.16	2229.35	-0.349426	0.163953	-2.13125	0.0330685	0.422734	DROSHA
ENSG00000104852.14	4128.82	-0.215889	0.101299	-2.1312	0.0330725	0.422734	SNRNP70
ENSG00000139193.3	182.447	0.868633	0.407583	2.13118	0.0330741	0.422734	CD27
ENSG00000170624.13	1196.8	-0.59238	0.278053	-2.13046	0.0331338	0.422734	SGCD
ENSG00000275385.1	1050.1	0.81515	0.382665	2.13019	0.0331559	0.422734	CCL18
ENSG00000143556.8	1734.14	-1.67324	0.785534	-2.13006	0.0331666	0.422734	S100A7
ENSG00000137185.11	483.659	-0.185013	0.0868635	-2.12993	0.0331777	0.422734	ZSCAN9
ENSG00000055957.10	107.961	1.53909	0.722679	2.1297	0.0331966	0.422734	ITIH1
ENSG00000170629.14	355.101	-0.354648	0.166541	-2.12949	0.0332136	0.422734	DPY19L2P2
ENSG00000185156.5	34.1704	0.928361	0.435987	2.12933	0.0332267	0.422734	MFSD6L
ENSG00000105576.15	2677.83	-0.259195	0.121788	-2.12825	0.0333168	0.423428	TNPO2
ENSG00000242616.3	1467.08	0.392443	0.184415	2.12805	0.0333332	0.423428	GNG10
ENSG00000080007.7	122.468	-0.584397	0.274642	-2.12785	0.0333498	0.423428	DDX43
ENSG00000166002.6	278.295	0.607689	0.285652	2.12738	0.0333886	0.423631	SMCO4
ENSG00000247828.7	331.343	-0.368148	0.173125	-2.12649	0.0334629	0.423785	TMEM161B-AS1
ENSG00000181894.14	696.113	-0.214408	0.100836	-2.1263	0.0334782	0.423785	ZNF329
ENSG00000153107.11	3013.03	-0.289598	0.136245	-2.12556	0.0335395	0.423785	ANAPC1
ENSG00000281162.2	23.7836	0.977667	0.459964	2.12553	0.0335425	NA	LINC01127
ENSG00000138780.14	695.965	-0.265141	0.124755	-2.12528	0.0335629	0.423785	GSTCD
ENSG00000175471.19	662.38	0.644537	0.303314	2.12498	0.0335881	0.423785	MCTP1
ENSG00000260644.6	125.937	-0.527978	0.248512	-2.12456	0.0336236	0.423785	HERC2P5
ENSG00000244694.7	246.399	-0.635162	0.298974	-2.12448	0.0336304	0.423785	PTCHD4
ENSG00000168243.10	1448.87	0.699123	0.329171	2.12389	0.0336793	0.423785	GNG4
ENSG00000179240.9	201.789	-0.577162	0.271754	-2.12384	0.0336835	0.423785	RP11-111M22.2
ENSG00000157227.12	8779.81	-0.376032	0.177061	-2.12374	0.0336921	0.423785	MMP14
ENSG00000272341.1	91.4225	0.435655	0.205142	2.12367	0.0336976	0.423785	RP1-151F17.2
ENSG00000111801.15	2022.81	0.436318	0.205478	2.12343	0.0337177	0.423785	BTN3A3
ENSG00000162636.15	2535.17	0.220799	0.10399	2.12326	0.0337319	0.423785	FAM102B
ENSG00000116489.12	6276.42	0.220244	0.103739	2.12307	0.0337482	0.423785	CAPZA1
ENSG00000129474.15	610.97	-0.372255	0.175354	-2.12288	0.0337641	0.423785	AJUBA
ENSG00000164830.18	2478.35	-0.237012	0.111648	-2.12285	0.0337666	0.423785	OXR1
ENSG00000143994.13	8.85557	1.05191	0.495578	2.1226	0.0337876	NA	ABHD1
ENSG00000149633.11	613.414	-0.587002	0.276581	-2.12235	0.033808	0.424018	KIAA1755
ENSG00000282393.1	309.496	-0.288321	0.135881	-2.12187	0.0338484	0.424195	CTD-3113P16.11
ENSG00000163961.4	2560.67	0.24722	0.116541	2.12132	0.0338953	0.424195	RNF168
ENSG00000138587.5	243.121	-0.373486	0.17608	-2.12112	0.0339119	0.424195	MNS1
ENSG00000182149.20	4697.27	0.131903	0.0621928	2.12087	0.033933	0.424195	IST1
ENSG00000185900.9	1033.45	-0.271976	0.12824	-2.12083	0.0339365	0.424195	POMK
ENSG00000197813.5	40.267	-0.609329	0.28756	-2.11897	0.0340933	0.425822	CTC-301O7.4
ENSG00000025434.18	695.022	0.53348	0.25185	2.11824	0.0341544	0.425822	NR1H3
ENSG00000147036.11	69.8151	0.652409	0.308011	2.11814	0.0341635	0.425822	LANCL3
ENSG00000160712.12	1776.28	0.40457	0.19102	2.11795	0.0341793	0.425822	IL6R
ENSG00000125375.14	717.133	-0.357482	0.168789	-2.11792	0.0341816	0.425822	ATP5S
ENSG00000011243.17	1891.75	-0.150434	0.0710457	-2.11742	0.0342239	0.426032	AKAP8L
ENSG00000049246.14	1874.78	-0.198901	0.0939461	-2.11718	0.0342444	0.426032	PER3
ENSG00000122068.12	4613.64	0.338114	0.159739	2.11666	0.0342885	0.426295	FYTTD1
ENSG00000179943.7	245.584	-0.219165	0.103557	-2.11637	0.0343135	0.42632	FIZ1
ENSG00000184261.4	15.7078	0.996378	0.470841	2.11616	0.0343308	NA	KCNK12
ENSG00000218027.2	7.16843	-1.07706	0.509045	-2.11585	0.0343578	NA	RP11-157J24.1
ENSG00000163006.11	460.512	-0.264943	0.125239	-2.11549	0.0343881	0.42696	CCDC138
ENSG00000196810.4	527.05	-0.306012	0.144688	-2.11498	0.0344314	0.427213	CTBP1-AS2
ENSG00000198624.12	800.335	0.606946	0.287065	2.11431	0.0344886	0.427446	CCDC69
ENSG00000166946.13	1626.26	0.257135	0.121627	2.11412	0.0345047	0.427446	CCNDBP1
ENSG00000188343.12	553.376	-0.397412	0.187995	-2.11395	0.0345195	0.427446	FAM92A
ENSG00000085999.11	378.303	-0.407085	0.19265	-2.11308	0.0345936	0.428078	RAD54L
ENSG00000089335.20	1186.19	-0.245331	0.116175	-2.11173	0.0347097	0.429004	ZNF302
ENSG00000109323.8	1403.8	0.359645	0.170329	2.11147	0.0347315	0.429004	MANBA
ENSG00000162236.11	1285.64	0.204231	0.0967363	2.11122	0.0347538	0.429004	STX5
ENSG00000128602.9	632.5	-0.554015	0.262426	-2.11113	0.034761	0.429004	SMO
ENSG00000277744.1	14.1766	-1.63509	0.774631	-2.1108	0.0347898	NA	CTC-435M10.12
ENSG00000015133.18	1768.08	0.516133	0.244558	2.11047	0.0348176	0.429226	CCDC88C
ENSG00000198947.15	3562.92	-0.475763	0.225439	-2.11038	0.0348253	0.429226	DMD
ENSG00000142235.8	92.9855	0.500445	0.237217	2.10965	0.0348885	0.42966	LMTK3
ENSG00000253535.5	17.2278	1.32532	0.628226	2.10962	0.0348913	NA	RP11-624C23.1
ENSG00000184371.13	1408.99	0.389883	0.18484	2.1093	0.0349187	0.42966	CSF1
ENSG00000126453.9	185.833	-0.287373	0.136249	-2.10917	0.03493	0.42966	BCL2L12
ENSG00000076826.9	386.525	0.468854	0.222445	2.10773	0.0350543	0.430903	CAMSAP3
ENSG00000243015.2	12.8781	-1.10245	0.523097	-2.10754	0.0350707	NA	RN7SL737P
ENSG00000138166.5	4775.41	0.625906	0.297004	2.1074	0.0350829	0.430969	DUSP5
ENSG00000158050.4	3865.01	0.623278	0.29584	2.10681	0.0351343	0.4312	DUSP2
ENSG00000198727.2	30778.3	-0.449516	0.21338	-2.10665	0.0351483	0.4312	MT-CYB
ENSG00000213614.9	4150.64	0.201174	0.0955179	2.10614	0.0351918	0.431449	HEXA
ENSG00000227533.5	56.6293	-0.70389	0.33426	-2.10582	0.0352201	0.43151	SLC2A1-AS1
ENSG00000255062.1	6.27729	-1.38962	0.659918	-2.10574	0.0352268	NA	RP11-712L6.5
ENSG00000135424.15	1365.59	-0.354371	0.168307	-2.1055	0.0352478	0.431531	ITGA7
ENSG00000108639.7	2640.84	0.538643	0.255856	2.10526	0.0352684	0.431531	SYNGR2
ENSG00000227191.8	168.138	0.898291	0.426943	2.10401	0.0353779	0.432496	TRGC2
ENSG00000122122.9	618.051	0.616599	0.293102	2.1037	0.0354046	0.432496	SASH3
ENSG00000225079.2	12.1167	1.11689	0.531029	2.10326	0.0354429	NA	FTH1P22
ENSG00000261423.1	78.6737	-0.365441	0.173763	-2.1031	0.0354569	0.432496	RP11-1007O24.3
ENSG00000211640.4	207.055	1.42485	0.677519	2.10304	0.0354619	0.432496	IGLV6-57
ENSG00000121005.8	577.702	-0.514868	0.244823	-2.10302	0.0354639	0.432496	CRISPLD1
ENSG00000261499.2	23.6326	-1.43081	0.68036	-2.10302	0.0354642	NA	CH17-260O16.1
ENSG00000283228.1	93.2297	1.55503	0.739544	2.10268	0.0354936	0.432573	CTD-2021K4.1
ENSG00000170293.8	140.666	0.490562	0.233406	2.10175	0.0355751	0.433282	CMTM8
ENSG00000119655.10	4311.24	0.276859	0.131765	2.10116	0.035627	0.433307	NPC2
ENSG00000168461.12	2734.35	0.449881	0.214127	2.101	0.0356408	0.433307	RAB31
ENSG00000204642.13	3028.84	0.632307	0.300993	2.10074	0.0356641	0.433307	HLA-F
ENSG00000167850.3	83.6784	0.732573	0.348761	2.1005	0.0356846	0.433307	CD300C
ENSG00000123146.19	1979.92	0.521836	0.248447	2.1004	0.035694	0.433307	ADGRE5
ENSG00000280924.1	23.719	0.964897	0.459492	2.09992	0.035736	NA	LINC00628
ENSG00000139323.13	1004.77	-0.200569	0.0955167	-2.09983	0.0357439	0.433339	POC1B
ENSG00000172216.5	2820.54	0.518401	0.246878	2.09982	0.0357444	0.433339	CEBPB
ENSG00000100600.14	5110.36	0.53321	0.253979	2.09942	0.0357795	0.433339	LGMN
ENSG00000161914.9	128.769	-0.365558	0.174159	-2.09899	0.0358182	0.433339	ZNF653
ENSG00000246985.7	38.5209	-0.830947	0.395952	-2.0986	0.0358519	0.433339	SOCS2-AS1
ENSG00000119401.10	663.72	-0.305178	0.145434	-2.0984	0.0358699	0.433339	TRIM32
ENSG00000099377.13	552.051	0.405937	0.193523	2.09762	0.0359385	0.433339	HSD3B7
ENSG00000152253.8	214.963	-0.4403	0.209928	-2.09739	0.0359591	0.433339	SPC25
ENSG00000143751.9	2687.93	0.343612	0.163839	2.09725	0.0359714	0.433339	SDE2
ENSG00000141668.9	103.401	-1.23809	0.590413	-2.097	0.0359938	0.433339	CBLN2
ENSG00000201793.1	19.9438	-0.601403	0.286825	-2.09676	0.0360148	NA	RN7SKP9
ENSG00000186654.20	255.837	0.393512	0.187683	2.09668	0.0360216	0.433339	PRR5
ENSG00000254413.8	176.924	0.585534	0.279269	2.09667	0.0360232	0.433339	CHKB-CPT1B
ENSG00000280852.2	44.7243	-0.524957	0.250378	-2.09665	0.0360242	0.433339	CTD-2319I12.10
ENSG00000163719.19	1031.16	0.197782	0.0943404	2.09647	0.0360403	0.433339	MTMR14
ENSG00000131116.11	586.897	-0.396528	0.189148	-2.09639	0.0360473	0.433339	ZNF428
ENSG00000018280.16	355.045	0.533409	0.254522	2.09573	0.0361064	0.433768	SLC11A1
ENSG00000111704.10	6.09923	-1.69194	0.807441	-2.09543	0.0361326	NA	NANOG
ENSG00000179912.20	1643.3	-0.38937	0.18586	-2.09496	0.0361743	0.433993	R3HDM2
ENSG00000105339.10	1201.16	0.587112	0.280307	2.09453	0.036213	0.433993	DENND3
ENSG00000103199.13	423.928	-0.362718	0.173176	-2.0945	0.0362151	0.433993	ZNF500
ENSG00000005020.12	2255.52	0.288382	0.137711	2.09411	0.0362505	0.433993	SKAP2
ENSG00000163126.14	110.562	-0.315362	0.150606	-2.09395	0.0362641	0.433993	ANKRD23
ENSG00000196632.10	848.058	-0.471702	0.22528	-2.09385	0.0362732	0.433993	WNK3
ENSG00000063176.15	327.078	-0.312354	0.149189	-2.09367	0.036289	0.433993	SPHK2
ENSG00000227507.2	231.845	0.692153	0.330636	2.0934	0.0363137	0.434008	LTB
ENSG00000235008.1	5.99644	-1.68245	0.804887	-2.09029	0.0365916	NA	RP3-497J21.1
ENSG00000008853.16	912.076	-0.273966	0.131093	-2.08987	0.0366295	0.437501	RHOBTB2
ENSG00000116128.10	922.966	-0.311532	0.149213	-2.08783	0.036813	0.43941	BCL9
ENSG00000070081.15	2888.61	0.219761	0.105291	2.08718	0.0368723	0.439618	NUCB2
ENSG00000103253.17	245.231	-0.558261	0.267509	-2.08689	0.0368984	0.439618	HAGHL
ENSG00000140254.12	242.698	0.469623	0.225039	2.08685	0.0369016	0.439618	DUOXA1
ENSG00000278535.4	253.076	-0.306798	0.147036	-2.08655	0.0369286	0.439657	DHRS11
ENSG00000261839.1	9.26371	-0.971449	0.465903	-2.08509	0.037061	NA	RP1-265C24.8
ENSG00000167595.14	280.153	-0.375855	0.180262	-2.08505	0.0370646	0.440899	PROSER3
ENSG00000136720.6	1867.69	0.394684	0.189308	2.08488	0.0370805	0.440899	HS6ST1
ENSG00000275542.1	6.3424	-1.35556	0.650294	-2.08453	0.0371119	NA	RP11-455O6.9
ENSG00000138100.13	27.946	-1.16233	0.557605	-2.0845	0.0371149	NA	TRIM54
ENSG00000140961.12	243.78	0.507008	0.243256	2.08426	0.0371368	0.441013	OSGIN1
ENSG00000214826.5	205.999	-0.445988	0.213996	-2.0841	0.0371515	0.441013	DDX12P
ENSG00000189350.12	57.3614	0.910424	0.436867	2.08399	0.0371615	0.441013	TOGARAM2
ENSG00000221887.5	51.3893	1.3192	0.633111	2.08368	0.0371894	0.441062	HMSD
ENSG00000175857.8	86.6001	0.75532	0.362582	2.08317	0.0372356	0.441327	GAPT
ENSG00000138767.12	4145.8	0.465652	0.223611	2.08242	0.0373044	0.441752	CNOT6L
ENSG00000187627.14	380.523	0.557164	0.267577	2.08226	0.0373191	0.441752	RGPD1
ENSG00000258555.6	29.1677	2.54753	1.22361	2.08197	0.037345	NA	SPECC1L-ADORA2A
ENSG00000261697.5	8.55017	-1.60958	0.77318	-2.08176	0.0373643	NA	RP11-178L8.5
ENSG00000136098.16	423.811	-0.469242	0.225459	-2.08128	0.0374087	0.442531	NEK3
ENSG00000174607.10	1013.38	-0.414677	0.199295	-2.08072	0.0374597	0.442628	UGT8
ENSG00000068912.13	2884.67	0.190282	0.0914528	2.08066	0.0374647	0.442628	ERLEC1
ENSG00000156170.12	537.945	-0.346369	0.166548	-2.0797	0.0375533	0.443176	NDUFAF6
ENSG00000146243.13	449.091	-0.344604	0.165704	-2.07964	0.0375589	0.443176	IRAK1BP1
ENSG00000158528.11	1831.81	-0.564971	0.271748	-2.07902	0.0376153	0.443412	PPP1R9A
ENSG00000197044.10	681.167	-0.271321	0.130515	-2.07884	0.0376318	0.443412	ZNF441
ENSG00000182568.16	1996.46	0.585982	0.281907	2.07864	0.0376507	0.443412	SATB1
ENSG00000155592.15	687.305	-0.280982	0.135198	-2.0783	0.0376822	0.443501	ZKSCAN2
ENSG00000240233.3	2.96005	1.62875	0.783925	2.07768	0.0377388	NA	RN7SL587P
ENSG00000171943.11	1567.7	-0.185162	0.089127	-2.07751	0.0377546	0.443981	SRGAP2C
ENSG00000147439.12	1028.95	-0.25186	0.121242	-2.07733	0.0377708	0.443981	BIN3
ENSG00000160014.16	5049.06	0.279029	0.134433	2.0756	0.0379312	0.445583	CALM3
ENSG00000228742.9	57.9365	1.11265	0.536186	2.07513	0.0379749	0.445814	RP5-884M6.1
ENSG00000183726.10	3106.77	0.279704	0.13481	2.07481	0.0380042	0.445868	TMEM50A
ENSG00000186409.14	186.105	-0.34784	0.167737	-2.07372	0.0381052	0.445868	CCDC30
ENSG00000186185.13	566.875	-0.411451	0.198475	-2.07306	0.0381668	0.445868	KIF18B
ENSG00000183763.8	196.245	-0.373606	0.180271	-2.07247	0.0382214	0.445868	TRAIP
ENSG00000138395.14	44.1082	-0.777304	0.375087	-2.07233	0.0382348	0.445868	CDK15
ENSG00000165152.8	436.438	-0.485808	0.234441	-2.0722	0.0382471	0.445868	TMEM246
ENSG00000284194.1	47.0684	2.1571	1.04105	2.07205	0.0382604	0.445868	SCO2
ENSG00000161204.11	1273.75	0.185625	0.0895954	2.07181	0.0382831	0.445868	ABCF3
ENSG00000183570.16	302.353	0.681055	0.328727	2.07179	0.0382847	0.445868	PCBP3
ENSG00000076258.9	244.14	0.353826	0.170795	2.07164	0.0382992	0.445868	FMO4
ENSG00000043462.11	1097.44	0.581268	0.280598	2.07153	0.0383089	0.445868	LCP2
ENSG00000134602.15	851.802	0.461991	0.223035	2.07138	0.0383231	0.445868	STK26
ENSG00000146232.15	1212.71	0.389244	0.187922	2.07131	0.0383301	0.445868	NFKBIE
ENSG00000105767.2	477.536	-0.559726	0.270279	-2.07092	0.0383661	0.445868	CADM4
ENSG00000136560.13	2512.06	0.229666	0.110904	2.07086	0.0383721	0.445868	TANK
ENSG00000257511.1	58.7705	-0.489751	0.2365	-2.07082	0.0383752	0.445868	RP11-278C7.1
ENSG00000171502.14	72.3407	-0.783463	0.378391	-2.07052	0.0384041	0.445868	COL24A1
ENSG00000179094.15	1616.39	0.492115	0.237703	2.0703	0.0384246	0.445868	PER1
ENSG00000272446.5	2.3772	2.45783	1.18725	2.07019	0.0384345	NA	RP1-225E12.3
ENSG00000168811.6	53.2712	0.704074	0.340141	2.06994	0.0384575	0.445868	IL12A
ENSG00000115008.5	349.297	0.625377	0.302163	2.06967	0.0384835	0.445868	IL1A
ENSG00000178026.12	280.606	-0.435382	0.210364	-2.06966	0.0384846	0.445868	LRRC75B
ENSG00000170166.5	83.3532	-0.643402	0.31107	-2.06835	0.0386073	0.446681	HOXD4
ENSG00000047230.14	1118.2	-0.269182	0.130162	-2.06805	0.0386354	0.446681	CTPS2
ENSG00000237575.4	69.2867	-1.03065	0.498387	-2.06796	0.0386434	0.446681	PYY2
ENSG00000163535.17	852.415	-0.303504	0.146784	-2.06769	0.0386696	0.446681	SGO2
ENSG00000069493.14	1220.98	0.674487	0.326213	2.06763	0.0386752	0.446681	CLEC2D
ENSG00000186280.6	44.3495	-0.42894	0.207507	-2.06711	0.0387236	0.446753	KDM4D
ENSG00000246082.2	170.437	0.703489	0.340335	2.06705	0.0387296	0.446753	NUDT16P1
ENSG00000108395.13	1850.63	-0.172362	0.0834005	-2.06667	0.0387651	0.446883	TRIM37
ENSG00000243649.8	6715.8	0.457375	0.221421	2.06563	0.0388632	0.44769	CFB
ENSG00000137203.10	1664.71	-0.496536	0.240404	-2.06542	0.0388833	0.44769	TFAP2A
ENSG00000145780.7	2571.99	0.198649	0.0961924	2.06512	0.0389119	0.447741	FEM1C
ENSG00000106003.12	1233.09	0.488553	0.23669	2.0641	0.039008	0.448282	LFNG
ENSG00000279348.1	270.437	-0.520236	0.252064	-2.0639	0.0390269	0.448282	RP11-566E18.1
ENSG00000147394.18	786.467	0.349459	0.169323	2.06385	0.0390315	0.448282	ZNF185
ENSG00000168126.3	9.94305	-1.10032	0.53331	-2.06319	0.0390945	NA	OR2W6P
ENSG00000197506.7	234.753	0.814318	0.394693	2.06317	0.0390965	0.448606	SLC28A3
ENSG00000163513.17	5018.7	0.3839	0.186084	2.06305	0.0391081	0.448606	TGFBR2
ENSG00000185008.17	1363.43	-0.626669	0.303837	-2.06251	0.0391588	0.448707	ROBO2
ENSG00000135540.11	1652.81	-0.333697	0.16181	-2.06228	0.0391814	0.448707	NHSL1
ENSG00000079332.14	4981.18	0.152295	0.073851	2.06219	0.0391895	0.448707	SAR1A
ENSG00000170681.6	60.3444	-0.585714	0.284114	-2.06154	0.0392514	0.449138	MURC
ENSG00000166225.8	1714.77	-0.205966	0.0999591	-2.06051	0.0393502	0.449744	FRS2
ENSG00000159189.11	3406.99	0.821436	0.398711	2.06023	0.0393765	0.449744	C1QC
ENSG00000280202.1	76.9459	0.679742	0.329936	2.06022	0.0393771	0.449744	RP5-1180D12.1
ENSG00000119487.16	2545.31	-0.22775	0.110565	-2.05987	0.039411	0.449853	MAPKAP1
ENSG00000172322.13	101.064	0.856706	0.416063	2.05908	0.0394868	0.450441	CLEC12A
ENSG00000136848.16	1718.04	-0.262693	0.127614	-2.0585	0.039542	0.450576	DAB2IP
ENSG00000243667.6	350.823	-0.231962	0.112688	-2.05845	0.0395473	0.450576	WDR92
ENSG00000255495.1	106.155	-0.479455	0.233041	-2.05739	0.039649	0.451458	AC145124.2
ENSG00000196850.5	1636.32	0.292393	0.142153	2.05689	0.0396964	0.451598	PPTC7
ENSG00000186204.14	102.818	-0.839366	0.408103	-2.05675	0.0397102	0.451598	CYP4F12
ENSG00000167964.12	775.985	-0.697607	0.33922	-2.0565	0.0397344	0.451598	RAB26
ENSG00000065609.14	149.673	1.15814	0.563479	2.05534	0.039846	0.452525	SNAP91
ENSG00000010671.15	421.183	0.589519	0.28685	2.05515	0.0398648	0.452525	BTK
ENSG00000177409.11	3352.13	0.486129	0.236594	2.0547	0.0399084	0.452743	SAMD9L
ENSG00000147316.12	1293.79	-0.163167	0.07944	-2.05396	0.0399793	0.45327	MCPH1
ENSG00000280027.1	18.8685	1.23025	0.599178	2.05323	0.0400507	NA	RP11-44F14.10
ENSG00000127074.14	69.061	0.688098	0.335144	2.05314	0.0400588	0.453894	RGS13
ENSG00000221923.8	532.608	-0.26554	0.129354	-2.05282	0.0400905	0.453975	ZNF880
ENSG00000141577.13	625.818	-0.307876	0.150018	-2.05226	0.040144	0.454304	CEP131
ENSG00000184115.17	16.8566	1.06911	0.521003	2.05202	0.040168	NA	RP13-1039J1.2
ENSG00000011143.16	431.387	-0.208494	0.101634	-2.05141	0.0402266	0.454961	MKS1
ENSG00000260198.1	21.4465	-1.20481	0.587412	-2.05104	0.0402632	NA	RP11-441F2.2
ENSG00000242960.1	10.6082	0.966423	0.471214	2.05092	0.0402745	NA	FTH1P23
ENSG00000260493.1	10.3638	-0.888261	0.433258	-2.05019	0.040346	NA	RP11-219B4.7
ENSG00000185480.11	487.922	-0.280006	0.136585	-2.05005	0.0403598	0.455559	PARPBP
ENSG00000110841.13	5437.53	-0.308938	0.150709	-2.0499	0.0403741	0.455559	PPFIBP1
ENSG00000105771.13	772.763	-0.256966	0.125356	-2.04989	0.0403754	0.455559	SMG9
ENSG00000144229.11	70.637	-0.755579	0.368609	-2.04981	0.0403828	0.455559	THSD7B
ENSG00000166575.16	1333.12	-0.280073	0.136649	-2.04959	0.0404049	0.455559	TMEM135
ENSG00000213626.11	2770.32	0.370429	0.180758	2.04931	0.0404318	0.455559	LBH
ENSG00000266258.1	12.768	-1.01104	0.493389	-2.04918	0.0404446	NA	LINC01909
ENSG00000261970.1	6.11133	-1.1351	0.553951	-2.0491	0.0404526	NA	RP11-342L8.2
ENSG00000031823.14	1364.73	-0.218721	0.106753	-2.04886	0.0404756	0.455559	RANBP3
ENSG00000182986.12	919.439	-0.356332	0.173926	-2.04875	0.0404863	0.455559	ZNF320
ENSG00000180035.12	378.589	-0.327514	0.159881	-2.04848	0.040513	0.455559	ZNF48
ENSG00000279117.1	572.77	0.27267	0.133127	2.0482	0.0405406	0.455559	CTD-2562J17.6
ENSG00000118600.11	805.037	-0.2728	0.133209	-2.04791	0.0405685	0.455559	TMEM5
ENSG00000133639.4	10385.8	0.430673	0.210305	2.04785	0.0405744	0.455559	BTG1
ENSG00000166741.7	1919.2	0.589957	0.288174	2.04723	0.040636	0.455974	NNMT
ENSG00000266677.1	12.2009	1.2534	0.612256	2.04718	0.0406409	NA	RP11-258F1.1
ENSG00000214756.7	334.022	-0.396138	0.193553	-2.04666	0.0406913	0.456319	METTL12
ENSG00000100031.18	1205.65	0.420087	0.205303	2.04618	0.0407384	0.45657	GGT1
ENSG00000205423.11	463.654	0.310256	0.151697	2.04523	0.0408321	0.457344	CNEP1R1
ENSG00000089818.17	1642.1	0.280382	0.137116	2.04485	0.0408697	0.457489	NECAP1
ENSG00000185669.5	30.521	0.754411	0.368949	2.04476	0.0408789	NA	SNAI3
ENSG00000102302.7	703.379	-0.384421	0.188027	-2.04449	0.040905	0.457608	FGD1
ENSG00000125454.11	544.277	0.502579	0.245904	2.0438	0.0409729	0.458091	SLC25A19
ENSG00000174500.12	72.0352	0.894599	0.437775	2.04351	0.0410018	0.458137	GCSAM
ENSG00000171860.4	662.707	0.627613	0.307178	2.04316	0.041037	0.458218	C3AR1
ENSG00000145242.13	232.887	-0.734924	0.359738	-2.04294	0.0410584	0.458218	EPHA5
ENSG00000137103.16	292.157	-0.303117	0.148455	-2.04181	0.0411702	0.459189	TMEM8B
ENSG00000238279.1	11.4025	-1.41998	0.695777	-2.04085	0.0412659	NA	BX470102.3
ENSG00000129667.12	685.905	0.367616	0.180162	2.04047	0.0413034	0.460397	RHBDF2
ENSG00000196584.2	554.701	-0.34122	0.167278	-2.03984	0.0413666	0.460664	XRCC2
ENSG00000179915.22	676.239	-0.996356	0.488511	-2.03958	0.0413923	0.460664	NRXN1
ENSG00000127527.13	946.538	-0.315916	0.1549	-2.03948	0.0414018	0.460664	EPS15L1
ENSG00000198353.7	97.8119	-0.30732	0.150727	-2.03892	0.0414578	0.460893	HOXC4
ENSG00000086015.20	1475.66	-0.288859	0.141682	-2.03878	0.0414722	0.460893	MAST2
ENSG00000197472.14	181.991	-0.632449	0.310292	-2.03824	0.0415256	0.461211	ZNF695
ENSG00000236809.2	15.0364	-0.716327	0.351506	-2.03788	0.0415619	NA	SNX25P1
ENSG00000142453.11	1106.02	-0.312114	0.153175	-2.03762	0.0415878	0.461624	CARM1
ENSG00000205038.11	169.893	1.20477	0.591474	2.0369	0.04166	0.462032	PKHD1L1
ENSG00000172175.12	2780.25	0.363137	0.178338	2.03623	0.041727	0.462032	MALT1
ENSG00000228878.7	74.8868	0.56865	0.279278	2.03614	0.0417363	0.462032	SEPT7-AS1
ENSG00000137343.17	307.769	-0.379046	0.186182	-2.03589	0.041761	0.462032	ATAT1
ENSG00000256633.1	2.74741	1.60566	0.788701	2.03584	0.0417669	NA	RP11-169D4.2
ENSG00000175322.11	462.883	-0.459809	0.225869	-2.03574	0.0417768	0.462032	ZNF519
ENSG00000019505.7	1866.31	0.932515	0.458178	2.03527	0.0418237	0.462032	SYT13
ENSG00000115993.12	3927.23	-0.27441	0.134833	-2.03518	0.0418326	0.462032	TRAK2
ENSG00000139915.18	85.7229	-0.815866	0.400892	-2.03512	0.0418383	0.462032	MDGA2
ENSG00000161888.11	532.653	-0.389284	0.191292	-2.03502	0.0418489	0.462032	SPC24
ENSG00000164674.15	447.548	0.656538	0.322703	2.0345	0.0419015	0.462339	SYTL3
ENSG00000283293.1	1.4708e+06	-0.35893	0.176444	-2.03424	0.0419276	0.46235	RN7SK
ENSG00000170631.14	603.571	-0.216463	0.106446	-2.03355	0.0419965	0.462612	ZNF16
ENSG00000237125.8	138.556	-0.734152	0.361027	-2.03351	0.0420012	0.462612	HAND2-AS1
ENSG00000251046.2	14.6837	-1.74056	0.856052	-2.03324	0.0420278	NA	ZNF969P
ENSG00000234383.1	20.2935	-0.855443	0.42076	-2.03309	0.0420434	NA	CTBP2P8
ENSG00000142319.17	37.705	1.07792	0.530454	2.03207	0.0421469	0.463942	SLC6A3
ENSG00000124939.5	777.615	0.85916	0.422878	2.0317	0.0421842	0.464076	SCGB2A1
ENSG00000185101.12	443.456	0.540689	0.266189	2.03122	0.0422324	0.464297	ANO9
ENSG00000073754.5	60.679	1.69021	0.832452	2.0304	0.0423157	0.464297	CD5L
ENSG00000114790.12	824.008	-0.446963	0.220157	-2.0302	0.0423358	0.464297	ARHGEF26
ENSG00000102580.14	6109.09	0.23949	0.117971	2.03007	0.0423496	0.464297	DNAJC3
ENSG00000140941.12	2952.66	0.279905	0.137881	2.03005	0.0423517	0.464297	MAP1LC3B
ENSG00000057593.13	102.131	-1.17067	0.576678	-2.03002	0.0423545	0.464297	F7
ENSG00000107518.16	1223.69	-0.626228	0.308581	-2.02938	0.0424194	0.4647	ATRNL1
ENSG00000115232.13	2123.86	0.550149	0.271155	2.02891	0.0424675	0.4647	ITGA4
ENSG00000166450.12	266.149	-0.720008	0.354952	-2.02846	0.0425129	0.4647	PRTG
ENSG00000131910.4	338.013	1.33871	0.660026	2.02827	0.0425331	0.4647	NR0B2
ENSG00000142197.12	1755.76	0.30147	0.148639	2.0282	0.0425398	0.4647	DOPEY2
ENSG00000145979.17	1394.91	-0.268789	0.132535	-2.02806	0.0425543	0.4647	TBC1D7
ENSG00000198883.11	10.2681	2.31111	1.13961	2.02798	0.0425619	NA	PNMA5
ENSG00000105429.12	2309.3	-0.306795	0.151285	-2.02794	0.0425668	0.4647	MEGF8
ENSG00000141198.14	1593.1	-0.331109	0.16331	-2.02748	0.0426131	0.464931	TOM1L1
ENSG00000163319.10	624.24	-0.278232	0.13729	-2.0266	0.0427035	0.465005	MRPS18C
ENSG00000079150.17	386.031	-0.315396	0.15563	-2.02657	0.0427059	0.465005	FKBP7
ENSG00000256039.1	56.0405	1.07942	0.532742	2.02616	0.0427486	0.465005	RP11-291B21.2
ENSG00000130723.18	9678.88	-0.26162	0.129131	-2.026	0.0427644	0.465005	PRRC2B
ENSG00000223704.1	46.1589	-0.683661	0.337456	-2.02592	0.0427727	0.465005	LINC01422
ENSG00000236137.1	13.7781	0.813492	0.401553	2.02587	0.0427786	NA	RP11-27K13.3
ENSG00000127314.17	6134.39	0.217235	0.107245	2.0256	0.0428062	0.465005	RAP1B
ENSG00000088247.17	3246.83	-0.230493	0.113797	-2.02547	0.0428191	0.465005	KHSRP
ENSG00000180089.5	64.7006	-0.361664	0.178574	-2.02529	0.0428374	0.465005	TMEM86B
ENSG00000249504.3	18.6773	-1.87933	0.927943	-2.02526	0.0428402	NA	PCDHA14
ENSG00000253190.3	481.638	-0.631556	0.311847	-2.02521	0.0428456	0.465005	AC084082.3
ENSG00000139734.17	811.276	-0.40432	0.199699	-2.02465	0.0429033	0.46521	DIAPH3
ENSG00000230316.6	57.2533	0.926496	0.457633	2.02454	0.0429146	0.46521	FEZF1-AS1
ENSG00000170989.8	968.117	0.653468	0.322843	2.0241	0.0429594	0.465271	S1PR1
ENSG00000136750.11	281.792	-1.35439	0.669202	-2.02388	0.0429821	0.465271	GAD2
ENSG00000272068.1	82.2832	-0.590484	0.291777	-2.02375	0.0429956	0.465271	RP11-284F21.9
ENSG00000163660.11	14908.7	0.265071	0.131004	2.02338	0.0430344	0.465419	CCNL1
ENSG00000120645.11	84.0895	0.645112	0.31891	2.02287	0.0430866	0.465459	IQSEC3
ENSG00000163138.18	461.442	-0.232996	0.115189	-2.02272	0.0431018	0.465459	PACRGL
ENSG00000000971.15	4962.77	0.60165	0.297495	2.02239	0.0431362	0.465459	CFH
ENSG00000187123.14	303.833	-0.468969	0.231891	-2.02237	0.0431385	0.465459	LYPD6
ENSG00000253948.1	22.8116	-0.785202	0.388375	-2.02176	0.043201	NA	RP11-410L14.2
ENSG00000124151.18	4399.26	0.275027	0.136117	2.02052	0.0433294	0.467062	NCOA3
ENSG00000104980.7	855.451	-0.255751	0.126593	-2.02027	0.0433557	0.467062	TIMM44
ENSG00000090316.15	1518.36	-0.169814	0.0840651	-2.02003	0.04338	0.467062	MAEA
ENSG00000182473.21	4738.01	-0.148208	0.0733909	-2.01944	0.043442	0.467062	EXOC7
ENSG00000248871.1	43.9767	-1.32744	0.657436	-2.01912	0.043475	0.467062	TNFSF12-TNFSF13
ENSG00000266094.7	2358.39	0.643852	0.318897	2.019	0.0434873	0.467062	RASSF5
ENSG00000180008.8	2412.74	0.191995	0.0951051	2.01877	0.0435111	0.467062	SOCS4
ENSG00000241313.2	19.1641	-0.669958	0.331871	-2.01873	0.0435151	NA	WWTR1-AS1
ENSG00000226419.7	303.969	-0.489248	0.242357	-2.01871	0.0435174	0.467062	SLC16A1-AS1
ENSG00000138018.17	3985.66	0.183039	0.0906763	2.0186	0.0435286	0.467062	SELENOI
ENSG00000142599.17	2450.78	-0.367516	0.182074	-2.0185	0.043539	0.467062	RERE
ENSG00000260105.6	7.07326	-1.5379	0.761967	-2.01833	0.0435565	NA	AOC4P
ENSG00000135535.15	11955.1	0.240832	0.119346	2.01793	0.0435986	0.467265	CD164
ENSG00000176658.16	4965.16	-0.254264	0.126008	-2.01784	0.0436084	0.467265	MYO1D
ENSG00000120318.15	1191.48	-0.434245	0.21529	-2.01703	0.0436926	0.467661	ARAP3
ENSG00000269837.1	323.199	-0.34298	0.170045	-2.017	0.0436958	0.467661	IPO5P1
ENSG00000196396.9	3066.51	0.211244	0.104754	2.01657	0.0437404	0.467868	PTPN1
ENSG00000164488.11	262.831	-0.564462	0.27999	-2.01601	0.0437991	0.468226	DACT2
ENSG00000239713.8	1028.57	0.618567	0.306956	2.01517	0.0438871	0.468461	APOBEC3G
ENSG00000154727.10	2198.86	0.21194	0.105174	2.01514	0.0438898	0.468461	GABPA
ENSG00000267280.5	23.6202	-0.813715	0.403879	-2.01475	0.0439312	NA	TBX2-AS1
ENSG00000273824.1	6.15358	1.40675	0.698456	2.01408	0.0440011	NA	RP11-81H14.1
ENSG00000180113.15	87.4824	-0.612968	0.304365	-2.01393	0.0440173	0.468461	TDRD6
ENSG00000114978.17	9017.69	0.246855	0.122577	2.01388	0.044022	0.468461	MOB1A
ENSG00000155530.2	76.8817	-0.435912	0.216474	-2.01369	0.0440418	0.468461	LRGUK
ENSG00000176890.15	1216.22	-0.317115	0.157492	-2.01353	0.0440585	0.468461	TYMS
ENSG00000229848.1	11.81	-1.01483	0.504033	-2.01342	0.0440708	NA	RP13-766D20.2
ENSG00000223612.3	18.5998	0.939701	0.466794	2.0131	0.0441045	NA	RP11-289I10.2
ENSG00000158457.5	446.05	0.450758	0.223924	2.013	0.0441151	0.468461	TSPAN33
ENSG00000006118.14	2248.12	-0.374837	0.186213	-2.01294	0.0441205	0.468461	TMEM132A
ENSG00000170315.13	14090.3	0.490682	0.24377	2.0129	0.0441256	0.468461	UBB
ENSG00000226791.6	15.1405	0.875232	0.434866	2.01265	0.0441517	NA	AC109826.1
ENSG00000012223.12	4728.55	0.714912	0.355357	2.01181	0.0442398	0.468461	LTF
ENSG00000095319.14	2688.01	-0.276732	0.137558	-2.01175	0.0442465	0.468461	NUP188
ENSG00000163219.11	686.954	0.654355	0.325283	2.01165	0.0442566	0.468461	ARHGAP25
ENSG00000078674.17	11218.4	-0.258146	0.128327	-2.01163	0.0442586	0.468461	PCM1
ENSG00000257924.1	4.14396	1.84488	0.917122	2.0116	0.0442625	NA	RP11-493L12.5
ENSG00000258405.9	71.3902	-0.729677	0.36275	-2.01152	0.0442709	0.468461	ZNF578
ENSG00000175482.8	955.999	0.338683	0.168399	2.0112	0.0443047	0.468461	POLD4
ENSG00000165121.11	215.403	-0.259858	0.129206	-2.01119	0.0443053	0.468461	RP11-213G2.3
ENSG00000235183.3	7.3198	1.20794	0.600625	2.01114	0.0443111	NA	RP11-613C6.4
ENSG00000104897.9	715.982	-0.322343	0.160282	-2.01111	0.0443142	0.468461	SF3A2
ENSG00000102595.19	1566.53	-0.331781	0.165005	-2.01074	0.0443534	0.468461	UGGT2
ENSG00000165055.15	1265.9	-0.225265	0.112049	-2.01042	0.044387	0.468461	METTL2B
ENSG00000278831.1	4.00712	1.17386	0.584027	2.00994	0.0444373	NA	RP11-12J10.4
ENSG00000167685.14	327.473	-0.361834	0.180042	-2.00972	0.0444609	0.468461	ZNF444
ENSG00000213088.9	379.739	0.987969	0.491622	2.00961	0.0444724	0.468461	ACKR1
ENSG00000139112.10	2309.07	0.439863	0.218883	2.00958	0.044476	0.468461	GABARAPL1
ENSG00000134138.19	740.266	-0.370847	0.184541	-2.00956	0.0444778	0.468461	MEIS2
ENSG00000137834.14	351.233	-0.444346	0.221117	-2.00955	0.0444784	0.468461	SMAD6
ENSG00000108312.14	3719.05	-0.231659	0.115283	-2.00949	0.0444855	0.468461	UBTF
ENSG00000205213.13	2563.98	-0.37158	0.184948	-2.0091	0.0445267	0.468461	LGR4
ENSG00000007174.17	42.3453	0.974287	0.484942	2.00908	0.0445286	0.468461	DNAH9
ENSG00000011451.17	1039.96	-0.280579	0.13966	-2.00901	0.0445356	0.468461	WIZ
ENSG00000273084.1	52.4868	-0.504916	0.25139	-2.0085	0.0445905	0.468461	RP11-1275H24.3
ENSG00000104866.10	972.376	-0.331788	0.165195	-2.00847	0.0445937	0.468461	PPP1R37
ENSG00000263818.5	19.6385	-0.891119	0.443683	-2.00846	0.0445945	NA	CTD-2206N4.4
ENSG00000123095.5	1889.4	-0.427723	0.21297	-2.00837	0.0446045	0.468461	BHLHE41
ENSG00000178409.13	427.988	-0.301539	0.15016	-2.00812	0.0446304	0.468468	BEND3
ENSG00000254718.6	3.49012	-1.81167	0.902299	-2.00784	0.04466	NA	CTD-2184C24.2
ENSG00000235151.1	7.82651	1.35899	0.677213	2.00674	0.0447777	NA	AC114730.2
ENSG00000102393.9	1417.6	0.459521	0.229006	2.00659	0.0447932	0.46991	GLA
ENSG00000171044.10	117.329	-0.391795	0.195302	-2.0061	0.044846	0.470198	XKR6
ENSG00000119048.7	1532.37	0.255582	0.127476	2.00494	0.0449694	0.471225	UBE2B
ENSG00000126262.4	327.256	0.522394	0.260589	2.00467	0.0449985	0.471264	FFAR2
ENSG00000125384.6	152.969	0.678066	0.338386	2.00382	0.0450889	0.471945	PTGER2
ENSG00000104856.13	883.605	0.511851	0.2556	2.00255	0.0452258	0.473098	RELB
ENSG00000198682.12	2367.68	0.375145	0.187376	2.00209	0.0452746	0.473098	PAPSS2
ENSG00000130775.15	1224.91	0.571484	0.285463	2.00195	0.0452897	0.473098	THEMIS2
ENSG00000122861.15	2308.65	0.563983	0.281731	2.00185	0.0453013	0.473098	PLAU
ENSG00000229961.2	13.7409	1.33199	0.665482	2.00153	0.0453348	NA	RP11-71G12.1
ENSG00000184905.8	239.843	1.35155	0.675832	1.99984	0.0455176	0.474993	TCEAL2
ENSG00000185904.11	142.263	-0.689867	0.344987	-1.99969	0.045534	0.474993	LINC00839
ENSG00000102547.18	539.357	-0.280894	0.140538	-1.9987	0.0456407	0.475664	CAB39L
ENSG00000259726.1	285.057	-0.530865	0.265661	-1.99828	0.0456863	0.475664	CSPG4P11
ENSG00000166670.9	74.7641	0.921966	0.46142	1.9981	0.0457053	0.475664	MMP10
ENSG00000272760.1	49.8606	0.419341	0.209898	1.99783	0.0457348	0.475664	RP11-5C23.1
[truncated: 31,457 more rows]
