# Supplementary material for: Pan-cancer analysis of longitudinal metastatic tumors reveals genomic alterations and immune landscape dynamics associated with pembrolizumab sensitivity
Source: Nat Commun. 2021 Aug 26;12:5137. doi: 10.1038/s41467-021-25432-7 (PMC8390680; doi:10.1038/s41467-021-25432-7)
Supplement: Supplementary file 8 — Supplementary Data 5 [file 41467_2021_25432_MOESM8_ESM.xlsx]

## Sheet: sData5
SUPPLEMENTARY DATA 5 - DRGs Selected
Ensembl ID	CBpadj	NCBpadj	hugoname	HS.CB.median.LFC	LS.median.LFC	Diff	log2FoldChange	padj
ENSG00000197057.9	1.98102e-05	0.0674644	DTHD1	3.50307	1.27785	2.22522	2.83993	5.7195e-05
ENSG00000145649.7	8.88127e-06	0.0998044	GZMA	2.99271	0.834451	2.15825	2.43436	0.00277617
ENSG00000153563.15	3.03467e-05	0.0306689	CD8A	3.21437	1.26952	1.94485	2.61394	0.000944604
ENSG00000117215.14	2.61115e-07	0.0177215	PLA2G2D	3.26414	1.55269	1.71145	3.59807	0.000130735
ENSG00000163564.14	0.000948795	0.0668547	PYHIN1	2.7035	1.12194	1.58156	2.19428	0.000147337
ENSG00000211772.11	1.72972e-05	0.0974414	TRBC2	2.97526	1.54121	1.43405	2.33568	0.0739263
ENSG00000172116.21	2.74007e-06	0.0405362	CD8B	3.01859	1.79704	1.22155	2.51735	0.0746986
ENSG00000163534.14	0.0286443	0.0333526	FCRL1	2.41229	1.20019	1.2121	2.47954	0.00263175
ENSG00000173762.7	0.0013435	0.0745827	CD7	2.13042	1.0366	1.09382	2.12153	0.0241859
ENSG00000109943.8	0.00109825	0.0188943	CRTAM	3.13345	2.06224	1.07121	2.34438	0.0999884
ENSG00000181847.11	5.7195e-05	0.0154063	TIGIT	2.56679	1.49933	1.06746	2.40712	0.071308
ENSG00000079263.18	0.00277617	0.0513572	SP140	1.90632	0.94682	0.959502	1.58746	0.0662223
ENSG00000160856.20	0.000944604	0.00150549	FCRL3	2.80286	1.87562	0.927244	2.29547	0.0919895
ENSG00000188389.10	0.000130735	0.0833946	PDCD1	2.48899	1.65663	0.832365	2.48434	0.0254517
ENSG00000172215.5	0.000147337	0.0338906	CXCR6	2.40523	1.57322	0.832015	2.50458	0.0241859
ENSG00000083454.21	0.0739263	0.0405362	P2RX5	1.97703	1.17413	0.802903	1.45554	0.00451165
ENSG00000165272.14	0.0746986	0.0511401	AQP3	1.44009	0.756631	0.683464	1.57957	0.000351467
ENSG00000122224.17	0.00263175	0.0371588	LY9	2.48581	1.82543	0.660385	2.18537	0.0318363
ENSG00000108669.16	0.0241859	0.0974414	CYTH1	1.03006	0.447813	0.582249	0.78903	0.0410731
ENSG00000226025.9	0.0999884	0.0626753	LGALS17A	1.74399	1.16621	0.577774	1.9979	0.0783023
ENSG00000211898.7	0.071308	0.0119912	IGHD	1.76521	1.36933	0.39588	2.36435	0.0585909
ENSG00000081237.18	0.0662223	0.0974414	PTPRC	1.54452	1.17354	0.370976	1.36627	0.0180381
ENSG00000134242.15	0.0919895	0.0668547	PTPN22	1.56465	1.22707	0.337583	1.50563	0.0214592
ENSG00000050730.15	0.0254517	0.0676269	TNIP3	1.3209	1.05241	0.268493	1.6165	0.0416117
ENSG00000116852.14	0.0241859	0.0333526	KIF21B	0.807806	0.623717	0.184088	1.38892	0.097529
ENSG00000182487.12	0.00451165	0.00482003	NCF1B	1.33518	1.16624	0.168942	1.5586	0.0188451
ENSG00000154451.14	0.000351467	0.0103129	GBP5	1.81641	1.6553	0.161111	2.05108	0.00463404
ENSG00000106565.17	0.0318363	0.0733569	TMEM176B	1.12363	1.03527	0.0883576	0.984949	0.0888872
ENSG00000090382.6	0.0410731	0.0674644	LYZ	1.50094	1.4322	0.0687466	1.37967	0.068711
ENSG00000101916.11	0.0783023	0.0210046	TLR8	1.53928	1.51625	0.0230339	1.29692	0.0572072
ENSG00000170379.19	0.0585909	0.089817	TCAF2	0.60952	0.605566	0.00395447	0.733566	0.0507891
ENSG00000103313.12	0.0180381	0.0998044	MEFV	0.850971	0.885696	-0.0347255	0.978067	0.00149428
ENSG00000164691.16	0.0214592	0.0998044	TAGAP	1.55851	1.60392	-0.045405	1.33956	0.03149
ENSG00000162894.11	0.0416117	0.0953993	FCMR	0.877571	0.961113	-0.0835429	1.4613	0.00915499
ENSG00000185880.12	0.097529	0.0903492	TRIM69	0.276536	0.369615	-0.0930789	0.617396	0.00477442
ENSG00000134028.14	0.0188451	0.0961614	ADAMDEC1	1.15788	1.25789	-0.100005	1.66087	0.0136679
ENSG00000165178.9	0.00463404	0.0739562	NCF1C	1.10852	1.21518	-0.10666	1.29577	0.0913625
ENSG00000015285.10	0.0888872	0.0915191	WAS	1.19527	1.32878	-0.133511	1.07627	0.0327675
ENSG00000049249.8	0.068711	0.0428743	TNFRSF9	1.48616	1.63193	-0.145772	1.46886	0.0513505
ENSG00000115165.9	0.0572072	0.0974414	CYTIP	1.44979	1.62016	-0.170366	1.27817	0.0590449
ENSG00000138755.5	0.0507891	0.0104488	CXCL9	1.48678	1.68288	-0.196102	1.66012	0.00198329
ENSG00000163599.14	0.00149428	0.0300434	CTLA4	1.57449	1.8111	-0.236609	2.05803	0.0253636
ENSG00000112303.13	0.03149	0.0306689	VNN2	0.767324	1.00872	-0.241395	0.943135	0.054674
ENSG00000158517.13	0.00915499	0.0119912	NCF1	0.912489	1.17167	-0.25918	1.58559	0.0804966
ENSG00000125245.12	0.00477442	0.0160075	GPR18	2.0534	2.31293	-0.259527	2.01501	0.00687961
ENSG00000100453.12	0.0136679	0.00482003	GZMB	1.25297	1.52493	-0.271961	1.76195	0.00723743
ENSG00000166523.7	0.0913625	0.0874789	CLEC4E	0.972546	1.36357	-0.391021	1.15248	0.0254808
ENSG00000004468.12	0.0327675	0.0781827	CD38	0.990845	1.39726	-0.406414	1.34321	1
ENSG00000162645.12	0.0513505	0.0306689	GBP2	0.558643	1.12931	-0.570671	0.986069	1
ENSG00000169248.12	0.0590449	0.0437935	CXCL11	1.23343	1.92745	-0.694022	1.43307	1
ENSG00000156234.7	0.00198329	0.0023099	CXCL13	1.70693	2.61164	-0.904709	2.65015	1
ENSG00000133321.10	0.0253636	0.0433948	RARRES3	0.402108	1.33063	-0.928524	1.11815	1
ENSG00000133048.12	0.054674	0.0300434	CHI3L1	0.567668	1.56844	-1.00077	1.07397	1
ENSG00000180914.10	0.0804966	0.0961614	OXTR	-0.485771	-0.802842	0.317071	-0.867796	1
ENSG00000166444.18	0.00687961	0.0998044	ST5	-0.769406	-0.365167	-0.404239	-0.797842	1
ENSG00000006042.11	0.00723743	0.0965235	TMEM98	-1.01201	-0.345948	-0.666067	-0.952588	1
ENSG00000162062.14	0.0254808	0.0974414	C16orf59	-1.45738	-0.502601	-0.95478	-1.47775	1
