# Supplementary material for: Pan-cancer analysis of longitudinal metastatic tumors reveals genomic alterations and immune landscape dynamics associated with pembrolizumab sensitivity
Source: Nat Commun. 2021 Aug 26;12:5137. doi: 10.1038/s41467-021-25432-7 (PMC8390680; doi:10.1038/s41467-021-25432-7)
Supplement: Supplementary file 11 — Source Data [file 41467_2021_25432_MOESM11_ESM.zip]

Archive with 40 entries (35 files):
- Source Data/
- Source Data/.DS_Store
- __MACOSX/
- __MACOSX/Source Data/
- __MACOSX/Source Data/._.DS_Store
- Source Data/SourceData_Fig1.xlsx
- __MACOSX/Source Data/._SourceData_Fig1.xlsx
- Source Data/SourceData_Fig2.xlsx
- __MACOSX/Source Data/._SourceData_Fig2.xlsx
- Source Data/SourceData_Fig3.xlsx
- __MACOSX/Source Data/._SourceData_Fig3.xlsx
- Source Data/SourceData_Fig4/
- Source Data/SourceData_Fig4/.DS_Store
- __MACOSX/Source Data/SourceData_Fig4/
- __MACOSX/Source Data/SourceData_Fig4/._.DS_Store
- Source Data/SourceData_Fig4/gene-expression-matrix-TPM-final.tsv
- Source Data/SourceData_Fig4/SourceData_Fig4.xlsx
- __MACOSX/Source Data/SourceData_Fig4/._SourceData_Fig4.xlsx
- Source Data/SourceData_Fig5.xlsx
- __MACOSX/Source Data/._SourceData_Fig5.xlsx
- Source Data/SourceData_SupplementaryFig10.xlsx
- __MACOSX/Source Data/._SourceData_SupplementaryFig10.xlsx
- Source Data/SourceData_SupplementaryFig11.xlsx
- __MACOSX/Source Data/._SourceData_SupplementaryFig11.xlsx
- Source Data/SourceData_SupplementaryFig2.xlsx
- __MACOSX/Source Data/._SourceData_SupplementaryFig2.xlsx
- Source Data/SourceData_SupplementaryFig3.xlsx
- __MACOSX/Source Data/._SourceData_SupplementaryFig3.xlsx
- Source Data/SourceData_SupplementaryFig4.xlsx
- __MACOSX/Source Data/._SourceData_SupplementaryFig4.xlsx
- Source Data/SourceData_SupplementaryFig5.xlsx
- __MACOSX/Source Data/._SourceData_SupplementaryFig5.xlsx
- Source Data/SourceData_SupplementaryFig6.xlsx
- __MACOSX/Source Data/._SourceData_SupplementaryFig6.xlsx
- Source Data/SourceData_SupplementaryFig7.xlsx
- __MACOSX/Source Data/._SourceData_SupplementaryFig7.xlsx
- Source Data/SourceData_SupplementaryFig8.xlsx
- __MACOSX/Source Data/._SourceData_SupplementaryFig8.xlsx
- Source Data/SourceData_SupplementaryFig9.xlsx
- __MACOSX/Source Data/._SourceData_SupplementaryFig9.xlsx
