# Supplementary material for: Pan-cancer analysis of longitudinal metastatic tumors reveals genomic alterations and immune landscape dynamics associated with pembrolizumab sensitivity
Source: Nat Commun. 2021 Aug 26;12:5137. doi: 10.1038/s41467-021-25432-7 (PMC8390680; doi:10.1038/s41467-021-25432-7)
Supplement: Supplementary file 11 — Source Data [file 41467_2021_25432_MOESM11_ESM.zip › Source Data/SourceData_Fig1.xlsx]

## Sheet: Fig. 1A
PATIENT_ID	COHORT	BEST_OVERALL_RECIST	BEST_RECIST_TM_TARGET
INS-A-001	A: Head and Neck	PD	27.3
INS-A-002	A: Head and Neck	SD	5.7
INS-A-003	A: Head and Neck	PD	41.7
INS-A-004	A: Head and Neck	CR	-100
INS-A-007	A: Head and Neck	PR	-100
INS-A-008	A: Head and Neck	PD	46.2
INS-A-010	A: Head and Neck	SD	17.8
INS-A-011	A: Head and Neck	SD	-27
INS-A-012	A: Head and Neck	SD	-3.7
INS-A-013	A: Head and Neck	SD	11
INS-A-014	A: Head and Neck	PD	39.5
INS-A-015	A: Head and Neck	SD	-13.5
INS-A-018	A: Head and Neck	SD	13.7
INS-A-019	A: Head and Neck	PR	-60
INS-A-020	A: Head and Neck	CR	-100
INS-A-021	A: Head and Neck	SD	7.3
INS-A-023	A: Head and Neck	PD	37.3
INS-A-024	A: Head and Neck	PD	1.3
INS-A-025	A: Head and Neck	NE	NE
INS-B-001	B: Breast	SD	8.2
INS-B-002	B: Breast	PD	6.7
INS-B-003	B: Breast	PD	-26.7
INS-B-005	B: Breast	PD	NE
INS-B-006	B: Breast	PD	27.6
INS-B-007	B: Breast	PD	11.9
INS-B-009	B: Breast	PD	104.5
INS-B-011	B: Breast	SD	19.6
INS-B-014	B: Breast	PD	2.9
INS-B-015	B: Breast	PD	1.5
INS-B-016	B: Breast	PR	-66
INS-B-017	B: Breast	SD	-29
INS-B-018	B: Breast	PD	81.6
INS-B-019	B: Breast	PD	25
INS-B-020	B: Breast	PD	25.7
INS-B-021	B: Breast	PD	13.8
INS-B-022	B: Breast	PD	12.2
INS-B-023	B: Breast	PD	6.3
INS-B-024	B: Breast	PD	76.5
INS-B-026	B: Breast	PD	28
INS-B-027	B: Breast	NE	NE
INS-B-028	B: Breast	PD	11.8
INS-C-001	C: Ovary	SD	18
INS-C-002	C: Ovary	SD	18.8
INS-C-003	C: Ovary	SD	-6.8
INS-C-004	C: Ovary	SD	-15
INS-C-005	C: Ovary	SD	8.6
INS-C-006	C: Ovary	PD	-19.8
INS-C-007	C: Ovary	PD	22
INS-C-008	C: Ovary	PD	32.3
INS-C-009	C: Ovary	SD	-12.1
INS-C-010	C: Ovary	PD	29.8
INS-C-011	C: Ovary	PD	-7.3
INS-C-013	C: Ovary	PD	3.8
INS-C-015	C: Ovary	PD	11
INS-C-017	C: Ovary	PD	38.7
INS-C-018	C: Ovary	SD	-26
INS-C-020	C: Ovary	PD	26.2
INS-C-021	C: Ovary	PD	23.9
INS-C-022	C: Ovary	PD	NE
INS-C-023	C: Ovary	PD	11.4
INS-C-024	C: Ovary	PD	12.5
INS-C-025	C: Ovary	PD	31.9
INS-D-001	D: Melanoma	PR	-42
INS-D-002	D: Melanoma	NE	NE
INS-D-003	D: Melanoma	PR	-83
INS-D-004	D: Melanoma	PR	-100
INS-D-005	D: Melanoma	PR	-100
INS-D-006	D: Melanoma	PR	-66
INS-D-007	D: Melanoma	PD	31
INS-D-008	D: Melanoma	PD	37.5
INS-D-009	D: Melanoma	PR	-100
INS-D-011	D: Melanoma	PD	NE
INS-D-012	D: Melanoma	PR	-86
INS-D-013	D: Melanoma	CR	-82
INS-E-001	E: Mixed	PD	22.9
INS-E-002	E: Mixed	SD	8
INS-E-003	E: Mixed	SD	18.1
INS-E-004	E: Mixed	SD	-0.7
INS-E-005	E: Mixed	PD	NE
INS-E-006	E: Mixed	PD	78.3
INS-E-007	E: Mixed	SD	0
INS-E-008	E: Mixed	SD	0
INS-E-011	E: Mixed	PD	71.2
INS-E-012	E: Mixed	PD	34
INS-E-013	E: Mixed	CR	-97
INS-E-015	E: Mixed	NE	NE
INS-E-016	E: Mixed	PD	64.7
INS-E-018	E: Mixed	PD	27
INS-E-019	E: Mixed	PD	25
INS-E-020	E: Mixed	PR	-34
INS-E-021	E: Mixed	PD	22
INS-E-022	E: Mixed	PR	-65
INS-E-023	E: Mixed	PD	44.6
INS-E-024	E: Mixed	SD	9.5
INS-E-025	E: Mixed	PD	14.2
INS-E-026	E: Mixed	PR	-89
INS-E-027	E: Mixed	PD	0
INS-E-028	E: Mixed	PR	-98
INS-E-029	E: Mixed	SD	15.5
INS-E-030	E: Mixed	PD	34.2
INS-E-031	E: Mixed	PD	9.7
INS-E-032	E: Mixed	SD	2
INS-E-033	E: Mixed	PD	10.1
INS-E-034	E: Mixed	PD	150
INS-E-035	E: Mixed	PD	33
INS-E-036	E: Mixed	SD	6

## Sheet: Fig. 1B
PATIENT_ID	Early TM avail	Early ctDNA avail	Baseline WES avail	Pembrolizumab_sensitivity_groups
INS-E-001	yes	yes	yes	1. LS
INS-E-011	yes	yes	yes	1. LS
INS-E-030	yes	yes	yes	1. LS
INS-B-015	yes	yes	yes	1. LS
INS-C-013	yes	yes	yes	1. LS
INS-E-029	yes	yes	yes	1. LS
INS-E-019	yes	yes	yes	1. LS
INS-E-012	yes	yes	yes	1. LS
INS-E-023	yes	yes	yes	1. LS
INS-E-034	yes	yes	yes	1. LS
INS-E-016	yes	yes	yes	1. LS
INS-A-023	yes	yes	yes	1. LS
INS-A-002	yes	yes	yes	1. LS
INS-B-002	yes	yes	yes	1. LS
INS-C-024	yes	yes	yes	1. LS
INS-E-021	yes	yes	yes	1. LS
INS-C-020	yes	yes	yes	1. LS
INS-A-003	yes	yes	yes	1. LS
INS-B-014	yes	yes	yes	1. LS
INS-B-020	yes	yes	yes	1. LS
INS-B-023	yes	yes	yes	1. LS
INS-A-021	yes	yes	yes	1. LS
INS-B-022	yes	yes	yes	1. LS
INS-E-003	yes	yes	yes	1. LS
INS-D-008	yes	yes	yes	1. LS
INS-E-018	yes	yes	yes	1. LS
INS-D-007	yes	yes	yes	1. LS
INS-E-025	yes	yes	yes	1. LS
INS-A-008	yes	yes	no	1. LS
INS-C-010	yes	yes	no	1. LS
INS-E-031	yes	yes	no	1. LS
INS-A-018	yes	yes	no	1. LS
INS-E-013	yes	yes	yes	2. MSER
INS-E-004	yes	yes	yes	2. MSER
INS-A-012	yes	yes	yes	2. MSER
INS-C-004	yes	yes	yes	2. MSER
INS-B-003	yes	yes	yes	2. MSER
INS-A-011	yes	yes	no	2. MSER
INS-E-027	yes	yes	no	2. MSER
INS-E-032	yes	yes	yes	3. MSPP
INS-E-002	yes	yes	yes	3. MSPP
INS-E-035	yes	yes	yes	3. MSPP
INS-E-024	yes	yes	yes	3. MSPP
INS-E-008	yes	yes	yes	3. MSPP
INS-C-017	yes	yes	yes	3. MSPP
INS-A-010	yes	yes	yes	3. MSPP
INS-C-001	yes	yes	yes	3. MSPP
INS-B-021	yes	yes	yes	3. MSPP
INS-B-024	yes	yes	yes	3. MSPP
INS-C-018	yes	yes	yes	3. MSPP
INS-C-023	yes	yes	yes	3. MSPP
INS-E-007	yes	yes	no	3. MSPP
INS-A-020	yes	yes	no	3. MSPP
INS-B-011	yes	yes	no	3. MSPP
INS-A-013	yes	yes	no	3. MSPP
INS-D-009	yes	yes	yes	4. HS
INS-A-007	yes	yes	yes	4. HS
INS-C-006	yes	yes	yes	4. HS
INS-D-004	yes	yes	yes	4. HS
INS-D-013	yes	yes	yes	4. HS
INS-D-006	yes	yes	yes	4. HS
INS-E-022	yes	yes	yes	4. HS
INS-E-028	yes	yes	yes	4. HS
INS-D-003	yes	yes	yes	4. HS
INS-D-005	yes	yes	yes	4. HS
INS-E-026	yes	yes	yes	4. HS
INS-A-019	yes	yes	no	4. HS
INS-B-017	yes	yes	no	4. HS
INS-A-015	yes	yes	no	4. HS
INS-E-020	yes	yes	no	4. HS
INS-D-001	yes	yes	no	4. HS
INS-D-002	no	no	yes
INS-E-033	yes	no	yes
INS-E-005	no	yes	yes
INS-C-011	yes	no	yes
INS-C-003	yes	no	yes
INS-C-021	yes	no	yes
INS-C-022	no	no	yes
INS-C-002	yes	no	yes
INS-B-026	yes	no	yes
INS-A-014	yes	no	yes
INS-B-027	no	no	yes
INS-A-024	yes	no	yes
INS-C-005	yes	no	yes
INS-B-028	yes	no	yes
INS-B-019	yes	no	yes
INS-D-012	yes	no	yes
INS-D-011	no	yes	no
INS-A-004	yes	no	no
INS-B-016	yes	no	no
INS-C-009	yes	no	no
INS-E-036	yes	no	no
INS-B-001	yes	no	no
INS-B-007	yes	no	no
INS-C-015	yes	no	no
INS-C-007	yes	no	no
INS-A-001	yes	no	no
INS-B-006	yes	no	no
INS-C-025	yes	no	no
INS-C-008	yes	no	no
INS-E-006	yes	no	no
INS-B-018	yes	no	no
INS-B-009	yes	no	no
INS-A-025	no	no	no
INS-B-005	no	no	no
INS-E-015	no	no	no

## Sheet: Fig. 1C
PATIENT_ID	TARGETED_LESION_TM_EARLY	change_ctDNA	Pembrolizumab_sensitivity_groups
INS-A-002	5.7	0.25	1. LS
INS-A-003	41.7	24.82	1. LS
INS-A-008	46.2	0.32	1. LS
INS-A-018	13.7	5	1. LS
INS-A-021	7.3	0.11	1. LS
INS-A-023	37.3	1.79	1. LS
INS-B-002	6.7	0.53	1. LS
INS-B-014	2.9	12.28	1. LS
INS-B-015	1.5	3.7	1. LS
INS-B-020	25.7	3.54	1. LS
INS-B-022	12.2	1.36	1. LS
INS-B-023	6.3	0.02	1. LS
INS-C-010	29.8	1.25	1. LS
INS-C-013	3.8	0.68	1. LS
INS-C-020	26.2	5.17	1. LS
INS-C-024	12.5	2.04	1. LS
INS-D-007	31	0.68	1. LS
INS-D-008	37.5	10.66	1. LS
INS-E-001	22.9	0.11	1. LS
INS-E-003	18.1	0.11	1. LS
INS-E-011	71.2	2.84	1. LS
INS-E-012	34	2.27	1. LS
INS-E-016	64.7	8.5	1. LS
INS-E-018	27	1.18	1. LS
INS-E-019	25	44.09	1. LS
INS-E-021	22	0.78	1. LS
INS-E-023	44.6	0.47	1. LS
INS-E-025	14.2	0.4	1. LS
INS-E-029	15.5	19.69	1. LS
INS-E-030	34.2	16.77	1. LS
INS-E-031	9.7	2.26	1. LS
INS-E-034	150	6.48	1. LS
INS-A-011	-8.9	0.1	2. MSER
INS-A-012	-3.7	4.29	2. MSER
INS-B-003	-26.7	0.51	2. MSER
INS-C-004	-11.8	0.96	2. MSER
INS-E-004	-0.7		2. MSER
INS-E-013	-12.2	0.18	2. MSER
INS-E-027	0	2.35	2. MSER
INS-A-010	17.8	-0.31	3. MSPP
INS-A-013	11	-0.12	3. MSPP
INS-A-020	10.9	-0.95	3. MSPP
INS-B-011	19.6	-0.34	3. MSPP
INS-B-021	13.8	-0.19	3. MSPP
INS-B-024	76.5	-0.25	3. MSPP
INS-C-001	18	-0.47	3. MSPP
INS-C-017	38.7	-0.95	3. MSPP
INS-C-018	15	-0.53	3. MSPP
INS-C-023	11.4	-0.77	3. MSPP
INS-E-002	9.8	-0.86	3. MSPP
INS-E-007	11.8	-0.99	3. MSPP
INS-E-008	16.6	-0.71	3. MSPP
INS-E-024	9.5	-0.03	3. MSPP
INS-E-032	2	-0.93	3. MSPP
INS-E-035	33	-0.29	3. MSPP
INS-A-007	-45.5	-0.94	4. HS
INS-A-015	-13.5	-0.8	4. HS
INS-A-019	-42.5	-0.96	4. HS
INS-B-017	-29	-0.95	4. HS
INS-C-006	-19.8	-0.52	4. HS
INS-D-001	-15.6	-0.28	4. HS
INS-D-003	-36.2	-1	4. HS
INS-D-004	-47.1	-0.79	4. HS
INS-D-005	-26	-1	4. HS
INS-D-006	-23.4	-0.31	4. HS
INS-D-009	-42.7	-1	4. HS
INS-D-013	-51.5	-0.15	4. HS
INS-E-020	-15.5	-0.41	4. HS
INS-E-022	-48.4	-0.99	4. HS
INS-E-026	-84.4	-1	4. HS
INS-E-028	-19.5	-1	4. HS

## Sheet: Fig. 1D
PATIENT_ID	Pembrolizumab_sensitivity_groups	OSevent	OSTIME_Months_since_C3
INS-A-002	1. LS	1	5.13
INS-A-003	1. LS	1	4.3
INS-A-007	4. HS	0	27.2
INS-A-008	1. LS	1	1.81
INS-A-010	3. MSPP	1	16.59
INS-A-011	2. MSER	1	15.74
INS-A-012	2. MSER	1	8.18
INS-A-013	3. MSPP	1	6.54
INS-A-015	4. HS	1	0.92
INS-A-018	1. LS	1	2.89
INS-A-019	4. HS	0	17.02
INS-A-020	3. MSPP	0	17.28
INS-A-021	1. LS	1	7.39
INS-A-023	1. LS	0	16.13
INS-B-002	1. LS	1	2.43
INS-B-003	2. MSER	1	19.32
INS-B-011	3. MSPP	1	22.44
INS-B-014	1. LS	1	12.98
INS-B-015	1. LS	1	3.29
INS-B-017	4. HS	0	22.64
INS-B-020	1. LS	1	4.93
INS-B-021	3. MSPP	1	10.12
INS-B-022	1. LS	1	18.53
INS-B-023	1. LS	1	6.34
INS-B-024	3. MSPP	1	7.26
INS-C-001	3. MSPP	0	34.07
INS-C-004	2. MSER	1	6.6
INS-C-006	4. HS	1	22.67
INS-C-010	1. LS	1	12.29
INS-C-013	1. LS	1	26.15
INS-C-017	3. MSPP	0	23.59
INS-C-018	3. MSPP	0	28.35
INS-C-020	1. LS	0	26.74
INS-C-023	3. MSPP	0	25.82
INS-C-024	1. LS	1	3.02
INS-D-001	4. HS	0	31.57
INS-D-003	4. HS	0	29.47
INS-D-004	4. HS	0	29.44
INS-D-005	4. HS	0	27.43
INS-D-006	4. HS	0	27.89
INS-D-007	1. LS	1	4.76
INS-D-008	1. LS	1	4.4
INS-D-009	4. HS	0	24.9
INS-D-013	4. HS	0	16.07
INS-E-001	1. LS	1	18.79
INS-E-002	3. MSPP	1	3.61
INS-E-003	1. LS	1	21.22
INS-E-004	2. MSER	0	34.04
INS-E-007	3. MSPP	1	16.49
INS-E-008	3. MSPP	1	12.88
INS-E-011	1. LS	1	1.87
INS-E-012	1. LS	1	12.58
INS-E-013	2. MSER	0	30.72
INS-E-016	1. LS	1	12.62
INS-E-018	1. LS	0	26.64
INS-E-019	1. LS	0	27.96
INS-E-020	4. HS	1	23.92
INS-E-021	1. LS	1	2
INS-E-022	4. HS	1	17.58
INS-E-023	1. LS	1	3.42
INS-E-024	3. MSPP	1	6.8
INS-E-025	1. LS	1	6.51
INS-E-026	4. HS	0	24.54
INS-E-027	2. MSER	1	8.31
INS-E-028	4. HS	0	21.98
INS-E-029	1. LS	0	23.46
INS-E-030	1. LS	1	12.35
INS-E-031	1. LS	0	8.15
INS-E-032	3. MSPP	0	23.43
INS-E-034	1. LS	1	4.4
INS-E-035	3. MSPP	0	17.41

## Sheet: Fig. 1E
PATIENT_ID	Pembrolizumab_sensitivity_groups	PFSevent	PFSTIME_Months_since_C3
INS-A-002	1. LS	1	1.35
INS-A-003	1. LS	1	0.03
INS-A-007	4. HS	1	19.35
INS-A-008	1. LS	1	0
INS-A-010	3. MSPP	1	2.6
INS-A-011	2. MSER	1	7.33
INS-A-012	2. MSER	1	1.91
INS-A-013	3. MSPP	1	2.6
INS-A-015	4. HS	1	0.92
INS-A-018	1. LS	1	1.87
INS-A-019	4. HS	0	17.02
INS-A-020	3. MSPP	0	17.28
INS-A-021	1. LS	1	1.41
INS-A-023	1. LS	1	0.36
INS-B-002	1. LS	1
INS-B-003	2. MSER	1	0.53
INS-B-011	3. MSPP	1	0.66
INS-B-014	1. LS	1	0.56
INS-B-015	1. LS	1	0.26
INS-B-017	4. HS	1	4.11
INS-B-020	1. LS	1	0.33
INS-B-021	3. MSPP	1	0.23
INS-B-022	1. LS	1	0.49
INS-B-023	1. LS	1	0.56
INS-B-024	3. MSPP	1	0.53
INS-C-001	3. MSPP	1	2.46
INS-C-004	2. MSER	1	4.63
INS-C-006	4. HS	1	0.79
INS-C-010	1. LS	1	0.2
INS-C-013	1. LS	1	0.49
INS-C-017	3. MSPP	1	0.49
INS-C-018	3. MSPP	1	9.2
INS-C-020	1. LS	1	0.23
INS-C-023	3. MSPP	1	0.49
INS-C-024	1. LS	1	0.46
INS-D-001	4. HS	1	21.88
INS-D-003	4. HS	0	29.47
INS-D-004	4. HS	0	29.44
INS-D-005	4. HS	0	27.43
INS-D-006	4. HS	1	14.85
INS-D-007	1. LS	1	0.49
INS-D-008	1. LS	1
INS-D-009	4. HS	0	24.9
INS-D-013	4. HS	0	16.07
INS-E-001	1. LS	1	0.56
INS-E-002	3. MSPP	1	3.61
INS-E-003	1. LS	1	3.06
INS-E-004	2. MSER	0	34.04
INS-E-007	3. MSPP	1	4.67
INS-E-008	3. MSPP	1	6.47
INS-E-011	1. LS	1	0.66
INS-E-012	1. LS	1	0.53
INS-E-013	2. MSER	0	30.72
INS-E-016	1. LS	1	0.59
INS-E-018	1. LS	1	0.33
INS-E-019	1. LS	1	0.49
INS-E-020	4. HS	1	6.64
INS-E-021	1. LS	1	0.13
INS-E-022	4. HS	1	8.67
INS-E-023	1. LS	1	0.49
INS-E-024	3. MSPP	1	2.56
INS-E-025	1. LS	1	0.56
INS-E-026	4. HS	0	24.54
INS-E-027	2. MSER	1	0.46
INS-E-028	4. HS	0	21.98
INS-E-029	1. LS	1	2.6
INS-E-030	1. LS	1	0.53
INS-E-031	1. LS	1	0.59
INS-E-032	3. MSPP	1	12.22
INS-E-034	1. LS	1	0.49
INS-E-035	3. MSPP	1	0.46

## Sheet: Fig. 1F
PATIENT_ID	Pembrolizumab_sensitivity_groups	TMB_n72
INS-E-013	2. MSER	0.4721
INS-E-001	1. LS	0.5387
INS-E-032	3. MSPP	0.5772
INS-E-002	3. MSPP	0.6631
INS-E-011	1. LS	0.7649
INS-E-030	1. LS	0.797
INS-E-035	3. MSPP	0.8029
INS-E-024	3. MSPP	0.9149
INS-D-009	4. HS	0.9633
INS-E-004	2. MSER	1.024
INS-E-008	3. MSPP	1.0342
INS-C-017	3. MSPP	1.0458
INS-A-010	3. MSPP	1.1213
INS-B-015	1. LS	1.2342
INS-C-001	3. MSPP	1.3026
INS-B-021	3. MSPP	1.3254
INS-C-013	1. LS	1.388
INS-E-029	1. LS	1.3916
INS-E-019	1. LS	1.4198
INS-E-012	1. LS	1.439
INS-A-007	4. HS	1.4543
INS-E-023	1. LS	1.4557
INS-B-024	3. MSPP	1.5082
INS-E-034	1. LS	1.5426
INS-E-016	1. LS	1.6857
INS-C-018	3. MSPP	1.6867
INS-C-023	3. MSPP	1.6988
INS-A-023	1. LS	1.7013
INS-A-002	1. LS	1.7747
INS-B-002	1. LS	1.7761
INS-C-024	1. LS	1.8802
INS-E-021	1. LS	1.8984
INS-C-020	1. LS	2.3921
INS-A-003	1. LS	2.5114
INS-A-012	2. MSER	2.6786
INS-B-014	1. LS	2.6856
INS-C-006	4. HS	2.9327
INS-B-020	1. LS	3.2351
INS-B-023	1. LS	3.2354
INS-A-021	1. LS	3.5659
INS-C-004	2. MSER	3.5758
INS-B-022	1. LS	3.7487
INS-E-003	1. LS	3.9263
INS-D-004	4. HS	4.117
INS-B-003	2. MSER	4.1188
INS-D-008	1. LS	5.4427
INS-E-018	1. LS	6.1484
INS-D-013	4. HS	7.39
INS-D-006	4. HS	7.7265
INS-D-007	1. LS	8.6116
INS-E-022	4. HS	10.3857
INS-E-028	4. HS	13.3395
INS-D-003	4. HS	17.2509
INS-E-025	1. LS	24.7084
INS-D-005	4. HS	39.891
INS-E-026	4. HS	187.024

## Sheet: Fig. 1G
PATIENT_ID	change_ctDNA	TMB_n72	OSevent	OSTIME_Months_since_C3
INS-A-002	0.25	1.7747	1	5.13
INS-A-003	24.82	2.5114	1	4.3
INS-A-007	-0.94	1.4543	0	27.2
INS-A-010	-0.31	1.1213	1	16.59
INS-A-012	4.29	2.6786	1	8.18
INS-A-021	0.11	3.5659	1	7.39
INS-A-023	1.79	1.7013	0	16.13
INS-B-002	0.53	1.7761	1	2.43
INS-B-003	0.51	4.1188	1	19.32
INS-B-014	12.28	2.6856	1	12.98
INS-B-015	3.7	1.2342	1	3.29
INS-B-020	3.54	3.2351	1	4.93
INS-B-021	-0.19	1.3254	1	10.12
INS-B-022	1.36	3.7487	1	18.53
INS-B-023	0.02	3.2354	1	6.34
INS-B-024	-0.25	1.5082	1	7.26
INS-C-001	-0.47	1.3026	0	34.07
INS-C-004	0.96	3.5758	1	6.6
INS-C-006	-0.52	2.9327	1	22.67
INS-C-013	0.68	1.388	1	26.15
INS-C-017	-0.95	1.0458	0	23.59
INS-C-018	-0.53	1.6867	0	28.35
INS-C-020	5.17	2.3921	0	26.74
INS-C-023	-0.77	1.6988	0	25.82
INS-C-024	2.04	1.8802	1	3.02
INS-D-003	-1	17.2509	0	29.47
INS-D-004	-0.79	4.117	0	29.44
INS-D-005	-1	39.891	0	27.43
INS-D-006	-0.31	7.7265	0	27.89
INS-D-007	0.68	8.6116	1	4.76
INS-D-008	10.66	5.4427	1	4.4
INS-D-009	-1	0.9633	0	24.9
INS-D-013	-0.15	7.39	0	16.07
INS-E-001	0.11	0.5387	1	18.79
INS-E-002	-0.86	0.6631	1	3.61
INS-E-003	0.11	3.9263	1	21.22
INS-E-004	#DIV/0!	1.024	0	34.04
INS-E-008	-0.71	1.0342	1	12.88
INS-E-011	2.84	0.7649	1	1.87
INS-E-012	2.27	1.439	1	12.58
INS-E-013	0.18	0.4721	0	30.72
INS-E-016	8.5	1.6857	1	12.62
INS-E-018	1.18	6.1484	0	26.64
INS-E-019	44.09	1.4198	0	27.96
INS-E-021	0.78	1.8984	1	2
INS-E-022	-0.99	10.3857	1	17.58
INS-E-023	0.47	1.4557	1	3.42
INS-E-024	-0.03	0.9149	1	6.8
INS-E-025	0.4	24.7084	1	6.51
INS-E-026	-1	187.024	0	24.54
INS-E-028	-1	13.3395	0	21.98
INS-E-029	19.69	1.3916	0	23.46
INS-E-030	16.77	0.797	1	12.35
INS-E-032	-0.93	0.5772	0	23.43
INS-E-034	6.48	1.5426	1	4.4
INS-E-035	-0.29	0.8029	0	17.41

## Sheet: Fig. 1H
PATIENT_ID	change_ctDNA	TMB_n72	PFSevent	PFSTIME_Months_since_C3
INS-A-002	0.25	1.7747	1	1.35
INS-A-003	24.82	2.5114	1	0.03
INS-A-007	-0.94	1.4543	1	19.35
INS-A-010	-0.31	1.1213	1	2.6
INS-A-012	4.29	2.6786	1	1.91
INS-A-021	0.11	3.5659	1	1.41
INS-A-023	1.79	1.7013	1	0.36
INS-B-002	0.53	1.7761	1
INS-B-003	0.51	4.1188	1	0.53
INS-B-014	12.28	2.6856	1	0.56
INS-B-015	3.7	1.2342	1	0.26
INS-B-020	3.54	3.2351	1	0.33
INS-B-021	-0.19	1.3254	1	0.23
INS-B-022	1.36	3.7487	1	0.49
INS-B-023	0.02	3.2354	1	0.56
INS-B-024	-0.25	1.5082	1	0.53
INS-C-001	-0.47	1.3026	1	2.46
INS-C-004	0.96	3.5758	1	4.63
INS-C-006	-0.52	2.9327	1	0.79
INS-C-013	0.68	1.388	1	0.49
INS-C-017	-0.95	1.0458	1	0.49
INS-C-018	-0.53	1.6867	1	9.2
INS-C-020	5.17	2.3921	1	0.23
INS-C-023	-0.77	1.6988	1	0.49
INS-C-024	2.04	1.8802	1	0.46
INS-D-003	-1	17.2509	0	29.47
INS-D-004	-0.79	4.117	0	29.44
INS-D-005	-1	39.891	0	27.43
INS-D-006	-0.31	7.7265	1	14.85
INS-D-007	0.68	8.6116	1	0.49
INS-D-008	10.66	5.4427	1
INS-D-009	-1	0.9633	0	24.9
INS-D-013	-0.15	7.39	0	16.07
INS-E-001	0.11	0.5387	1	0.56
INS-E-002	-0.86	0.6631	1	3.61
INS-E-003	0.11	3.9263	1	3.06
INS-E-004	#DIV/0!	1.024	0	34.04
INS-E-008	-0.71	1.0342	1	6.47
INS-E-011	2.84	0.7649	1	0.66
INS-E-012	2.27	1.439	1	0.53
INS-E-013	0.18	0.4721	0	30.72
INS-E-016	8.5	1.6857	1	0.59
INS-E-018	1.18	6.1484	1	0.33
INS-E-019	44.09	1.4198	1	0.49
INS-E-021	0.78	1.8984	1	0.13
INS-E-022	-0.99	10.3857	1	8.67
INS-E-023	0.47	1.4557	1	0.49
INS-E-024	-0.03	0.9149	1	2.56
INS-E-025	0.4	24.7084	1	0.56
INS-E-026	-1	187.024	0	24.54
INS-E-028	-1	13.3395	0	21.98
INS-E-029	19.69	1.3916	1	2.6
INS-E-030	16.77	0.797	1	0.53
INS-E-032	-0.93	0.5772	1	12.22
INS-E-034	6.48	1.5426	1	0.49
INS-E-035	-0.29	0.8029	1	0.46
