# Supplementary material for: Pan-cancer analysis of longitudinal metastatic tumors reveals genomic alterations and immune landscape dynamics associated with pembrolizumab sensitivity
Source: Nat Commun. 2021 Aug 26;12:5137. doi: 10.1038/s41467-021-25432-7 (PMC8390680; doi:10.1038/s41467-021-25432-7)
Supplement: Supplementary file 11 — Source Data [file 41467_2021_25432_MOESM11_ESM.zip › Source Data/SourceData_Fig2.xlsx]

## Sheet: Fig. 2A
PATIENT_ID	COHORT	CB	Pembrolizumab_sensitivity_groups_n71	Pembro_CB_groups	TMB_n72	Age_signature	APOBEC_signature	DSB_signature	MMR_signature	UV_signature	Alkylating_agents_signature	msi status
INS-A-002	A: Head and Neck	0	1. LS	1. LS	1.7747	0.07	0.07	0	0.09	0	0	NEG
INS-A-003	A: Head and Neck	0	1. LS	1. LS	2.5114	0.11	0.07	0	0	0	0	NEG
INS-A-007	A: Head and Neck	1	4. HS	2. HS/CB	1.4543	0.26	0.07	0	0.21	0	0	NEG
INS-A-021	A: Head and Neck	0	1. LS	1. LS	3.5659	0.21	0.74	0	0	0	0	NEG
INS-A-023	A: Head and Neck	0	1. LS	1. LS	1.7013	0.18	0.47	0	0.14	0	0	NEG
INS-B-002	B: Breast	0	1. LS	1. LS	1.7761	0.12	0	0	0	0	0	NEG
INS-B-014	B: Breast	0	1. LS	1. LS	2.6856	0.14	0	0	0	0	0	NEG
INS-B-015	B: Breast	0	1. LS	1. LS	1.2342	0.11	0.09	0	0.1	0	0.1	NEG
INS-B-020	B: Breast	0	1. LS	1. LS	3.2351	0	0.08	0.34	0	0	0	NEG
INS-B-022	B: Breast	0	1. LS	1. LS	3.7487	0	0.11	0.4	0.09	0	0	NEG
INS-B-023	B: Breast	0	1. LS	1. LS	3.2354	0	0	0	0.28	0	0	NEG
INS-C-004	C: Ovary	1	2. MSER	2. HS/CB	3.5758	0	0.13	0.41	0	0	0	NEG
INS-C-006	C: Ovary	0	4. HS	2. HS/CB	2.9327	0	0.06	0.23	0.1	0	0	NEG
INS-C-011	C: Ovary	0		1. LS	1.4282	0	0	0.17	0	0	0	NEG
INS-C-013	C: Ovary	0	1. LS	1. LS	1.388	0	0.38	0	0.09	0	0	NEG
INS-C-018	C: Ovary	1	3. MSPP	2. HS/CB	1.6867	0.1	0	0.23	0.24	0	0	NEG
INS-C-020	C: Ovary	0	1. LS	1. LS	2.3921	0	0.08	0.27	0	0	0	NEG
INS-C-024	C: Ovary	0	1. LS	1. LS	1.8802	0	0	0	0.27	0	0.06	NEG
INS-D-003	D: Melanoma	1	4. HS	2. HS/CB	17.2509	0	0.16	0	0	0.66	0.11	NEG
INS-D-004	D: Melanoma	1	4. HS	2. HS/CB	4.117	0	0.08	0	0	0.4	0.07	NEG
INS-D-005	D: Melanoma	1	4. HS	2. HS/CB	39.891	0	0.09	0	0	0.78	0	NEG
INS-D-006	D: Melanoma	1	4. HS	2. HS/CB	7.7265	0	0.08	0	0	0.64	0.18	NEG
INS-D-007	D: Melanoma	0	1. LS	1. LS	8.6116	0	0.14	0	0	0.62	0.12	NEG
INS-D-008	D: Melanoma	0	1. LS	1. LS	5.4427	0	0	0	0	0.61	0.12	NEG
INS-D-009	D: Melanoma	1	4. HS	2. HS/CB	0.9633	0	0	0	0.28	0	0	NEG
INS-D-012	D: Melanoma	1		2. HS/CB	6.1696	0	0.1	0	0	0.62	0.06	NEG
INS-D-013	D: Melanoma	1	4. HS	2. HS/CB	7.39	0	0.17	0	0	0.7	0	NEG
INS-E-001	E: Mixed	0	1. LS	1. LS	0.5387	0	0	0	0.07	0	0	NEG
INS-E-002	E: Mixed	1	3. MSPP	2. HS/CB	0.6631	0	0	0	0.13	0.26	0	NEG
INS-E-003	E: Mixed	0	1. LS	1. LS	3.9263	0.09	0.82	0	0	0	0	NEG
INS-E-004	E: Mixed	1	2. MSER	2. HS/CB	1.024	0.32	0	0	0	0	0	NEG
INS-E-008	E: Mixed	1	3. MSPP	2. HS/CB	1.0342	0.08	0.26	0	0	0	0.07	NEG
INS-E-011	E: Mixed	0	1. LS	1. LS	0.7649	0.13	0.07	0	0.17	0	0	NEG
INS-E-012	E: Mixed	0	1. LS	1. LS	1.439	0	0.25	0	0.09	0	0.08	NEG
INS-E-013	E: Mixed	1	2. MSER	2. HS/CB	0.4721	0.06	0	0	0.14	0.05	0	NEG
INS-E-016	E: Mixed	0	1. LS	1. LS	1.6857	0.12	0.08	0	0	0	0	NEG
INS-E-018	E: Mixed	0	1. LS	1. LS	6.1484	0	0.06	0.29	0.11	0	0	NEG
INS-E-019	E: Mixed	0	1. LS	1. LS	1.4198	0.17	0	0	0.23	0	0	NEG
INS-E-021	E: Mixed	0	1. LS	1. LS	1.8984	0.42	0.07	0	0	0	0	NEG
INS-E-022	E: Mixed	1	4. HS	2. HS/CB	10.3857	0	0	0	0	0.52	0.26	NEG
INS-E-023	E: Mixed	0	1. LS	1. LS	1.4557	0.33	0	0	0	0	0	NEG
INS-E-025	E: Mixed	0	1. LS	1. LS	24.7084	0.1	0	0	0.28	0	0	POS
INS-E-026	E: Mixed	1	4. HS	2. HS/CB	187.024	0	0	0	0.26	0.53	0.18	NEG
INS-E-028	E: Mixed	1	4. HS	2. HS/CB	13.3395	0	0	0	0.37	0	0	NEG
INS-E-029	E: Mixed	0	1. LS	1. LS	1.3916	0.08	0	0	0.12	0	0	NEG
INS-E-030	E: Mixed	0	1. LS	1. LS	0.797	0.1	0	0	0	0	0	NEG
INS-E-032	E: Mixed	1	3. MSPP	2. HS/CB	0.5772	0.06	0	0	0.11	0	0	NEG
INS-E-034	E: Mixed	0	1. LS	1. LS	1.5426	0	0	0	0.08	0	0.1	NEG

## Sheet: Fig. 2B
PATIENT_ID	TMB_n72	BRCA2_MUT_status
INS-E-013	0.4721
INS-E-001	0.5387
INS-D-002	0.5715
INS-E-032	0.5772
INS-E-002	0.6631	germline
INS-E-033	0.7018	germline
INS-E-011	0.7649
INS-E-030	0.797
INS-E-035	0.8029
INS-E-024	0.9149
INS-D-009	0.9633
INS-E-005	0.9841
INS-E-004	1.024
INS-E-008	1.0342
INS-C-017	1.0458
INS-A-010	1.1213
INS-B-015	1.2342
INS-C-001	1.3026
INS-B-021	1.3254
INS-C-013	1.388
INS-E-029	1.3916
INS-E-019	1.4198
INS-C-011	1.4282
INS-E-012	1.439
INS-A-007	1.4543
INS-E-023	1.4557
INS-B-024	1.5082
INS-E-034	1.5426
INS-C-003	1.5796
INS-C-021	1.6361
INS-C-022	1.6813	somatic
INS-E-016	1.6857
INS-C-018	1.6867
INS-C-023	1.6988
INS-A-023	1.7013
INS-C-002	1.7112
INS-A-002	1.7747
INS-B-002	1.7761
INS-C-024	1.8802
INS-B-026	1.8826
INS-E-021	1.8984
INS-A-014	1.9391
INS-B-027	1.989
INS-A-024	2.22
INS-C-020	2.3921
INS-C-005	2.4561
INS-A-003	2.5114
INS-A-012	2.6786
INS-B-014	2.6856
INS-C-006	2.9327
INS-B-020	3.2351
INS-B-023	3.2354
INS-B-028	3.3147
INS-A-021	3.5659
INS-C-004	3.5758	germline
INS-B-022	3.7487
INS-E-003	3.9263
INS-B-019	4.0175
INS-D-004	4.117
INS-B-003	4.1188	somatic
INS-D-008	5.4427
INS-E-018	6.1484
INS-D-012	6.1696	somatic
INS-D-013	7.39
INS-D-006	7.7265
INS-D-007	8.6116
INS-E-022	10.3857	germline
INS-E-028	13.3395
INS-D-003	17.2509	somatic
INS-E-025	24.7084
INS-D-005	39.891
INS-E-026	187.024	somatic

## Sheet: Fig. 2C
PATIENT_ID	PDL1_IHC	BRCA2_MUT_status
INS-E-013	0
INS-E-001	0
INS-D-002	0
INS-E-032	0
INS-E-002	1	germline
INS-E-033	0	germline
INS-E-011	0
INS-E-030	0
INS-E-035	0
INS-E-024	0
INS-D-009	90
INS-E-005	2
INS-E-004	1
INS-E-008	10
INS-C-017	30
INS-A-010	0
INS-B-015	0
INS-C-001	15
INS-B-021	0
INS-C-013	6
INS-E-029	0
INS-E-019	1
INS-C-011	0
INS-E-012	4
INS-A-007	100
INS-E-023	0
INS-B-024	3
INS-E-034	0
INS-C-003	0
INS-C-021	1
INS-C-022	0	somatic
INS-E-016	0
INS-C-018	1
INS-C-023	15
INS-A-023	2
INS-C-002	30
INS-A-002	2
INS-B-002	1
INS-C-024	0
INS-B-026	1
INS-E-021	5
INS-A-014
INS-B-027	0
INS-A-024	80
INS-C-020	10
INS-C-005	0
INS-A-003	0
INS-A-012	95
INS-B-014	90
INS-C-006	0
INS-B-020	5
INS-B-023	15
INS-B-028	0
INS-A-021	1
INS-C-004	0	germline
INS-B-022	0
INS-E-003	1
INS-B-019	0
INS-D-004	20
INS-B-003	0	somatic
INS-D-008	0
INS-E-018	0
INS-D-012	95	somatic
INS-D-013	0
INS-D-006	0
INS-D-007	0
INS-E-022	0	germline
INS-E-028	95
INS-D-003	12	somatic
INS-E-025	0
INS-D-005	1
INS-E-026	0	somatic

## Sheet: Fig. 2D
PATIENT_ID	Pembrolizumab_sensitivity_groups_n71	B2M_LOH
INS-E-013	2. MSER	HET
INS-E-001	1. LS	HET
INS-E-032	3. MSPP	HET
INS-E-002	3. MSPP	HET
INS-E-011	1. LS	HET
INS-E-030	1. LS	HET
INS-E-035	3. MSPP	HET
INS-E-024	3. MSPP	HET
INS-D-009	4. HS	HET
INS-E-004	2. MSER	HET
INS-E-008	3. MSPP	HET
INS-A-010	3. MSPP	HET
INS-C-001	3. MSPP	HET
INS-E-029	1. LS	HET
INS-E-019	1. LS	HET
INS-A-007	4. HS	HET
INS-E-034	1. LS	HET
INS-E-016	1. LS	HET
INS-C-023	3. MSPP	HET
INS-A-002	1. LS	HET
INS-E-021	1. LS	HET
INS-C-020	1. LS	HET
INS-A-003	1. LS	HET
INS-A-012	2. MSER	HET
INS-C-006	4. HS	HET
INS-A-021	1. LS	HET
INS-E-003	1. LS	HET
INS-B-003	2. MSER	HET
INS-D-013	4. HS	HET
INS-D-006	4. HS	HET
INS-E-022	4. HS	HET
INS-D-003	4. HS	HET
INS-D-005	4. HS	HET
INS-E-026	4. HS	HET
INS-C-017	3. MSPP	LOH
INS-B-015	1. LS	LOH
INS-B-021	3. MSPP	LOH
INS-C-013	1. LS	LOH
INS-E-012	1. LS	LOH
INS-E-023	1. LS	LOH
INS-B-024	3. MSPP	LOH
INS-C-018	3. MSPP	LOH
INS-B-002	1. LS	LOH
INS-C-024	1. LS	LOH
INS-B-014	1. LS	LOH
INS-B-020	1. LS	LOH
INS-C-004	2. MSER	LOH
INS-B-022	1. LS	LOH
INS-D-008	1. LS	LOH
INS-E-018	1. LS	LOH
INS-D-007	1. LS	LOH
