# Supplementary material for: Pan-cancer analysis of longitudinal metastatic tumors reveals genomic alterations and immune landscape dynamics associated with pembrolizumab sensitivity
Source: Nat Commun. 2021 Aug 26;12:5137. doi: 10.1038/s41467-021-25432-7 (PMC8390680; doi:10.1038/s41467-021-25432-7)
Supplement: Supplementary file 11 — Source Data [file 41467_2021_25432_MOESM11_ESM.zip › Source Data/SourceData_Fig4/gene-expression-matrix-TPM-final.tsv]

INS.A.002.ST	INS.A.003.ST	INS.A.007.ST	INS.A.010.ST	INS.A.012.ST	INS.A.014.ST	INS.A.015.ST	INS.A.018.ST	INS.A.019.ST	INS.A.023.ST	INS.A.024.ST	INS.B.002.ST	INS.B.003.ST	INS.B.011.ST	INS.B.014.ST	INS.B.015.ST	INS.B.024.ST	INS.B.026.ST	INS.C.001.ST	INS.C.002.ST	INS.C.003.ST	INS.C.004.ST	INS.C.005.ST	INS.C.006.ST	INS.C.008.ST	INS.C.011.ST	INS.C.013.ST	INS.C.017.ST	INS.C.018.ST	INS.C.020.ST	INS.C.023.ST	INS.D.002.ST	INS.D.003.ST	INS.D.004.ST	INS.D.005.ST	INS.D.006.ST	INS.D.007.ST	INS.D.008.ST	INS.D.009.ST	INS.D.012.ST	INS.D.013.ST	INS.E.001.ST	INS.E.002.ST	INS.E.003.ST	INS.E.004.ST	INS.E.005.ST	INS.E.006.ST	INS.E.008.ST	INS.E.011.ST	INS.E.012.ST
TSPAN6	9.0463059887847	8.22384575124512	9.09541765670411	9.7017194893729	9.60154728083591	9.0267622808361	9.12186896371417	10.7358473325087	9.03827185132208	8.00617976635154	9.61461388703812	6.38508360973876	8.32937660403365	9.06944428541382	9.38819614730774	9.44807917418423	8.84430089366369	7.54570850438101	9.67541152971186	10.0969383697711	8.8945172425895	9.08343412828446	9.21755874696069	9.21046173535015	10.7032585487602	9.70907379667461	8.50471128689455	9.38378122234452	10.5971568377412	9.2803458758442	10.3980543310164	8.15066409907504	9.80161072024195	8.34750906087482	8.04076344056353	9.27887493309779	8.88834183984254	9.61280540629128	9.84031288692684	6.98847592118015	9.89922589662344	9.22692458258893	8.31675442421714	9.69464712369613	7.98988806031542	8.65285947133398	9.80912608804786	9.04221898957358	8.54288022950475
TNMD	-0.0263497774840167	1.44296832688475	0.0270745006199395	0.0270745006199395	0.933032603338031	1.26740113439343	3.90935631583195	0.810242638269894	0.0270745006199395	0.0270745006199395	0.979543530911762	2.05176515637996	-0.0263497774840167	6.13752582912727	4.62155879212775	-0.0263497774840167	-0.0263497774840167	-0.0263497774840167	-0.0263497774840167	1.60990530038014	1.83160154169104	2.50377499828745	0.74196022731408	0.766271962397041	0.97543076084322	1.9940243557189	-0.0263497774840167	1.34619344897428	4.59494482719512	4.4093697439612	8.65779434152158	-0.0263497774840167	0.956367357071442	2.88232932949104	2.83760035860131	2.41593811970423	1.32480761447754	2.7792242165844	8.46840380290273	0.0270745006199395	1.99275347072814	2.96913373361733	1.64734500728308	-0.0263497774840167	1.49053934868222	1.21636407563871	-0.0263497774840167	1.28196882979205	0.0270745006199395
DPM1	10.2774605609549	10.3420349244495	10.5506869404161	10.2476823601959	10.2611399096766	10.9050815152045	9.97858259088022	10.6700003792558	10.2066863774005	10.3966391749861	9.81857657576665	9.68831521335211	10.3973868559889	10.2197173342813	9.94463562491241	10.7220714132789	10.5164640718432	9.66850473830845	10.3539699977187	11.3875490957091	9.80751885649108	10.0804076770664	10.6636316997928	10.2575907938565	10.9834834840454	10.3326266026242	10.4130999076965	10.6710521301768	10.6434313122698	10.070513688931	9.89557507985322	10.0255695555646	10.9789190629361	9.56062428500661	9.92824847339549	11.1826486520493	10.5785532148944	10.298448855547	10.3530669108938	10.2140875673126	9.8852944122557	9.51244723176883	10.310789596221	9.80718118928075	9.57905269031539	10.3471805014538	10.3663739907788	10.3343187980187	10.1405689298043
SCYL3	7.84718337688814	7.41963403622271	7.26817406824146	7.39138522222515	7.25146858654248	8.15699083191401	7.55777186458895	6.56097061612414	7.61699497754416	7.52016665026195	7.36344863446605	9.0755852420825	7.62272294470027	7.49805227237401	7.00533881033986	7.49899437505312	7.56370865631195	8.28244898122629	7.66058133577664	7.60052875079105	7.54001291291527	7.62615552917831	6.98412783428726	7.31092246635406	7.69982081260176	8.03951539667543	7.24953239784402	7.47275462494439	8.11852263377295	7.56947681787153	7.58595357262615	7.5688853868817	6.76811719385443	7.28023263611805	7.44692675520045	7.57901344823691	7.54066773981127	7.39095535483155	7.50560820970862	7.51931660434249	7.14324603108692	6.64775219592843	7.05632971177416	7.49654211378305	7.04859128485493	7.49413461015011	8.6635061562202	7.69556525246888	7.39834222059667
C1orf112	9.08676913585382	6.88492048266879	7.95752290006258	7.23960936895421	7.84814486559122	8.38148669745102	6.59722461237378	7.68609008789771	7.45937554274831	7.46484510936333	6.71660663812909	6.72536547910872	8.12210509927593	6.83780640919025	6.70556098910861	7.25452144518111	7.11411018183227	7.23607279583699	7.5504713623202	7.55959972471256	7.13315395330633	7.92957192552812	7.33282788842065	7.73583330582066	8.11684130976868	8.50736347300442	7.45348702091258	8.14520084386934	9.16999189234579	7.68945005584	8.02761150290618	6.33020089480229	7.99293875629049	6.95716419319858	6.57021464462184	8.04674922756986	7.76291735468464	8.08420232488213	6.67684129319961	6.66808338822842	7.13047931289783	6.53853237396531	6.27894601804237	8.13618795325117	6.07763332415262	7.79779685246667	7.89021026515765	7.42263999326016	7.69647205081388
FGR	6.08459512677873	8.39205146305283	7.62048280211695	8.81703611938313	6.04051493188948	7.25820523352606	7.96062436712029	7.31720180244455	7.94008901249596	9.22608118922039	7.3394945074183	5.60660659359727	6.75117244712664	7.58688743244489	8.38655914198189	8.52756710135063	6.55153026798658	9.11370877979387	6.64614320918667	6.88550114313397	7.38353989590048	7.7722854618625	8.9768531048769	9.17708072975207	5.86183488918565	7.18795094718531	8.75582852628834	8.02667820484377	4.43720850187577	5.40190926368171	5.72151446178127	4.25339894663708	7.27195886112253	8.08937090024712	8.15077176412577	6.25459017624179	6.10664424271736	5.48436531476222	9.19959319300562	8.23516634180472	6.53668395784545	6.57354529847813	7.85433147176058	7.46732079336708	5.79556150409568	7.72961918312223	6.54712093862543	8.80016913695794	6.22967643982532
CFH	8.93666067360004	12.232150408731	7.93511446836347	12.6532104437132	10.4227020718965	9.82207584371699	13.4337887231247	8.91721651329225	10.1804278025404	9.85471587397361	12.0922649310796	10.9379507145791	10.2202467958599	13.1559379577054	8.63800336572207	11.1655073822633	11.8055586896122	8.35559750671838	8.92699847022498	10.1609401715387	12.0943997765208	10.8882713021163	9.33935835502584	9.89219962258182	10.092202698765	13.518984399672	11.0363130338883	9.00760586569064	12.0008845783592	9.63937511169373	12.6148976007756	10.4555690739692	11.8630205761478	11.6114040142795	12.504410361272	10.5119914662097	10.5499665538664	10.5573035417688	11.0532095540461	8.61647004707009	10.0076970208445	11.5658180845447	14.770961909213	11.2612403793996	10.9645131047929	11.2033692024159	11.2035151770087	10.5673892118634	9.57652262371829
FUCA2	9.37134277370254	9.63787995127326	8.38689743141633	9.77815735407419	9.75530461182637	10.1612918674229	9.73269713681639	10.0128923107849	9.69430810594588	9.49628233200109	9.4117912318988	10.4579138136617	8.79963411091381	9.30242343263342	10.2617889471772	9.17049171631675	10.0902456847292	8.52528688825212	9.2297431712253	10.0071808015058	10.0296140706787	10.4600428906374	9.18471173675973	10.795892473893	9.86407044070854	10.0478944527027	9.87722669870385	8.52328156042132	10.5972321702863	9.51415502738027	10.3340589505432	9.65598504235849	11.425584515652	10.7642692570072	9.94338321396469	9.88521281671957	9.75010716911736	9.99164465633418	9.8859759491723	9.74175004971039	10.3260184985832	9.74491328186283	10.0640193434303	10.4673966137388	9.00259800254612	7.46294861890928	9.44651891499861	8.38305459312238	9.58849678618082
GCLC	14.2325870336204	9.73895788416582	10.1855404667268	10.0295321959674	9.86004740599348	9.1155837895325	8.36260811535255	11.3360104576225	12.1297657366753	10.2769207813338	9.79315389435832	10.4876345856897	10.2356735977293	8.86092578712223	8.31520514987006	9.39473505829882	9.63572763509856	10.052491251209	8.85295590864297	9.07767731041047	8.92608866099493	10.1009561360782	9.79063103997227	9.19930808495777	9.30272564418587	9.71772331354667	9.11462112938687	9.00294478148041	8.96212564820215	10.4154893410758	9.33212194000237	9.93478113721413	10.0913236694873	9.39589839059942	9.19742278632202	8.86082511173036	9.79535537662064	9.33371848867958	8.7260835005266	8.45821158870638	8.72476544369707	8.49805044928215	10.3017823618004	9.02721331915067	8.33654171957776	9.35813376743292	9.36998981503712	8.87555705655809	8.11135644363952
NFYA	8.2005658396587	8.21253284861681	8.81070478956459	8.60758325026213	8.55187910264271	9.8168055312253	7.90164539167862	8.2603766863709	8.2117727150816	8.4409140598927	8.42549707315242	8.91858190939929	9.07483231452831	8.32717237379217	9.51242609469076	8.18975474820878	8.8497676960338	8.39982364276912	7.89568340344588	7.90937331543997	8.28759269655408	7.83661966682083	8.01124459269735	8.02975236275761	8.71868254342831	8.71565572530013	9.045804090395	9.10646753513515	9.88286798997445	8.9526479853143	9.17902347910167	9.92779057471119	8.48941268743371	8.11222667938143	8.67287821728488	8.73119232311346	9.83325363843342	9.65549930904944	8.87105866204284	8.57078807242043	9.27427241091383	7.6119081869175	8.22207746510761	8.28017044224152	8.25599162925232	9.12093866052231	8.79789798259759	8.71638896262565	8.71407269715233
STPG1	8.87540536338008	6.81342315948549	6.30229618304745	6.54421929605556	7.66995681642474	7.39985291211338	6.63253466644885	6.70893349240733	6.67309992864771	6.2138455029342	6.74589920715823	7.0317357016162	7.62323366869263	6.41507200565044	6.4448371130665	6.39962914674553	6.97688950895669	6.53155389737724	6.64290085718837	6.31622895089673	6.59520886381111	7.10179537789746	5.94489119514362	6.0005419347766	7.32723915507739	6.53540020535818	6.58610972965107	6.28024171056868	7.43871057992108	7.58333872193425	7.28960848000664	5.42410242060792	6.74291473609989	6.25571359214409	6.42182625140966	7.4100268397252	7.72478441691576	7.06466273011464	6.40169359874566	5.90232601137887	7.48225337713144	4.35884583848224	6.6581481549575	7.31991121929442	6.95959130486333	6.21969611680068	7.10889820303224	5.63503152126122	7.31801322145633
NIPAL3	8.82654696262354	8.21894905221667	8.50381883941957	8.52670465679527	9.50061724900441	8.36774218580148	8.40746707076026	8.72605161488533	8.74471769883686	8.8794074630964	8.70392448859444	9.40641036133609	10.3047756011887	9.07322839624782	7.73360263573085	7.88736464801852	8.58071304808066	8.98737984354684	8.45596187418194	8.10626514126013	8.47894461875171	8.7287763824226	7.78035440082806	7.82794873785602	8.78864883655622	8.06419898445074	8.84974456638193	9.15806761869648	9.04024906501147	10.128494380163	9.1052914425594	7.93274372296172	8.35534390147647	8.2929097817083	8.55273017943129	8.36210748054124	8.84744865148424	6.74201601702012	8.36055617813337	8.44466956418349	9.5969368997047	6.42115520281791	8.32493247572208	8.60454015788572	7.47599494141201	7.60957201866713	8.60939401468728	8.52945863081619	9.79533232876904
LAS1L	8.50954640712635	8.46167508184408	9.49671819328933	7.93294382636794	8.70571365981599	9.51739711379359	8.39881341733111	9.2138693833787	8.85129156818413	8.72123447982272	8.2710898812636	9.21978574725943	9.71869626886735	8.64339841918616	9.25568597873521	11.2170893056205	8.79470214145104	8.4667804264613	9.15138728449266	9.16614907281883	8.48583773974007	8.59741117236997	9.35820810255002	9.16922033058683	8.17550968367441	8.33443762340716	8.70374353290063	9.20704583201635	8.66739670466717	8.87131427459201	8.98965999572494	8.76428072410735	9.10863992397281	8.88948612418063	8.40357410554253	9.25503855468886	9.70784312446416	9.06752977909577	8.52295998630571	8.26411432254204	9.44041897515507	9.23095895758511	8.75277210085322	8.64744319025094	8.90616644294883	9.17878685550911	8.62487710688825	8.78995365393932	9.55663616136457
ENPP4	4.41864661546686	7.02343612096547	7.34294963088194	8.05398096761244	6.54605975402728	7.11285965528901	8.84991997672383	8.26237224097993	7.06527357134391	8.64077092341462	4.81522063168629	7.92037919942567	8.23084987880966	8.24655636635761	7.36480622068546	7.2080777763472	7.61851153854619	6.58338676415091	7.52380154230884	7.49052238720034	6.02250538747642	7.27956924267736	6.77080254976601	7.48066938260834	8.37226953104631	7.83443992644236	8.79469869640933	7.74474766850908	9.03202650383494	7.28659281202628	8.11363322302478	5.40357717884904	8.54142527771081	6.56701166018177	6.61839965164891	6.00871361606515	6.10997146759216	5.91347166836931	8.57662391109605	7.69991751070791	5.69001733901983	7.30402828816968	6.23246884696277	8.2762836185574	8.89810708278057	4.79387927337479	6.39336951781987	7.27132671568375	3.94104753175307
SEMA3F	9.26747652971033	8.17240454333172	8.76055732457178	8.80454836516922	8.92724860963698	9.90802393463023	9.31055761592521	9.70544502453853	8.47244238671126	8.80897824095586	10.1582988332318	7.99723997243236	7.05787502978782	9.06990104244886	8.90128434708003	8.11703936243969	7.61014976596891	7.78974546620753	10.2305186645242	9.02083981459624	9.02760410298015	7.17744363016877	8.41746302523759	9.09824125690024	6.92769854293869	8.42791493695995	8.14895832730137	9.00905565024858	4.23654652157643	8.17959750902652	8.67492588356384	6.08758489081046	7.56835355925431	9.0784616322158	9.03645963242038	7.29242491925349	8.40339916072108	6.77752719642046	8.82600089665404	6.40242972584216	7.18343654926671	8.93700717147515	7.91567062181432	9.21811617183359	6.53999489121009	9.70217888398128	10.0031716777151	9.68405883194845	6.50532412662803
CFTR	2.29381293540966	-0.423937789120751	1.62294121520902	10.1962242392837	5.08279643232709	0.379705772561766	1.28316918367379	5.90361766766374	0.379705772561766	7.26128569790938	2.96783444642747	6.29974360848518	1.12371730737715	8.60478437414784	4.54496343065003	6.7251976542997	-0.423937789120751	3.38475555681284	5.62788127970841	4.58669509235436	7.83022839324716	-0.423937789120751	3.34465533015105	0.821656864880586	10.8088733466693	8.33298435712729	1.00678111293523	5.8619693288118	8.08783179180801	3.44631225009997	2.9089620375665	5.5129046498915	0.379705772561766	2.50769340548052	0.379705772561766	0.379705772561766	0.379705772561766	0.379705772561766	3.30106373923982	4.07472335708326	3.53332815802625	0.5189355405386	-0.423937789120751	8.43490984022027	-0.423937789120751	5.87776099798986	6.13613164485151	4.60214519112773	0.379705772561766
ANKIB1	9.73714400174774	9.71866936129683	10.265305193288	9.62404492857356	9.5908280449724	10.7351459712612	10.0333521391339	9.54367347736185	10.0723537295374	9.67001185075927	9.21445479322358	9.63209114723001	9.87512132197065	10.2185932511899	10.1923408980969	10.4768181280996	10.2631450546821	10.2637489082048	10.0583914268697	9.79102315877685	9.91065245846697	10.0677753210385	9.36832948488335	9.84027557280896	10.7397157713108	10.6061462998044	10.0017585677161	10.142348013306	11.442980658857	10.3271118086562	10.1619292602364	9.41143823066087	9.86928347323749	9.38950748772067	9.96712365196555	9.35610202052559	10.5203558608843	11.0061382542381	9.71778478947889	9.93349629486517	11.0347197578736	9.95866335884167	10.3620761420666	9.73605093046108	9.59301846132684	9.39155720390603	9.88534319606548	9.86909095553488	9.84157441633792
CYP51A1	10.6603479827067	10.2654050502904	10.3422852662721	10.0556009938425	10.5901271215164	12.1933557480114	9.68631639448573	10.043094000151	9.60599328655467	9.93995581835987	10.4652166386294	10.0062615449214	10.5697849656812	10.2693948606097	10.0461688609732	12.5756676356139	10.3491132944412	11.8768708563347	10.5090752838653	10.4364994355571	9.45822033825118	10.7195637134984	9.73435587861567	9.95714119278575	11.1905732461661	10.5359657128622	9.6976899229883	10.015188508602	10.594673346013	10.0226157376069	9.59197206435883	11.8868152826123	10.1913011292279	8.95147771206514	9.61499389933167	10.0451485947833	11.4398958444563	11.8224419960163	9.38396131006719	10.6520316659019	11.9121083054297	10.6779024062977	10.4449888489405	10.8344626738342	11.8762110407867	9.93564450263935	11.0361967662097	9.79242405031956	10.2076962924513
KRIT1	9.38790465416262	9.357843636867	9.57528029092399	9.83562879349164	9.60490341455502	10.2476296642851	9.53204118855524	8.93793113565464	9.96732248707755	9.33282646202064	9.44781875459479	9.35001127102695	9.69946554773479	9.52055182388207	8.75675274807216	10.0852168885697	10.0225886462689	9.52793333148279	9.85810220977798	9.9161776816439	9.35473008052493	9.95651418966575	8.97951313793053	9.58095247050527	10.480364777354	10.4484801404219	9.74871037002262	9.67333857122244	10.8738748277518	9.8601022246886	9.28871808276403	9.785118095788	9.25326476067103	9.31798202840181	9.05801387320335	9.38990343172768	10.275922139219	10.5350065003798	9.70888321255483	9.21493236925842	11.0495773643071	9.41075448664157	9.7972544139918	9.24591209995603	9.36219601537348	9.5907745814687	9.65657018413981	9.69243664664683	8.98490520149492
RAD52	7.24963386259426	7.67593551986766	7.76220189415075	7.40971914771599	7.69566361500391	7.85124938789414	8.20392187322806	6.72386714128105	7.85898428886381	7.74328085763433	8.22113299672917	7.70813002816546	8.02250291278829	6.93588270699287	7.44446183417423	7.77321561452614	6.96948992584117	7.73130799676628	8.55216906883757	7.35496578739814	8.15822034310903	7.80632147527578	7.23367003588664	7.64640619693562	8.11163020164962	8.87522065933424	7.49162950891818	7.64920422564911	7.73159032080563	8.08707651807109	7.65645175938826	7.82825636247554	6.6607153332822	8.0654832997301	7.67560434172915	8.42358619513183	7.20878933637279	7.8923537184502	7.61039063472673	6.8075232356436	7.81696910632433	8.001150510176	8.27063431995067	7.58444823127913	8.06439127405377	8.56310953531859	8.83391345872813	7.69133952169104	6.98104742065397
MYH16	1.12018109893386	1.8434791978082	2.19670103563091	1.56284550011197	3.86443085008274	4.41471232501938	0.0311155982114519	4.47212881705217	1.92771890646619	0.0311155982114519	1.47429332982142	0.872245141630208	1.30630592040378	2.63685881580841	-0.0394608814548849	2.01776497256861	-0.0394608814548849	-0.0394608814548849	3.48910734636965	-0.0394608814548849	0.931870562490906	-0.0394608814548849	2.5399052837754	1.36378389327688	2.12358388371576	0.929742992012385	1.87720828745376	-0.0394608814548849	-0.0394608814548849	2.35809568037299	1.91611520500685	-0.0394608814548849	4.86011304110241	0.0311155982114519	0.808753275647195	0.0311155982114519	0.0311155982114519	0.960243449828122	0.994014000703125	0.0311155982114519	1.2658516430735	-0.0394608814548849	2.58005692413714	1.26341542428054	3.10603349737415	3.17323714436487	1.8517541211962	0.816783309577201	0.0311155982114519
BAD	8.98251302681219	8.21025179074548	9.65295847711064	8.88813237240791	10.3201867434956	9.64667203882961	9.72574495573234	9.28986339787634	10.4764176704647	9.47248098334034	8.79673279708068	8.65772416570273	8.83305080731129	8.7662551449546	9.72829095464236	9.39888185187952	7.35586790695622	8.9120827987223	9.445938869126	8.49716382281481	9.6794280892609	8.86206455052599	9.27660450488338	8.96226577769248	8.03341306635184	8.7712632338959	8.83315778720306	8.5433755458838	6.90629234990834	8.16503974160374	9.99276186886026	8.10470452722599	5.72503624377413	9.03502110423309	8.97319432957375	9.02551779501457	9.10048363377632	8.79638044264012	8.83488724380035	8.01783224380585	8.97634016515671	10.2331938690414	8.8948002710365	9.38675731044028	10.1533727521828	10.0892009285146	8.41195148793278	9.17094479050184	9.72604911573591
LAP3	9.77795852549779	11.3251590227472	11.5358596785949	11.2451590585739	10.2123690973107	10.874805606188	12.2447706900012	10.7068404169699	10.9801195417225	12.2189864137196	11.8369573519333	11.2345688483633	11.052008919244	11.3534844636516	11.6330922251339	11.4959849021979	11.4720832912301	11.1346344692159	12.4413633508561	11.7729124143416	11.5990005935636	12.3818767864781	10.7122742680907	12.6351563850512	10.6557965513284	11.3905165618789	12.185918331808	12.100873419119	11.1930843009078	10.9202342794913	12.0256067712178	10.3921206489319	11.9517433467282	12.4407754433882	12.5622734163283	12.3700567663919	11.3717328264805	11.0161378435356	11.6342414409104	12.5446107424358	10.7400000807731	10.4882758666702	11.4248442877961	11.8099035961317	10.4194338386702	11.1670246994498	10.3859778217331	12.5836250181011	10.8532730841279
CD99	11.4994822967655	12.0455499984913	11.2330709560641	11.2059682874985	11.3794959344957	11.5375711529688	12.5442286366775	10.4597994105638	10.9387696330706	11.2880091788518	11.2242017373691	11.101604128526	11.5969063984353	12.2850881545465	11.4663010080437	11.533624067517	11.8163751156799	11.1568658188532	10.286255022642	11.8683856857298	13.2640032296053	10.8900890645429	11.5596342832046	10.889057876232	9.78264270482303	11.6759837374493	11.4526441346676	12.4815625682605	10.2850776159468	10.768620619989	11.4826846452097	10.2022455712708	13.0217531982376	11.635411578977	12.7400914414335	11.295111595812	11.8341027452268	11.2408606589345	11.8501863274622	11.033144123411	12.9955331929252	13.5224486885182	12.7155192758871	10.8275434391092	12.7811795029143	11.4483947615963	11.2564995397694	11.3831527112711	11.7449671126014
HS3ST1	3.58091162617072	4.7863511221685	4.63903039442935	7.11640321663129	5.27701998895953	5.73004000605371	4.67960974657372	6.70127890368192	7.03604255919698	5.41096236027266	7.03470393601449	5.80465251147525	3.64936866704713	4.82908768245222	4.08931224381559	5.15986848832574	5.3499330159564	5.32367442330374	4.54468212069815	3.91089558017874	4.62554853840208	4.06565858022169	4.55255685277436	4.2810271707994	3.73022460572122	5.87138319541368	5.12734106519407	3.80569423630914	4.57062157209587	3.81748306951384	5.54140827143835	3.65174398664021	4.59581407963175	4.42271233922822	5.21774840369239	4.79271986577747	2.95568986607239	4.11013326354293	4.81878842117119	3.43298288367161	3.4499699399459	4.28810049966331	4.87413396454101	7.08061104084157	2.34367933284845	6.05262549040684	4.22001442587991	5.01622791842027	3.22389987978551
AOC1	2.15268610546574	3.42683788887931	6.44684742894278	4.58794342948413	4.97566933659232	3.96770929969048	2.74129922447644	7.22103304727144	4.37443141440877	5.93297098432873	3.58166728139646	0.882485742482432	3.45930667454359	7.59627206233411	1.96589084021918	3.8391399926296	4.08191365060862	4.9481125398091	5.20354005401846	2.7646802931831	3.6714014358108	8.2745942950193	8.66863073482203	5.11874482428578	5.86845620895664	11.1239825331751	6.60014343557734	6.91524352507995	1.81653883586505	4.0176438901622	0.0388654219200726	0.0388654219200726	1.69057013423011	2.36382505148101	1.70187020250376	-0.0151456243014918	-0.0151456243014918	0.965203648837909	3.69333201143413	2.3023575482724	3.71692831521497	1.60347585739121	1.32993956676763	11.4330495617087	1.54930082574325	4.65520739015781	8.35622053828783	6.22384791314648	1.34579302060689
WNT16	0.464006295658209	2.97477753246997	2.53884108213293	2.26216150102641	1.50179253017311	1.3580180127031	2.40166403420781	0.935631713230414	3.8739858436106	0.451812899040318	3.00430229321229	0.464006295658209	0.464006295658209	6.60841198426046	1.41146370452076	1.3962670499909	4.25504635016744	0.464006295658209	0.464006295658209	0.464006295658209	1.91302858012604	1.69134001506854	0.464006295658209	1.2523591448287	0.464006295658209	7.62822329794677	2.67457993497976	2.52117645632964	2.23966019896495	0.464006295658209	2.50971537690488	0.464006295658209	0.885348685405659	1.28276700096628	0.984256925058003	-0.352898725275145	0.948216190125388	1.61058843001362	0.662389110382924	3.43406525078306	1.3223418944691	10.7920326454392	1.75361372679457	0.464006295658209	0.464006295658209	1.20936102087267	0.464006295658209	1.2554065571534	0.483471520402379
HECW1	4.83529247638591	4.41896998138468	0.279740818651865	3.25723328284733	6.33035098706377	6.27420062385132	5.85266829855084	4.26407145085731	6.65559200436804	1.94291113128622	4.41599449381346	4.0345863573827	4.49853500496443	4.11989408582651	0.611206179229187	3.52904862809602	1.96579003535524	2.20807502422262	5.70259644930513	3.71959361471386	6.67650242801149	2.21844283259074	3.97281420926332	5.65330528361045	3.12394314883589	4.72995689303274	3.7050556142481	3.33158365398588	5.82096181304356	3.87652495704504	4.96249806710339	4.99890633386132	5.48897973709381	2.29963399314968	5.55086227596733	0.279740818651865	7.10982749699342	1.8085953202245	2.83542633234901	1.26473481244352	2.84251388803106	3.6268259386365	3.47894418521152	1.54001589700662	-0.359315692069866	2.92161271032851	1.87829153859924	1.359757130419	4.83227109861789
MAD1L1	8.50259724158727	7.71526658378192	9.04479587253477	8.76107167032399	9.0166666811199	10.2793403976084	8.47808332264333	9.41494041482308	8.34859720205101	9.33208696183575	9.91954270223079	8.62440076732078	9.01290690842197	8.63229771453769	8.63072694333877	9.42398754155067	9.13584721654571	9.91126557137882	9.66057359112644	7.09123126857866	9.06984387384757	8.30249844692832	8.29241804281731	8.43641447011793	8.43736820462597	9.80526451572021	8.72133995050969	9.71575883200756	6.68913171419461	8.63599734799417	9.05710153914933	8.36488714636396	6.95276665279663	9.62225656490894	8.98027374078995	10.314063574748	11.5135351981932	9.16561248725961	8.67686705807719	10.2625216635261	9.63677026266062	10.7502346493861	8.70960015061543	8.74021496335538	8.63702138973393	9.49548732107947	8.89570345019697	8.70165119614152	10.7916755126294
LASP1	10.3455512012754	10.0508788212683	10.4731913194526	10.9961068204744	10.332420976294	10.9509101889433	10.5695113707009	10.3564289914978	10.8994983073958	10.6906883446502	12.1096049191956	11.4710773431697	10.3108388997865	10.7718753379262	9.91590360763882	10.7836410118531	10.9102666780836	11.0130707276807	10.5450416115776	9.8329507063415	11.077390058139	10.2028437657975	10.7979583380543	10.9170074020999	10.0079641145038	10.86145554671	11.0594975593291	10.9207646677451	8.91871566958731	10.2489170983743	10.1359895370044	9.66975579388807	11.2762034770188	10.7265484382453	11.1663693273225	10.9873323244579	10.3124682016257	10.2280996720967	10.749789929414	10.2875550525079	10.3436201217271	10.4947734801973	10.6112476276457	11.0836110943322	9.32654220078935	10.1820903493762	11.0105970292897	11.0098155466931	10.3337749111286
SNX11	8.99714418444476	8.3297350683071	8.63686176818109	7.53694644219641	8.3430882124905	8.76160954688266	8.50252557669917	8.16719039274094	8.40584096518912	8.55928316926892	8.187462461208	8.77002498571464	8.51958721046184	7.98451471752212	8.06065810840992	8.00112647830129	9.0259538301323	8.64869109833113	7.7235214648127	8.45833600462915	8.35997108539482	8.02408848854318	8.51394209909599	8.19408038793459	8.40310936897834	8.43658718414381	8.03405491296322	7.99892514701138	7.92592866060031	7.77531293244677	8.20403422717079	7.74209823401618	8.32451657261208	8.29734585456302	8.77141890010783	8.32038274519793	7.89461809945112	7.1258049273507	8.15507236140197	8.61699043441794	8.03969255654087	7.90730309253992	8.92061110548278	8.14230310127506	8.38602666689247	7.70685910667552	8.65006675008677	8.47744560008485	7.84082070999281
TMEM176A	8.76240405261203	10.6405500582639	8.6307362003325	10.8450697500884	8.37097362619332	7.66441622185206	10.2209971791356	8.06203640157588	8.94883707587042	10.0647146476581	8.14954955730581	9.3975018102252	9.77906070134291	9.68521765813101	9.26450952915002	10.6439585210094	9.56807331190561	9.01691705096068	7.80072607339315	9.05900164202287	10.8312874945721	10.7975739753855	10.5164239440983	10.4993428573278	8.16960208514985	11.6809785709937	10.3425242457831	8.44851001313317	7.31653632383366	7.96746010866268	7.18533140144959	7.49441576805386	8.30816297401507	9.78217630473423	11.1120338511789	8.05176372911145	7.87069031863066	7.98455624725492	9.97280141829651	9.64040357677208	8.18586784649607	10.3391487935749	8.95466752756072	12.3282705340912	5.80080756854271	10.2857184587962	9.76733888935627	9.78339008690477	9.66235321888865
M6PR	10.460685021531	11.4414836529056	11.1685363831159	11.6831514011228	10.9930861309747	11.6257670706567	11.1278467104386	11.6389050716045	11.5491536649669	11.6515656176151	11.0655330045334	11.8072249468728	11.8567658382457	10.6537966649123	11.0779917435963	11.4301130552115	11.6577472382673	11.9398335587103	12.3777440196724	10.7498792940197	10.9908655536902	11.1894189323204	11.1105026432047	12.2380997605771	11.5453514289779	11.3815329987742	11.5682556466263	11.2250416213817	12.0710359597288	11.0483223893726	11.6056952003386	10.9033648124127	12.7108140338805	12.2612403759574	12.1489242247267	11.4853926040407	11.1231401924457	10.8582369310621	11.83200800039	11.8911174908884	11.620338158877	11.1276483726283	11.3931183981069	11.5043353299195	11.3928969989614	11.7288547239055	11.5393749265492	11.3621745350803	10.9790560147694
KLHL13	8.71697115047409	7.847105197025	5.95498633856894	6.85416289060736	6.90546796383222	4.08742253181745	6.78802248634238	5.8151019478255	7.16548855504857	6.22619773953886	7.65522523812754	7.46353797479418	6.35893769078378	7.37991834674241	8.1753562623899	7.53691888613749	7.8382812141006	10.994808499864	4.00960029232166	7.0728337650056	4.94446400593941	6.8528561353339	5.16598106219342	3.58638954402169	4.1125175309412	6.92094099129834	4.39590820241426	4.76683824078545	6.32405273880076	4.57092509410277	5.07447534368044	6.97948671414168	4.24751322109205	6.77422753833505	6.71841763382274	1.64210934745701	8.54231630042307	7.50609058759764	7.94575339054165	3.03986915836835	6.09490649268607	6.4161441591844	6.46518396029225	4.81681519598492	6.82193745495528	4.96908633290484	8.55403783804687	5.88485143845765	7.06529880545214
CYP26B1	3.93297358006443	6.59146308166472	5.44327309851853	3.80220385184681	7.01486550858078	6.92785043488509	5.47828273575758	4.36302109021189	5.97541599180448	6.36456139798186	7.49197806627434	2.918515387599	5.35838859995917	8.5906764710734	6.40031483582021	4.1511318678835	5.20243055339288	3.30353927613617	2.62627068264801	2.79167820239621	6.04349503912953	5.74987168976443	3.1963454989496	3.78954045195958	2.49406157227957	5.74755227998706	5.47608166613383	4.14807535998595	4.11242520332339	3.78596554078504	4.34867054722654	6.54613795717288	3.34819825845273	5.84450826240142	6.84819849658514	2.572452565817	5.69027439562033	6.70790968437518	5.69584262155262	5.32028539537755	4.53474422787846	7.22929980033765	3.77993264897499	5.35945471467905	7.34494894643612	6.41018206546456	4.90196764286175	5.34575543200053	2.47897425044762
ICA1	7.13693988137595	8.19494060858765	8.19513868785807	8.44947207142643	8.36681282886886	6.68899415734733	9.20535196449369	9.19144065565815	6.6948923278416	8.272884370076	6.40869610969248	10.2043104653173	8.94593957614613	9.80008725932307	7.49783455821071	9.54213221870479	9.76061317842887	11.0571346924376	8.88007220391584	7.83873508463603	8.15569788254449	8.77218047672007	8.01059421566735	7.940976990817	10.1675613812751	10.2117703843335	6.50917358464007	8.00363175804752	9.73717351591288	9.44895500360974	9.58611864462913	9.40656188812359	8.83572560049259	8.65795172954273	8.13783608248619	8.70897124202466	7.40514339088234	6.0455259436001	9.25880443902026	6.86582012625174	8.22016786971852	7.95921620452542	7.3565257744171	10.2385586573163	5.29924106439556	7.45772333884269	10.8091956918993	7.14662389287165	5.35623676190162
DBNDD1	6.7737888431583	4.24045175588272	6.02552441850055	8.11880910326132	5.8530011046391	5.58412227634547	4.33716400827503	6.48338928409985	5.36945565429416	5.3059879865986	4.91789753719985	6.9011889590737	7.41600489183156	5.69595108907848	5.67960366952273	8.43833031881575	5.23619218514619	8.61091083633243	7.26578877611619	6.00099162320754	4.42591972426556	7.11278092569988	7.57974252529401	5.62810133438904	6.26736810153317	6.49874892066876	5.64178661634563	7.39404154808637	2.29851177876871	6.47359435117668	6.51377574319297	7.75333349743866	0.719844251829318	6.21319485972429	7.11718015606661	7.62512299687487	5.07394823941316	7.37980119332292	4.36425840338962	8.15250712638982	8.97269169930019	11.1205298052314	2.89744713868356	6.81162712205437	6.10065124818867	5.43220876414567	6.4146929839443	3.71589301376984	8.13296987793848
ALS2	8.46291328238653	8.20465759616741	7.9528233506827	7.98490220916098	8.56663728044286	8.11181836706493	8.67072842271384	7.6716339723675	8.83327628002329	8.04130653599394	7.61060979984639	8.15896929948046	8.05795488670483	8.74875049129506	8.02991849047751	8.00072423520718	8.64127600157734	8.04829236709995	8.30356755850649	8.46548579569264	8.0279902897241	8.25342715080593	8.32954115204539	8.10836016461299	8.76896446066432	9.13324653987262	8.01477297737059	8.00579182410898	9.09792187231839	8.00493804490476	8.57456538587515	8.62564737567645	8.56248233879437	7.84295173243566	8.08901678713497	8.70844050001525	8.78113765998537	8.79508100300838	8.4368234837156	7.74482748758641	8.1034287841562	8.13470622416478	8.51784636275482	7.79804222926207	9.50895780099014	8.42244910743877	9.76080260977114	8.03096436577749	8.17325432435118
CASP10	6.76030285695743	7.91399021003993	8.06194937517003	8.43462038576069	8.22139125062037	7.67636263565774	9.42518228701216	7.47322309007228	8.60072450742082	9.19613291708344	9.84604104249122	5.62428958550711	7.21379406246752	8.45451511845256	7.25735485247541	8.97175528302831	9.08068848311328	8.72546577575451	9.83336993330465	6.85539803906789	8.19910814894797	7.72956831314247	8.09423605341719	9.15021281183301	8.47460935785333	8.55124014237333	9.46987804424735	9.37321421154108	8.51945533363106	9.6636330665364	8.75475993513158	5.86094791178416	8.48169016761624	9.19412175238146	9.08864800539896	6.58065996042752	8.41904594556347	6.78658880029708	8.88644316946311	8.56652153056814	7.60627777292779	6.93459798199415	7.70462040904751	9.1705847968695	8.38386817700222	5.9095735999814	7.1450545020555	9.08155554580148	6.05390046031924
CFLAR	10.2983737771709	11.6049140694333	11.6259133346111	11.7198146340881	10.7763254198855	10.7450235235839	11.5990334061439	10.9422704020597	11.3564338110167	12.4586853764749	12.238168021705	9.79405230863401	10.499145752688	11.0807194751092	10.7364775747132	11.4069578333847	11.7795249727387	11.6006499117856	11.4742701578848	11.1773957801061	11.1698913193893	10.9052639532067	11.5755941292395	11.7295602116021	11.182464499946	12.138807799741	12.1360542162378	11.5331968706309	11.6422324516299	11.7112559893264	10.757242266341	11.2051615652265	12.1347042343839	11.3424957998232	11.6188825395931	10.4556760565935	10.6445188163705	9.8215701283276	11.846435648698	11.6867170316465	10.1848916702123	10.4016594268265	11.4436113592333	11.3272840635504	10.4215609536475	11.6563692737773	11.0120534707672	12.119618301344	9.62851143449123
TFPI	10.202895539207	10.7804734974114	7.48462261436104	10.7254866990655	8.78658822577896	9.11847359059694	11.5540574844612	8.39519736451258	7.89968293344294	10.6501394938689	8.15222719704153	8.96828168195401	8.30921147050679	12.3214755603125	11.0412785914081	10.2053013938096	11.8901057981941	10.2766806903533	6.13735948994827	8.81456567371201	9.74245647374367	10.0074073018632	8.12832721910044	7.83771027153306	8.4860828679644	11.2063926841003	9.97509942489188	8.31084338510405	8.81956776700861	7.73424208888112	8.63112821296249	9.731662104316	10.7280165992877	10.0473167574457	10.1285234121042	8.90495636814212	8.67151799090346	8.79617066867337	10.819455422153	7.87073131086867	8.89998352800503	9.78628297550876	10.2742812703782	9.11132349682883	8.73690105062162	9.4392352671334	11.6824764750079	10.2594804322873	8.09422462135772
NDUFAF7	7.77737230201981	8.13287752668552	8.70009735926107	8.12544099029733	8.12762680376391	8.23780718197053	8.39281675216145	7.80098987663302	8.13746681367	8.57400191344373	7.50913661438122	8.22615356158107	8.34059976797518	8.35313919233059	7.53727466560046	8.03054338508208	9.11445877695461	8.09636057181121	8.24128346017542	8.55744357222772	7.89119387673368	8.49556442849114	8.03154163944537	8.00214013333974	8.38073627773878	8.91323042807791	8.62179647362872	8.54945537584802	9.13299797941056	8.70321622618364	7.74683937028946	8.15370675464	8.38881624383607	8.3256365409272	8.23709917542594	8.49598967380676	8.72237893852883	7.53882498219417	8.45946688512538	7.88112119303355	8.0873268490076	7.71038102241676	8.53969150927069	7.47665788232141	9.17924580674551	8.11115357205527	8.86364255934685	8.11864209992657	7.52341617109056
RBM5	10.7972743817285	11.2123791093835	11.6211359089589	11.4171298068748	10.5917220668919	10.585445385508	11.2534293409342	9.99256947207413	10.7349645172238	11.7305779452981	11.2609418998936	10.9468731398701	10.730534796813	11.5084503693885	10.5930160397913	10.7183955793073	11.8422731340847	11.5575985390995	10.9570348787004	11.1838809616983	11.4266657997934	10.7316216868171	10.6607762721768	11.1768782089574	11.4233798093958	12.578225615429	11.6943643295768	11.9932087826853	12.0901384075242	11.8989183458735	10.9232710139215	11.2503485767786	10.9621690850658	11.6057161946178	11.8630565749501	11.4785653904143	12.0794799018067	11.3996004038182	11.7287013052918	11.2728395413387	11.5287665160986	10.5506173903678	11.852667290354	11.5482265765728	11.7486489013589	11.0533942651753	12.1443153465599	11.3904805305157	11.2684815154381
MTMR7	1.17682439790197	3.48293806265087	4.34172817305314	4.21088635203609	4.07145250938819	1.4176885886363	3.14612719527823	1.81242781984993	1.00779911603635	1.00151136605406	1.68145984290733	1.88897566051107	0.464712003519014	4.22714686296488	3.56831712777007	-0.347999222962638	3.75494162679177	-0.347999222962638	1.11209138144485	4.44178340202137	3.05633383230776	1.95342523567501	3.57362632080243	3.21983685286623	4.81903505704886	-0.347999222962638	4.06439818515663	3.91792146590099	5.90284920847418	5.25573400181368	4.83616179170399	1.30733405343861	0.751109101517558	1.78953999972783	3.04890206571943	0.238369574779503	1.47227143128301	0.238369574779503	3.09417046729625	0.238369574779503	0.238369574779503	2.66713738654841	1.04770826977742	-0.347999222962638	8.28984929235448	8.48489212885808	5.52834159762596	1.79202537588012	1.89045089094504
SLC7A2	5.14969654300475	9.60715423502134	8.37502592033649	8.76679330897755	7.89240736967994	6.84538725247551	9.54139028052768	7.95322893623071	6.04339335338556	6.71161100590251	5.29764082573158	7.84751639206154	6.28109893045651	9.35279165135839	6.0065992036041	7.95234340716755	8.20728951856469	8.84291013380445	9.41132515187218	5.92823214161635	7.46289892179627	6.69936079790008	6.36075439178607	8.99719638191118	6.53478486935516	8.58351983978944	7.78302740541159	3.78320556174635	6.48482142290624	9.34901437721043	7.72445538463943	6.92523987429974	5.42556526038531	8.77557853204411	8.50864664109505	4.34386822015438	7.14568385556844	7.83667240761295	9.41837041376816	6.98800419292094	5.25940131444039	8.13083840500854	6.46333322492382	8.47865201831033	13.107420598167	12.4154002064293	8.70846628070276	6.47213830518642	11.3776284362342
ARF5	11.1378346343272	10.6956114057393	11.2324050311557	11.1519648455458	10.7872530249946	11.3821488232705	11.0972536791174	11.2014529807699	11.7341087169479	10.9335503009957	10.8491647614484	11.0840951731423	11.9444878123244	11.0461232716214	11.863677173014	10.8341993530332	10.8546490064055	11.5880059456904	11.7064287434484	11.3216107157774	11.1107158039515	11.5963059896647	11.3292693211001	11.748352084951	11.3608454705985	10.9611360728692	10.6885424548042	11.0236957632908	10.0559279518724	10.8404450104887	12.2641338834467	10.1689194225685	10.2946681085011	10.8858402312625	11.1668922715204	10.9241892860958	11.4907392770063	11.7402447984285	10.7833588355012	10.6760736229754	12.0370395314343	11.6914583813939	11.1599924951263	10.9835321024351	11.3266230203213	11.5237319221261	11.7711653556512	11.0965585067248	10.8758087183435
SARM1	6.25128844890437	5.66622061339457	6.62424075197742	6.23072003698781	5.96368957539519	5.18745903863715	6.51948184538829	4.9761113612237	6.46236556606105	6.83512020186129	4.58746158944449	4.7201155757512	5.61475387917799	6.96420857502969	7.32960044239908	5.78429621697943	6.62744529322352	4.70815418803152	7.60838001045795	7.14289934510296	7.2633447063525	5.33455487329523	7.10522585858987	7.60856885224351	6.55509608906898	6.73554133259485	6.77384924202004	7.05913544329355	5.97381552802381	6.78182176935605	7.9650746984641	7.55196455786848	5.72278244771948	6.51272880202513	6.99557918267466	7.75380295773266	7.12916376296979	6.94104429993533	6.72918995972079	6.15388931412464	7.86765532817087	8.25893027050823	7.54831253305419	8.49990328115257	7.33795691655166	6.62111250884939	6.79542514661731	6.11636276373796	7.119929674265
POLDIP2	9.93175128444157	9.35285302799738	9.67558868527095	9.6361168794831	10.2289882493438	10.5834082861701	9.68759927536311	10.8083145427733	10.3633375296586	9.26817664407787	9.94962831492106	10.8114031003419	9.80459516214891	9.69393328464608	9.69057643031078	10.384864199858	9.691218539659	10.1753701056464	10.116780592622	9.60947826287978	9.60895964639372	9.6600742261189	10.0232419758782	10.0871190279724	9.02183518369536	9.23191336293729	9.2981401218289	9.53277178458459	9.05897670403316	9.08826964153007	9.52038637063245	9.5102429222866	9.44700376715287	10.254810472665	9.36172019927598	10.3365209793284	9.85051545425274	9.80990847871749	9.3523790859182	8.98476441023447	10.069941758716	10.4856930862736	9.81906660257496	10.344284993207	10.4458808335304	10.1991102320431	9.82516903380334	9.67070506786457	10.4658620952804
PLXND1	9.32372939789555	10.9222355797348	9.85007502857311	11.1492293101142	10.1356539735732	9.88428377074342	11.8949714442602	9.92299391409744	10.2439942639895	10.9271595284998	9.8755681698558	9.98943874517965	10.9846458249799	11.7233168819663	10.9431347584794	11.0127662569918	10.6731014335564	10.4570564375341	10.840605615334	10.3864028505572	12.2203740550021	10.8272647096245	11.5633352938188	11.0315398876029	9.71006176989179	11.7837169702331	11.3576409496647	10.5691086111928	7.88406935170849	9.54065899976965	10.6244712745901	10.0864918180987	11.3972741609625	12.2940949694957	12.4548703644657	10.1510227358673	11.693367865269	10.4734964272153	12.0325421868434	9.80935257729294	10.4126779341568	12.6690957815496	11.5260688026771	10.7507247818148	10.8451267966163	10.5976075575621	10.7104622761196	10.8343207616569	10.4843147734904
AK2	11.997299442128	11.2049535419721	11.4747516317853	11.062772767299	11.5419269365936	11.2796666728278	11.3988175612147	10.961990700493	11.4495384089293	11.3975749426094	11.0851445445643	11.0188741463132	12.1988001621772	11.0007689490722	10.8768078082777	11.4324088616211	11.1530646647998	11.5267775326357	12.0238504791909	11.9860340444099	10.9519952812856	11.8390476203802	12.0782866186032	11.4313939624127	11.6620294601903	11.3321962761478	11.1588155111703	11.545997298667	11.0795677930272	11.9058079408337	11.2910599419201	10.339147655968	11.7262709363768	11.3868352774885	11.0713512134447	11.9236607321838	11.4501083560993	11.5144110211196	10.4563683844882	11.1108978064148	11.8280960205289	10.800390655338	10.9367174873017	11.7273198223779	10.7760034852657	11.4805873153677	11.2123095586609	10.9577720274796	12.0080022176993
CD38	7.73779774924976	6.68978927570705	7.89607240725143	7.26465367117854	7.68054694846718	6.96381176693986	6.79400821709991	5.98488709332795	9.23082751512885	9.55985213240429	7.68817904881921	4.54368261105527	7.09279782158316	4.36075002951321	6.46520451440433	8.7286169074537	8.40668071025247	8.63166769990113	6.38042815007655	7.21402693959615	7.84109162513082	8.26521075982651	5.92787675499883	9.22460635433211	6.15926897210915	6.96171804741054	10.0988271490865	10.2010929344367	7.66337831004005	7.3836197708718	8.33312272969404	4.0055079585927	5.60435669726166	9.13686207081883	9.09582712321909	7.4540663732283	6.96712019951523	6.59477416734251	7.90424649067976	9.9397875276929	6.79380047174308	3.13737114212332	6.42333574805427	7.2732462880169	7.13698503571203	6.17011309014968	5.12330481566121	8.9910791293252	4.50553103697517
FKBP4	9.72695046228252	9.8814893939153	11.1570674988988	10.4673402599793	9.86215927214487	11.6617348650789	9.91856443523475	11.7736682978223	11.2162924105531	10.0406764336074	10.9029210128039	10.6072713289046	10.995716363771	10.033086897704	10.6085994878707	11.0042437793126	10.187434565521	12.0730148064944	11.1324941824737	9.51069270496559	9.88436014534418	10.2206866915624	9.66356618514853	10.059209187797	10.4129906959662	10.919436856715	10.2428529001683	10.2008905138891	11.1379459957908	11.6279095861731	10.2167376537279	10.7490376958356	10.2249855798574	11.2008651990401	10.716088035323	10.7648823036668	10.2478779556625	10.1737684754609	9.45289027459107	9.40792773239207	10.4678989408527	8.61081142142877	9.68284367630641	9.91792648754129	10.1044298102399	11.1082479659749	11.0982731924191	9.60678387986342	9.69972029044621
KDM1A	10.952156606474	10.3498041630937	10.3039551169626	9.76495981883481	10.8541142928559	10.9777969927257	9.84343741469184	10.4663191399662	10.6077012061148	9.65299579426937	9.83268617734153	9.65755855346368	10.5738070450168	9.84640425449751	10.6841602689841	9.37040593357833	10.5505228970806	10.2325399379535	10.4517267523991	9.83833905357116	10.1139421511701	10.8048177273839	10.1169856288392	9.40538997044592	10.5685653863062	10.1441196347319	10.0553187626753	10.610846753687	10.9133848535977	11.4597480722212	10.1923741577865	8.96499138949181	10.3140269270049	9.812201848118	9.91292906235291	10.4751410920258	10.3597860245491	10.2739332253987	9.71381159674596	9.36950462434108	10.29409720434	9.523806489874	10.4438702048027	10.2724539298744	10.4596348881622	11.3834189003183	10.9831663891907	9.6743348782408	10.48597506352
RBM6	9.81476462822171	10.3871282977338	10.0097177594407	10.0899358205274	9.62884226378955	9.42889717315238	10.2591469828746	9.05505402764733	9.87056028976056	10.0665138071157	10.1324257021439	10.0032536160762	10.0803692323153	10.3034621589468	9.7514015714666	9.82315511708841	10.8740498381186	10.0642674458971	10.0346459253153	10.7139779551803	10.6511360622459	9.723881096367	9.74650881704092	10.1020861199488	10.4702501088697	11.7694610934944	10.7039720177036	10.2738834932503	11.688253795325	10.5981359140634	10.1673780990787	10.0147863638434	9.99225536327999	10.8115578096862	10.7100028923436	10.3989065196535	11.2038321743665	9.9551980108231	10.7893820760885	9.89183237967542	11.0338634591325	10.0724087945874	10.1913708071564	9.71603505126266	10.5607626777164	10.0943231286696	10.8552995539793	10.3814331500144	9.81942738854174
CAMKK1	6.87537345121387	6.03685164365335	7.71834829416141	5.98539812232976	6.46245208572922	5.87619323056834	6.14998057648113	5.3707969356022	6.73955750851951	7.86252929990727	5.53498162136082	5.33249695967805	5.66552339930512	6.61424985794839	5.72551084162157	6.90999657723706	6.527072512227	7.06513404587465	6.62869416361656	6.11228884983564	5.28242538303944	6.25997719934213	6.50570441647533	5.87563055733094	4.88587404540862	5.57095034376789	6.73473417326829	6.02162465606191	5.12545695374938	5.30392371966537	5.40315600012442	5.44158271880604	5.09569815756968	5.99752201871605	6.67663015259469	5.52975938201976	5.74124324068028	4.65905440465472	6.41086492171918	6.02886953240004	5.01293478165334	7.54462106842761	6.41075003477024	6.6621061099831	5.96235052697423	8.70015638207038	5.26651412807217	7.15628407403462	6.00139404218254
RECQL	10.2261704563448	10.5045201690578	10.1746358081785	9.74990000083052	10.0588015665622	10.2328409424993	10.4695570166523	9.92577081217463	9.61841281481696	10.2386252776697	9.09803279819073	8.90545612197744	10.0798019856898	10.3161450392154	10.1252319001209	10.0850476639305	10.6412515332623	9.97550879911621	8.91308840743441	9.89675801944752	10.5476363467854	9.44154238172728	9.68338467208667	10.0591506275324	10.4085773726915	10.3581109508658	10.2327654890628	10.0415670893859	11.1882374021385	9.6216100503671	9.87679894011237	9.87742692963083	10.968020191184	9.8451184024837	10.5186720857961	10.6044181108577	9.56589668264524	9.77702376718657	10.0374923901803	9.90214084017945	10.3111154243883	9.98887321368447	10.3032068852603	10.1329248390468	9.77355912140001	10.2785635186974	9.99740561570998	10.0323057197158	8.97402833258089
VPS50	8.91270222883771	8.96215174394993	8.81352131784153	9.14256436465087	8.82080220772935	9.99944995301195	9.26165632417908	9.25975184302089	8.98628469166984	8.90790448314695	8.18070990696389	8.87747818350224	8.62397058281971	9.16415359544939	8.469760615458	10.1717337262854	9.37724219943547	9.67021412903439	9.02344761994931	8.76631542647692	8.53831531585099	8.87530803624752	8.4535327000239	8.92302078859347	9.94358155283642	9.61383763445451	9.07907644634995	9.21794476802066	10.8155345529166	9.19194200762997	8.87071493785395	9.30794643501522	9.48882319978926	8.16278792207515	8.95410290635152	8.90028042577919	9.30137402470679	9.87557994143574	8.9699721337309	8.73122243359267	10.461431407941	8.62121477787001	8.81608196373832	8.61503803460124	9.10520409794917	8.25971292654048	8.79629238526046	8.86285626314791	7.90657456102556
HSPB6	0.983623429330728	4.65767541268345	0.958935912897148	5.52836091774529	3.0362464754404	2.62427048444926	7.69929128921259	2.5633857040012	3.97859958666114	3.81358553629436	3.99633645710536	3.98333021643153	3.98970912748684	5.41647785151925	3.94719620450934	2.9765962182264	0.300905520589214	0.300905520589214	1.75750442359895	2.05803078885961	4.10341047518995	4.91849892192439	5.03600288115579	1.15207824186408	2.80885555830248	5.79206896039172	3.20583566792286	1.77483853850922	3.23205354208078	3.60150529182225	5.50829962814637	4.70731509897962	0.3339881895802	5.17453619746306	5.60835597417313	2.09134530071443	3.19881570675562	-0.178382058098809	5.73957818970234	0.770916451938458	3.56058086558289	1.98827279033219	6.10733498399401	2.78630447525406	7.43925275521173	3.50692024692477	4.05165102438183	2.70360157449198	2.90185338581131
ARHGAP33	6.25220091853524	3.73718211561692	6.64870038581958	6.13691685047573	5.46821994785376	5.43419858218114	5.28243880428407	3.77865044084913	6.29527983535966	6.30540890056619	5.94685804696498	6.7342954906531	6.16270553296771	5.92330231749627	8.15469215357735	4.30924104293407	5.40795644448052	5.73952521783504	7.81691706944477	6.97035005374241	7.09303420490984	5.76128523174123	6.08954762416145	5.87756424204079	4.01178772220767	5.67625715787567	5.64218278051473	6.87254630185604	3.89136938835117	5.77114563384453	6.15247777209633	4.23049813453121	2.36416287189774	6.26672539124446	4.40655577647516	5.12271885799589	6.77879984615934	6.48051870181514	5.45196376092582	5.85261349536367	5.83817371672687	6.47799914936389	6.2646351763495	7.57077801697589	6.7556070186384	5.60240120679699	5.6413826645566	5.46985520792321	5.86209579329739
NDUFAB1	11.3934321247981	11.3860005646791	11.5329222028733	10.9551574594544	11.0393105047471	11.8245093998846	11.1440240620431	11.7858281768708	11.9893333698878	10.9948127388218	10.9753099112953	11.9227110441562	11.4718071292961	10.5539791346941	11.7978146136267	11.4028894061768	11.0583201936702	10.8525902541279	11.6664531377989	12.57099022637	11.0749096804542	11.7414401049191	11.6422940095054	11.1040902783213	11.7959871433884	10.2747857758707	10.5363834375988	10.728151340647	11.5620430901263	11.5739030626064	10.8289992104974	11.2985332690302	12.2613750703325	11.4556284337184	10.8909525473511	11.6298461751919	11.4004023052811	11.1728929012734	10.5852195896448	10.8748575258821	11.5010499501361	11.5390616881292	10.4895624450412	11.2924473745124	11.4194980740948	11.3758777798912	11.0439898972124	10.8261373067262	11.8041380229284
PDK4	5.79433409502721	10.4568219576001	6.85132239210585	9.28292653085926	5.89686450414819	7.17805070112794	10.7469621977981	8.87987757618416	7.54035251845694	9.6128333000043	7.31159575095823	9.14628267264151	7.15980388100704	12.3636178428557	9.65618959627897	9.00172721512472	9.73837324506383	8.08056592536533	10.9498711328073	10.0475749969769	7.55830506998914	11.5127555479064	8.57400577037603	8.89276023888105	10.2816114524939	10.5938266080713	10.259337597174	8.27840843651782	9.06116312336971	7.75215098128024	7.42151039818751	10.1760879216348	8.86882396304088	9.15289587694467	9.60628872537235	10.6512953106683	8.99234391467458	10.1276340686808	11.5745811505911	9.47352920235972	9.78371484801737	7.84368170911232	10.3914616352631	11.4555764676187	7.93850330093785	8.54541753846197	12.3575268651216	7.02233068751008	7.25241945750294
SLC22A16	3.2322110973281	2.43651793150132	4.73699142443453	4.15600127225321	5.94067916176713	3.08827397275092	3.0458350228808	0.699135953540185	-0.164476335169699	3.33916589452436	0.885826811283456	1.75652764235754	4.10842418269664	3.55928949970744	2.43078406373905	1.00508821072216	0.159692652010369	2.53673306952396	1.73154698738297	6.3835564183048	4.82576287829619	2.4417111526166	4.48881704707824	4.50500015507349	2.61146464680618	2.87207708318308	3.18808655891003	4.020185718951	3.79178847542572	0.159692652010369	2.5079408273809	2.97544353164659	4.29043031082285	3.38156140529365	4.15975236217879	2.05494969720462	1.26655515183149	1.54560528895405	2.05361725067245	2.66948543244426	2.00310995011759	1.95255461569355	3.62746107546879	0.159692652010369	0.159692652010369	2.73223243171703	2.89968639883957	0.159692652010369	2.08263521836167
ZMYND10	3.06710937168343	2.19936486754554	5.0758148829888	3.86708036469157	4.70881000546476	2.92741143572065	4.62669040638044	3.09586932255425	1.96532849866026	5.45498860494113	2.96468824264435	2.97850859832983	3.81222833131591	3.16745755401166	5.44277763054108	4.27917265091754	3.65968723318675	5.28570373722669	9.21932383056649	6.80318137694157	4.97916898680912	5.60514851970585	5.34566301198029	4.05497470974905	4.64268074305781	3.07258513169944	3.71275652097454	4.34579673127395	4.4621307163856	5.92675134070266	6.55198138435497	3.58568851713701	4.5343045825117	3.63386294263838	4.56283628475029	5.05834109968869	4.8121396072263	4.60224130199582	3.96452170418539	3.55723084964617	4.81354940767323	5.63726459072297	4.77951328040919	8.44123979718299	6.44327466654023	2.16524489554121	4.65890795843485	2.60284406499519	4.81747501007561
ABCB5	1.036180740516	3.40946593102989	1.25781888719041	2.59180133880496	1.16853215334957	1.84996001638931	2.49275410816187	1.35097093595656	-0.154222523336049	1.8716040153225	1.2257327861688	3.49089759522884	2.53057995891713	6.54343714948121	0.293554763582139	2.89864437502213	4.18929613670703	2.93029790727574	0.293554763582139	0.293554763582139	1.34792198491976	1.16183189665141	1.19101878447626	1.21941735716985	0.976897227212934	3.26246020379801	3.45339070895067	2.47904921702482	4.3213839767933	3.46024964975555	3.14719088610934	14.9448856592296	5.92536500841104	3.80725170080928	6.47626248869968	9.51429151491626	8.18422645245213	10.2604952532219	6.97337474168266	6.65260718646466	9.94728747334659	15.1827684975284	0.293554763582139	2.75426248638731	2.06543513207672	0.293554763582139	2.62185745083591	0.293554763582139	10.1994017693832
ARX	-0.10795743099493	3.75446341223363	0.0550158132873531	0.0550158132873531	1.3480175614098	1.15737374389476	3.91691082582144	0.0550158132873531	1.22966669609994	0.0550158132873531	0.0550158132873531	5.78145981356803	2.81608614758118	2.47978218470535	1.06710087359485	3.47660583441045	-0.10795743099493	4.63936682201838	4.20870918846036	0.835292694955598	-0.10795743099493	-0.10795743099493	-0.10795743099493	-0.10795743099493	-0.10795743099493	-0.10795743099493	0.733950191294368	-0.10795743099493	-0.10795743099493	-0.10795743099493	-0.10795743099493	3.99057396010067	0.0550158132873531	0.0550158132873531	0.781861644007071	3.50580296154631	1.80115298883244	0.923457151392332	0.0550158132873531	2.107973479903	0.0550158132873531	-0.10795743099493	-0.10795743099493	-0.10795743099493	-0.10795743099493	-0.10795743099493	0.718588973838998	1.97340812705924	0.796419713958793
SLC25A13	8.54413618729708	8.19825874886177	8.36716369800135	9.1299729005553	8.63546692922597	9.6849869233792	8.53874860745887	9.47107390051345	8.99819238210957	7.98692966272411	8.70620926563498	8.3066545469995	9.04554050485769	9.00246936504757	8.08584812304411	8.57303840780631	8.57222258938409	9.79935145429941	9.48699715101317	9.04911437432946	8.38424969639577	10.5040671490199	8.85804112723785	9.10497133283364	10.8814777259403	10.1531349968817	8.87456868966104	8.49774151172568	9.3052663457839	9.81980534951133	9.52879690194498	9.32257312942213	10.0778458519402	9.41652997113062	9.05099954574091	9.86301115275984	10.9141098425493	11.0772335786135	8.45599389578587	8.75567863078061	11.1436865985092	8.52753270355794	7.82360900020223	8.70041710913435	8.22650730123696	8.88152701361734	10.3397644743976	8.0427346187286	9.01185388101081
ST7	7.72596512696331	8.24290306816601	7.71257760946322	8.0215858022237	7.97890794925445	7.64318528492715	8.30478807468201	7.90613920299039	8.45413088897935	8.43289164438963	7.86223215048827	8.45330496999899	8.84380817589886	8.09673778852485	8.95226757237451	7.79024739146899	8.07038701246338	8.20882319037247	9.1004373831832	8.1878345835636	8.43173058151997	7.94069821721309	7.61512391185343	7.3752870781613	9.32007376025599	9.43015698687404	8.18884659139388	8.01239195048172	9.10218196952561	9.07406787589274	9.74168506805331	8.34894125602409	8.66235669425144	8.05689391059777	8.01624838853139	8.18788522717415	9.36153130929003	9.19006674849934	8.0460225838255	8.97328467585027	9.25254270512785	8.70804783688379	7.94568035838848	8.17596352831164	8.04436217206602	8.3134270659655	8.77157226270942	7.9548592274127	9.35006247977856
CDC27	10.3374741962571	10.6913338937687	9.8630840430655	9.68612240623907	10.3929541045497	10.3943194012883	10.6918862726838	10.080879279647	10.1350680710906	10.0748911595804	9.841454379704	9.58483847844463	10.2951258372529	10.4210048345939	9.65025913075034	9.60643472971967	10.8562519347712	10.4005226081365	9.64002047203891	10.3603638047461	10.3483928316773	10.1325072538705	9.85852912825028	9.88127174987468	10.6325452583848	10.7642345147571	10.187658952492	9.79722419068516	10.9132279557443	10.0678544681973	9.76547307727643	10.3377859529997	11.2535353767677	10.1969903703843	10.4618953316938	10.1451154859144	9.8644794762025	9.89654220657078	10.1534295207243	9.35408391981917	10.3837655120803	10.235863206304	10.4643827294835	10.0873809972347	10.2897740511132	10.0488959584642	9.81366960682556	9.99403984252198	10.6982122502794
SLC4A1	3.83698986307183	6.16117979964651	4.58172721297429	6.77390679537759	0.599442013517352	7.52804338726502	8.09791127267292	6.48351376025793	6.70746168930864	7.30961562584193	3.80740240290545	2.97743846810097	2.04719035264001	5.73538082836276	3.68725835692199	6.32084561157686	6.32970294962649	11.0993580906526	1.78285901218739	6.73142422489472	4.07894389270128	1.16859592397899	5.15454952658102	6.67008534565152	3.84933657768805	3.85186153028529	6.28738438008437	0.42383579021887	1.68524375083703	3.39193840246232	7.88786645124799	4.0106178071093	4.35967572768607	2.54332153358242	6.5369330191742	-0.303998380283664	4.33413999516265	5.87415288138152	6.87175328585673	6.0863681160702	4.74986296148716	1.99816850379706	5.73340143798729	2.0005237135691	1.94365683581317	1.17467503359661	5.89341665819673	2.41572801706556	5.42471586876109
CALCR	0.973682158402485	3.14798394719028	1.05130119381476	2.58066875906745	1.7416970130459	2.44674508483046	4.35013548094254	2.20653880497825	1.97006020655112	1.9601367901375	1.80088038088494	3.59932776166846	2.70456595428729	2.32270802522312	1.09228884454717	0.448992206959815	0.995822676674089	4.01330170332597	3.0128329290979	2.86151846459412	3.62848127375252	1.99257182057511	0.812864823729826	2.09908585844321	1.62351032204947	3.52177008924341	2.22696325201214	2.99487790705298	2.49372598903878	1.63834576529777	1.09872471125169	1.10642501065438	4.31028494940815	3.05911953690391	3.59315822696602	4.90836746508244	3.44561230978444	3.43846846983441	1.87641811810332	1.31300147869066	2.45184202014215	4.16649309745178	4.12605292544086	1.9567540833092	6.43034339312422	0.783368996685994	2.74884448835619	0.855197258776413	1.15784659164265
HCCS	8.81545318380502	8.95712482903375	8.6953969425922	8.2758859306068	8.7954447225859	9.08938649901062	8.35135505340679	9.27751831671113	9.14866891542818	8.15221245933357	8.57285512944702	8.53064601133155	8.34572106669741	8.99542200439369	8.26632170613893	8.00796660089775	8.81552591200948	8.38391344335476	9.27397008416667	8.91980434062676	7.98632326424328	8.29422019186443	8.79567256371529	8.92333138067009	8.07633413307109	8.74942470509011	8.30275795336721	8.87194747063326	8.67311086659944	8.50221200116324	8.06159275082531	8.74337408486853	9.56512389498304	8.95880280431696	8.28540226049761	8.64571145471289	9.04251431066548	8.77572919927766	8.35800973419428	8.31524486055966	8.55638670564408	8.67277448782733	8.17000592754688	8.31653229900336	8.01070253401487	8.39842995888892	8.3445720048518	8.85685124241515	8.22205196701468
DVL2	9.16712868074604	7.99723839422883	9.76898314358566	8.64753273192522	8.88864173918895	8.48550692538502	8.3667889695766	8.78164126816257	9.16009170820177	8.97462909933476	8.16701054531335	8.44156316468341	8.41914383609306	8.85325750126015	9.61320859372309	8.9482437383787	8.02375478050157	8.62134955098399	8.92707230087928	8.26918622465716	9.13098927145644	9.4388893814083	9.07917812521073	8.22526492168405	8.3658164038513	8.32239106865287	8.88024952694794	8.79608065096951	7.36694710443955	7.78674197028223	8.66767774145088	8.23388969587502	6.41035386606306	9.40441497297849	8.82642941221549	9.40113659003728	9.78220388157485	9.2796543207563	8.46331395829861	8.37419596276871	9.43700358748339	9.33003274290127	9.58581693378689	8.1778265618463	10.173927974932	10.2372251902721	8.89460744827833	9.0302763908929	9.261872478946
PRSS22	5.33829140700894	5.11790054832557	7.64136681941565	8.7069124045172	7.0238780538693	9.28014984545921	2.96532417011507	10.3925360071111	7.21927152852394	5.66654293108186	10.4879408897866	9.32782771159193	5.80090631169281	7.59778354568011	7.35979912296732	8.0235126928516	7.01834371785641	-0.565949056231284	7.32426983536366	5.9799050060394	5.34062684448773	6.47391203798227	7.13001816602127	6.46918096280328	5.8980753687421	6.14352021374922	-0.565949056231284	6.85262471694128	4.36050185161017	4.02926311545111	4.61849305615844	1.427091455727	0.37524934263677	3.06699972222805	0.37524934263677	0.37524934263677	0.37524934263677	2.76357257175366	7.62998812844507	3.48439485638677	0.37524934263677	-0.565949056231284	2.63634781685969	9.723507009658	1.88659316775512	5.54803503255298	8.49632603463812	9.19705021237213	1.65404616945607
UPF1	9.66139060546474	9.43820480093759	9.99247269164033	9.53656055783554	9.61108655999159	9.67723252868268	9.46888486412875	9.07507630116907	9.94071383358851	9.7282423616919	9.86888549711779	9.40256232974386	10.5914230414502	8.87308257424951	9.17239850306832	9.62086445452098	9.7265249045527	10.0387296068546	9.64079959964009	9.83934947268901	9.43141461610608	9.81443594877719	9.75400039943743	9.26637637427686	9.74766697186521	9.80227583258787	9.45544264174161	9.55391660918027	9.22294996565508	9.75524994182009	9.85307468766404	9.23315645161809	8.5516591101391	9.16645320416872	9.81970487999576	9.16083258341528	9.62784130892748	9.45723805662352	9.51785482867213	9.03753498296879	9.59873688506491	9.13778932718566	10.1235537380678	9.19138792878877	9.18859692652377	9.89957587242192	9.98465609670798	9.68061601607102	9.26159337858346
SKAP2	8.98882186870766	9.6780471400235	8.09637075528954	9.16333344194099	8.20968314657751	8.19938542666225	9.52704426503397	8.33390954855968	8.17975084280368	9.06002032308706	8.40474227153937	7.63411595366454	9.68942819359065	9.22566118619093	8.34708823322963	9.08480786096752	10.2437308208391	9.16550121510417	7.80497361168665	8.9332383705663	8.72701534746307	8.02012331856665	8.24832986569906	8.89181464750216	8.8395827513283	10.2143206871862	9.43804901217404	9.2037970491781	10.3276893850683	7.97689304566103	8.36358058066482	8.0874781209035	11.0676205265563	8.15383876989634	8.4521174993978	6.81025620139226	9.68539384769997	10.6266617993715	9.41486908441962	8.91460592075436	9.140105055478	8.14552564313915	8.86377081809891	8.64712185665216	6.90803745046313	8.32884136534144	10.4716147792712	9.17766093690891	7.21330541529888
SLC25A5	12.9452695520192	12.5066297444346	12.9982869152381	11.7091250550401	12.2568653801012	13.1835047264992	11.6971634398699	13.7936129467329	13.1622764774494	12.6868730027793	13.3538710596756	12.07630477742	12.3082710398798	12.6048357356721	13.6099324484038	12.6246321953344	12.591644908278	13.4404769905371	13.3786325334104	13.0937542111468	11.8760781867877	13.2276906741847	12.5061278642016	12.7808749260456	12.3383979557408	11.6321848836287	12.0882252699844	13.1120564241065	11.6766249128782	12.2604515874665	13.4934306265781	12.6859568913159	13.4002586819773	12.703490616231	12.1990830438977	12.5726737341972	13.4408923096849	13.4575278138097	11.7612680354567	12.5475103636286	12.9141528855706	13.3030354982481	12.0629823748471	12.7911538046872	11.3391989720217	12.9834995180209	12.6040739443949	12.5910765319917	12.1330150852508
MCUB	8.65686467598178	8.71972235632489	9.06460721618401	8.40709239800266	7.7850490843801	8.0418985072722	9.3252631200503	6.96829050473071	8.76865442209832	8.66021503416335	9.00519981741878	6.75853064410119	8.66215667293751	9.27141046862427	9.06658164024529	7.88819136675829	9.88947354436613	8.38322665592961	8.24377647886634	8.27380984243108	8.05925376995422	8.44095626314646	9.15562588166368	8.68317280884884	8.95900909387486	8.83631482225527	8.84043642037417	9.7202268395369	9.17604982010217	7.89538798200251	9.6613343182431	7.71189035991402	9.09879694358892	7.92519023655826	8.76136271508242	8.42994784332817	7.15266558621382	6.93423899077825	8.82663456155922	9.23152532087937	7.14581335664413	8.71290684065405	7.76418738235436	8.59817714512056	7.24428171559996	7.16083216754559	6.05028167949972	8.78438153976792	7.63044911285082
HOXA11	0.999568869601144	3.81262905831302	1.28411138017132	2.8976636599721	5.83958021829137	2.05833336432963	4.85838524810822	3.40122129895095	4.20945224133173	-0.247960343064715	3.48867099463626	1.21458306058421	4.18787037434251	3.67207943921177	1.32171175405783	5.57086423710949	5.10565457183677	2.32259680626768	0.353159691753944	0.353159691753944	6.81679897449676	3.0910411065891	0.353159691753944	1.15906481291807	0.353159691753944	6.82065320218198	2.61295061978087	0.353159691753944	5.30907352915936	1.04972207877491	3.14749466185944	1.91670991747496	3.13380792371021	3.97806060249765	5.98231976192095	3.74367879647638	5.732140521013	5.52401588599714	2.88095142632658	3.26166785763711	6.51401326349999	5.9966916633495	1.15377124702423	5.98937713033178	2.31165442319771	1.11510935777755	8.08606234047098	2.37452662267405	2.00672262860895
POLR2J	9.37633693397102	8.91601668477283	9.29722187094079	9.46125356272145	9.61420741006375	12.4212972562755	9.44258994013135	10.1102392254857	10.1480492330279	9.30448051732756	8.99774982870679	9.4273399986758	9.8855405896476	9.25952544942369	10.3428228501032	9.58819510571446	9.18866143432322	9.23218310782402	10.0565681356936	9.57943103288498	9.7236235319285	9.81910566417313	10.3559616878845	9.81870500082827	8.66989670006188	8.4091733827995	9.24749363783646	9.43958828142218	7.86113767729511	8.58177778788159	9.95538771280727	8.40117635856303	8.26321668955589	9.78895515494618	9.24518216006824	9.86181070978486	10.4367714944412	10.61572113443	8.90005400653489	9.38046665958823	11.2034238502595	10.3928634561062	9.24918388302601	9.89212694355811	9.65793665139967	10.1760535019331	9.52445042405735	9.2099943567943	9.7625000116803
DHX33	6.91515535543116	7.34049646009091	7.18559581579399	7.00874151046959	7.93379771937362	7.53023578784337	7.06222654757714	7.49955106517251	7.7991286234512	6.48246908226453	6.86313238689968	6.48023189071709	8.29668837365253	7.48313586130688	8.13253914312053	6.42306811938943	6.58752227537231	6.6534857273548	7.01541317033083	6.99280946568216	7.03167077990479	8.23351196849467	7.20636842920591	7.13091938818605	7.44355145575114	7.5692489057349	7.83357233505823	7.20332177767099	7.98811794701373	7.17411789312099	6.48736546642921	8.0738748787828	6.66879144703153	8.69531247130215	7.21280685153184	8.52504260539235	7.88308399918404	7.13098361757098	6.84335127448264	6.92102207790196	7.80960849658475	8.00582584138143	6.57003715139037	5.8925654207262	6.47630483049233	8.07183859557984	7.24287512129242	7.27440254098899	6.95232382778754
MEOX1	3.10048486637352	6.51755970753096	5.95795330774802	5.21685052457177	6.36842678306323	3.91726441209626	9.21788394968074	4.60878460942244	6.06739414218307	3.53742322103938	5.67966892176539	5.65775034925211	4.4981034804727	10.5126229373337	4.08899182403394	4.86655218109601	7.90694331448423	3.96656113122554	7.30652613927097	6.85748302865792	6.50106898262567	9.18751785819608	8.2545335409504	4.5043005351342	8.00901686071138	5.57480481740918	6.25178668419802	7.33715477029907	4.49084021128328	7.45814114639985	6.96468569451528	6.94723706261491	4.85065495995647	7.58691661333954	8.51882387309054	3.78559009102381	6.19033879677683	3.37346942676127	8.53195940807802	4.44843386437092	5.98982068833712	6.34420378436301	3.12885861628438	6.38496803387525	6.77974390891465	4.70037197767738	4.47024767567789	7.45617856424147	5.98537136446148
THSD7A	3.73724536637977	7.16532496205471	2.90394075125316	6.29374332095851	5.75189861481477	5.10632723806339	8.81612330842425	6.08297456871597	5.68052194087803	4.69660235007821	5.09600390510316	5.88495951855089	5.45280359455327	7.40644024511622	5.10863467956541	5.59952715940553	8.2116192123327	4.43503262260506	3.31429397473609	5.17357992629285	6.10612103527692	5.94664201049461	2.90018006899612	5.60142349079025	4.24089556554925	7.9611275020455	5.2423482187027	5.33803890835165	5.56560324142299	6.79618500998088	5.33147352529298	6.32544387792364	6.77694930400837	7.47842212187493	6.17720496078363	6.02914401214122	6.50123022048409	4.0407286897336	7.41220849168097	3.84996093733778	4.81828005015551	8.22591091494622	9.30225721192768	4.30951422830054	7.76075909947021	4.36641725989591	8.77084925906222	5.31655096852478	4.48454513346404
LIG3	8.58422970079665	8.30433903757104	8.78730017118882	8.45118368335847	9.25740596189032	9.37652892973282	8.41792983123773	8.94684349238252	9.32468892940056	8.50087230306342	8.70413287974135	9.79477813016625	9.02217810856019	8.74419623408115	8.35514528151284	8.59587309889685	8.7362657178111	9.79850619911515	8.94118567000478	8.56744954672253	8.69226763288497	9.31688498922211	9.76526772252966	9.43158681665142	9.40266922464708	8.959015325935	8.80893266239234	9.46090927496092	7.85068958978518	9.27153024001987	8.56334272614536	10.3676864191268	9.05998863465465	8.81952079323983	8.59997571817368	9.0217881136351	9.43719305303433	9.04649294929772	8.415483090398	7.84761353053515	9.91664945098448	8.31507251296549	8.95538791525034	8.48023394618251	8.49442658180956	9.02601645099977	9.86661382610145	8.46212345233848	9.78793562639624
RPAP3	9.20286315497717	8.79677577130926	9.42558248482181	8.96952548524914	8.9227175169739	9.41157131601349	8.71166498405235	9.15960818785906	9.75228122056539	8.79462060604892	8.49538308946255	9.06288454044414	9.36217875037056	8.79702863835072	8.5404926249956	8.71719264460769	9.72728347925653	9.33906082849463	8.81195982415382	8.63165875009777	8.88706055067128	9.22567837891508	9.31307503910683	9.52436491844385	9.93229585767186	9.74195951293273	9.27183887179811	9.41482601156602	10.8950748052242	9.21544362531553	9.08745686645621	9.31811940083102	9.77078737888255	8.50453931368458	8.49149217527997	9.23139918893285	9.19180771207093	9.01821051624321	8.89765017682077	8.70315096014887	9.15454823711572	7.83508670632701	8.93711434267474	8.89976230060973	8.56368923057495	8.92198217996706	9.18365663765577	9.1942303026228	8.29822397496411
ACSM3	4.435559481616	4.3308160612455	7.05661321362173	8.47123453859841	5.55886323139863	7.85629035319741	5.48754156685352	5.55225865850818	7.58996441146919	8.62770270570496	6.22763809429692	10.4290517373303	6.53881865546129	6.15668430533783	6.3980943869837	8.99965815313768	7.13091767707037	8.52716554415613	7.37877090969858	8.99038494215588	5.97532026101122	6.86995192965896	7.60948862910558	6.79853612435855	9.1136350784034	3.95195137219916	6.46385587056554	7.38279712007105	8.8212853286616	9.53619814602827	5.41117254613484	5.15045688835969	5.41039805909364	7.01399045601699	6.54306669673687	4.18180929351053	6.23725549439173	4.33324628667357	7.02231550081514	6.94246545693774	6.74756513579066	4.73959619847827	7.32499616445095	6.4006618515809	6.00997649161844	7.29488417487249	8.53769311833048	6.48597152256041	5.45925460502437
AC004381.6	8.39558612093377	5.49852404583202	7.16434937720062	6.44445165070597	6.11226115015557	7.33326425866577	5.36425344696634	5.73466043647294	7.08244427839446	6.95130570903812	6.07867182963328	6.22925061121801	6.94181869782035	6.02656082061822	6.85305309334742	7.7710370617335	6.48411236402609	7.84017658486514	6.41599327640441	7.44222733851328	5.85495283758412	6.81256747913434	7.18890237913964	6.29477683739113	6.79214579898812	4.73988266587558	6.04887100530908	7.36606742443961	7.11676015654568	6.99149294573605	6.82029431901369	5.20098599837845	6.39430895084744	7.34611127342025	6.34184109452624	6.95239313283956	6.64470494141357	6.85462597124873	5.40814632832238	5.49499724540362	5.50013644565091	5.12654018702344	7.95103997031484	8.41741035054194	7.22318340488055	6.71231893825748	5.45929830257162	6.0668489160795	7.11756082232461
CIAPIN1	9.40232807818339	9.38080260772512	8.81152684115277	9.37561661694381	9.89481193305576	9.61523953943228	9.36669096764398	9.8008362563094	9.52196673971835	8.97678987035873	9.1615974127277	9.17538731177611	9.13356439438776	9.36718925891091	9.3743988206602	9.8999904917713	9.8587158900142	9.65888324400185	9.2074209612398	9.2073560084625	9.11407515207262	9.72987816408648	9.72571138532875	9.63538004183833	9.14613603666933	9.75625902586486	8.93229601522649	8.82198219460494	8.39804011546125	9.11204803863466	8.99489802705626	10.0394814499785	9.67070374184373	10.0832448276688	9.2021944700155	10.1327296012434	10.0724824468411	9.41576387671536	8.74538653655057	8.9491240156322	9.56249303774535	9.64563578926176	9.01473454970795	9.08252621836365	9.31084903653194	8.70089055079124	9.75223161785199	9.56305368111647	8.77142759051777
SPPL2B	7.96642676986485	6.75354489692491	8.62188785458348	7.68656923662226	8.07448045849253	7.30543073411522	8.18594142917063	6.60178563355093	8.10883247584987	8.27720652205799	8.31541939224558	8.04049363734749	8.2160108201164	7.84670684063653	8.20205389973714	8.98792334160117	7.25493808452764	7.59652265602284	8.27725367454764	7.31155781589416	8.96750993934371	7.94009763921505	8.02550927979092	7.47021404597815	6.6593236317494	7.77477462914084	7.57549332373159	7.83315852148506	5.36917349382345	6.39744899623078	8.04368044481516	6.97279761167574	4.31021508528932	8.42005871365181	8.16473183748774	8.30040631977685	9.21990514759268	8.28248346351632	8.30603646875954	7.98019888083848	8.2718406554995	9.10334438192493	8.5231699109253	9.13223582518168	9.19644950434392	9.54008277971911	8.26145714181348	8.85432085950585	7.67908294373023
FAM214B	7.68770106577369	7.8101936462038	7.40361473849993	8.14904453796022	7.45815921397918	8.14080647095309	8.31489669302049	8.46235716133013	7.59887299959166	7.8860745855735	8.01868354829707	7.89497621768922	7.12302842003801	8.61062476054491	7.61309987751416	8.28738999722102	6.78712530435389	7.53612769395738	7.60154865056768	7.63411945738679	8.51506937732781	6.74100450329369	8.31621955810648	7.76985221090362	7.06169396630947	7.74205568495821	7.51415432958719	6.96318003010749	7.16999710312485	6.47777253358329	8.18424669120917	8.65209990119561	8.90821430240171	8.1404274377747	8.8770324231129	9.48023933099393	8.57816533846739	7.80894974524271	8.14723645140381	8.36108804882953	7.83075875724875	9.79671673247134	7.90974643399177	7.79568989310377	8.39669457357364	7.91499495987846	7.76005012089538	7.99304321242415	7.42930476988151
COPZ2	11.1865354481449	10.7353602480865	8.63957408902659	8.86734367971461	11.7798783645176	10.1544552778373	11.7158668059424	8.59414106733781	8.49667908561408	6.98749714309643	9.84544736689832	8.33062543762084	9.95352212580449	10.5808548279568	8.27826403767639	8.37556503511989	9.19132060249139	3.43814972458786	6.8640081524937	9.01161442197424	11.652690087078	10.1496140403568	9.0534857985756	8.25708361398469	7.79552008727679	10.2165825907282	9.06639819328578	5.29492623624276	9.46179482135551	8.96530677177781	9.83742145541725	8.40959258123524	9.88738020976365	10.2563546624846	10.8206087336539	8.5867396337453	9.79337469627644	10.0439548198667	9.60117419993145	6.38765463738622	10.2356831686809	11.9749675855359	10.4024563212055	9.32707903129855	10.2437397921572	6.80107277510958	7.47037968640465	7.40740523869149	8.7776057389778
PRKAR2B	4.14261582807781	6.31596754646887	7.98544354690925	7.62380355165553	7.35480164922533	5.42416967137194	7.48222855736076	9.50517223501633	6.85012447998097	7.44256653735243	5.48152186500803	9.14379429700778	6.73374875758492	8.82567505942333	8.79327611338178	7.78235453315669	7.30169732394751	9.48129294747508	6.16772878271983	5.70938195097219	6.47844587497777	6.38059736767397	7.02773194617699	6.80702817341083	6.68923248913093	6.76982000192961	7.52269961021985	7.47477569634512	8.18799864297344	6.00715992596892	4.73908842278577	6.55978923722953	6.79600002278624	6.52419335684259	6.40744091399473	6.64998966222656	7.49584355231839	8.12002534780203	7.76928026002489	6.81277952481393	8.23208402092393	7.41403180620614	5.58107089917856	6.9933535006661	6.6976323436583	6.88847668644835	8.76361867975468	6.85424157665837	6.66447364587376
MSL3	8.45206033945875	9.32954276993622	10.3659868542694	9.49008603815069	8.88736297347681	9.07195303249903	9.56019052690229	8.82877923877122	9.2048847878749	9.55770610498579	8.9041319872898	8.42258594890938	8.74768091090274	9.12017551853108	9.17774514938577	9.28542981604208	10.4686056894604	9.3983208515173	8.71344162988151	9.34871190277012	9.38751677951526	8.89745640200491	8.39994721336566	9.47744989434677	8.91376642028164	10.1883617870069	10.0369995342721	10.1997437189731	9.61210364463945	9.40625816013518	8.66234136142429	8.63001290321457	9.68145120204488	9.16844768784738	9.45471523878003	9.10114869744187	9.64147488905278	8.61475750717142	9.69462465011443	9.30215366599753	9.090219922371	9.26439602187499	8.77089169332467	9.10739485162901	8.70442343572383	8.85202363980677	9.16483320630054	9.68991404264699	7.57049266039081
CREBBP	8.91702036140589	8.95308399677397	10.0514419086829	9.77709760720909	9.12069862248569	9.23277204551315	8.9635820273022	8.57273530275098	9.38714313955544	9.43281243069457	9.67710353313461	10.0642604450607	8.3903552404866	9.41070529495237	8.64089247876985	8.62746697967555	9.69919354785725	9.39424607966145	8.62777131843734	7.8123196824245	9.52823443885355	8.87720059283436	9.37686420784794	8.77324871592882	9.24895993433569	10.6073478068241	10.0449637520671	9.82414462924328	9.05114762468715	10.1679900016116	9.12081111885574	10.7183055465887	7.85215613250689	9.36831274324325	9.47123938100099	8.77181900901304	9.69374372898058	8.76106577340262	9.78515607050437	8.30189588627519	9.19223988528613	9.42031843365288	9.51990459588364	8.88113837353117	9.07042861913815	8.26761814832394	9.10713089551056	9.47116482759485	9.74698189024577
TSPOAP1	6.33047217229143	5.01312216791632	9.06061492479587	7.4612340438283	6.53237548404531	5.14133510897723	6.07242419065808	3.89256626845114	7.74412978569509	8.57200145626539	7.24777288462067	9.61486101212987	3.97098065620909	6.5724858166899	7.76831567953272	7.0104091454394	7.56522031989332	6.38015842738275	7.71677879258481	8.10046610314467	7.84138314891865	7.22762300300441	6.99010429842226	7.57779474833942	8.24695642306736	7.04039513558358	7.59986267693952	7.31752200584795	5.29901065156849	7.45962926639723	9.10311110180666	5.86760373692623	4.16852240292614	7.12679942121972	7.5722182771483	6.05833561983893	7.0784333121251	5.16067731164976	8.33332149114977	7.91512504324837	7.54415113975182	6.67123128903309	8.46503913023196	8.73714341055194	10.4850168112819	7.96676926543665	7.58333895824482	7.22162878168258	6.76901588566109
MPO	0.744267699185569	1.3525750253231	0.0250749608186931	3.4827751483023	3.87422411899712	0.849028908532476	2.44968433996289	1.7450498678541	0.0250749608186931	1.77522898815604	2.58264395211017	-0.0509093111928225	-0.0509093111928225	2.83251260501769	2.36963680800462	1.12143985124667	3.46954709695656	1.53489176826754	1.64562441992138	1.53049614134567	1.77128480526765	0.87881040815311	2.00330406334814	2.42882331386709	2.21983204354955	1.76789689807558	3.7857066136139	4.48021676724015	3.04720639001738	1.38746661907781	0.826831277053952	1.87248416259104	2.08181066724671	3.58912948429293	2.85663400048296	1.34860916848109	0.0250749608186931	0.887404582086033	4.63521428447469	2.06358479384158	1.17104154020642	-0.0509093111928225	3.6166744500453	-0.0509093111928225	4.62014299537507	0.88639925163622	0.787173815039473	0.944303057671086	1.22217658407359
PON1	-0.667599811777899	3.92471191175712	2.27741777225785	9.42616913219053	0.488647362024385	0.488647362024385	3.46570676212701	4.29907890034102	0.488647362024385	4.34071759838543	3.12621947920927	8.28888856907358	-0.667599811777899	1.91166373322509	1.67148036088036	8.7003291045726	3.37627432530371	2.06561134287536	2.85158772604562	5.17669548781151	3.86222433113826	0.10328882692647	1.81822619996338	1.38850125600205	5.92059294311281	7.72122842355446	0.521096782124677	7.63567176650196	6.8467548562151	2.62707889551381	2.31915062685427	6.47844576200718	0.488647362024385	1.49905988528835	2.4448553723538	1.15961727719585	2.40121289906903	3.6607173478582	2.4467731700265	0.488647362024385	2.84244735653614	-0.667599811777899	-0.667599811777899	1.73265989318997	-0.667599811777899	9.88863851728116	9.55110807325605	-0.667599811777899	3.85381830919653
GCFC2	8.59763262021029	8.19532717803371	8.71400561236283	8.27340547978012	8.97927562230224	8.64493089922804	8.80666210541669	7.60485021394579	8.50109332654324	8.49979351464302	8.19406614262331	9.09810631175112	8.61178231808814	9.07428742403997	8.87177054279347	8.21672212264842	9.70638099368319	8.90962086585435	8.17337605258049	9.31276238321296	8.45158833584144	9.08329130559609	7.70253517293147	8.36874409936827	8.94871490900229	9.12414240957835	8.47548252570202	9.08152307919645	9.7485967594819	9.30941969104423	7.9806328839105	9.73747265508823	8.84810168309023	7.84420416319356	8.1496197054115	9.25915250352122	9.35314833291461	8.76724746188756	8.3870466337653	8.15389943938206	8.84877263421955	8.13246041242121	8.64820178863567	8.51766811362348	8.47407078114891	8.86247498084875	8.29397123391749	8.56703510264749	8.52172912408401
WDR54	9.14106710091479	8.35503617563974	8.01570752508387	7.90455175193538	7.45861624525595	6.90125445892504	8.00565214900553	6.35346017345708	9.12739863731987	8.25076642355885	7.19198100032467	8.66102716925581	8.07280043237613	7.79605756525667	8.38688912574402	7.69253965155724	6.96974915230776	7.09449172806854	8.79348836170179	8.70382633169672	8.63455277156038	9.48207674306088	9.94850320287791	8.41875619990531	7.38166323797705	7.32916784827357	8.7280712759171	8.29174046873628	7.03857942954106	8.31291860169296	8.07974541102806	6.89357874791955	6.83391513414119	8.30374365342714	8.15340811316255	9.9536631389728	7.66735912315275	6.93940391773281	7.28448038542753	8.40713939564395	7.77011327525389	9.37445119967508	7.95451118110504	9.80993004646845	7.56336795186836	8.55756643788561	8.70373867397796	7.27456303473839	9.54947164732853
CROT	8.366923331551	8.23810641498469	9.15726017890073	9.40889619114578	9.61128509693516	10.0065537990734	8.21775692488976	8.25286405967446	8.84456068666709	9.35925329323719	9.50910945024135	9.37222104916306	7.05379626958085	9.29439699235351	6.75340196621821	10.4880511298057	9.78093697298599	10.5267831324216	7.78155917840084	7.90659848894588	7.87100324354595	6.91777750167046	7.28855021355267	6.99409116047993	8.41749746138173	8.69282622729181	7.64373809891321	7.81600592178451	9.57826263114304	7.79155609488319	7.57517001279019	6.98155771164901	8.30999693047229	7.54629779919761	7.68885470789908	7.66141424761274	8.49045867132926	8.93942052830386	8.52281035943546	7.32548800396019	9.04629367511347	7.88587983795954	8.47945531517597	7.9437839847426	9.70459040417986	10.5483056210256	8.71767521937988	11.2537923102161	6.68394392258191
ABCB4	1.56159565043304	6.82138216331659	6.5228062073412	8.16019836363145	4.85513168944879	4.50480708958406	5.55829280373458	2.43841078016323	4.7832343288542	4.76929650355583	3.27123289680292	7.38983272503409	5.0600435172517	7.99413009370574	4.53470668129281	8.99178955802567	7.42564755747925	4.64865594330885	4.37005718286647	4.66911977509799	7.0056399812455	5.02982962819653	4.05248015012891	3.98854730498017	4.92869599752357	6.54009672225284	4.32956339478443	5.58721048117117	5.6429950727298	4.15586407891465	3.76019977827715	9.70715438814674	5.97432803871576	6.10781644886717	7.00793831307779	8.50913053737645	5.34433757699061	7.95734891695651	5.56215719328723	5.50671316348381	8.52506096251054	10.3757422002673	6.06057772339708	4.72319081984659	7.21265007054587	8.89947400073271	8.25560683120024	6.4160457556248	8.53281467049171
KMT2E	9.4883623147007	9.97818503698617	10.7998851959881	10.7418167133279	9.99024385645592	9.44480330959245	10.4764963085291	9.12739154607089	10.5580357318455	10.8200657332115	9.97476940495484	9.62484881698736	9.5816592290614	10.4074865023024	10.1068478085988	9.49000255095677	11.0149194348389	10.2500054890827	9.94317459637658	9.82785994510059	10.0010093307596	9.46627722319546	9.80401847168776	10.0974897459646	11.11230008301	11.531575871016	10.9373937532069	10.8384270627342	11.0093213475931	10.9515062939173	10.1541484774907	11.1172375413614	9.60467055454068	9.95788009259413	10.5277985513887	9.45878817569497	10.8010958860634	10.932410530764	11.0123115928152	10.6521823110654	11.679274718321	10.0944625439291	9.86029552671453	9.78841575851085	9.83648089340337	9.57404340758726	10.4688631649429	10.265428994194	9.60617325541989
RHBDD2	8.7859743089656	9.10468244220212	10.1096182469059	9.77294128863527	9.89577014895741	10.1378748417052	9.17160945602776	9.49625339982871	9.63787569651182	9.96113072403943	9.37397067351887	9.84118262869907	9.3232662576394	9.48336092687659	9.16693980616751	9.42552108372987	9.47429663871718	10.0744700860006	9.1055706890953	9.72750072312106	9.91414914447232	9.54583736330999	9.50228596353401	10.1202661009799	9.25747513649916	9.9488022916802	8.96276321824712	9.48944400367036	9.39471822550641	9.01321366397018	9.920627428328	9.0356359534886	8.06072426169478	10.230571940014	9.51772703640656	9.7121397174608	10.5612344842693	10.4716674662229	9.110976105665	10.3107739169263	9.99386400823809	10.1868694305546	9.75699099827324	9.70178108982443	9.69251076752287	9.68516768127948	10.9844246965897	10.4765069836938	9.0088902938357
SOX8	1.56651575336325	3.07545471340686	5.33999230077194	2.13420304995568	4.27836517515937	3.52330117938925	4.75913863266377	3.16936584788269	3.42663649181451	5.96718924077173	1.2099819071079	4.28245332681517	4.28822879936713	7.2439560423717	7.51685580635084	3.58656226773725	4.73958042232162	3.27650152718899	0.94838226498598	2.17769304253386	4.27879571507896	6.10299215954973	3.27888481667318	2.21623852061851	2.2375170523268	4.54077418153226	3.1093238128716	2.95936456939352	1.95076352826515	2.68492564271972	2.43670039020819	9.33087187876595	0.511634424710962	3.61493496763457	6.2371330388974	3.31970539098655	4.06837814638174	8.53237871900004	3.64172143459813	5.71067987527821	6.81726815905972	3.19596733326029	5.41656586608065	2.99658135284246	3.13188329073643	3.57904727862798	3.55091911155289	5.67707172014293	6.16210941720436
IBTK	8.39261114409848	9.28651136847722	8.65501075638557	9.01030915552285	9.10306536396674	9.87063286705883	9.42938575927854	9.47198178038777	9.11668262851372	9.13751752636595	9.02895336439945	9.36545917936482	8.78066704764593	9.38010849814726	8.39459176995246	8.95583390012992	9.66273250485091	9.06648056439745	8.78596624744141	9.36792324681663	9.42065735526673	9.30145900446624	9.05912767678645	9.14974371420232	9.51166560069199	9.52886446712322	9.74943339641318	9.19335042574426	10.2124281600684	9.87550367188194	8.04283480078277	9.31504501266601	10.8226490321663	8.26848108224445	8.83183707817274	9.4616230604984	8.82609288295428	9.33898235770087	9.4398178347703	9.01502408612633	8.60807295908005	9.09943451469262	9.61729573348799	9.44796341769228	9.30056299866116	9.06869369944545	9.59508633275878	9.11515033258976	8.80790381822293
ZNF195	8.38222890468137	8.41232633255804	9.04254498674213	9.21248303879802	8.21059536096725	8.90227384603949	8.52475291897212	8.2067672747568	8.74281539269748	9.02743791251494	8.66129513577837	8.9200022483347	8.83611108347152	8.58671538889512	8.58257304687521	9.04969404161051	9.64384792485823	9.10179207356521	9.07982348104566	8.08529297758107	9.10772926352597	8.73366621834653	8.16881226428451	8.06063103369021	9.62936520957644	9.77081679229499	9.10759440457499	9.6510174377528	9.66883535253557	9.60660009689591	8.09205548324623	9.29514952357941	8.55219973006851	8.48706526670497	8.84930204409761	8.94063134066951	9.48968228651547	8.57072507456095	8.84097347830237	8.99491529218961	8.74694855468809	8.14848813932542	8.63656795647807	7.91254648574961	8.57476714625211	9.95560356468708	9.6969345776546	8.8803428316286	8.51048979991504
MYCBP2	9.89103630696393	10.436286014274	10.6705997848907	10.1256237131838	9.34881501868932	9.94144870734053	10.7378826952054	9.31838593148238	10.7429043963801	10.7223815100121	10.4110660163574	9.87011910505909	10.4808865935329	10.7094294937389	9.33978752207077	10.3197928272987	11.1822280322527	10.5911257855398	9.5335030453135	9.66837826280205	9.9679217320312	10.2476778349793	9.9493930872825	10.6758246495398	10.0331281110861	10.546222494196	10.6735790255057	11.0232905270172	10.1960251240371	10.8828651250877	9.2335070962039	10.8364010163624	9.46650144502533	10.0743402726168	10.9130928718554	9.60981928884296	10.047438872002	10.125973203842	10.8031093700186	10.7103712409153	10.195236397199	9.60524252981579	10.0231122095497	9.99671829490737	10.5080066959375	9.10090443629073	9.9643316733311	11.2502849698819	9.85507853793217
FBXL3	9.44440228109863	10.0012672956737	11.0015438391763	9.72355481522782	9.40350137810704	9.66227992842544	10.3118276482655	9.38693910403745	9.66895660941381	10.6964311733431	8.9886191240546	9.97387058560099	9.69549564028789	11.0337569881409	9.64844989021151	9.99756515880943	10.7796095619178	9.48877914357327	9.56766712046305	9.73749557270928	9.64270365333344	9.12932735988283	9.44741676136135	9.95129361231718	10.8579129366719	10.1456954643996	10.1404737036609	10.5166436626553	10.5673395614351	9.95657206829229	9.87111116800035	9.3457857476091	9.54634523440703	8.6533531891262	9.42220435143314	9.91883521489948	9.77474826211879	10.078275141703	10.1892078734454	10.3025272497089	10.1842213874987	9.57200138889691	9.76433736922789	9.54509320168919	9.92017519875195	9.54111927746697	9.14067862624048	10.1167523785603	9.17882232336539
ITGAL	6.49989737535115	7.49551985379911	9.82961168500761	9.30596305435535	5.71021800633121	6.46976513461806	7.76885256827908	6.80655668103215	10.0218312877713	10.3809780360416	8.62172991670716	7.3900205581115	7.7556982897447	7.13677364721797	8.0061722371904	9.4641210678036	10.0467332602172	9.70126544061547	7.76676699496479	8.29091337088226	7.79429688449192	8.69383646915844	7.80979285418045	10.2819552899586	6.93370393266053	8.36193442243722	10.3293858219086	11.0067368606941	7.91181574622505	9.08995140327397	6.63874383781141	5.95159157915565	6.35556277655688	10.2533846777121	10.1865403768403	6.91666031772494	8.53647474955893	7.26568410685582	9.81802832707768	10.6922771838604	7.93231834226279	7.4788856478189	7.86755225691166	8.3722985314586	5.80964860058571	8.62515779403746	6.38075465677217	10.3475676536661	6.78775521381771
PDK2	8.55577775830549	8.30295125793017	8.62023598229032	7.93155310362529	7.51933427340518	9.63093123802845	8.87358778627869	7.2716085804108	8.11383865444789	8.57322460868104	7.90000124372984	8.80268918205831	7.06464219617474	8.43898574189223	8.24175748162396	8.04276726336539	7.70899705275999	7.04874221624696	7.94945063344492	8.56238911159602	8.44994905091721	8.13906821140632	8.864342763417	8.05225836366073	8.13158310509793	8.18750602180767	8.12687867827076	8.34815278469351	7.54948555223294	8.48459783896726	8.62712308859614	7.91742840901545	7.24572998782096	8.49098241651583	8.1369324260299	7.72179885934889	7.99259203457269	8.82243312225337	8.22056943882177	7.52637364700851	8.86943024964325	9.53786526458071	8.6946459955045	8.9518729227849	10.0859270053151	7.80244714182077	9.19157985845612	8.03867387431978	8.41855812808471
ITGA3	9.03259554903567	10.9198789665172	10.6794383794856	11.5288712322682	10.8530713889033	9.52451064078824	9.40433988737415	11.4801682409539	8.83493499376033	10.5612742431414	12.7230243628273	9.74228384292313	6.35263103419582	9.78503626956521	9.44607438748445	8.42665247238773	9.52505515655094	8.31507373637218	10.3811016642247	10.5570746750598	8.61785354465999	9.18921103917266	10.257532620375	9.8634775485342	11.247471610731	9.40124020538268	10.477882151554	8.19161615141172	9.4929181920025	9.81519215571882	11.4890377139265	11.2301216489966	10.221122452912	9.94097527272706	11.1376001770199	11.4116222006572	8.29602663836385	9.38704362186741	9.31840387109808	10.2602233766561	10.8178223631687	10.6718609129035	7.32676095720099	10.9958806587792	11.297273846456	9.38953502338954	11.7183211657275	9.52156346088511	11.4964245711556
ZFX	9.63870511260933	9.75494077534909	10.2311629565056	9.75313983823923	9.5673892843869	9.80898605176023	9.48505670130258	8.96915708021066	9.42745649890918	9.63449305326905	8.96968798889911	9.1104041846572	8.94911850518742	9.73682894176019	9.79282322994655	9.13679288790944	10.4945136023188	9.53141154761988	9.61106146961174	9.70794614274797	9.62390874280768	9.35157592643795	9.19943157343697	9.49803808440709	9.41096781259209	10.1827083512771	9.89332662421112	9.97008256289052	10.4640099354658	10.141313839266	10.1997693272556	9.63581708105857	9.84486878923048	9.31877907311905	9.32528301670398	9.66350373731873	10.0515862828552	9.71690621339574	10.1337089074273	9.66884554061353	10.3961796314191	8.63320923972466	9.83976991351058	9.21197414018425	10.3825781209566	9.18472795812492	9.7506075791153	9.13639646473155	8.7926539652562
LAMP2	11.1561298990303	12.1311346385591	11.3230161829791	11.6358829023703	11.3856523380648	11.6884472880412	11.6194425875677	12.0918592810711	10.8858102257817	11.4790540635832	12.5443809711737	11.9565092503945	11.510576532103	11.7445276275297	11.5276012975726	12.230593933479	12.167269530327	11.6106284625785	11.6336295405611	11.467357429343	11.6583332553059	10.871134832348	11.038391100178	11.6533215413283	11.7118729852735	12.1670009633137	11.6428113912776	11.65492045232	11.7866443150186	11.5062141805984	12.0769115087775	12.4038355512181	12.6530145656183	11.3812749041737	11.739438114887	12.3404619912971	11.8837575480317	11.8577378042961	11.6816825694582	11.8255215045794	12.544783595018	12.4993880879485	11.6715582534524	11.329787670964	10.097002876749	11.2920136086151	11.0611954985152	11.4177419987715	12.3185622881042
ITGA2B	5.90174219173206	5.89737109588774	3.44626580506757	6.38392541730038	4.93384739526861	6.59952217628779	6.13504854711586	3.58835631007332	8.42672633951094	5.31927002871528	4.17731250585505	3.94724174872101	1.37192158918143	5.55892749901671	6.16483792664184	5.028600842834	5.57143599091641	7.81820535586708	4.67570524776215	7.67798557914075	5.15331927527346	6.46208475500766	6.7693627873096	5.26824101630183	5.63036320180759	2.73115906101008	5.13941686376942	5.56231867086486	5.9540826128332	4.7333742513098	6.40388462915831	4.14792710390139	4.20160975334813	3.32983235382218	4.38017458120357	3.19553941970029	5.21372736721438	5.30369450088332	5.53775740428124	4.80890746401747	4.27121560039455	7.09979082183194	7.43383268160652	8.58297922195399	3.78911214433325	2.78786732801501	5.05551476864393	7.8329554493759	4.65335882984807
ASB4	1.7368725121164	5.16111477232093	0.0414133172194662	3.45538133297509	0.830817832527019	0.854946090862749	3.49054378223372	3.80321379177111	0.0414133172194662	2.32355518766461	0.871345022611957	4.61319629675299	-0.100090469725463	1.93079988567601	3.4538789112134	1.85043103180614	-0.100090469725463	5.69830451163775	2.88351679989187	-0.100090469725463	1.07044256759139	0.863849843702481	2.41465578013628	5.25699693099867	1.19901654724574	5.78986088624347	1.3862883790055	4.23387461892609	2.01365017978607	3.88569102629043	-0.100090469725463	1.43037718009411	1.11755301440234	8.61411106726593	0.754015641971555	5.95417665819727	5.70125944907507	6.86665194440091	2.49229559575429	0.0414133172194662	5.61305912622562	1.17995759491675	-0.100090469725463	3.34716987167609	-0.100090469725463	2.37037106238514	3.18524792717394	1.59653450762176	1.22337428312254
GDE1	9.61210503254421	10.0334007220526	9.92190779060949	10.0978303061318	10.0351269861145	9.99368917686313	10.0403684317445	11.4060586615048	9.91340246948896	10.2871800075302	9.79507606245853	11.79005872742	9.88730593860106	10.1010064435783	10.3578369751883	10.540254396309	10.0746375819231	10.4100529332004	9.66321606675183	10.5663492935372	10.0765717489336	10.0175404659622	9.87819142347979	9.64350103188496	10.3720850592045	9.7415106744965	9.70539558507108	9.14988577626302	10.0115305661417	9.83029216830276	10.2193451534905	9.47178777837607	10.2377692616099	9.80434798385154	10.0732683233746	10.051594973667	9.68467325342784	9.53885547317983	9.80865201809239	9.46358487362436	9.80923619215606	10.9382216379358	9.65383633011981	9.6463373149774	9.30509193369937	9.433925099955	9.85455141563372	9.69656108179498	10.214335148694
C19orf60	9.13970220038281	8.26040427178294	8.91567759459423	8.39512397908238	9.94617474651942	9.10279188712156	9.54435581320194	8.07728622173412	9.63044680231228	9.68386258935926	9.19173415043704	8.51946211640646	9.40171097197024	8.52394037954657	9.26563842338728	8.911621143986	7.76426401992847	8.73304481264695	9.24531692421636	8.2871892603194	9.31016464380916	9.54616583300721	9.19773233267052	8.55489718265728	7.86939565041467	7.82403521330132	8.41743506299664	8.2696460771975	6.5482785812003	8.5967645863914	9.03495696026944	8.4093313699687	6.17721436140013	9.59597227356629	9.65327064622615	8.91762357322268	9.04879559762288	8.42715580254879	9.52617614998973	9.30645911649814	9.4394814083298	10.2723851600983	9.29106945754177	9.03571884801098	9.90131887713497	8.95153712644137	8.77199544589173	8.95967321822388	9.52757417542021
CRLF1	4.20766900512374	8.18768259195782	2.37749196350255	8.36105580646636	8.26405841019837	8.30291098678527	9.77209761783566	4.5170218299771	4.00559438317535	4.49989476319795	3.96349620601683	7.47716157740861	3.00499489011304	9.31392112299165	4.78039327994914	6.328279115632	7.25741252613544	3.21798129582774	5.81589674303079	5.56119272611039	4.8286730174367	7.91360131999633	6.5159852377968	6.03895883590924	1.57171747476314	7.88803909027766	4.38051609116811	3.07940695903907	1.03948373998354	3.50592177929462	5.29297374457841	7.41586831479785	1.52629465678404	4.20006410561015	8.85919451115911	0.925691225591182	4.09741358824994	4.07427394099913	4.67823237684643	1.5037965223414	4.47527716129482	6.68567412486206	10.8935059817027	4.7683731102936	1.90078391033089	6.72079127268456	10.1087125738005	5.49852875410971	4.67367364497482
OSBPL7	6.96126798437971	5.46265760896735	7.53262554944855	7.59439656804135	6.34541980240969	4.81748093717204	7.18466695762166	7.06361692343934	6.99763849241035	7.62890662111829	7.07662670356658	7.4669714666103	7.00546642097792	7.33266290231531	7.50756915464922	7.77374780024439	6.96232890043567	6.68673728167667	6.73189830567554	7.2440869337226	7.92695029369161	7.62452595459991	6.85751920648309	6.40816619870042	6.03091652254956	7.14760643980422	7.59545449636351	7.09120838796349	4.56001933241383	6.37123152390652	7.61707941335541	6.45324859652592	5.75522254359038	7.81978557942867	7.92403831449225	7.43711626690199	7.60918363511727	7.24227230098027	7.31124127977486	7.41351833376796	7.31748080295484	8.09299478257294	7.64707004641855	9.07386808176056	7.59842884464095	7.29869277074287	7.991763061408	8.06902299256832	7.01832284189216
TMEM98	9.02718990517731	8.94501865786924	7.40716505988584	7.83910281977562	9.57630955803569	8.3362221429412	9.54460862525323	5.96816793944899	6.06200614831078	8.17123918360958	6.79118469594689	8.41044122192043	8.11695344839279	9.0983998044678	9.45627792246997	8.29738368662976	8.44785004077779	6.29312950632961	8.8935524301584	8.76424486198137	10.1225136838995	7.81391322695441	9.59825329439072	7.64178328467354	9.01127303295184	9.687899626165	8.4606217156791	7.0796052908517	9.51658212813784	9.46790155065627	7.8779337835112	11.1753122649887	8.0928027894014	8.90957989428366	9.55101744481271	9.73120052815934	9.57402729298023	9.74925012569804	9.26589371202453	8.18569592682172	10.5554484825845	11.2046131409592	10.5471598605426	9.34324276748891	9.67493078674218	7.00070434065594	9.29860845211708	7.62843149355709	10.3141771115226
YBX2	7.23956212436795	4.43791195779914	6.02792163267716	6.60035419071687	4.23328298251668	3.07076966411669	2.85744171898833	6.45524626125045	4.58669471710885	7.81450374744388	2.74838332337794	3.57419411224594	-0.884895296053026	5.37040200998404	3.80576059081783	6.21849359376336	2.96906099537521	4.92075004531915	3.73115703712285	5.32945980402306	3.00038361248206	6.246822570149	4.55495713050014	2.64509846928329	7.31330505966144	4.43515833848336	6.63778645816143	2.08013527724468	6.60962901339928	4.81120993585209	3.28798212476236	2.32105549192781	0.612515344564709	3.52430146217779	2.76831862080897	1.7129763087618	3.3877267031061	3.24263280038882	4.24589407095153	2.81999403883597	2.20931346928946	1.85933318477527	5.32639987028234	5.96240115431709	6.10117924030917	2.85778305174458	4.38894890318265	1.49801508200921	3.32915279868121
KRT33A	0.15516681814953	0.15516681814953	2.17410614891652	-0.0877221366864585	-0.0877221366864585	2.96483974031842	-0.0877221366864585	2.69145623127171	1.12990020329986	0.651713479907828	1.97130313190246	0.15516681814953	0.15516681814953	0.15516681814953	1.89051613167135	0.15516681814953	0.15516681814953	0.15516681814953	0.15516681814953	1.02538323518238	0.15516681814953	0.15516681814953	0.15516681814953	0.15516681814953	0.15516681814953	4.04884667312518	0.15516681814953	0.15516681814953	0.15516681814953	0.15516681814953	0.15516681814953	0.15516681814953	-0.0877221366864585	-0.0877221366864585	-0.0877221366864585	-0.0877221366864585	-0.0877221366864585	-0.0877221366864585	-0.0877221366864585	-0.0877221366864585	-0.0877221366864585	0.15516681814953	0.15516681814953	0.15516681814953	0.15516681814953	5.43116255823824	0.15516681814953	5.35452321598686	-0.0877221366864585
MAP3K14	7.0238496343233	6.99190226597206	7.94908995655531	7.29899035796433	6.41329186726358	6.02679254497458	7.4778285000316	5.8306028429727	7.13609471310316	8.84147800312772	6.82902054180682	7.26406208640474	6.81133147958935	6.77182665657668	7.89969598220736	6.96087738763032	6.89182475194644	6.75855194497619	6.03482358288881	8.10432725958662	7.24439759264616	6.73763322476254	7.45599148336863	7.14828920746487	6.03529367527728	6.75903957421925	7.75917746726256	7.20651191306824	5.8395169513517	6.88242134637966	6.2531635088337	8.13788553891855	5.22948545541691	7.3387572526558	7.81085437745144	7.12141412409526	6.92375386048756	6.97361488970708	7.75897223449377	7.7581199739141	6.93206794370107	7.47854245820545	8.13659276281672	8.04083911168318	6.96495695322968	7.87072548630765	9.32900913199729	8.75426378012614	7.08091755210049
ABCC8	-0.258689886547928	1.80812310436359	2.02270953784553	1.07009468434137	0.144486671012662	0.144486671012662	2.91339100200789	0.144486671012662	0.144486671012662	3.94856674627243	0.144486671012662	7.48384265860018	-0.258689886547928	-0.258689886547928	5.58933157525553	7.02200483413632	-0.258689886547928	6.76108865800433	-0.258689886547928	2.3149848013585	2.8726830717004	4.93762905603613	0.648832363962391	-0.258689886547928	-0.258689886547928	2.74348923587829	0.54748794776956	5.46698229499291	-0.258689886547928	1.0996828709872	1.12822197409517	2.63736041186475	0.144486671012662	1.6215845135125	0.144486671012662	0.144486671012662	0.144486671012662	0.144486671012662	5.39657210148301	0.144486671012662	0.144486671012662	-0.258689886547928	7.97803159181227	3.05339342679167	7.24081502687334	-0.258689886547928	5.48495691013073	2.08958002835982	0.144486671012662
CACNG3	-0.00230757535921954	-0.00230757535921954	0.00203657074944924	0.00203657074944924	0.00203657074944924	0.00203657074944924	0.00203657074944924	0.00203657074944924	0.00203657074944924	0.811672195185654	0.00203657074944924	-0.00230757535921954	-0.00230757535921954	-0.00230757535921954	-0.00230757535921954	-0.00230757535921954	-0.00230757535921954	-0.00230757535921954	-0.00230757535921954	-0.00230757535921954	-0.00230757535921954	-0.00230757535921954	0.75759446010303	-0.00230757535921954	-0.00230757535921954	-0.00230757535921954	-0.00230757535921954	-0.00230757535921954	-0.00230757535921954	-0.00230757535921954	-0.00230757535921954	-0.00230757535921954	0.00203657074944924	0.00203657074944924	0.00203657074944924	0.00203657074944924	0.00203657074944924	0.00203657074944924	0.00203657074944924	0.00203657074944924	0.00203657074944924	-0.00230757535921954	-0.00230757535921954	-0.00230757535921954	-0.00230757535921954	-0.00230757535921954	-0.00230757535921954	-0.00230757535921954	0.00203657074944924
TMEM132A	8.82414586265149	8.12096921048549	9.95750040609231	10.419412032735	10.901434319983	10.1972545936824	7.55094822422754	10.229793797156	9.11185225193772	7.18966619233174	10.4864910559547	9.93548126967199	7.7732586271209	8.73164999945373	9.89765422376644	10.6403598433077	8.39829685531395	9.43248855955006	8.97831817594191	9.04427206243771	9.83880733581385	8.42513686390662	9.9257433728575	8.30138494567799	8.04025906876381	9.27440606611168	8.84221658018302	7.4840241346272	7.03998431954175	6.90827675315485	7.32046138478567	9.0883710401212	7.15017831827705	8.84856658461758	8.83010580935071	7.31425849986256	9.54035317038495	9.06236636454277	7.62663110646188	7.37562018425202	7.75645751420875	9.96787518117587	7.49040967507283	9.58526581650791	4.55556599188048	10.7454564913128	9.62773714647075	9.75522347363451	9.64030385851849
AP2B1	8.90214269912905	10.547799973005	9.0734561419968	10.5411811022121	10.2506218110432	9.82632040111372	10.8186350624008	8.65135251928947	10.4725912877755	10.2464012172321	10.3219792407884	10.7407196757167	9.72447838865403	10.3350796883713	10.2526518527519	9.19573506030708	10.9235142252727	10.2073792830721	9.98601110804298	10.1356394607874	9.96338722099932	10.3873773305801	10.5211418854371	10.0612806780585	10.7344960157797	10.610610080704	10.2190069917682	10.379743700644	10.5897683883857	10.6121037014251	10.7404302362447	11.5052131184916	10.7295893253758	10.381557829282	10.5336660204741	10.140233899774	10.2372111490687	10.0989632330985	10.5062317179866	9.95100435283952	10.2979651400257	11.1473300404559	10.2869545933933	10.8217317461524	9.96818809884211	9.87714195541542	10.4843973857492	9.81051970503711	11.03166394028
TAC1	1.25404721912931	5.29428397837196	0.0541942635432164	3.09360607012575	1.0274975755461	1.65752664336685	5.54603512009337	5.62880290691441	2.46087110956817	1.46431251143298	3.50667606123274	-0.0538774408355427	-0.0538774408355427	4.90847310298427	2.8124352345075	0.811563432091934	4.82229867865472	-0.0538774408355427	1.19852216863845	1.11353322413162	4.50416669500656	3.25746442014777	0.655522503945245	1.49939323597987	3.71301740919408	6.50128725356007	3.57583014761998	1.85584484591482	6.12187820806153	-0.0538774408355427	1.62405035851601	7.53806854548172	0.0541942635432164	0.0541942635432164	3.3715534100345	1.66541810671954	3.01870917255226	0.0541942635432164	7.77476190883701	0.0541942635432164	0.905758533851666	3.64564242775205	8.10601837193954	2.65750722260613	2.2617117692053	1.09355150487401	2.28529604720377	2.01198680866706	0.0541942635432164
ZNF263	9.5747275731306	9.45517316453334	10.1860227071873	9.32473057105771	9.19337926824658	9.76627248351131	9.48539492501417	9.66069111356277	9.698735415913	9.77533856948981	9.30345072342591	10.5324009618669	9.43381732033016	9.76421629363965	9.29302433469253	9.83497775526198	10.0752887522244	9.64565054628023	9.51056355113453	9.53422553832277	9.57425636177212	9.72255566059637	9.57056608026591	9.23637538064097	9.84191896705775	9.38961397205641	9.30866808605122	9.31605449276218	9.19251172491068	10.1926997804588	9.14001414335128	9.87536186831832	8.48955219688505	9.76916966034076	9.79803111108607	9.47091962064452	9.94239971316494	9.16269353162332	9.59486022471776	9.30141525606495	9.52351112921319	9.23269859166326	10.0315376750217	9.37938454577416	10.0399607294744	9.42665409182165	9.94764308714309	9.86668847283015	10.3065761426671
CX3CL1	6.91296413103955	7.01907945957743	8.69374104468461	9.27323815497861	7.41845747560443	6.13242683537159	8.19042770309083	5.99705838404105	6.73449784414256	9.50002011459402	9.85263721197297	7.72619201221384	7.43213993882422	8.86485237407938	10.1181876558798	6.00793903702468	8.46757449439146	6.71318069903592	7.38488253418423	7.0650347731314	7.17515296245506	7.22600510130897	5.53666445311862	7.68394859263829	4.73208663757409	7.1437336554716	6.77889843796605	7.18828337978586	4.22962909569673	6.12861311274314	5.42946524599486	5.63232369925599	2.6544423126188	7.83502191770472	8.04529307919043	5.67111586231974	8.1673766449752	6.77923375470523	9.97996695191795	7.09651184773311	7.58726634615458	6.93815005609978	9.91727066145027	8.27277118588685	11.240842642942	7.73817262866471	7.62851405797561	9.26486351296088	4.93696487269836
SPATA20	8.22037634134862	8.64794605239819	9.08751557198084	7.89765881368059	9.02026915510863	8.12624331454359	9.30170886685829	8.71436473588521	9.52098342994694	9.01404054466518	8.46427149130231	9.69779347321849	8.75323788106719	8.60926338897794	8.29091360582576	9.08843501382679	8.45768882562972	8.06635451412057	9.73359055155475	8.63168845634664	9.62025960025849	8.10040422138383	8.79903874146284	7.92177208511485	8.20026534955456	8.70016022337719	8.51211104016352	7.02303990955508	7.94101401324251	8.28613986715318	9.60647496636707	9.53541918489916	7.90506024431688	9.85887363332803	9.99353422770959	10.726414516346	8.88499123843647	9.00160544207561	9.29841958298414	9.6768331700369	9.86745451691857	10.1267528450071	10.348829541829	9.69069599856521	10.4979635258796	9.15018781620829	9.42148904874157	9.32493507420353	9.68472436051945
CACNA1G	1.27598886335533	3.90311429012545	3.18077060888989	2.81925474884832	5.65631313045044	3.69115012524365	2.98346703084481	1.15423186285344	2.60172079800146	3.35362991284202	3.25248487367308	1.03204344629659	0.934392650320982	3.96723085699812	2.18404168327557	1.72754151851237	1.07515121253405	1.47741689520793	3.17385121723967	0.135011372146582	4.54473133438976	2.39868826674541	1.47930659621231	1.91616647760373	0.135011372146582	3.04243461784952	2.99914472840764	2.67349560934728	3.88302318635005	2.27758846048367	4.5259056363715	2.06728932043415	0.812703494807215	1.48649436850171	1.84933528998778	1.85238542771137	1.52348894560767	0.858613816530372	3.23945200908961	0.879719313883621	1.52437370183534	5.83362138562513	3.94549317433399	2.10884142593718	1.74107629274726	4.40406669007118	3.23420932256982	2.23993565940349	0.721444174792852
TNFRSF12A	9.5838322393656	10.4150151433045	10.861105589277	11.5913063640619	12.0144343469938	10.8942652789268	10.2017919327446	12.3022362002162	8.70723271206631	10.1158375235519	11.2408037089912	10.5725266737908	10.7469628053909	10.3075402340524	11.0260118460828	11.7156905823917	9.25286400401594	6.88332322880894	9.91653044079561	10.6697199041126	10.8920535724477	10.5961125456723	11.56543291818	9.73617543345063	11.3381730979247	9.03684169360058	10.5342386134365	9.51581651820942	9.84476709474137	10.1067485283418	12.1557061102549	10.9162776650745	11.1479380938778	9.87202334038226	10.6183787970072	11.4815179777107	8.63344165063815	10.60076552619	10.3504931719929	9.27017108058389	10.8430730621316	11.4616465830417	9.90906553229588	11.9945220828268	9.49972762945069	9.84961190392015	11.8279803854029	10.2864057854757	10.5822121812079
DLX6	5.99926344130185	0.959268724098391	5.66722909661477	4.14008830507366	3.79259283551142	4.2810008282222	1.85780854922785	3.89815275176117	5.37812085468908	-0.166595852020565	1.29765209050921	0.259808839622748	3.40795979072209	3.97608415861216	3.95873188417876	0.259808839622748	0.259808839622748	0.259808839622748	1.13150580350228	4.53161803130322	1.78992355245913	7.34435352097264	4.40346229287438	2.8271373159288	0.259808839622748	5.11575437017945	2.94980702004067	2.22485491779184	3.04313789828032	0.979333482060894	2.99426119188871	4.17658633269323	-0.166595852020565	-0.166595852020565	2.68514288405366	-0.166595852020565	5.26457214813184	3.33651853594741	1.77398802368371	0.797314886921977	2.34132246892086	1.91010349115139	0.259808839622748	4.93672697610922	0.259808839622748	3.10149716310295	0.259808839622748	2.60971601045977	-0.166595852020565
MAP3K9	6.37302907230899	5.5616836144091	5.85538091223543	6.71796639738749	5.7102155864369	7.41867943705632	3.77051849286849	7.82996387546094	6.40998341609365	5.87972876179555	7.95902082719312	6.62424827022791	4.79045419583346	4.98979703579301	4.56041116974212	6.14152672791297	6.30207325812831	6.4503642067257	5.59216384080005	4.00174300184179	4.22645720000671	4.13671891511096	6.68551853492694	5.60763559731682	5.91686076728816	7.562542051416	6.5336127629329	6.58582947738336	5.80603208029697	5.63771025466493	5.24561228113077	4.28090148565883	3.6928816729036	3.64970744773134	4.49297699880442	4.52788466005919	2.18672258914973	4.3083522558804	5.22819458242504	5.41706404261865	4.59698324574556	3.25939907634057	4.98100973943676	7.11959049479034	5.81513392204864	2.98833560550028	7.12274247476349	5.08275755062027	5.10266379209736
RALA	9.89969846972114	9.89324480105671	9.36232581113616	9.85757646933007	9.62417425189404	10.8621292258106	9.23565047374321	9.53989533306691	8.780751742239	10.3514024520292	9.25491032983559	8.81295526214946	9.13031885916139	9.80434081773479	10.2738577851522	9.27403402284894	9.85819670270993	9.80010306889094	10.0930351638506	9.29063013278924	9.46084054919109	9.20013871434827	9.61876227476226	9.26419522336123	10.0198296555137	9.89344096986514	9.12904448322658	9.78412159153875	10.3319132367529	10.8908702751969	8.89225946917857	8.69414632335741	11.2505380256704	8.72471164169386	9.1507384605302	9.93236129050674	9.72111413903265	9.82047241759073	10.0452436950965	9.23016885741119	9.49829273236588	11.0184358171092	9.22990786869205	9.09639737859186	7.97328028392667	9.8696402756079	9.72445181459624	9.21999721845313	8.96726175695766
BAIAP2L1	8.99384964008682	7.77930026464698	9.04661000107002	9.47914859895284	9.10780462122979	10.0102094445162	7.38206782634581	10.1399932362572	9.40681212720963	8.28160508283712	9.69650113500234	8.24762075446124	8.40013546712002	7.61556624253887	7.5616208493063	7.91295912740993	8.9124520082609	8.91006673415119	9.53501436351441	9.270570609892	7.49111257042466	9.69356231666006	7.89301555967493	8.41267031095373	10.0679124842521	8.32185964000976	7.03593190756518	7.86225992982622	9.12600985157454	9.5282401697506	9.02561968973547	7.78020775981374	5.85009033654731	6.05540249026071	6.15430298250158	2.90145348613642	4.95173166814975	6.24847418031603	7.19001587736616	5.45789409475145	7.31388295287688	7.27152580579904	4.53548222554522	9.77669770583651	1.8134827122688	8.14386931483027	9.07049635147473	8.60771701914549	4.71327619627473
KDM7A	7.97400304942629	8.7215585274993	8.47031822352283	8.59464454980291	7.1837679825174	7.45378461479694	8.58961869301075	8.33719677494567	9.60924255568193	8.52881212242957	8.25107065123657	7.73720244645999	7.16935600805799	8.69732123242688	7.70849928807936	7.57968544817901	9.41977834850444	9.1073806608652	7.8833218269545	7.67708987999847	7.67126504643157	8.08882829415371	8.05910036727589	8.17545692756937	8.64105889713147	9.20280402308547	8.78401721363768	8.86492849613036	8.25248848916121	8.4229882269835	7.2192540310372	8.85358776784904	8.20233109819081	7.65801566605492	8.70855019027856	7.09856036283042	8.22494782056192	9.9272032060997	8.70654098610478	8.41760445394431	9.20585092076331	8.02323828330722	7.50809896350517	8.88645702369863	7.04774453167244	8.3725290438	8.90819268340701	8.92541075425495	7.39143488567534
ETV1	7.21827631423816	8.44154237255431	5.775845509434	7.37348223608533	6.22275875258669	7.28471477616695	7.36527146139001	5.8465970732543	6.61525747136626	8.14183996686015	5.20000535159915	6.45824183385795	8.12259503181918	8.40325157090452	8.63370350123363	7.6744793238471	8.36404105404716	8.74766684488788	6.02377691587361	7.34745853032329	9.9695708913441	7.2752925634767	7.8398448277132	7.28505887845614	8.09445325267441	8.39427050615491	8.51623397926342	5.63257080431213	8.7425135135215	8.14558855272605	6.55321138352158	10.0492665328993	10.3636014523991	8.19817654624557	8.95546082384136	9.15203307190343	8.83201551118897	11.0697357495366	7.97792649992201	8.16516117043626	9.72884846141907	8.50254990395105	5.53970556707242	8.08566945307612	3.55128049132041	5.52694698438093	9.11003883067611	6.97263766555677	6.78199160313978
AGK	8.49583120891861	8.52752087747102	8.64923200957759	8.50758784021578	7.91459618685768	8.73776557243456	8.47929062903098	8.67117748993648	9.19712363597169	8.41667709131972	7.85388538675735	9.23994939340385	8.42621986172435	8.34576816058861	8.36224395832305	8.33466786242255	8.75077797132329	9.59547709551579	9.31837318687187	8.31746556477576	8.44186721311464	9.76297084925327	8.57635918755852	9.43718352340383	9.55925445365473	9.40870447271046	8.74172797356325	8.88639751764089	9.95118788227389	8.94976894844602	9.46198972833776	8.64003957195929	9.44850110713558	9.13967977835948	8.57568728994973	8.82341535171587	9.56584627407243	10.7722195182874	8.38919742708956	8.4501393901257	9.57091229920611	8.73601704135013	8.55693076967506	8.19600917904967	8.39810471096577	9.61900968016562	9.30489148193285	8.48738513582733	8.90398336497205
ALDH3B1	4.91015437649481	5.94572744723521	5.38312769073347	7.55000750252492	5.98406122248898	6.32846565357039	7.64961802812897	6.66846508403305	6.97619316278328	7.90183190769206	5.58888255298402	7.02238062919326	6.41060705093796	5.96860051739259	6.83807114226572	6.92504979118669	4.45953097117792	5.8972629631791	7.09548477992408	6.46513060204415	7.20662424315631	7.01774768190078	6.95629244629554	7.77104072391571	6.4474588642853	6.26372498670731	7.35393681003259	6.42582776824446	6.59794311840467	6.87332814508847	8.19555821115906	7.43183882391394	7.26119256899533	7.83054086369329	7.86020789874143	9.01967461826972	6.65531253688914	6.6070591473294	7.78804924321146	7.10989295109627	5.75859528025666	9.36388683234894	7.18754649896326	9.25305873707064	4.94714132374681	5.59198691381262	6.87084050940904	5.967361321465	7.98922580457899
TTC22	7.71771222541671	6.5461852857272	7.63628833572123	6.84983265409997	8.48919989307599	8.63967021126614	2.92084243957775	7.95024625826309	10.1790255341255	7.34604238040099	8.73262392062834	2.68401107428936	7.88653523003671	6.29274031955649	6.01815623222566	5.20312994864594	6.94443162077969	3.32461510521754	8.11465523059862	6.2170012156692	5.3341560308462	7.61014992546459	6.68483123346562	7.32260508912444	6.43873727387743	5.2433779446583	5.482887546483	6.71576591837369	7.27729845381586	5.76594197960962	6.44409211966221	1.11707312416598	1.42198362364618	4.5012447322513	4.73394114923232	1.20164206670671	3.23461706166649	2.89444905029006	5.32932204825186	5.53168069728875	2.95516733284699	-0.977788152424441	6.78518364400369	7.5633047307812	1.60004993135034	5.56694974226862	5.31176975506998	8.70918540627313	1.81410926619887
PHTF2	8.82976702438352	9.58069792097372	9.32157905777106	8.76824533006269	9.45725878406737	9.31363703881691	9.14980980266393	7.9156038952907	9.24640792965866	8.944630766239	7.89593256859663	8.44617067534417	9.02019846109441	8.73648036781077	7.84751702690627	8.3528144932691	9.68370416091347	9.33459072192373	8.95672133703098	8.66427857324097	9.10856655666172	8.97014750949291	9.21556943324184	8.93858849907489	9.36299346285226	9.88832057370425	9.06232941681179	9.35765439036277	9.58112046424264	9.57661830693447	7.80442429233876	8.52175966502389	11.0244803753102	8.81161016051942	9.34411547175151	8.13820145316715	9.27792584769599	9.47937131668914	8.95411956406574	9.02893531343425	10.0049781491207	8.58162483603498	10.0463070918418	9.02565754235754	8.85488934765139	9.16859406105591	9.19390353169178	9.21998606744542	8.3576386342711
CCL26	5.33613891346132	5.98255115690949	4.00599302410109	5.58346710037688	5.87727999084884	6.29327885300613	5.61919271793588	8.11014137297115	6.26351988825649	3.33296533105816	6.06413200995406	1.45800982656895	4.92112871276129	7.28087323863193	4.29925793827079	5.47261798435636	6.49820927062549	3.74294580753905	2.96417537131898	5.88435153239815	7.84439502427668	6.63865870456355	5.25742229631264	5.31508484527867	2.56416135096069	9.43890469610536	7.65127103270336	3.18594677436354	3.10572762173016	4.66993649603425	4.93160953432488	2.70379322361379	4.76759636243515	5.79441355503139	5.79758905394216	4.69003699909516	2.70661017690157	-0.0291026603325779	4.31295764091046	1.53738663367621	3.57978173755711	5.70605249299305	3.50857995541867	6.31980225894478	1.01946975424481	3.61535742900107	6.03963019010471	8.01021681397869	4.67447138194003
FARP2	8.80228427117109	9.39178642278946	9.46931949916054	9.04882264458288	9.36649162116985	10.6183561538278	8.91905606517156	9.55886033641725	9.25885914253048	9.67259806990368	8.59518458474284	9.56019638601933	9.56562290377175	9.19443421115012	8.69398736766857	8.71079275620023	9.97090598983221	8.11780454266556	8.36097738548906	8.71267979458271	8.98571346160446	9.49271848477496	9.00790261909073	9.48624583752895	9.93292731220729	9.87206448263697	9.19866794950649	9.23578556644603	9.17461513641704	9.8741361279651	9.54301361274445	10.4556500477194	8.8245472003102	9.50566447403691	9.91019175740774	11.1479479787412	10.1578755085094	10.756132092875	8.67456710572204	10.0933435021772	10.3285204507588	9.67952484434822	10.4299125211784	10.2694577476751	9.84595655524398	10.3793172890856	10.3206776408769	10.098072691282	10.6428137502949
USH1C	4.19183182021875	-0.1505477584087	3.31057920907537	5.92665112294639	3.59420232615583	0.618830046035546	0.107607644409054	2.95202056956151	0.107607644409054	3.63539485635257	0.107607644409054	7.37133612613964	-0.1505477584087	4.18119931527149	3.55566623211105	3.90585549223273	2.71384816588112	4.50755751417623	1.3299889570861	4.41974839530091	5.14141727558776	1.91666349109166	3.15261501450532	0.714613174001146	2.68901052851065	5.32407615316153	1.10054093309319	2.46640650649431	3.50641472968528	-0.1505477584087	-0.1505477584087	3.25704688580636	0.107607644409054	0.107607644409054	0.107607644409054	0.107607644409054	1.33124286424904	0.107607644409054	3.09822934523294	0.107607644409054	2.1911544726225	-0.1505477584087	10.2562544327832	10.6041653336201	0.882786685432894	2.62489173982772	4.64885608982622	1.69117774556243	0.107607644409054
GGCT	11.1986052810112	10.1787832287192	10.4662877925178	10.4557391126098	10.8146636524585	11.2259245301781	9.86834202328099	11.4749098351875	10.224942598514	10.0380489789747	10.7484212497074	11.4364258342305	11.2266507915678	10.72053110397	11.0864357535791	12.4066556574661	11.5316798393075	13.743850611278	10.9331475882808	10.024830978146	9.48680655519602	10.0817581199748	9.56879919701262	9.90667062359072	10.9568383649835	11.604723275556	9.13582111032279	11.3817107405949	11.3645952283038	11.2428940017909	9.99788477913274	9.92098528733548	10.7174044298124	9.34570402609845	9.54876992414191	10.548857361903	11.6140793944176	10.7250967511499	9.83308416984622	9.94506829129235	10.2720150702394	9.97638735319395	9.24219026267368	10.535256749581	9.12654888471464	10.7572158325444	10.841796960941	10.1213551201673	9.81537636659468
DBF4	9.62940176414978	8.95752429519884	9.98511023999073	8.79551102826411	8.68464618254415	10.2268863863828	7.21800663653294	8.61871283233343	9.75090145832101	9.86904400752276	8.14009616603176	7.96929048844992	8.87547926956282	7.74495777686115	9.26434461668474	10.0545096070892	9.94246951170664	9.80317457384403	8.82372655284619	8.94324657669577	8.35047519173706	9.84335506536419	8.16967314447538	8.57752946155098	9.35029518937908	9.09466619356524	9.13279202007181	9.91676422914389	9.90316809638848	9.18042578568451	7.53245557278038	8.61927913415694	9.11520964543636	8.32143345017852	8.50290693619924	9.03538519651615	10.3144481724961	9.59448630768342	8.0629297737709	9.78791025649625	9.86935842610708	8.38624023543994	8.20573908595744	8.82494646057925	7.35414732584128	9.28815079505048	8.3784189940435	9.19953084090176	8.68678556382974
TBXA2R	2.97497307210303	4.75112105687538	3.32834017152734	4.97661364461631	4.5970609518893	3.41594149055745	5.38260629312548	3.32251257907089	4.00743341165918	4.48635726320549	2.86411363493034	4.24152658959561	4.61390184090527	6.08485177001465	6.00572878663956	5.35610707811996	4.6989091607281	5.17412237958235	3.04000833916785	4.70642469384886	5.39140772927421	4.84194979339679	5.17721965123471	4.47989787551199	2.04625379976507	6.31610557619363	4.20411716037325	3.44496469317038	2.78705929997999	3.39019728503858	4.67392082307634	5.90418885833241	3.60770235936366	6.87451896807806	5.75545128668181	5.08864466973765	5.43573787602614	4.73210342738766	4.68950539238964	2.64366062763818	4.67044847385411	5.99955491671803	4.29628992021383	4.6772404439739	3.97271118124974	5.1293682809963	4.52637244083754	3.90477539994999	4.70255724305148
IFRD1	10.6343538232103	10.7968956833559	11.6298811520933	11.4259143074796	10.9473292510273	9.79722539855361	10.4611120155765	11.1658166264721	10.532563443813	11.2926121582526	11.1868949140468	9.32338707056453	9.77489102903724	10.8101332997911	11.0045752602858	10.1720852248094	11.4522196473808	10.8166359238794	9.76964309541985	11.412886869769	10.16984794595	10.7759540235661	10.3829835933422	9.63170266827136	11.2177804562189	12.0152133327166	11.165147309189	11.1668999699558	11.7560304142259	11.0484368458164	11.3212642718787	12.513266044401	10.0107896035167	10.8406654254668	10.3856528014262	10.7843229354578	11.7916143373568	11.8524074383719	11.5774141728733	11.2148127105696	13.1536536916482	9.88245834601717	11.048735791185	10.6542930456416	10.5136967383409	10.9387991559812	11.1913656339376	10.6489123875792	9.47005302163289
LGALS14	-0.154984179595517	-0.154984179595517	0.224331532811622	0.224331532811622	0.224331532811622	0.224331532811622	0.224331532811622	0.224331532811622	0.224331532811622	0.224331532811622	0.224331532811622	-0.154984179595517	-0.154984179595517	-0.154984179595517	1.04786673726501	-0.154984179595517	-0.154984179595517	-0.154984179595517	4.03413681995398	-0.154984179595517	0.557033889122688	0.818407616470806	1.56930531940749	-0.154984179595517	4.23382633589904	1.16087557542244	1.43719292604365	3.92235893957684	-0.154984179595517	0.752163192915156	0.771222153170799	-0.154984179595517	0.224331532811622	0.224331532811622	0.224331532811622	0.224331532811622	0.224331532811622	0.224331532811622	1.60983109296727	2.38614367726154	0.224331532811622	-0.154984179595517	-0.154984179595517	-0.154984179595517	-0.154984179595517	-0.154984179595517	-0.154984179595517	0.472671126994014	0.224331532811622
COX10	7.8933539732269	8.30181228501686	8.45120367490381	8.01074427110641	8.31134629121366	8.36395958605179	7.86018306731586	8.46118470045418	8.4281164552485	7.57545542152921	7.69930519818908	7.72478536057672	7.75507197505356	8.01921043263296	7.72548409256356	7.80601442948838	8.23359846982066	8.02133696531183	7.93007990917126	8.35238537867751	7.98566178673077	8.31545560436014	7.55457456873862	8.31029937050397	8.15350867012113	8.21736866855482	8.26994598386774	8.56015517420299	9.09216145996598	8.44294315289078	7.61631325283149	8.82140341313401	8.5838898490087	8.32626274504062	7.77388636906586	7.7356371338949	8.57129735149453	8.11692581427733	7.86446229938318	7.37408868435675	7.84480495459935	7.76245218717536	7.37124605940393	7.34111290128699	7.44247173541472	8.74729385568654	8.17580185116837	8.41184223360841	7.29120948289327
GTF2IRD1	8.48894561620852	7.89712321551304	8.7804213641009	8.13985669939098	9.27645533812371	10.4027509085514	8.47059051730533	9.07192490861298	8.81016219423103	8.08838499194792	8.58175303020807	9.98539971271788	9.03691510229558	8.09853482785638	7.80184095248994	7.62263304827136	8.0147955529726	8.20906737679939	8.76519843908367	8.41220134748778	8.67004528027975	9.6585323069234	8.96462196720313	9.33914093910973	9.56998459473894	8.46276479831365	7.46145603608309	8.17004674619408	7.75110560450666	8.50183121212039	8.18450606405566	8.37790622387633	7.20459859355902	7.15417315032817	7.49835004504515	8.00406649170466	9.91006041496774	9.13411204754579	7.41023945404154	6.67807900360525	9.49239589670394	8.69723969495536	7.32589405343249	9.13611727757767	7.49398320305328	8.79184178362925	10.2093932844721	9.15669526359624	9.1499099293494
PAF1	9.52194324928232	9.15214780215862	10.759482190043	9.6573118284925	10.157674887932	9.21141965579231	9.67992933163505	10.1175444062332	9.34855153460687	10.2760290714973	9.73570363934654	10.2285574631188	9.92330941699565	9.66516760001539	9.43764332728402	8.92926504727665	10.0967956671873	10.0379351318274	9.70954302677882	9.81583748733603	10.0615216755342	9.46020585585976	9.87756351997923	8.94458852406395	9.38858272178133	9.27407049244711	9.36672650955583	9.95242263784405	10.6395116938438	9.46416451780176	10.1040945697944	9.67757755683178	8.89716097623245	9.99398915555893	9.66886645889007	9.56281664128836	10.0186508694662	9.37200870281755	9.8331545105197	10.1849937623231	9.66864035615022	9.92984206754319	10.0686679754263	10.3531363877378	10.2446831936805	10.2095866702385	10.1039488588238	10.4495903426633	9.74263034126035
VPS41	10.0389726024306	10.3573609301	9.94350042015634	10.17960530437	10.1818101332779	10.7202080891815	10.0664969339943	10.1865853669836	9.74305559538486	10.0831694270922	9.79361214244917	10.8053825995392	10.149226959251	10.4603657300034	9.44862394140273	10.1787749321241	10.8509471289603	11.1814828467302	10.724079952853	9.79259947577458	10.2210660839878	9.69203224500059	9.64808852218335	10.0482780246276	10.8390077788205	11.0867351230823	9.98418769016961	10.5220879611799	11.0903706752526	11.1569017140963	10.2040489605688	11.4322485284373	11.0771732061534	9.9152104657209	10.4977555947956	10.4555394963924	11.3863781678464	10.9095145412659	9.87011635529805	9.46879933348449	10.9665958559269	10.4703269233529	10.1062635010427	9.91206507896668	9.58594198249724	10.0426130400389	11.006074987925	10.066378718598	10.6870993789927
ARHGAP44	5.37201594708404	4.71066193425117	4.70332185551246	5.06829963879667	5.65426213270078	5.0840136438139	5.5609088625178	6.55269361259698	3.60939817317574	6.66210776227075	5.37130547204577	5.80774802722709	5.12624110495204	6.65764793864631	5.91329660814112	7.09404180981268	7.32982738960161	4.35920534311866	4.4223273636845	6.34087053043523	7.37762757414183	6.20535970708099	6.02076960750748	6.15777404800435	3.95142071879037	7.38715934650549	6.92100242187361	5.05571421702726	5.67615451078652	6.55303926875201	5.30223474236987	4.67277066273487	4.68127341399881	6.62298492206446	6.14069808505922	4.84439311694542	5.32891747872363	3.79258454672154	6.19107362042435	4.38782564126227	4.68953040057677	5.55211068365463	5.73073622099775	6.90027708237869	5.99417070928822	3.278945056868	5.79161831166557	5.03047838313637	3.65548029422562
ELAC2	9.58151562545594	9.70429593259852	9.80057180315538	9.2352647181718	10.2107318108372	9.77200008362767	9.40923289999989	10.1503889386693	9.66174406368617	9.63315898403608	9.03985529694915	9.29199791148761	9.6935903556858	9.49976801825646	9.05731849544345	9.28734068458802	9.61916594230407	9.52399004436939	9.16974054037509	9.65175792608829	9.0665712755083	9.58018153404743	9.16132728511909	9.54840850422246	9.74640032018295	9.69426613331327	9.167433152703	9.70967176739721	10.4810977720868	9.44372220127558	9.64668948251233	9.97056277426699	10.1781389611228	9.94666328490995	9.41489702215072	9.84591006397905	9.46093266916494	9.17264849658664	9.07782466093332	9.15764887053174	9.88624043411489	9.46232148981444	9.32742213263639	8.508989088545	9.69405107585239	9.68054665566494	9.90843594834587	9.52154915334692	8.93645698518756
SCIN	10.9614643109763	7.52875848960854	3.94721389687003	5.32016920496652	4.907735313423	6.75508441770433	7.19216281100863	7.73742446927916	7.36228642022962	9.06650364589141	6.44500273351287	4.42865340902741	9.31197360293064	6.98248699156007	4.34718607518604	6.42535482476809	7.86810836417822	5.02508278464233	7.32187715155132	7.77180489710634	9.18308669813605	6.58644620426873	6.35074489359904	7.73837735978778	3.8270922849133	7.98910790481959	6.50995123673124	6.62800927843374	7.25573599951064	7.04763774076451	5.6598150518527	5.81631156555581	7.21510358221114	7.15454294022844	7.57700566739668	6.99281142989021	11.9457960931902	8.13239172567759	6.49597244654738	4.83855884625642	6.4886349085397	8.28078872350808	4.59314950099393	8.62601686933695	4.98805395406588	4.64826101624814	7.58110771944842	5.41981249172751	5.07624694202644
ARSD	7.70082842054973	8.00697367238567	8.64558756967923	8.77669409347099	8.54185136804773	9.50396295003596	8.50592465996516	8.01426518085298	8.52942042089817	8.91890074824568	9.17170448154362	10.4760795918165	8.38349552743352	8.60197946649211	8.36702738534215	9.36618867955361	8.44175535392224	9.404150477294	8.80753517571649	9.98105630393346	8.61048218080171	7.94729273984101	8.64656912649482	8.64915139698514	8.53472053422968	9.32428803743633	7.7068538636098	8.54837748361331	8.65302650768657	9.55394817817068	9.320937314294	9.44559447959843	8.78703033407101	8.93620963032735	8.38263022766936	8.72848083944099	8.540285376841	8.96517944636336	9.16930658998773	7.63971020228423	9.81035921994637	9.07953476480862	7.00334394120809	10.89101872347	7.37193117860626	8.38220114966194	10.2817306753869	8.71619398862845	8.57384399320843
PNPLA4	6.62827903771999	7.34666890440445	6.2688500154946	7.36937187321176	8.43995805807549	8.74054913987881	7.38686291223754	8.2751147136986	8.3295423605064	6.97751409803905	8.16152175366222	8.85803694438439	8.52374415657099	8.22541636150187	7.67322845651454	7.5192232751032	7.81579962164611	7.20987529545946	8.73336312856524	9.19873579486036	6.76493381404442	7.49798268313774	7.42824611131286	8.26739312265198	6.87208251433465	8.01353176481687	7.25026819684701	7.29058686704895	6.86725212242812	8.32528389817656	8.1951274050487	7.36600083062305	7.73010263305171	8.55428105313355	7.25927070969115	8.65883276570494	8.78801175239014	8.00863725402441	7.6263776723753	7.28315704263131	8.16156870658282	7.7257336751419	7.97843799355956	8.43826458551956	9.33620128905415	7.28919507623099	8.75957093736355	7.10071546945297	3.76664807355448
MYH13	0.492255665500069	0.517369347849041	0.0447146654929541	0.0447146654929541	0.0447146654929541	0.0447146654929541	0.0447146654929541	0.0447146654929541	0.0447146654929541	0.0447146654929541	0.0447146654929541	-0.0360345868365133	-0.0360345868365133	-0.0360345868365133	-0.0360345868365133	1.21382556757309	-0.0360345868365133	-0.0360345868365133	-0.0360345868365133	-0.0360345868365133	1.76922526914487	-0.0360345868365133	1.01900417657849	0.622606772862407	0.450082481185157	-0.0360345868365133	-0.0360345868365133	-0.0360345868365133	-0.0360345868365133	-0.0360345868365133	-0.0360345868365133	-0.0360345868365133	0.0447146654929541	0.0447146654929541	0.0447146654929541	0.0447146654929541	0.0447146654929541	0.0447146654929541	0.0447146654929541	0.0447146654929541	1.02445991148839	-0.0360345868365133	-0.0360345868365133	-0.0360345868365133	-0.0360345868365133	-0.0360345868365133	0.520761120858311	-0.0360345868365133	0.0447146654929541
ADIPOR2	9.25704768445524	10.151532107791	10.1079451695323	9.52890543492401	9.17743067791541	10.2318412706444	9.26756713457383	10.4855649154331	9.33238666767017	9.64404718258906	10.0885345914588	10.0824409634057	9.45991337957429	9.51904510859418	9.50485835293654	9.74031534903568	9.87154133888085	10.1679671631922	9.45966732788706	8.95581243281749	9.29160608297071	9.11259834090363	9.33147842628048	9.66030957333085	9.66702815197108	9.72253855037067	9.46961018972684	9.16287986880297	9.47368870873558	10.0210733012182	8.84544033585463	10.8800493179266	9.80028437545923	8.91623902235058	9.57889292785826	10.4256580598344	9.25464381217258	9.98913098451311	9.36259652954114	9.39423094875409	10.6294956028602	8.83738375027167	9.35423898985183	9.42739927292187	9.93291521241501	9.73623679243132	9.69375987507579	9.48633458793654	9.29602112801228
CDKL3	5.70292055264389	5.24553146021349	6.99151166691801	5.75581513636088	5.03149500244968	6.20848952558994	6.11336369036609	3.37613610651841	6.11872393550485	5.41398232957952	5.35050969594731	5.71646936367569	4.99323623652292	6.31726390052424	5.61324584627157	3.99674661428621	3.34427032518758	5.78360580864076	5.03262099222632	5.64612632817467	6.22247158610191	5.14734899024689	4.60316215792243	4.05009531379966	6.41749806465901	5.70546016833766	5.04291429036616	4.42966685529361	7.50371612144668	7.42423392217329	5.8477024883077	6.68608740911239	6.15364526012124	5.71593991403548	5.62653961955874	5.22347508380033	7.03161989914383	6.63944069785487	5.5530432439168	4.2423896262704	6.53345148687953	7.40217638158378	6.57878580141865	5.9327803152973	6.69451705952973	6.70964741525222	6.84749325930187	5.28746486108586	5.82274373729686
UPP2	0.377901459856321	0.845332825071496	0.94674083996091	0.202439836291651	0.202439836291651	0.202439836291651	0.202439836291651	0.202439836291651	0.202439836291651	1.03106953048344	0.202439836291651	-0.233123033156052	-0.233123033156052	-0.233123033156052	0.682410120002882	2.55974817694102	-0.233123033156052	-0.233123033156052	2.5253427096888	1.86099857925204	1.55255588632614	0.481285850328428	-0.233123033156052	-0.233123033156052	0.729689270253884	-0.233123033156052	2.0751132752511	2.20615929550107	-0.233123033156052	2.82016847814746	1.74365657517285	1.24483785711522	0.202439836291651	0.202439836291651	0.202439836291651	0.914028475092745	0.202439836291651	2.55090720844086	1.24790460075761	0.202439836291651	1.02076862497922	-0.233123033156052	1.37546674202324	0.465701978515715	1.61816295002457	3.64205415586883	0.410871084662609	0.531611265230344	0.202439836291651
PRSS21	1.10799205017576	5.78240593361254	6.06960916261377	4.71189371401483	8.31632754480308	7.60383697929002	3.44618625882482	8.32542376994244	5.40707249575661	8.83898221488783	0.212246053944662	2.77041721637257	2.00213977228346	3.61191664495372	3.77831583120876	5.66336879336646	6.67044887437766	2.83524918434717	10.2806511755678	4.77347875798128	7.76679315795011	9.48057555560753	8.42994529247634	8.99945118182763	9.98204592517169	5.85166368568167	8.15679441407192	7.54865746228611	8.76813672747152	7.35657343340771	9.45513997177656	-0.219806274200194	5.1833209656715	4.89328151434748	2.3372489119645	9.75360287153062	9.49275883678538	2.61773329999693	4.12099496943264	7.56994908383174	0.212246053944662	3.02323321209555	2.23581788430371	3.72543191118708	-0.219806274200194	1.79528947731187	3.59278351303316	4.53831867941462	1.64668033529799
MARK4	6.89714758672024	7.46906415206162	7.55202931606524	7.83072682495206	8.11396135326403	7.93251698112005	7.86218734217079	8.22193566727183	8.52116354094075	7.37247418560112	7.74999013075386	7.90513502203854	8.09304357628974	7.84190640764509	7.48572440351008	7.44191832281491	8.04581636295783	8.31114273218113	7.87431009960807	7.48055931206223	7.85233522925223	7.53056158965457	8.32183389804738	7.04169599754517	7.94257431700854	8.78920155988958	7.2639381901664	7.83655933496798	6.51658764323387	7.85703512258049	8.58204949607017	8.12244185987348	6.60354888648744	8.05490805453923	7.95697185713859	7.61284560023696	8.61991798544182	7.82426461215599	7.6002700426394	7.22645809103003	7.82702422735543	8.06297067960165	8.0889897734674	7.9625882476829	7.53316724804996	7.68272679352149	7.95647895279331	7.42419175546255	7.62476203653126
PROM1	3.80426705243236	3.14491872292638	3.17094303999984	9.01073953347556	7.9006173448826	1.13932282404092	6.47952962398179	5.45369625262305	7.762260749588	3.59175140819951	4.20728237511125	5.45727704238463	8.21542630581126	7.58326923444249	9.0484160613459	5.58302117755856	6.54561088034929	4.97299567128364	7.25932538436729	7.49694580313043	5.2231121321783	2.53174445613447	5.32126073647232	4.41673017308268	5.4416074673145	7.81255971577258	5.24118892265012	6.33300510854669	5.62842778377366	2.94546488419332	0.945593117577013	5.65855949251794	1.45322518123634	4.37322607971331	3.50872513737073	7.76131125782419	5.27877655537134	4.25605585499378	8.27503875862727	2.8436453743914	4.46037418342247	3.72846020971691	1.06222738874578	12.3622996680681	1.27209982461266	5.18071466779485	10.2213726114617	5.20319761401988	4.35897218373839
CCDC124	7.70100524724948	6.90639006997237	7.88840747938492	8.46371042930081	8.87714584175194	8.58157147625006	8.45035713673235	8.15124600651528	8.62722108585827	7.62539746030397	8.57744284869029	7.59025871340397	9.07154293568822	8.08773786647633	9.04068614349257	8.26393381595123	6.96083638073331	7.96594071587863	8.25453849049798	7.72037757866581	8.83431112573369	7.83901996411962	8.82666100195267	8.39514852271532	6.59984566966747	7.60828207939378	7.70806437039752	8.41426294162838	5.55902926244201	7.1158586720821	8.45978934843038	6.83122817558131	4.08511152835474	8.35057650703343	7.93748055852483	8.1264111117005	8.58087954759019	8.59449289368138	8.0737499834023	7.30392170204312	8.79939490776117	9.66254797870384	7.6596059540819	8.34985426698898	8.98512046427593	9.14173615465853	7.80368925811102	8.13809769688243	8.37748085971253
CEACAM21	3.94430250097066	5.06098868370402	6.90610877144684	5.4568519938676	4.82206682022774	3.8757688751737	6.51691786656937	4.2540586193597	6.74122505675362	7.47456684086495	4.0743811319456	7.31380141933097	5.18994741117691	3.74890261081933	5.24097640983673	7.68695633735324	7.536392048055	6.02697887975759	5.8048586310638	5.01300278385544	6.37724589238999	6.37770652708647	5.71673219394278	7.59638068129035	4.55678654438458	4.6383816983602	6.96172130876572	7.68941944894282	1.37925777900014	4.9950099039644	3.45988975639569	3.2950043963401	5.50706934656258	8.38581388905318	7.52566863597978	4.44878310909803	5.15394712957082	4.91235061595772	6.99937244721523	7.2418403276162	6.60218518086491	6.75716694982945	6.38784861464467	5.84422797403745	3.30795483665347	4.56605541184415	4.15093200577212	6.54903180675185	3.6014670815222
PAFAH1B1	11.5070479259742	11.7691037813729	11.5769237612253	11.1229795764556	11.8959059421783	11.0395824458181	10.9161781591735	11.4419407680247	10.9872593117615	11.3440000651675	10.8305216520023	10.6547303484266	11.0335047585516	11.4679297501291	10.719376166555	10.3514141240116	11.7038721279342	11.0299623156094	11.0314956067653	10.9036275140556	10.9829847387184	11.9831263930787	10.9519237030086	11.2325115671961	11.489369069942	11.9717780114249	11.5279508982026	11.3585846031284	12.1784787687765	11.2393800789547	11.0755311988998	12.210027630358	12.2438773177213	11.0131708474278	11.5358473963497	11.2342688775024	10.8754434693597	10.6443883756568	11.134840992011	10.4777741332119	11.0781675356725	10.9866571667496	10.87095024652	10.8378340250345	10.7761269836714	11.1503682506049	11.4190820471561	11.374693726231	11.439963470493
NOS2	7.81589410628683	4.26810628825422	2.88710616010502	2.34309527473252	3.03989597807548	2.09999610841118	2.30163987381701	1.15366680038913	0.72579728410033	3.0469151081365	3.31555458492386	4.24009183563459	3.59722406167687	1.88680909134357	5.56943957363371	2.29983910629655	1.43488354827949	3.16468511743773	1.63625290737254	1.97066396401271	2.23557990741739	2.570209272522	2.62746351260592	0.0154208122120529	1.21249855618353	2.76869454948335	2.4273328426012	0.745516737752873	1.75546518092965	3.08285293584127	1.41848595409204	2.72931256407047	2.39752417063702	2.56513654114607	2.37930698732086	3.58866425960821	2.72690607026533	2.0432741772234	2.32879302575525	0.896508258432544	2.33525603769127	3.36249405084304	6.13511858049851	2.24308778008596	1.8280276093435	4.50699703940196	4.18906716108982	3.36285553502323	2.55383564096169
DNAH9	2.24105046340881	2.6346826604692	0.130607060033493	1.88047182516431	5.21158196589662	1.98431988308655	1.65749417972172	0.130607060033493	1.00966494413976	2.28488007669195	4.68822477916733	1.7669210478589	-0.130998003725011	1.5640051480491	4.00724786375656	1.24268500336407	-0.130998003725011	4.39272048813209	6.62630642871149	5.10992785803055	1.85310780106649	3.35577271934304	3.27074094997313	1.05992982972066	-0.130998003725011	4.09158641044211	1.23692932064313	2.05864510498706	1.62772494466846	6.31982552080913	2.10013858101918	1.27343822182802	0.130607060033493	4.93918616537347	2.31350963112032	3.43317044171037	0.130607060033493	0.130607060033493	3.88706588634128	0.130607060033493	7.57653622908891	4.84812609690965	5.643196869467	2.55091444034137	5.9137230287321	5.32455094695054	-0.130998003725011	2.7982764053022	0.130607060033493
KIAA0100	10.3908160004047	10.5698440722183	10.9324523511306	10.6155300495941	10.863501462746	11.142823697918	10.8702679959354	10.7639009247624	10.8859651477424	10.6799409461615	10.622904771512	11.9962298360853	10.6561338484817	10.6400040202182	10.1268432901247	10.5966717994654	11.1576244799662	11.2236752201816	10.1716569138494	10.4492993034812	10.7014224355616	11.7569866720569	10.7466033227719	11.0427244974912	10.6171833218995	11.0284152704773	10.8443405832055	10.605021180789	10.3990280761937	10.4394749001437	10.9339694001676	11.3608285105426	11.0066254276611	10.9398747624726	11.0611596596698	10.7867117127462	10.6036701908661	10.5257586218824	10.8396942718436	10.2100976094659	11.129651960017	10.7387920167332	11.1020887497994	11.4803911621301	11.0830181495302	11.1455498721301	11.3096463696778	11.0295054444339	11.8264475509642
SLC13A2	0.0171165547738024	0.0171165547738024	0.84191867464062	-0.0351127936197662	1.06699778660343	-0.0351127936197662	-0.0351127936197662	0.917622093355791	-0.0351127936197662	-0.0351127936197662	2.99632810189593	6.52479018766116	0.0171165547738024	4.10402314306115	0.0171165547738024	0.804008501829034	1.69588978932011	0.0171165547738024	0.713894355396403	1.07857098789027	0.0171165547738024	0.0171165547738024	4.47429119742884	1.42940967082299	0.0171165547738024	0.452427110163352	0.0171165547738024	3.11091880177831	0.0171165547738024	0.0171165547738024	0.0171165547738024	0.0171165547738024	-0.0351127936197662	-0.0351127936197662	-0.0351127936197662	-0.0351127936197662	-0.0351127936197662	-0.0351127936197662	4.70965206399308	-0.0351127936197662	-0.0351127936197662	0.0171165547738024	0.0171165547738024	5.88804684874211	0.0171165547738024	0.0171165547738024	0.0171165547738024	0.0171165547738024	-0.0351127936197662
GAS7	7.20124826337736	8.94221792717715	6.01533467428659	8.00168909781291	8.41419129382637	7.54939913419047	9.63006114280118	7.01484646985933	8.01852090259222	8.18267652108631	7.47750462674202	7.22606129749809	7.85078790812771	10.7212325671307	6.72499888833812	7.94005051917083	8.9800103922162	8.78655414458779	7.50344031549679	6.8760586374813	10.9428227300047	9.23836908079294	9.73563636836301	8.774402711026	5.93937259074172	9.62283917816279	9.51494563712984	8.30858640103331	7.97034292710071	8.7369227777461	8.49302704496778	7.38956959157592	8.16723009652506	10.2455040544954	9.92901327951927	10.1927218737359	10.7171873665754	11.3829996099239	9.05988698775982	8.98126643113468	14.4740308882517	12.4762777302173	9.87782810983038	7.03349251701996	7.21163313668477	5.65941613746506	5.2095849738292	7.20226074704748	9.68348256656146
TRAPPC6A	7.79258982780161	6.87983082851685	8.90616525395681	8.099383003988	8.31912809591167	7.61584836635593	8.25964812221387	6.945337006855	8.97671056075025	8.94963774871123	6.91172053480326	8.90682449217415	9.34452686793684	7.9639068706251	8.08417980050988	8.65717030622133	7.27839477431667	8.85788203621859	9.57890335927942	8.97531203809297	8.21853408859973	8.01309505522915	8.72747380074696	7.83396063180013	6.80582764125765	6.47819045190353	7.80979825427105	8.84686769183283	5.04375589687734	7.54086964506329	9.09234324637048	7.00474163114853	3.36481515237101	7.70072266177855	8.00708930237064	9.52365133588654	7.69322391907384	8.6726034411802	8.40004941494879	8.97728966299703	8.87510743023591	9.83924046224021	8.39154352987033	9.2433127016053	9.2025670744078	9.44873578449625	8.27703320995366	8.35399273801567	9.62522582133208
MATK	4.91060058742908	6.74051345152813	6.09053482260572	7.16296315282766	4.55062504558627	6.76729155685013	5.32296596885926	5.1320564992322	7.85274407883282	7.82142909536412	5.11972676932244	3.15460696003542	4.81145327882198	5.80058878145863	5.87477406239584	7.28859398944451	5.86393721756814	6.91622799707153	5.16615894646515	4.46342123969621	5.19995560044608	7.38062262871945	6.09073290782997	6.28225495060007	2.63540702587702	5.09737311563012	6.03508565213869	6.54108159083873	2.60504348425511	5.35063993931866	3.82633239099111	7.50325908711088	7.87038731206232	7.28696104724823	6.57945421852741	4.16205926652954	4.78110194271067	4.96400831942659	7.459614857638	7.35325729793412	4.6845573199124	6.85056106181112	7.27147623366312	6.26963851435557	4.07285358903634	6.10009494051411	3.96712035281714	6.92485826607423	5.28209053843353
CEACAM7	2.52709015857972	4.79789891553018	-0.0306054209248428	5.55614445546548	0.909323667324409	6.84012644246082	-0.0306054209248428	9.46252195145547	7.07545817693915	1.33116037470899	8.05612083826331	3.09448090883822	0.763807531943321	7.23876904575108	0.0411795241491109	5.90295790742887	4.03284763113391	0.0411795241491109	0.835566327293493	0.773064051551844	0.905115209725975	3.21042610129594	1.89723907664687	0.0411795241491109	0.0411795241491109	0.903222875166612	1.47476957506569	0.0411795241491109	0.0411795241491109	0.0411795241491109	0.0411795241491109	0.716844480235308	-0.0306054209248428	-0.0306054209248428	-0.0306054209248428	-0.0306054209248428	-0.0306054209248428	-0.0306054209248428	-0.0306054209248428	-0.0306054209248428	-0.0306054209248428	0.0411795241491109	0.0411795241491109	9.88464684723817	0.0411795241491109	0.0411795241491109	0.0411795241491109	7.4573773579156	-0.0306054209248428
CD79B	5.51208463756866	6.21674155003083	8.80355969670437	6.98218530500541	6.51420635737183	3.85745638612943	8.17729515730775	4.22047737918011	6.68970698638782	8.2179504015417	5.11456316105475	4.54051947877658	6.07346137486194	8.50730332453478	6.14501846171619	8.19148233954152	9.08611954398279	7.32189314708237	4.62417527269776	6.46982902620146	7.64807293901744	7.59830357131058	6.02680236535162	7.8166304509717	3.63082941732283	5.37009853610936	8.456681311689	8.75350782945294	3.6335978511382	6.73728004437605	6.59612697460787	6.67904365493013	4.32751317288594	7.72763575190452	7.85709966506935	4.53259587753258	8.5380115380349	5.87750931193945	7.49774062309251	9.20516052131444	8.47591333263592	6.33520416607946	5.94488051723409	7.10508181483436	3.37495880249781	6.25791292521006	6.07020166486303	9.67248551597338	7.73155878422438
SCN4A	0.18064672642805	6.40432270591778	1.59187546491891	3.09220163975124	0.738548553307123	2.05019616835834	6.87371831236512	1.42513558525485	1.96070546059163	2.92078484698151	3.19263334791606	2.21071678497426	1.04635769759039	3.80414040822082	1.27292486504851	1.90531911650978	6.68363324546178	0.18064672642805	1.73595495146479	1.05744704161448	3.43951779277804	4.55832131771811	2.68709480837297	2.4539575819185	3.84259215790857	4.17134240870851	1.49491911952641	1.37395526579656	2.53562372494874	3.12407462736067	3.33193938133052	4.68488627117324	0.402647477261733	5.72474164000334	4.18423439068478	1.93601380930028	5.02795536131456	5.08841444777125	6.3742935365786	-0.0913323796199541	4.20666988047304	4.97221126386996	3.37327195736364	1.01438090671038	0.18064672642805	2.64566330496097	3.39958153832611	3.39275782214665	0.672812976478509
ST7L	8.51898918733076	8.20896528453253	8.54885625907152	8.90777466214527	8.9577321145393	8.35717307308959	8.41487660909121	7.07478875064221	8.597950158273	8.3626577506271	8.01275507175045	9.86026139457964	8.49031716980095	9.32664055965151	8.86341381735206	7.94145629198322	8.59172854708434	8.50455950519417	8.22149850440713	9.24710720172196	8.58256833027016	8.40392151586862	8.09733944148695	9.096006178815	8.84620745432581	9.6229199082292	8.78544751926424	8.8844833826716	8.9221602715619	8.44555464668773	8.85005191653952	9.13567385005644	9.09288148214497	8.54268581243384	8.11368834238426	8.95677106881493	8.93660257112386	9.18509109258993	8.70384806570447	8.06645859696204	8.87855115757139	8.23116716457257	8.94993785125943	8.46513432271253	8.93867438051665	8.90144275649506	8.58477149812088	8.89448135072901	7.62443409564051
TKTL1	0.565850151636134	2.90250482026533	6.54663805089063	4.89252878323753	1.57445092897858	1.84094141068821	3.41343762369716	3.22845668759541	2.14607283347807	4.59770141304501	2.90310864983911	-0.029459715283576	1.4876894146288	3.74359010416499	4.03110840900611	2.05885337646057	5.52028869923974	3.27034914866168	4.1332833965224	3.37411830783023	8.2828043666682	7.81676514542151	3.30100079296859	2.06022735488531	6.9292665154387	7.05619789324649	2.05169241363635	5.5604669133502	0.682979099694694	4.44040949287565	2.54398019892479	4.58113517779025	1.34167623261841	4.31065582381897	4.88626320480274	2.56361005397083	9.97120911369616	4.52724746173213	5.0508487544686	6.03953257998986	5.99698245458596	5.41272461410186	1.81826005628565	1.1042466318567	1.39092941616221	2.76609050485875	1.35290185673254	4.48844333146235	1.47028944812686
PAX6	0.818908757800096	2.73296630301833	6.92684936683916	4.56906024469946	4.97505117502891	6.58027055667671	3.77119442116215	4.03452906478066	6.55597407791466	3.9984772281193	3.81585760187401	0.217112690041626	7.23568003831121	2.87476699408952	7.08039361071404	3.94477398054445	6.96761928494599	3.83259021700485	0.198872356946208	8.37543671379283	3.72405710675704	3.81159284246748	6.30934565102856	4.7809434819283	1.00336114529757	1.61440478791521	5.08307651757889	1.69165376775589	7.92081281490206	3.54531495639879	7.83225820450293	6.88937877056612	1.90732311676486	0.478182921353895	0.478182921353895	3.29672710259168	0.478182921353895	1.41760527184825	2.71958756647993	3.16029644239783	2.80280303413441	2.04524094765101	2.4211382531123	7.19918329925654	-0.678452678779886	5.63590112571061	1.83155746649699	5.75326846706653	0.478182921353895
RPUSD1	7.05698648726858	5.69998672665131	8.22552625096045	7.13189524063261	7.9149248615564	8.69559002328926	6.54384682175189	8.83014308046357	8.5710939562388	7.72578160451033	7.33780292391409	7.46473084972956	7.14771565704212	6.84213637088183	7.68318792680267	8.42878803923105	6.2231625772256	6.96518459138031	8.49609102731535	6.33720478105608	7.98789391293568	7.46422701746331	7.72340115601052	6.98419008646387	5.75259563891779	5.60169775743965	6.95269946911743	7.28260347971128	2.49036526725838	5.95743714925127	8.0189836168824	5.58606104819832	2.94576449152583	7.9813242350555	7.32912185178334	8.50250065752469	7.87285455870276	6.95866495970205	6.46054804611032	6.83242799207661	8.27331072482159	8.59021932826222	7.29125340227008	7.13866999632778	7.76228472575763	7.92217737923745	6.36902607310501	7.54360511534861	7.62922330781013
RHBDF1	7.84043380679232	7.48726009814721	7.80773501467261	8.31803158301596	8.60038061478106	8.12284446393632	7.98862331947552	9.51965560259922	6.85894669893155	7.66645133403506	9.14738549726674	9.1899169257268	7.5153822271283	8.66876339570866	8.12063329368827	8.9365065445051	7.62985249651619	7.5222646983308	8.63487540987029	6.92522369914009	8.61192765533097	7.1215770945984	7.3068847507219	5.79121239529804	6.58075773442152	8.26533304221797	7.23676236463632	6.12510875563214	5.40193344085732	6.60329448654001	8.17776995948381	8.00783058749437	6.22641460480953	8.36193261470777	8.60155366413455	8.40120068971977	8.48418900239589	7.67175762195839	7.89278028650539	6.77954206602529	9.51957865032234	9.06997764681867	9.36235726534766	8.98992706739602	8.86230231053377	7.13566179473875	7.87057577111369	8.99028976485036	9.4007454884344
LUC7L	8.71493332128806	9.64840323687228	10.4946543072583	9.77105743383516	9.57616775019592	9.54456359521054	9.561605498753	8.65401491296118	9.0827794286248	9.74156087192689	9.50963094457025	10.271214331122	9.03239991864823	9.90038200002418	9.53331559368878	9.61339891136326	10.5330926807043	9.56694198067015	9.4124748150253	8.9421835862532	9.95086506522469	8.81732963979148	9.26735368717117	9.37920819392613	10.3459575284327	10.982582671767	10.2959443459236	9.9103304812521	9.15560621863359	9.68689434340632	10.383838172774	10.6101416108277	9.03921180780748	9.60769130727933	9.96480846311792	9.98233693392478	10.3811539677947	9.32335356754694	10.2794348240797	9.23750644342226	10.3047949805646	9.91910242840749	10.1796293995596	9.60791726027727	10.0431979890603	10.0465828376473	10.545086180213	9.9557818149	9.89244109363432
CACNA2D2	1.85365481990654	2.41765881355316	4.26401258974018	4.31524129057968	3.68413696032059	1.829901015048	4.24244447084068	1.98083036825186	4.40128793451488	7.35133191363631	1.85335971501888	6.49109549779162	1.42041367260247	4.55465445478709	6.27765522611202	3.33357690656871	1.97411897238272	4.07782059697347	3.61772455340859	3.85163604489626	4.62766679858094	6.36994189048973	7.29016702819593	2.22821186732339	5.42928613502528	4.29016337787707	6.75419710068556	4.18171171863034	1.71015650886024	4.86230301220671	1.58047300869027	4.50779282726287	1.59172957563359	3.42471578751962	3.70548254946416	1.83669864908569	3.2576512351805	2.26113873568122	4.88089589400439	3.62647700728261	1.99508206589707	3.00830534645098	6.57738668199134	3.26594605457631	7.04580717472168	1.40906346286059	7.34170135349294	3.44108294476122	2.56388811014055
BAIAP3	5.17322624912928	1.44447205683473	6.12311024162078	5.53688921384255	4.56704212521832	6.80056158582863	3.80616291467542	4.16626722356388	5.477927717515	5.10694766470993	3.96205629814945	9.25268450374437	3.34523238313113	3.26904470650191	5.40970139354543	7.35621612328733	5.54933195490719	5.76762890395044	8.30895250884235	3.36763829074845	5.55922534167069	7.00238641964738	6.77015425330306	4.05906135850701	5.54408848950044	3.58627020579421	3.44591195305659	4.7019489493563	3.35883901848922	5.3539224179828	5.6152722129049	5.29200390272728	1.4894439550519	4.65771362033857	3.81777477466567	2.13680635821492	4.1445592997493	4.17762290581626	5.41231930561003	5.17039694527013	4.0156647503765	5.17064197311812	3.93936896848254	5.9613554071963	2.95658396188963	4.23741980147904	5.1073909907008	3.84392421953955	3.85094751241359
TSR3	8.68605405364192	7.92401229984541	8.79034307978222	8.97028024417721	9.25713296839095	9.88518071165724	9.10427578238428	9.99603894145757	9.66971554656189	8.58700556303688	9.10613197253027	9.00091601774094	8.98288305464246	8.16103298520258	8.84109066332372	9.63482997130765	7.53364948427627	8.25987519474424	9.19996376943954	8.08123100087852	9.19840552287883	8.40508360406866	9.20718918091215	8.55402217386546	7.51720564248367	7.65162627243923	8.41670151969317	8.35660224181859	6.44961732326324	7.82515226162422	9.02968015226579	7.35368330001196	5.79288781861451	9.50187216111749	8.93680493633288	9.54907823937869	8.89379115433877	8.82116262899277	8.22205016383546	8.30590059535786	9.26330776168989	10.7522000283446	8.56640055944912	8.7719565915173	9.20938822540925	8.93137074148699	7.98814480311301	8.75271975352364	10.1535982895335
PIGQ	7.74491430193677	6.72288342662712	8.58200847928487	7.90968313117757	8.51276692454069	7.76713413146167	8.00348588408912	8.01231100469526	8.40556139917563	8.39892806808433	8.19872700383301	8.70720103433836	7.17083559662486	7.41970571665727	8.04105838024375	9.65062211955099	6.34395906519519	8.4528265173153	8.41768816840669	7.29351261207888	8.74938047919921	7.65181468160631	8.81803658703714	7.80164130044692	7.14479597310853	7.36177909239276	7.80806931924633	8.13157839557986	5.56945246433289	7.49063631368215	9.5550538172045	7.12651626242365	3.87291635523504	8.09959946051095	8.08910288564437	8.78699989057126	8.79283638084947	8.41953230560397	7.74703192950197	7.72238006965024	8.82569034814995	9.45921289523647	8.14771127550793	8.60611638574981	8.92141622478916	8.34643551140391	8.22581647220194	8.32034765769524	8.3793181294397
CRAMP1	7.09593527971938	7.05477945085396	8.02587669386804	7.3995256503082	7.59283166656802	7.71033809666075	7.21488237126992	7.27702261077494	7.64414296583947	7.13108641037034	7.61815336694794	8.1987740989477	8.08066594125352	7.39684638217102	7.31915567296156	7.97098474031063	7.22959058604466	8.26845331252494	7.6843910234978	6.77539500501744	7.46247653205879	7.01780912580247	7.85064557417468	7.14765537474784	7.12980685346518	7.82489300294681	7.151547526821	7.42613524694508	5.73723139393262	7.90710822880802	7.14479947024765	6.65615674435096	6.01268745115844	7.90630038560313	7.51479433321466	7.16166712449471	7.67728954467938	6.8579439621212	7.51371471328157	6.52424750861416	7.64438855563111	7.46636815627914	8.11576488401711	7.19240646667947	7.57394154853548	7.21689140500992	7.56385560230353	7.61452426896617	7.85332800619203
TEAD3	7.92136891254437	6.26462209726819	7.17881664242455	7.50414078897432	8.34082053746326	8.64598380010149	7.27800478049585	9.1751502296738	7.57471566718566	7.0788985942763	8.42351901987003	8.53970957299122	7.42681828622071	7.95717865323609	7.03499791643967	8.42597410678177	6.71277468572409	6.05643779857466	8.36238646102345	6.74315805149755	8.25320059128812	6.86351534487635	8.50596990929541	8.03417466564006	6.77754022262832	7.21330312230155	5.87321441732077	5.99880890920941	4.93022959801357	7.17033378161858	9.15330409394261	5.73461449352078	5.74005454327729	6.44704479582427	7.19802788863376	7.01816571743099	7.99182750444644	6.76871298566599	7.09216226268734	3.75138354726506	7.96216240607638	7.52683252245637	6.35864209043556	7.73175433662859	7.05830724667525	6.988073624993	8.18514235481707	8.41596534909842	6.82383790286786
SELE	7.80464737153745	11.5305156888021	5.54509803902744	9.30147677196068	9.05199026186817	7.6390755599712	12.9216327344986	7.14555101991622	8.47297177855614	7.11792717907651	8.35523170561616	5.50505054611635	3.79169035141781	14.1652577442173	8.96126380505983	7.79544348448545	10.1074211834382	6.82495073769268	1.94197106805838	6.0909515209423	10.1445741179245	8.53971172535542	3.82897408954268	9.76686098742064	5.63795232129988	10.8736646303574	8.69619747811301	8.16223637539628	7.98877793147437	3.85164010355069	7.27432562641651	8.11098919015682	8.56571417846027	6.11563771332391	9.79755401013546	4.34662723249777	7.0456229212376	6.88806842953734	11.5567751387531	6.11190032529925	6.33023650186495	9.84868496661741	4.45997056151228	8.8788410739853	8.30004485393298	9.09130640699113	8.19599074099295	10.8905495312618	8.00656717767927
DNAJC11	9.335828543256	8.88452746075771	9.08132270705035	8.96137725262564	9.04083946301756	9.48146992641803	8.49410114794563	9.00873228292296	9.69383071945929	8.78094369959883	8.67197701062155	9.00751425144439	8.86502996473257	9.12018302043416	8.46725351961955	9.10920007337964	9.47254092973315	9.73558704835669	9.02974461847547	10.4077120274012	8.49674786896438	10.1562222880596	8.96410517542962	9.14293819375009	9.5203716578347	9.32615634467784	9.13238441927557	9.14464126591927	8.4673750836016	9.98996611016543	9.24465890464416	8.63658966015991	9.98571203998057	9.41599357951919	8.92373999019608	9.5521102791489	9.46164505509737	8.93385283044513	8.51266007963597	7.95095850874371	9.0785575853955	8.72551747209822	9.06726249754252	8.67754853097395	8.59584245144629	9.45147166960738	9.45062871289425	8.51622785223471	9.59587140920258
FMO3	7.39818285377408	7.36384925336367	3.88989268588841	9.25736875034739	8.283952745368	5.48225690872556	8.63935741308824	3.62193851808407	4.68578177739312	6.69664718488076	9.51096575665898	8.30499934216748	6.10432198502883	9.69928007470513	6.87361016992339	9.40319806615629	6.19800801572741	7.23597175009457	3.8036749775184	7.72783421872783	8.69895307903714	6.94026858150983	6.62222946907059	6.83763554054459	6.82812331913981	9.89406065291608	6.40271942300112	5.32802104110905	6.75464522876185	4.30073300942953	5.8019027358149	7.93493328445649	2.92289541777898	7.49950791330903	8.79114734203332	3.55100487629731	5.65711561475828	4.62425055977446	7.28117384807553	5.20819375901642	5.39211458960898	6.95312413898706	1.86365880671359	5.68431131872355	2.10651370834665	10.1219950816685	8.55850582719983	8.35082223014768	4.82143660062292
MYLIP	9.95705863017609	10.0417265738241	10.7015982119599	9.85422306217773	9.08132378045608	9.54204682282569	10.4254849052015	9.36003054590598	10.0104584509545	10.6226419638597	10.5466337717142	9.90112214781587	6.74704117775377	10.699714147399	10.6307086187534	9.46178239599604	10.029718474782	10.7787760317336	9.65497953965381	8.70503062943299	10.026128501657	9.32302871863216	8.60408054707757	9.40669010059024	9.97823526299108	10.7548566179847	10.3334604774525	9.72701682513838	11.4751093371585	10.8565756371902	9.24889314399648	10.7342389682385	9.26211060201614	10.2991875220554	10.2884842441598	10.3270324271664	10.6646205884148	10.4373422225395	11.0872902146038	9.90225463697712	13.5963943167477	8.64819728146128	9.96775985498002	9.91657939424568	9.63867898908785	8.38166321960047	9.35897633691243	10.3396359511964	10.3223764096046
NOX1	-0.0681799744019389	-0.0681799744019389	0.0588508335367865	0.0588508335367865	0.0588508335367865	0.0588508335367865	0.0588508335367865	0.863520020477585	1.41680342738192	0.883505967202427	1.61826195681833	0.751519740784518	-0.0681799744019389	-0.0681799744019389	0.853459579783621	-0.0681799744019389	-0.0681799744019389	-0.0681799744019389	1.24415387945915	-0.0681799744019389	-0.0681799744019389	-0.0681799744019389	-0.0681799744019389	1.55942329054216	-0.0681799744019389	0.803215101337933	-0.0681799744019389	1.74201444184135	1.34067609348234	-0.0681799744019389	-0.0681799744019389	1.41963858390301	0.0588508335367865	0.0588508335367865	0.0588508335367865	0.0588508335367865	0.0588508335367865	0.0588508335367865	0.0588508335367865	0.0588508335367865	0.0588508335367865	-0.0681799744019389	-0.0681799744019389	-0.0681799744019389	-0.0681799744019389	0.656864117534026	-0.0681799744019389	5.15664303614122	0.0588508335367865
E2F2	8.80536050611386	5.92856755237968	7.27798867571387	6.12250522184556	6.8817329599892	6.45695650064797	3.89710399157379	7.27143743828756	6.6367746519132	7.98716622187464	5.96851853168762	4.10782081621175	8.1061483914876	7.10202791033561	7.04731194010924	6.05133464218711	5.94558278066833	7.62042943348885	7.39088832271969	5.97562714411562	5.81872110727671	7.90098660238304	6.40450464952138	6.10257674513619	5.45072664509947	4.00054464638295	6.99634378495299	8.98848592720081	4.53209216033143	7.08053831506322	6.64556428591452	2.45861662869992	6.48471167860371	5.39177451772896	5.31858361391748	6.34980848412073	6.05669011510144	5.9991791815902	4.91933927756032	5.31837093731878	5.28542139163059	3.79305100153616	4.98915607170815	7.04136475119432	4.13997376219687	6.74450789897174	4.85160136435999	6.98161873885684	5.66673098518822
PSMB1	12.9489194538485	12.3493840605003	11.9920584342028	12.0309074974649	12.6160903748709	12.788857313674	12.001958647494	12.025790054984	12.6105093989345	11.934399917575	11.8240771567273	11.1809010798762	11.1567265389371	11.8942295619716	12.8786336699869	12.2769206191738	12.0156630477133	11.4182038409279	12.1701771376072	12.9219501074351	11.9918192871401	11.6408958009524	12.0106960735325	12.5508320187568	11.663411926686	11.358456020445	12.1218173470757	11.9245988273558	12.0308121497532	12.285234287405	11.5313119786211	12.1193931815265	13.0344349202334	12.1570090171645	11.8353021585638	11.5366091728331	11.2504540933455	11.7619816615069	11.6259445889403	12.086770968035	11.0862613884995	11.8624774159497	12.038311543034	12.2562816193996	12.0852671063487	11.4629481211184	12.0647117744359	12.1984883113956	12.0424944510532
SYN1	2.82165422750494	4.4529781305015	2.65361153615501	5.23731576645306	2.61435646339393	1.96874230915294	4.61829265286925	1.92210103345407	2.23232861208364	3.68000987446418	1.79608961004118	7.08991325206734	3.46405717170609	2.16269943956443	5.11291601300866	3.17919535324941	-0.122131389017758	0.753528179814124	4.54604408638697	2.26304613060046	3.10218339031503	4.25816183043603	4.65000388166104	2.84537108525753	4.83624695342176	5.08534496536942	4.98119835558748	3.4753522347359	0.479692567626946	5.49587962201368	3.50289991583368	4.26779764744319	5.18185985856829	3.01968442776076	3.70942354266247	2.43231195164625	1.13222497501442	1.82632202892642	3.68469693934256	3.42472404415733	3.81062495679197	5.62845683519228	3.89806491393366	4.58427046495534	4.71028011383412	3.71730445478783	4.16322138679061	4.62189844112906	3.47544113148104
JARID2	7.63406638832635	8.00893207313917	8.09820931286955	8.31564130446455	8.30030078852053	9.25799372384698	7.18721116024576	8.73415419273672	8.50016292601834	8.32991202395566	8.33271893703833	8.35334791852342	7.41907189573072	8.03438385744317	8.23935924998395	8.33635971090971	8.42995911577203	8.71775033415623	7.33846258517968	6.76373319704095	7.36609645509532	7.32001462356493	7.96151079501868	8.09286388626303	7.30424979267665	9.18478883119279	8.34580340396381	8.47289007944154	7.11254264334196	7.4902218009043	7.72008008349103	7.49852915133073	7.59312492107013	8.0759269585556	7.82950923177607	8.2955770755784	9.62556651621278	8.66797686858597	7.91029748373799	8.35601876733644	10.0527816623652	7.65946871806995	7.71128869629613	6.40509683972435	7.14759469296197	7.88424414897194	8.36279947622746	8.49405543238433	7.11997264480459
CDKL5	7.13138270411079	7.51029310970251	6.27223929926974	7.03363598349454	8.111207831717	8.16754387897332	6.94646293710296	6.94945194380149	6.07866065352648	7.08924030519952	6.94057163324317	7.91654650528573	8.39485512323931	7.3632027205701	7.19694789011019	7.20229022457818	7.61384150646174	7.93787256309285	5.89337024635939	6.92306190369958	7.90369610943064	6.56333944598311	6.89862633759078	6.72946170729308	7.59160184825308	7.85629930347777	6.87141232052219	7.19149855765599	8.6833138138357	7.06234772065949	6.95258314060132	7.52847530205396	7.69659666846125	6.06157940621651	7.26734395781296	6.0330028268557	7.02318368195071	7.50978419549883	7.30848825195344	5.68078635460879	7.23194478608315	7.4768549562591	6.7335322862368	7.11101108961196	5.6921767580498	5.76374597374307	7.54818859846826	6.54319378862128	5.72019382468571
CAMK1G	2.97547200081575	2.45065491401487	3.33788904418456	4.25227224613829	2.95936539487447	0.805771733142771	2.28091668728786	2.8904471543035	1.54466705677567	4.72312111159014	2.11289717296034	3.38959678934875	2.66329230781257	0.867694722791023	1.65850950810055	3.05748571906954	-0.435071499295973	3.56246733582155	5.02961639719561	1.92205832634086	3.39554537080225	2.7802350473587	4.38791854508311	4.34070331217307	2.92948765857863	5.25256023197137	3.28945576616754	2.57668066170418	2.14188749955546	3.38344104489455	2.01260237033512	5.14244031811152	3.7947497026206	5.68631145396966	3.53651324873379	4.6138263204516	4.5388152399384	4.37964423530146	4.78260434918762	2.72797491134569	3.04567550711105	2.06570044808878	1.69961079928085	2.74170834492748	5.17938998536531	5.07451142891794	5.18056929744776	2.5954194813419	3.12476508521094
CDK11A	7.50060294891254	8.18864576410433	9.585451574379	9.03657725203903	7.62634735581979	7.99386636750491	8.194003968319	6.32849680511581	8.8465586669838	9.01610999006465	9.21234254107731	8.02920135288455	7.76713587168592	7.5133606764744	8.46099102486504	7.55725681227915	9.08115783061998	9.20821348078636	7.79439688107202	9.15642396608474	8.57261742027656	8.3210191339801	8.61183904304557	8.4847855433426	9.6151881705921	9.53136291851357	9.46112691474972	9.37642903921694	9.44476919818609	8.63284471340358	8.40450179236554	7.76349603134119	8.52622816905564	9.37747617915917	9.0332636127602	8.57700215010368	9.17303771358466	7.94293384725072	9.41758772535373	8.94392984158372	8.89292785390292	8.18034805928575	8.67398671443789	7.03602801701063	8.52589278752682	9.67582889492409	9.05876675744561	9.14002356095573	8.50000704889005
NADK	10.2002928829991	8.97162840205875	9.74959689193907	9.67081943057344	9.63073599013126	9.55091211849269	9.69707829873811	9.69739233913686	9.85886480398823	10.0727483289398	9.74337612433067	9.13109843850163	9.1247896644484	9.57173403953615	9.26631924359215	9.52786428503081	9.02922925145276	10.085033319759	9.87067548499439	10.0340199657211	9.71750605803106	9.33637964798103	10.0460013440794	9.69060333835067	9.12760681876178	9.74008941775704	9.91275286739322	9.12864579275109	8.58348346917032	9.36094621532455	9.96811202914355	8.20443920981421	8.49750689526781	10.0627985829144	9.80063600145227	9.47476797300524	9.61638746967563	8.88761519887079	9.80568279327316	9.52119252783119	9.53878962126289	10.0648506709837	9.81825100593572	10.1907311419139	9.85779141124676	9.88677817210964	9.33485350448305	9.99948327435102	9.56571640966991
TFAP2B	-0.0299455576604086	-0.0299455576604086	1.51509232239735	2.52559485419373	1.42105281700613	0.0278873354333875	0.0278873354333875	0.0278873354333875	1.2935337780695	0.0278873354333875	0.0278873354333875	1.43879113052499	-0.0299455576604086	6.917826224772	7.97560147438956	6.64789558019169	5.60649929077842	9.35214015037397	-0.0299455576604086	-0.0299455576604086	-0.0299455576604086	-0.0299455576604086	-0.0299455576604086	-0.0299455576604086	-0.0299455576604086	-0.0299455576604086	-0.0299455576604086	-0.0299455576604086	-0.0299455576604086	-0.0299455576604086	-0.0299455576604086	-0.0299455576604086	0.917790504691741	0.0278873354333875	0.0278873354333875	0.0278873354333875	0.0278873354333875	0.0278873354333875	5.37676940294329	0.0278873354333875	0.786932290773929	6.26303014959358	0.807838861966465	1.95353916642294	-0.0299455576604086	1.29226159051433	7.4196526198036	-0.0299455576604086	0.0278873354333875
TFAP2D	0.0756741583812541	0.0756741583812541	-0.0330041709792992	-0.0330041709792992	-0.0330041709792992	-0.0330041709792992	-0.0330041709792992	-0.0330041709792992	-0.0330041709792992	-0.0330041709792992	-0.0330041709792992	0.0756741583812541	0.0756741583812541	0.0756741583812541	4.60108558410703	0.0756741583812541	0.0756741583812541	0.0756741583812541	0.0756741583812541	0.0756741583812541	0.0756741583812541	0.0756741583812541	0.0756741583812541	0.0756741583812541	0.0756741583812541	0.0756741583812541	0.0756741583812541	0.0756741583812541	0.0756741583812541	0.0756741583812541	0.0756741583812541	0.0756741583812541	-0.0330041709792992	-0.0330041709792992	-0.0330041709792992	-0.0330041709792992	-0.0330041709792992	-0.0330041709792992	-0.0330041709792992	-0.0330041709792992	-0.0330041709792992	0.0756741583812541	0.0756741583812541	0.0756741583812541	0.0756741583812541	0.0756741583812541	0.0756741583812541	0.0756741583812541	-0.0330041709792992
DLEC1	4.59125216576483	4.03539666171158	4.12024212083197	4.10230507877312	3.88299195029157	1.5209974770978	3.81159900614532	2.23018552194511	2.73107052997885	3.67352682382013	2.99126430495197	2.84219740353063	2.20795896339992	2.14109374584543	2.90907513279238	2.36682537286311	2.27791419854861	5.17589530627646	6.05081003677282	5.12325843574042	3.1921061706606	0.891473000887862	2.2351531325914	2.73009852045104	3.13820986251142	4.46879216860018	2.82288853489891	2.54600405002162	4.88297602984781	3.85709112664914	5.26690879281658	2.10595691831962	1.9811520139482	3.78547404926728	3.89173675592129	2.82688459840469	5.19151776329243	4.72483141584864	4.27509698597093	3.43007984554603	1.95189479473939	2.81933497356333	5.49617913475869	4.34867585302802	3.97373935396713	2.87234999582082	2.18735506072944	2.29002223324207	4.43567271772673
CYTH3	7.53228217987534	8.99085301125503	7.65627784489042	7.77875189179391	8.39055981725961	7.9636076287667	8.94966597549184	7.6954445965909	7.21242854493132	7.87133342934678	8.32401813722046	8.03443738832797	8.41213230546977	9.82920790070445	8.58783496940317	7.87413766927322	8.88321301528444	7.41639127072263	8.01513681955139	8.32263929516362	10.5363233118205	8.40415096235786	8.54656163421916	7.76460785778521	7.97451086662877	9.77116807774249	8.33602527586578	7.50495034408024	8.7467136713081	7.52139277251544	8.44869328795886	9.49882778588513	6.88561465114035	9.03045980103763	9.4635564199259	10.4590464711355	10.5064919103633	9.87248781692945	8.74661356995212	9.91219108628771	9.49389754377081	9.88878068106707	8.71893209320126	7.5441900113787	8.79832321018884	7.58429589530837	7.66991107684242	7.87953822574674	9.58865466018214
ADAM22	3.18368774915501	6.49113137583207	7.30435024028826	6.15590364335483	4.44303116458554	4.64192347380353	6.68113554366955	2.24134081488511	4.96675470378963	6.54120373317694	3.12674003941209	6.27342563065806	2.94334498602615	6.52370282749345	6.26287012565969	6.34527418632118	6.2576907583274	4.45129130836072	2.81832605009146	5.37808790216588	7.29912314389096	4.89429174177234	6.06424546447414	3.9934451914424	5.90745860065214	7.13762379147923	5.28846664388904	6.51826329297624	6.03908431767518	4.22532941187696	3.34215665103499	6.31559089924479	3.23455536474477	4.28582416355504	4.79497487660288	3.29996521564571	3.43555943431481	6.17019791124929	5.5940295675056	3.74280357359624	6.25798710633601	6.18985433303664	5.30898824223036	6.80254477951676	7.53615894906877	7.58351627307853	7.32140843937964	5.92454223935462	5.90615525357496
SYPL1	10.6612532442582	10.8659758515247	10.6408532267108	11.156553314322	11.3349283779489	11.0619397801697	10.7961119553203	11.7934110522517	11.8362275676319	10.7331216526674	12.0594598126098	9.83137777632727	9.63911103281883	11.4070364257738	10.9038860367314	9.63560050234291	11.0041329839548	11.1740828134925	10.7168754785311	10.2508848584282	9.60511680044129	10.5388671074829	9.52011140413045	9.97732293414525	11.3603710483221	11.1918936280222	10.4732395165805	10.9110957069605	11.4240560106683	10.8317410104083	11.0261486552824	10.4803065543729	10.3792733021891	9.42914693482074	9.79464836377989	10.1383112590543	10.7133037410065	11.15203420673	10.6644805056905	10.1344857366143	11.9907942979597	10.0481768162032	9.78661427988823	10.2236167666195	11.5147461217843	10.5334236249202	10.1823008351593	10.7302754733562	9.34340758802019
CYB561	8.75389937746636	8.65335336585488	9.83276335427409	9.11087704637298	9.70300606307033	10.4985485936509	9.03626125754039	9.55418217887095	9.02504560440733	9.66447087647237	9.4176927722831	11.5616117117991	9.53113801316441	9.01200548835499	8.85267456623461	10.3584075602122	8.42690933792619	10.6780910322454	9.73472565011252	9.81262956130126	8.8189099411229	9.16188716670749	9.03785015013969	8.89987243440507	9.4729156525801	9.11668965131541	8.17015502636045	8.66602850046498	8.70561315245619	8.75007844794765	9.05695449173412	6.81368138410282	8.15343482112918	8.96220028619324	8.89888998720622	9.39534341945366	8.95293231632415	6.92698113149301	8.87237273873424	8.39208412330184	8.60689551929704	8.69517817846567	8.23896649635698	10.095797601574	8.66363797501791	8.73699096683522	9.26295079409013	9.32372910942872	7.20830314824116
SPAG9	10.8869239742897	11.4052942014857	10.694734141872	10.278011753582	10.9067514995358	10.6110979220717	10.7848032757857	10.2943241421247	9.85425521732498	11.1727351016782	11.4392209853147	10.5533744583349	10.8979863255932	11.1347863970893	10.111578229447	9.85678881971632	11.0791342291143	11.042872667118	9.83027708106994	10.4006382038503	10.73830968834	10.0618015927805	10.4200210190793	10.2726869612701	10.7037433582101	11.9545421566779	10.9304792158503	10.4989831594984	11.060793394279	10.3040496845039	10.1575394455879	12.0997934600437	11.4328289186171	10.1288520413132	11.074384506523	11.1591101726528	10.816458857692	11.007158983225	10.8601564268066	10.0696590101031	11.1504436841119	11.8556407289161	11.2399738868563	10.5626184805047	10.8390959822922	10.80337199499	10.4334808787304	10.5043585171291	11.4583501960807
CELSR3	9.08199031889442	5.53485771371179	5.69865591686708	6.24370572644774	5.26830111904245	5.28472490881973	4.13733241072373	4.69920730634109	4.07366343633281	4.82293953308552	6.41463769758696	6.85833788645067	4.79768211371755	4.44918485256974	5.20315427688582	5.03196836476081	2.69818222982446	7.1400330602273	5.12388116618583	3.92242925491798	5.37195613679806	5.36174946003201	4.71380445524157	5.66811088128884	6.07515799791586	4.90460475181453	7.35115146163042	4.61700730765467	4.49140653670454	5.6946201389672	4.31748018271214	2.36467891722214	3.88309775652875	4.06549041579357	4.93230941786484	5.2593607523707	5.9952026635116	2.58051139992113	4.09247489171218	4.06999767017752	5.764945157395	6.33207376242951	4.76785263527979	9.13139287603702	5.05536283022068	1.69116044416685	4.95750932642499	4.19415309765829	4.88522241092183
AASS	8.77054650651762	8.02482962834281	7.47892640521331	7.24505119236715	6.25220865061304	7.52178675913743	8.28362384612683	5.70311555420353	7.82930393162492	8.08332954453998	7.58688376098049	8.47639838902927	6.61847621052138	8.3485877858584	8.72228706508108	6.36618410327243	7.522723700371	7.15137093090774	6.75030563114599	7.73586515973819	8.54145691201556	6.80400419693906	7.40142760625346	5.63051381401165	5.25986015537713	9.30701205840973	7.13041001135484	6.62012238018987	9.2601378028125	8.42969798621854	6.82747677397009	8.65260269439085	7.62978356715975	7.85565851359471	8.35992503703026	8.83936916322203	10.2594926750105	9.45385616308581	8.20503760202368	7.57389581928005	9.39515585762328	7.55745979782722	8.66317778518913	7.53056561553447	9.20943190471369	6.44093056299761	8.42613617008927	7.55973271526187	8.0390146449708
PLEKHG6	8.18608415438378	5.02150499929646	7.5962285050297	7.37739751673984	8.18589241991385	8.5032124529158	3.48798497569753	3.63308145662809	7.44004999551546	6.82348407028914	7.06184777699485	7.94017726904025	7.16541607428555	6.82613054031864	5.78845187718392	8.30258699014294	5.14757173525414	-0.983434837428301	7.29598905220264	6.23224752001821	4.71224716818019	5.22074548777983	4.68136392149947	5.46684212820833	5.88887090266212	6.54902447898929	3.16985522474659	4.40611691147062	4.55579005851766	2.89777158113631	8.13632371518341	3.68616218531345	0.565909472112782	2.44191900210017	1.78706632982947	0.565909472112782	0.565909472112782	0.565909472112782	5.44806558272763	1.48073909907704	0.565909472112782	-0.983434837428301	-0.0749330453271515	8.86886282632468	1.23898621261092	8.08249537537802	6.15209238601098	3.47396109795711	3.42347085275953
SS18L2	10.19995054729	9.38849998681413	9.81831636713533	8.87510611114581	9.09508462988544	9.33053491734708	9.05564332326649	9.0305810485914	9.08371166268052	9.65542724339778	8.53657739530127	8.15142782031487	9.09751337403989	9.04692656545215	9.76226540926656	9.66426193434894	9.91534562435478	9.2538554072217	9.05942201583436	10.0064313973045	9.08034017285346	9.09737187810828	9.02810953725836	9.19290371213899	10.2413673602393	8.87159503974492	9.05503766806252	9.72874805163274	9.9843616824478	8.91703789206447	9.33293815294512	8.40615993705841	9.60340348248647	8.52600223699268	9.09229419729712	8.79019191166086	9.31669721727164	8.77374215848937	9.14853112371839	10.1435633810176	9.18864725403249	8.48007039488438	8.83461950840102	10.0498357419548	9.07325155618034	8.90933824209597	8.94976429523835	9.42778538523688	8.68750082835135
MPND	7.85634865884581	6.60800490852197	7.04605933815075	8.16645530503457	7.0256098925084	7.79684243173691	6.90112166114869	5.40984276677872	8.09069302859774	8.35512611767271	6.98917141474566	7.67354263363406	7.51348252536844	7.58803825212303	8.13895567817971	8.21892255861985	6.47773226038288	8.02346044150359	7.922664232062	7.37758197027736	7.92520543786865	7.49224054542202	8.39559227183919	8.07920652892894	6.26759457493641	6.3354521498709	7.48345093051344	8.14463365809701	4.38900189679954	6.05436428798461	7.24680704517535	6.60858281556962	5.71984650321549	7.51410078641317	7.27872380321316	6.74939427459277	7.78216682752513	7.15365603433905	7.52724647600148	6.79006704566018	6.60395825812152	9.20310413208125	7.67210637201231	8.20778594826526	7.78143886582298	8.70627528216009	7.65376257694224	7.61650210449082	8.38601107747832
MGST1	5.1907972658746	8.62973187002746	4.39948960178659	10.5499625824617	11.25799616203	10.326824538994	9.14613684913586	12.6554011334301	6.42116161240729	10.0398361881212	5.8940122684139	8.98633039972253	12.3833733958309	11.3756297910756	11.8707357896772	13.4736530237782	11.2840447875931	13.7286767832096	7.3367778677338	9.75918905458307	6.03588516328093	7.28790035097229	8.05414574512592	7.91176017390687	9.00596361990709	9.49784609345036	6.11695677877176	7.50548917678708	10.5318091641358	8.34391275896872	8.67714249412332	9.16920409093237	10.0785685313126	9.23866240543707	7.54590927044691	10.1264867137017	5.21596268474202	7.77584637386629	9.66001911955219	6.75605761108375	5.57945250556175	8.46007802504116	9.35539129994265	11.2649332635132	9.46862957851779	10.5298084939372	10.4725837732333	3.95418555269939	6.07724772872062
CRY1	8.72809455921502	9.18885028929034	9.28386400512212	8.56350057424885	8.62511281806834	8.32112595279492	8.90758513772635	7.72694708153853	8.10362048082025	9.08512612086318	8.36843414944919	7.83490854942842	8.75342553138944	8.98513297874944	9.72460315562979	8.19308154470587	9.06205615444852	9.2837359721826	7.10922138495834	8.25406242531693	8.58114145826906	7.90998419266034	8.5964135422923	8.62228196593439	8.80840427704509	9.32370154868181	8.43068646933912	8.67636741435535	8.91169471664334	8.66188522033583	7.74733929690266	8.52187820286523	8.297791852603	7.98832406420281	9.11929370861228	9.5510360901939	8.6929629156526	8.49232761183379	9.28715513173911	8.22191134420992	8.76757052338848	7.53587899945769	8.56331131020317	8.89080138134334	9.07691426113908	7.98368857319068	9.82077340122594	7.53112046624566	7.90823768607392
PGLYRP1	0.291686282321757	0.291686282321757	1.76709266211009	4.04978925642082	2.21025248873262	1.58495059175394	3.47476131799517	2.37754780092297	2.42187653145972	1.27947428490682	1.73198753867688	0.291686282321757	0.291686282321757	0.291686282321757	3.32431072052592	2.6486772034491	0.291686282321757	0.291686282321757	0.291686282321757	0.291686282321757	0.291686282321757	0.291686282321757	5.0338720305715	0.291686282321757	0.291686282321757	4.09595883014349	0.291686282321757	0.291686282321757	0.291686282321757	0.291686282321757	2.13164286314138	0.291686282321757	0.653692855065367	-0.113765667864635	1.74921502629393	-0.113765667864635	-0.113765667864635	-0.113765667864635	3.25459673656513	0.711365092927239	-0.113765667864635	0.291686282321757	0.291686282321757	0.291686282321757	0.291686282321757	2.81617833939779	3.41516381838157	4.13160190307509	0.575157230439478
NFIX	7.81174031127688	8.12999683471106	8.60843919578554	8.05003391670299	9.13058075665693	7.69201060587322	10.3198223154558	6.80863331217823	8.4645393057426	8.42374301291474	9.03908488245871	7.66589480654765	10.7479002951905	9.38122558461043	9.28814011830668	7.25585763143631	8.14838663909882	7.52415120143562	7.78852617529112	7.54566006458608	8.97399847363358	7.55837889218432	7.98003916875807	7.7146386914867	9.0903423026276	9.61380160190237	8.18180826415452	7.14196641978018	7.69735709151477	9.54655683572618	9.4951066978517	9.24519525634747	3.52564304284862	8.45489476205624	9.33448335112557	8.03898535632577	8.65120401867503	8.66105558952366	9.2648798077287	6.40009025026812	8.91805161123625	8.72159090973831	11.7137349433314	7.17581872026197	12.6016888547976	8.06489277059257	7.50824708172786	8.09048427595583	8.44320362003821
ST3GAL1	7.61739524149815	9.10857844543441	9.84726819753023	10.1120875883957	9.05407844085257	8.86023613040912	9.26871188881499	9.36125271751762	8.6589682263559	9.95921062675838	9.06077515003917	10.4972082173791	9.76503886578544	8.64341593030342	9.99008786530132	9.40841017566629	10.4127020520884	9.62259853254113	8.91112846592914	8.83289265436806	8.78337499442473	8.36667155727115	8.63299898737579	9.7224317949203	10.6054591493637	10.1780681105019	11.4183487658435	10.3709554012179	7.86814503343957	10.6061515507249	8.80819516328526	12.2728355824975	10.3095860077738	9.13003312921466	10.2131385117972	9.43110415413595	9.28037744494162	10.283243610449	9.90058960645849	9.46535847449823	9.41523661616357	7.96813157812914	8.24220392826835	8.50813250665151	7.42184038479483	8.87476457265551	8.66440258337468	9.51501388985201	9.87395934640208
MMP25	2.4668366305744	5.13231232236605	5.60763788530671	6.10914156871981	4.61707104605542	4.82432697303235	6.27820432717397	7.36330369515834	5.57459916523845	6.97952698595056	6.33678152416846	3.54361225100172	4.09005033596064	3.66615564905505	5.3864678618639	5.64736406567549	4.1963695903496	6.19869997120101	3.50356121918512	4.5642933100024	4.23037550259859	4.15899433815524	3.9053148370739	4.71483765060838	2.33642071458363	1.4037200184506	6.18847701754562	5.64877689603914	3.16830255633727	4.63243375222134	2.39044686074795	2.39993323490946	3.24464479612397	4.91835964398227	5.14216918246352	2.58308226254291	3.71813924496649	4.00679181599799	6.85958785500662	5.77920474832379	4.48984735350537	8.983282207759	4.06706329571447	4.81629611398913	5.30664062978878	3.96970457315602	4.9433910498594	6.06229182975814	4.18388244093628
IL32	8.71670816754196	11.7810680793648	11.0719286867392	12.2660340914389	10.2801773096116	9.94058644321142	11.6076728548181	9.12774368333112	11.3566776530755	11.8812431605781	10.2666924914647	9.34458506244026	10.5147276882916	9.73465653937514	11.8934679523288	11.4470624883164	11.0661553449711	11.2527268804181	9.60001868134451	10.438235855534	11.6259013299655	11.3839089319363	11.2581067848972	11.5642895261405	9.5634374072525	11.1446099934913	11.9560104575657	11.8781022342356	9.54458861534266	10.6474093509949	8.33561990434133	7.98976903232921	8.47345301265087	11.3342070250513	11.3312302554929	8.62938550125827	9.4308070912906	9.4949452007632	10.8501673311573	11.906823179399	8.94464458187505	8.93943282060388	8.9699086431063	11.0297672399128	10.4564375220418	12.3726149526228	10.5176602430818	12.5603881076294	8.61591026889873
PKD1	8.81817097551047	8.23580713075398	9.61489436912565	8.77979551064132	8.98711197972134	8.71321897280915	9.52966391017813	8.25928620596137	8.97740668078282	8.9568031997266	9.17129659660607	9.19820691399614	9.47700781003997	9.30136734056114	9.2586875872322	9.58304018365943	8.53668450575809	8.94353462513724	9.67913779130609	8.5418305804241	9.98608337332745	9.06005410471168	9.49402964481538	8.24738908176319	7.1112226637435	9.10271920144698	8.52970578511044	7.60009591338415	4.90167383236926	8.09866826623919	9.10375257627991	8.17697342908642	5.39613911827825	9.13987329755283	9.49788556853363	8.76234069561891	9.69316588843038	8.17587997457462	9.08735233861566	8.15577473027795	9.74180240454946	10.2876235653396	10.207374506192	9.46663879552022	11.1472271589711	9.2535580350124	8.63267168944335	9.15637723569732	9.89946207076386
MAPK8IP2	6.74345635128975	3.56088985656885	5.5319645176521	3.85024961850719	6.38975881622757	2.77622431075761	2.27888128085224	3.50342527016907	4.59253629159138	4.15412121681316	2.02491064892661	6.66037791480816	1.88891180867367	3.56990895134079	4.58660618558842	5.82060757636369	1.14640395656245	5.08707134169034	5.19715191991918	3.21611042555504	2.49808224355515	4.66421890126609	5.44867285114884	3.7214152575	0.634607796371792	4.06619128462023	1.78420656416992	5.18890602115189	2.09510142724406	3.35364264389475	4.43447034977457	6.96907426414165	0.0839164999650093	1.58451979393879	4.5169333083812	6.44828761864024	4.00144386395285	4.70896598466997	4.25709155703869	4.6382978674962	6.45990038731552	5.24744334183178	6.7825363137345	5.52832361737977	8.18458444727717	4.24564536437883	1.30665839270154	4.50940032759017	7.21852015031972
MED24	9.38706597964412	9.15357182618619	9.61967144907047	9.41446905475592	9.47788752174984	9.84353644169406	9.65886207325284	9.07798831455016	9.38907789211035	9.27463315407397	11.1781921876839	10.2312211815122	9.59697365622203	9.54736563159186	9.60616162264516	9.01913439859481	9.56672028727146	10.7424953454543	9.38342281482572	9.66218008382734	9.43388648514542	10.037837933727	10.0823933253494	9.61553707840508	9.41856381580728	9.79235964935143	9.36994930672805	9.61117949716734	9.02341688850152	9.15705523742178	9.21493238437079	10.4405460130786	9.13834829828161	10.1634703960043	9.59379080675584	9.9157656442056	9.69596828238712	9.08661481397906	9.46796220602132	9.06999914934062	9.5181330534877	9.51566667949926	9.27858953382573	10.1770172967635	9.50134511109052	9.7975852747604	10.2556409311892	9.61896153917426	10.5299879797958
RHOBTB2	6.44459751442571	7.32184838510796	7.33660032000415	7.44919817330899	6.85086085965879	5.57645073572543	8.09741241284419	7.61479610584717	6.32494484335438	8.1103628103341	4.84919530808046	6.8298675340174	6.65230379887546	7.40114352765782	7.89391446140916	6.73229159195815	6.65432920764341	7.11467359804115	7.14772660592575	6.90072600161429	8.14563862102908	7.34576429429012	7.11728551682705	7.19843832507024	5.65922061806099	7.37679266884714	7.3822242830179	6.82963538112855	5.88028946149779	6.7343521330892	7.18392087388952	7.63479471816899	6.07031185157801	7.93416840643579	7.51955347473381	8.05572758549811	8.0197387562454	7.76461786343513	7.57382706003877	7.35398725369923	7.6983126199435	8.35776074152439	7.38251161594593	7.6589321947112	9.5328784999167	6.97272309936513	7.92466956359299	7.06164571336899	8.14315650411484
HEATR5B	8.07024128788596	8.34385523419038	8.77341290776861	8.46119122525608	8.32137828251905	9.03246891894143	8.31709569783295	7.51414544008539	8.67533654069894	8.60287217755267	7.9462379111532	8.96511161477684	8.46814677761316	8.85440262618121	7.48879387629014	8.56815316117143	9.03026286025553	9.03220769563138	8.08772569368494	8.53253777534634	7.91828156162498	8.16499366641091	8.24397985745137	8.30221214206293	8.09898108163291	9.19949394847846	8.56042729343018	8.91094785602102	8.74096296254129	8.44830590215178	8.06516339264052	8.78304098827479	8.3592502540637	8.37837525138502	8.43619644897883	8.39495102336146	8.78970087335636	8.28442804509154	8.78088809187005	7.97036267585121	8.63109336480997	7.70079030444614	8.76698083935676	8.09769167177257	8.63522881468035	8.59990300517317	8.66826336975134	8.76997866370532	7.63118603261766
SEC62	10.4902821677995	11.0275948212638	11.3084883289314	11.252602237768	10.3467142363751	10.8908695592356	11.0179132345019	10.5284617581018	10.4529963458517	10.7452443982624	9.57330749299254	11.838270754343	11.1805905198401	11.1708976863862	10.5340847609448	10.3559719731793	11.4894317561674	11.3792442905621	10.2247232219206	11.5683444202236	10.7931084919097	11.1503280488235	11.0216762363743	10.9171199541982	11.1188337242416	11.7305416686658	11.5193692500565	11.2846111079695	11.9755621318051	11.1542221486797	10.8094705278774	10.267858661494	12.0821710593206	10.2548078777749	10.8156858960006	9.97849101226002	10.3547982169677	10.4572368090782	11.3733260870399	10.5354663495248	10.3870425105137	10.3991735417092	11.1772835632404	11.3468351017312	10.8503312988848	10.0506391049883	10.6427450003157	10.5945027549447	10.4652476611969
RPS20	15.1228256961783	15.4184999223133	16.0870181563198	15.7199898476963	15.0043039053798	15.8911612431407	15.3212065645409	15.5725006667219	16.0133453376558	15.3777544241648	14.803945975789	15.2540103953084	16.2996278182059	15.4652663246299	15.9429254285796	14.9680302627905	15.4687556714112	15.2001382484325	15.9316987407443	15.4642836519096	14.9965816786946	15.4999029584606	15.6208396128908	15.9574788129725	16.6006393879375	14.9234416728055	15.7452322334172	15.9369144723819	16.2544401904278	16.5442224050907	15.9186138900998	16.8487794309187	15.5263151014934	15.1537161237465	15.3644110092308	15.4285567799741	14.9669958219339	15.8469515988271	15.6246779668913	16.0214846787218	15.7321937499852	16.2625352838365	15.5250270212425	15.002707018076	15.032224147313	15.6607013253397	15.6686314466996	15.1977176450256	16.9033145021628
CSDE1	12.8717277875279	12.8558760782098	12.8600989681163	12.8391876729967	13.0315932934737	13.1379203296098	13.2717204833838	11.2997780857792	13.0263204888766	12.6736735987791	12.0795336089637	13.0727712386845	12.494319277482	12.9996772367295	12.809479804935	12.6381243643393	13.0565025712658	13.9665145461778	12.6992010232774	13.0152775542289	12.432899743161	12.0409852207793	12.9132499176343	13.0482955930739	13.1440429142052	13.322654399058	12.823801698364	12.8775757521804	13.6398794093466	13.3676925719281	13.1542717984902	12.3601530564363	13.7233641563068	12.3230753547182	12.6358110566828	13.1598823261092	12.5030422068768	12.8519173351103	12.8278774985537	12.4444130202123	12.8294391681944	12.2586811928883	12.7457276691347	12.396005931977	12.3548942403023	12.7314959112437	13.0311538610258	12.5081823786197	11.7517711660649
UBE3C	10.0407582443418	10.0889924277047	10.3724355788381	10.5031585476227	9.8922406038259	9.94582383007683	9.92856295260114	10.2311739245327	10.907071983749	9.90756909483966	9.68874321396968	10.1629112575879	10.2905343138105	10.2631106473729	9.45144153307706	10.1609191741589	10.2004082739861	11.6377257276031	10.563100181157	10.3073341712351	9.93146864437411	11.91290169071	10.53657427175	10.9122603435086	10.5842582419907	10.7205076764843	10.245901740129	10.2219599417152	10.8134165759057	10.4501704195747	10.6464059077426	9.83313758661662	10.7440433758242	9.64438159122678	9.94924334861313	10.4087603615438	10.7925360472555	10.8374201160078	9.87281074113247	9.91003908750314	11.5394141574664	10.0380536918434	10.1812991364798	9.96898826951698	9.869738680243	10.4093843228861	10.4490616444367	9.9810233737734	9.69254399566871
REV3L	9.28834854315779	9.58930407135178	9.12996503072623	9.43086315021627	8.23919955043316	8.87713765818126	9.72493954863031	7.50552413072147	8.44936212196754	9.10116406390705	9.21221606428606	8.51260210789348	8.22657746164915	10.3843961194887	9.02225309254956	7.87938451753788	10.3894405800461	8.89100858311432	7.94809134798389	9.0483411765176	8.8493187439814	8.53333655509368	8.27438582591496	8.89972924469559	8.96818175762289	10.5286542422199	9.77074173236721	9.79969820841388	9.6777158198614	10.1016950743006	9.1424812648292	10.8213827403763	8.56475555761584	9.66348287361878	9.58652332593478	8.20085731090006	10.500899520618	9.79771058259869	9.53998607115608	8.71908471972749	8.77873180793047	8.8489387133009	9.00995389520334	8.62951122582681	9.28424609211383	7.98522739302912	9.31228231201462	8.81869465807887	9.03465647446672
TENM1	2.45441631467558	3.73941261845445	3.20915053097992	1.64378200549645	5.62182388887137	7.4858048736165	4.258475574791	2.21155528215732	2.01860851150989	2.24670139867353	6.12544164466864	2.32708243036264	1.21037250605789	4.45824126582144	4.16437783249861	3.75604073309528	3.8544034721482	1.91902048885053	1.31961904442002	1.60854787647498	3.0279631147945	7.18122957152518	0.712456573561506	0.73755670379166	4.87498625447284	6.14149549784004	2.84729872610272	6.09573160041131	6.86688095863157	2.56947142931256	2.44142285061228	3.61518391991511	1.52230564172428	4.1794005264267	4.20670966909154	0.743537509082272	3.91300457571672	2.29226731170982	3.56937488645682	2.32660156835718	2.22874073018523	4.23351958226278	0.73218155602336	1.16922296654661	0.896626121838843	2.54442210837924	9.13457443722202	2.22920561124573	5.140448462639
PAX7	-0.0138711277632755	2.91462787127293	0.00714756674145967	0.00714756674145967	6.30119657906737	0.664987804228122	3.11586771341123	4.58684899165781	0.00714756674145967	0.00714756674145967	0.00714756674145967	1.94719764683894	-0.0138711277632755	0.998731542276576	-0.0138711277632755	0.77427358058699	5.22018352100461	-0.0138711277632755	-0.0138711277632755	-0.0138711277632755	-0.0138711277632755	-0.0138711277632755	-0.0138711277632755	1.40067041154104	-0.0138711277632755	0.998028285440515	-0.0138711277632755	-0.0138711277632755	-0.0138711277632755	-0.0138711277632755	0.973433772587099	-0.0138711277632755	0.00714756674145967	0.00714756674145967	0.00714756674145967	0.00714756674145967	0.968188966363248	0.00714756674145967	0.00714756674145967	0.00714756674145967	0.968880489873473	-0.0138711277632755	-0.0138711277632755	6.92064847076584	-0.0138711277632755	-0.0138711277632755	0.54955383321265	-0.0138711277632755	2.47965707044978
MASP2	0.0966163455325717	0.0966163455325717	2.61814974736488	6.97392422193176	-0.0512405009782642	-0.0512405009782642	-0.0512405009782642	-0.0512405009782642	-0.0512405009782642	0.691595821007927	3.45438046842103	6.85567232260409	0.0966163455325717	0.0966163455325717	1.81759457523336	6.93937022903913	2.81121178522498	0.0966163455325717	0.0966163455325717	3.64135339630243	0.0966163455325717	0.0966163455325717	0.0966163455325717	0.0966163455325717	3.50676480605223	4.37551540507103	0.0966163455325717	1.6456800598596	0.0966163455325717	2.38048144686412	0.0966163455325717	3.35748028223223	-0.0512405009782642	1.45865680305737	1.80859112869848	-0.0512405009782642	1.49433544795478	-0.0512405009782642	-0.0512405009782642	-0.0512405009782642	1.99388426788794	0.0966163455325717	0.98529995145158	0.0966163455325717	1.16506396528301	8.99542831940704	6.2345219408556	0.0966163455325717	1.20419604447632
IYD	0.780478165502489	1.80749736822449	0.979460225917387	4.92012232574613	3.39972619045882	1.53612283044699	1.1390852380475	1.58419657587681	0.206783193754104	3.01383889914377	4.26636892842166	8.37664086660168	-0.216511433052361	7.32909103491496	3.42893278013709	7.38021295079921	1.11273935892579	6.77211113715616	-0.216511433052361	2.31611331760715	-0.216511433052361	-0.216511433052361	0.494308008027075	0.516800561599749	2.19030338406115	4.13250989268518	0.843913638727621	0.348754701603411	1.29149144380252	-0.216511433052361	-0.216511433052361	3.41774929374446	0.206783193754104	0.206783193754104	0.206783193754104	0.206783193754104	1.05569943262337	0.206783193754104	1.29210567411691	0.206783193754104	0.206783193754104	-0.216511433052361	-0.216511433052361	4.62721766324181	-0.216511433052361	4.31644281480722	5.72754726631503	3.96648765056557	0.206783193754104
FAM76A	8.38759922955904	8.1480047346159	8.45843318152722	7.48209506259424	8.22669509179772	7.40320075674898	7.84144907695684	6.70282199372194	7.37057020266252	8.16438363072176	7.49173995162052	7.44851739475646	8.29274631756727	8.43049744699129	7.49257142565819	7.74177711917198	9.0134902164027	8.64743648044998	7.29493938340139	7.56444843248167	7.81870650193903	8.40663552423714	7.75372811075262	8.02403884601149	8.0304352193925	8.58128648076331	8.08216432297634	8.15315894866231	8.42401448063169	8.39044005836136	8.00145371157788	6.47609163291076	7.92423777817048	7.75211314283691	8.1919949757283	8.39575618855598	8.2070219658224	7.29010510263254	8.00278788724201	7.89987753341808	7.89904491814248	7.81833106628348	8.22741178229773	7.79873646729888	8.3457280136697	7.3210954977886	7.41283439328405	7.5375845033625	7.60027571258516
TRAF3IP3	6.56594539143603	7.47047301687711	9.56104494161169	8.84531808989924	6.46496528610108	6.14398489727974	7.21018903863278	6.69934084113056	9.43536601480662	8.93462212414983	7.17020729839659	6.44570172347968	7.46645476373237	6.80820494972763	7.72368206241675	8.79463367174408	10.1745980268015	8.87581472704116	7.59298979276775	8.32911619713468	7.88358043207874	8.06345046070257	6.7101611604978	9.42600171802976	7.16574732984448	7.98610898303623	9.55091580296975	10.5689422095888	7.04376837549197	8.52595784804989	6.22155814650933	5.93242766070497	5.90520981135434	9.14988705386744	8.73048799268565	6.60214073854927	7.96662158857956	7.38399273606871	9.38185497209812	9.84888282087955	7.80371620995074	7.20682149069234	6.25140776554887	7.73754277462241	5.54311554885148	7.58614286408599	5.88225826192802	10.2049123661235	5.90574152705268
POMT2	7.90662853298278	8.32275834966414	6.87551205646153	7.81865919611515	8.33763381197986	7.86068437605393	7.79267627143974	8.71789420624686	8.52175450301105	7.59454699777432	8.38945606951019	7.73238968054474	7.45007645325817	8.00066853234916	7.91725562516156	8.58117142634813	8.69418668994981	7.60812819394035	8.02443024162303	7.58874550258865	8.59878102399974	7.82917642971136	8.32997255643758	8.01928287758142	8.09569300775462	9.20283252939095	8.33512236337817	8.17498217616892	7.69031452433285	6.16400509777873	8.2594419942625	9.06287356052933	8.55987946409096	7.89710583532715	8.40678467264844	8.327002828875	8.94083326958841	8.53043777883134	7.43906306902769	7.81495332853561	9.54643614966042	8.67096889433023	7.58521263824149	8.34671492693747	7.44210303799491	7.38767596364757	8.91972229350433	6.89683693911476	7.90685433757331
VTA1	10.4290300323298	9.83835142124296	10.0270135515614	9.94038538466146	9.79308530607381	11.105496158752	9.65884649174097	10.5456744618201	10.0482754386398	9.53439540846271	9.57390420283298	10.0477598990525	10.0537318098566	9.83412391293807	10.3864440184579	9.70333118886342	10.3355941145697	9.59212444576849	9.87241239091959	11.3686183420546	9.48927077471814	9.97130246035942	9.58015589725257	10.4024416979113	10.2344945420223	9.5015568903308	9.82880132247429	10.0349252370925	11.0601601270506	10.3793249082664	9.50037059933171	9.51139845152984	10.784912212411	9.36387059197667	9.13363242370234	9.37362928639061	9.54688399139688	9.86782935650714	9.02389970110076	9.38419869545848	9.6143383017426	9.10864902834186	9.4413650728255	9.68734326402367	9.09129685842158	9.44688140564473	9.63521858009518	9.83165772408146	9.81343659171829
MLXIPL	0.862023647813737	3.04901433707	2.39073125260328	5.99637754087899	2.35304974710155	3.30299633111833	5.09597289734651	1.36335781514547	4.35275511729561	2.5347437379727	0.234765985235657	6.47233636915518	3.97553532376802	2.42281433474625	2.35938316685658	7.82533118182776	1.00219645703356	-0.507965075745413	4.49855460510207	4.00320989527016	6.8818142916373	2.91534211226498	4.12355714505097	3.23366845165382	3.44594417675601	5.78957002300374	2.93104264445981	2.54003088096128	5.39391241543633	5.38188449086651	-0.507965075745413	4.04312615668343	0.234765985235657	2.03400049004276	1.99943391489097	0.234765985235657	1.70125804097233	1.09284328942264	2.28208629273083	1.11215653392064	1.70206766479024	-0.507965075745413	6.0027603748595	-0.507965075745413	4.80470940247648	7.0861908289834	5.71245038944911	-0.507965075745413	0.96732192481135
BAZ1B	10.3430468096216	10.0263379780947	10.2670642195274	9.98055031450913	9.87682205212043	10.2861895315978	9.73442434734621	9.37896149370208	10.2347792693584	9.97266656156631	9.58196763722383	9.94776322654215	10.3239077120352	10.1127292186035	8.6276287795408	10.4426701971676	10.1740520771538	10.3432978509303	10.4171405890065	10.2144367702711	9.89874049810124	10.559409968985	10.1546578607468	9.9934340193783	10.3696085045759	10.9965138319991	9.69005617081964	10.2637123152841	10.4785735589127	10.4098709272897	9.08619747305305	9.92304923453207	10.1333317458475	9.83457789727894	10.2273997631773	9.91233751958219	10.7211898503588	10.8741460169995	9.74200217991096	9.5861863153986	11.1275915041001	10.2217365067117	10.0797090787017	9.91629644163394	9.59837174810326	10.2594217386816	10.5421355337962	9.8738801264655	10.1490886835208
RANBP9	10.0615854624596	9.57237422525189	9.60230246179409	9.32076375800018	9.73519359698449	9.75021465805023	9.76195174131442	10.1352406763843	10.0775003908184	9.44858708603832	9.96902124798776	10.4050114228195	9.96501910301417	9.80085617765315	9.80242282559612	9.42217422613744	9.91337111628593	10.299351292824	10.1562551865084	9.16219762880885	9.64537751708987	8.97702431699937	9.2178010595805	9.64666472476374	9.77496803461143	10.4794748717532	9.80701291503244	9.55116863294275	10.4786682320108	9.69995037607447	9.70628385430923	9.43418755727458	9.60740727333941	9.15800460683117	9.62113692239432	9.8725449149012	10.1440588980979	9.77718108285082	9.43885070310626	9.26023581301378	10.9140409602535	9.37410261121809	9.51948973191116	9.20467103802911	9.07251876759114	9.3299693168924	9.25109166288125	9.4620675267809	8.92036404139502
ETV7	7.14005462477254	6.63056141347859	8.38501629165372	6.66233543746618	5.98908237029644	4.64519400868989	5.81765613336314	6.19205224792405	7.07849165725271	7.83876696020419	8.51413703594371	5.40970813213692	5.55170299727891	6.70424832929829	6.88008104459374	7.85169015996302	6.49034722214771	5.88418354617504	7.95326775463502	6.84078471887938	7.28612909858382	7.89382399590098	5.44076080374225	8.43503083197716	4.8433312455093	5.29115010638617	8.1154929166401	7.51540779565245	5.92070679112316	6.31939813740751	6.98019186077926	2.8358603714958	5.03144814326453	7.35099624874214	7.72629070927072	8.38058238723299	7.01743282402782	6.18646765481097	5.57577164576022	7.61399722356254	5.91939429096286	6.65623453415595	5.4092910035743	8.07363539784392	7.09256850681446	7.9555414539704	4.75566247047444	8.53527298215245	5.89205413801993
SPRTN	8.29913435478999	7.94606180024124	8.57372674911816	7.79850138023463	8.35596104726912	8.54059086454381	7.56932115486478	7.39172660508584	7.8591792898966	8.34991741410694	7.46078327478508	7.69366990968282	7.54675424361834	8.20539854846256	7.6996822905523	7.75728539753146	8.71688963286509	8.24484453752464	7.63831375551833	7.55915239721354	7.91641036037615	8.18743505905921	7.8925560046171	7.56354437801841	8.32897677044213	8.63430691357121	7.93290224382569	8.39006132702877	8.27534222556287	7.97237557834969	8.21374165064623	8.31748211440813	7.5253959331591	7.72019585907335	8.11395328064021	7.93677397750929	8.19872532988293	7.94204085550589	7.6833383251554	7.67867999467706	7.67154492841876	7.57800646774037	7.78790809460187	7.58120652769373	7.71070228712945	8.6838670235566	8.61354259231175	8.10443623852412	8.12637327860642
METTL13	9.26325726658484	7.68629644181628	7.97226256982502	8.2966781171355	9.24795463328971	9.43244554704215	8.4324223075453	8.70616191376049	9.0371715447116	8.22862026773349	8.4194699058364	9.15499310903389	8.77231182019373	8.19600915871131	8.44829996939777	8.82004477215499	7.84282115974194	8.6193090643204	9.3382304989504	8.48451609108082	8.3601552666838	9.27054094801303	9.07434627929812	8.83309155495518	8.46248620183003	9.36384665982577	7.99602513148013	8.56159537897895	8.31218112435413	8.50596074374151	9.23273813375837	8.67286931791133	8.54784497831872	9.1202475468993	8.82565129736328	8.64470518695584	8.79269756694725	8.73493908544624	7.98286733745574	8.57348071206268	9.36341868680716	8.08873855248143	8.20297625800135	8.30779426631193	8.61465684167259	8.34246632760898	9.15377055573537	8.48997295926543	9.13930784149546
DYRK4	8.18493260708846	9.244742540615	9.19912258235205	8.78236531153613	9.13450003753755	9.53146051748959	9.44137041235849	9.64386945343576	8.29821881114781	8.87913879894606	9.16082031744276	10.1227841575357	9.5754879383931	8.96399791779293	10.3539921242385	9.02180967344425	8.48959156004372	8.24568886567872	9.377666282528	8.61760923652109	9.81912552774043	9.03087168545191	9.0677593194029	9.49668817598493	8.5642551894098	9.59633726261195	8.86714973534816	9.0492684973964	8.95445820402317	8.53124669411822	10.0297202101377	8.77945561294557	10.1482820180473	9.70103704265138	9.4675008317413	9.9411907300846	8.6706069837954	9.39800707481521	9.29813646056344	9.36382269134964	9.611904684814	10.2110876531703	9.79244185854587	8.84160279854647	9.32681948464754	9.23071113513539	10.1934521200335	9.03711393540747	8.34512133890574
ZNF207	12.0145328062366	11.6914124812747	12.3859614309752	11.6288395192389	11.7052628895028	11.8733519734822	11.4003261335819	11.4972260455847	11.7114224751028	11.9841694587323	11.7089102670798	11.4961982567292	11.2080862092308	11.4707038664811	11.342201222738	11.0958667541356	12.2601190919216	11.7172592676208	11.4155673426907	11.5178347919456	11.4720236073779	11.4397118031277	11.7644143440999	11.6499562058388	11.7556756140315	11.902674112973	11.664177718482	12.2388137500564	11.9379527018111	11.7188351137157	11.4536845711574	12.3857940948156	11.982706131779	11.3536358414622	11.4584517389079	11.8252771461655	11.7046592146096	11.5397508093825	11.4914756962603	11.3157223815252	11.5330469938042	10.8941495997314	11.5056216213606	11.8961909577751	11.4414498129334	12.0504968463229	12.0551756824483	11.9839091972621	11.4906595741048
UQCRC1	12.6894429593322	11.6014335282985	11.0722181097217	11.5880449732049	11.8320955915787	12.1747144852988	11.2182850409412	11.6740450084708	11.8138525879525	11.5021546890325	11.1559161632851	11.2554539756857	12.046838740699	11.8523227490612	11.8593004491888	12.594442522837	11.1165727847835	12.1257809368484	13.0758284249799	12.5287492137948	12.0797310731144	12.1691341319004	12.0457515398579	11.7008561967062	11.4502846503766	11.4503862238081	11.4665455199327	12.3223827418985	10.2590250866566	11.5646679585571	11.2743622534137	10.8238105567194	13.1568261962217	12.562185265768	11.4749311041367	12.4228884285574	12.3549811914543	11.8744278327875	11.0058943004809	11.5487786510973	11.6873439771344	12.2870102440352	11.705805520482	12.1701253703253	11.7395434155874	12.0821097723978	11.9048290615054	11.6782044422742	12.924060655004
STARD3NL	8.46941522644468	9.5814969846686	8.8017626953331	9.56110597747269	9.16861645332418	9.51856888460951	9.88913915342886	9.27855686883271	8.48893657201873	9.46061682567547	8.51238163002412	9.947114029491	8.15209870665341	9.50812740844774	9.96959137265019	9.7909012720674	10.2920363953751	10.1013487375612	9.04579076618821	9.21326288962778	9.31593391799974	9.34921810321588	9.28373867844697	9.49639142111755	9.80886147304797	9.83482979328475	9.48969085698083	9.34187883717334	10.3486571494382	9.54851250034658	9.52101520140264	9.50261765156274	11.3524526866592	9.47035878702726	9.71043861747302	9.86118740560906	10.2456029497383	9.6758256887832	9.7572843244369	9.41094945950935	9.42285181359029	10.642037042317	9.28816464605212	9.29488653867162	9.58127659687156	8.84396111736152	10.6017814413267	8.95520696130702	9.41847919036378
CD9	13.1661013616928	12.2776316496222	12.8641966370698	13.1076785179259	13.074045190781	14.3526352496121	12.3629589074419	13.6764095273489	13.8068990682417	12.8614759207822	12.9906512616763	12.770846463175	11.7973365568759	13.3982717910824	11.7828106179626	12.5129430921081	11.6560722914138	12.8785490238487	14.1689994313394	11.7653363777966	11.1736446180999	12.3113333249078	11.8411913187644	12.4910976736677	13.2074622821637	12.8450200770333	12.3269439767831	12.6264090452144	13.1325676020449	12.0450975841205	14.4928113639792	9.85610315964909	12.2356101212995	12.7208048814053	12.2866053975845	11.7064195707925	11.417194798317	10.9818947164632	12.1111594130995	10.9985689072602	11.4325589145663	11.6836789242301	9.67981928252274	12.1612897877216	11.1234281294876	13.2336151771343	12.5775605520667	12.9795825874818	11.4209884908716
HHATL	0.0150403367026994	7.79067047815957	0.691538905961973	1.94850311030182	-0.00291159956378295	-0.00291159956378295	8.67406791817143	1.23505119694253	1.27019693094125	-0.00291159956378295	2.1499419970575	0.0150403367026994	0.0150403367026994	0.0150403367026994	2.05502875969927	0.0150403367026994	0.0150403367026994	0.0150403367026994	3.47149597347101	2.72817930247727	0.96652088853736	0.0150403367026994	0.0150403367026994	0.0150403367026994	0.0150403367026994	3.09859644268637	0.0150403367026994	0.0150403367026994	0.0150403367026994	2.14816273701365	3.17818363739281	6.36172657766316	-0.00291159956378295	11.3590115326049	2.5483228774066	-0.00291159956378295	5.86471806071734	3.69057803332605	-0.00291159956378295	-0.00291159956378295	3.14434295222684	0.0150403367026994	2.77654909925194	0.0150403367026994	7.73935362075952	0.0150403367026994	0.0150403367026994	0.0150403367026994	-0.00291159956378295
NCAPD2	9.60098307330644	9.20671764806234	9.92299284192843	9.71484826990075	9.96891854308807	10.7664398632049	8.29657970149079	9.93193846828103	10.3417729454454	9.73677906128066	9.34024612231119	8.06192679472776	10.976373623265	7.77444472428423	9.56772724132448	8.48875110066908	9.30270147192015	9.08447929534515	10.6470166812452	9.01265059673667	8.92338446999168	8.92514822718898	9.05343424973068	9.99301350388037	9.95761991277165	8.88914674823227	9.16295833020269	9.90829187565325	10.5936553626943	9.75260370644722	9.51902512850648	7.74839516376608	9.24933481894395	9.0639304464815	8.7119243762635	9.26482424569076	9.13955897251018	9.77239221235455	8.4748913527559	9.06579639427602	9.25643461084564	8.36909460175807	8.86187834083762	9.85065915843374	9.06071387717212	10.1933610549221	9.50719006855759	9.57821405200236	8.56426181721291
IFFO1	5.69197371950943	7.28955670704426	6.82201364659009	7.258047839141	6.57858153673585	6.40361574044486	8.65558108633767	5.33140638637144	7.13177424447667	7.52858650199255	6.85082496978985	6.36607589165928	7.13861801626759	7.92337728651963	6.61408971526687	7.42791252910813	7.11963250385491	6.57652204603079	6.15839378512334	6.53986573269925	8.45832725032635	6.57724430690385	6.98783396966841	7.20984157305359	5.06152924479638	7.53173303233323	7.72454302787371	6.60286847470252	5.45014798795946	6.0482761585394	6.52827602018068	7.00364288459483	6.68511826393263	8.76504929178522	8.56441294652127	7.82045984387928	7.78055184248246	7.7627908140834	8.39468673397607	7.90651232310984	8.36311073201524	9.07133777474447	8.65488101890945	6.77762594659644	9.75781511765073	6.62134259596458	5.80723597837729	7.54835382484849	6.67062143568221
GIPR	3.15972163417178	4.25265849090373	6.00898521473967	5.29782045830939	6.58899121816759	3.31267504985134	1.39713963079035	4.71507568659659	4.903013624841	5.40339371683617	4.8811704278444	7.87379075696485	4.24958573095133	5.07609446274977	3.20876599388893	5.39529668860729	6.76071153229129	4.84395162482415	4.70997227178844	5.18205280576726	5.50315358204002	5.12881576914614	3.67885731296439	4.33929298162912	2.92008871978842	3.47445701920894	6.92721629327249	5.42179126965554	3.04302158158074	4.71846768289904	2.83877525006344	3.33483824343737	7.27276365688317	4.62984619005844	4.79083841710119	1.98727493512883	3.64556058848949	2.70608843691788	5.37308563150815	5.22191155295162	4.03790230338917	6.83720197800434	8.50526475025154	6.81362280307046	1.98454910544994	5.03801819705573	2.61551542825356	6.14220108738302	2.93590880975087
PHF7	6.80637784803375	6.45986818981508	6.8891043126079	6.56094266166719	6.99008849963534	6.56048493540224	6.86668514295375	6.07839239062844	6.2777742024834	6.34641952550074	6.48003703375755	6.85266501135068	6.89737258308592	7.26167737654105	6.07297477085681	6.08138091743922	4.84871652308109	7.95855316917997	7.37451030531254	7.41663762343598	6.58998165240358	7.08804584585288	6.26395675961648	7.03720754073588	6.91984393811964	7.4184609890778	7.02503854640213	7.1668880201231	6.57896314532575	7.1696519696988	6.28567997112777	6.05207692239637	7.15698717799412	7.47373167466916	6.90806369968895	6.80465291163155	6.98381176916946	7.59968306012357	6.78351401172899	6.65449332069272	6.10158731190485	7.10547659036765	7.07013502432902	7.14058746134069	6.93759716278222	5.41391641292765	6.65136073659432	5.94678908960732	6.75170418461235
SEMA3G	5.55920863185103	5.79765384446725	5.02853885452971	6.20596670071692	6.21490168207652	5.22066676397439	8.65212358678897	5.53984537256889	6.09097424966051	7.25617155284688	5.85111640406745	5.24169107470594	4.47045755988245	9.10963589714584	8.53230449690512	6.23627378568699	6.17469470382445	6.19349176267542	5.7495932455381	7.40972842500774	8.5445089538557	6.64594356680595	4.97506702913392	6.58705922430756	5.65297906127792	7.59497453005858	4.95971731243311	5.38614726620026	5.72967010422547	5.80380369202485	5.74093491691742	6.10229099990487	5.71856123202795	7.67210815093001	6.29471484925102	5.23894077840594	6.72208902634739	5.48686425137166	8.98337503247235	4.91937637400966	5.96962345912727	8.75776131803632	4.18977897502649	5.34441718115232	6.41594205565083	5.48624083001399	6.74824661378359	7.5751089958387	4.10777035315309
NISCH	9.32717875583829	9.12038533116488	9.61348941969359	9.37941329203765	9.0071412966073	8.93762727857913	9.86477056648131	8.39328441548519	9.26391628731991	9.4527970667546	9.37774803661498	9.18712849650224	8.81634606861778	9.57539577629349	9.49058471869461	9.31625751559812	9.49196408035816	9.94386261967214	9.62502772755974	9.76019459295662	10.1169599099978	8.98009604290342	9.18217881510151	9.36900457353439	9.78284956756254	10.8527093232039	9.57153961369738	9.95776937831418	8.38569960120034	9.34014997692941	9.36458139958915	9.27890228972376	8.76904890819396	9.82479146102854	10.083977753482	9.6191145320269	10.5197105242852	9.58893841549128	9.87228664439384	9.13819789796379	9.83508818208266	10.0295162400065	11.0505633463673	9.52266549556117	10.9608956159367	9.64044697539355	10.5047435614315	9.34425067017514	9.58516687324583
STAB1	8.70941589230351	10.8470530957388	9.40140578774376	11.2175489608953	8.88541817111033	9.52180073189393	12.5016312750945	9.42733107419605	10.3627804120901	10.4875961526848	10.1958852563384	8.84719911615152	10.5006446078403	10.5392361362193	8.98714016958322	10.1512311536973	10.1227504445225	9.60705584174185	10.4426851819541	9.74073626310509	11.1941729823548	9.7316993101325	11.4246478838376	10.8218457359243	8.26691874423423	10.8884149035373	11.0290200351626	8.38325582132578	6.65198676646997	8.45751413162269	9.37610863229662	8.8270213878411	11.0463883394791	11.5395571496095	12.2535811419824	10.4841562677085	9.45612679892448	9.49694391842252	10.9572629903666	8.70969269951529	9.4345040515663	11.0111566056018	13.0841051171658	9.70533609893464	9.73753345799841	9.80796599376985	9.88391922131065	10.1789243065207	8.69130142977216
FUZ	7.70094495574533	6.17626124344822	7.24221690325099	6.58120936611647	7.35466059767233	7.65707207311707	8.08660801477897	4.94401049640254	8.20687462408301	8.26435013792164	6.29764618325035	8.22102267928312	7.728751006494	7.4244358207586	7.7346879649102	6.8641351618277	7.03354067166144	5.11160348807551	8.83821382146476	7.76437792109688	8.52720339227547	8.43303603692847	8.03220555995598	8.4544849353354	8.63422591057399	7.16318164730557	8.08715975065983	8.17090137932122	9.10164367119314	9.13171361987687	9.72608216892493	7.70152081719006	6.4020684826876	8.57837593547278	7.91215420399827	8.88042408115966	8.87306064293514	7.86511219589666	7.80324701277257	7.44378495658905	8.48597847920826	8.61564119290419	7.92058752656603	9.01490427055214	8.65378970292643	7.8336915877845	8.341412081638	6.84185688952276	8.65058092279333
SLC6A13	1.15016579675116	3.63178607584852	2.63367324084344	4.20799260613092	0.137508020005254	4.2494430380427	5.32980104216655	4.27445145422268	1.99809616316734	5.21636598059644	6.28125776851433	4.76146150528618	2.69134718382622	-0.131639379195639	3.16051487413883	4.14404770703586	1.67783996786147	2.52488523818501	6.50411050585836	1.34898522477745	4.33537981873993	3.66297917066758	3.08679560577696	3.28786811773576	5.00105539829419	3.21173469634217	4.05458809778172	4.32770895426415	4.79476166482511	6.93612374928657	3.84138633288464	2.48282893115582	2.38437379034622	3.66202094980725	2.60994708771223	0.892944715523202	4.12582822331636	3.85724472456323	1.88899608742975	2.3200255521098	4.94666046041299	3.11395175919196	3.04162964739909	1.96265799926507	2.66758856402993	4.10027653757796	3.34245631277876	1.66731924783214	2.64250163879111
IDS	10.063831397044	10.1993797789843	10.3939333498643	10.600929917751	9.91955570819739	9.5858183803706	10.6303907167924	11.0789126983727	10.3801322009632	10.8341018941653	10.1238991915074	10.4132306106972	9.93650197950022	10.4309104788893	9.71466271166528	9.74604756726914	11.1874789274486	10.1102735757724	9.76206640962672	9.81619750651333	10.2599935835281	10.2102331261821	10.30970173202	10.1530701193189	9.49375172503009	10.9370521989976	10.9566002396087	10.2301175141704	9.13716667287592	9.94698247819056	11.0077081822902	10.0018370752583	10.1212317270904	10.6662786041296	11.0035665107065	9.30026015373306	9.56872251614091	9.42115638665263	10.7135915835726	10.836611357969	10.3181832309357	11.7675643905617	10.0404946759957	9.75910407615225	8.90630273172982	9.29624882700673	10.1731561886372	10.4015166444656	9.84962997144552
PRSS3	5.01904788448691	-0.0266771199889804	3.30300798800835	4.6676773115682	7.21352275095979	5.17592789351026	2.18852853293112	8.48117551447445	6.47794681033672	0.764570454581409	7.46940293462094	3.45379136842906	-0.0266771199889804	7.14869214703308	1.05889463289463	4.3226308098185	7.80058126717007	-0.0266771199889804	-0.0266771199889804	2.90649102767535	4.35089434026122	-0.0266771199889804	5.72224055276683	2.97069838384539	10.4172827354564	2.08708124773294	4.07558958929252	3.14597230149096	7.15250646841251	2.27943648443345	1.31140130601092	-0.0266771199889804	0.881208458071423	0.025532573174496	0.025532573174496	0.025532573174496	0.025532573174496	0.025532573174496	2.41252469713423	2.15244753633603	1.22119688908729	-0.0266771199889804	7.19412292751072	8.7564311035629	4.45055710459142	-0.0266771199889804	3.7651716072679	3.75803966663975	0.025532573174496
ZNF200	7.38927674849429	7.58586470771259	8.29021532811628	7.59364909413269	7.39702581454995	8.19767062930026	8.1105172168856	8.3366530536328	8.23449568320675	8.44019336821766	7.49006356729488	7.82232974234339	7.72821924759494	7.90822979842276	7.43644652271651	8.0686424463376	8.65503677855772	9.04043300005172	7.47329367337131	7.79176873550917	7.53543571371895	7.7390785168555	7.4899706269766	8.1525773941573	7.91670161861354	8.12919832546728	8.01115576785812	8.29215848572604	8.17309369884042	7.82661650065978	6.940659278931	8.50051003037203	7.60788724602235	7.73173733363269	8.01566724923976	7.80802636931368	8.360937252517	6.95789208843891	8.33961180884516	8.05300302998355	7.73611208002467	7.17249394802706	8.04076553894223	7.50482493716074	8.14358088524135	7.1967983485447	8.70160697432556	8.03980248320196	7.47284208002743
CD4	8.08812560218312	9.77689545604285	9.94746051261036	10.166150319629	7.82157154448065	8.49764002505572	9.60771888101732	8.1345805307717	9.64262760833634	10.5106086993516	8.65611937503236	8.15112365125003	9.36343023510331	8.59605419368681	9.40056553961571	9.68065174952007	10.3223537763475	10.4440944286591	9.20226835783989	9.55574859979925	10.1122883630958	9.359864757581	10.5003882975759	10.8809159176176	8.27374762586433	10.3923937359285	10.5614311544545	11.0706947838738	8.05205543765671	9.00044938405872	7.77510289688537	7.39218444931255	11.6021663616986	10.4831968667887	10.8621454555167	8.89280032598202	8.42638300253193	8.6649609997301	10.7463783609817	10.3245449326022	8.98121080402096	9.28438491650343	10.8548161591387	9.28426862639802	7.43335911965537	8.9657658653286	8.40453593806078	10.3012877579754	8.60010922205621
LRRC23	5.94268630794886	6.96084101816619	7.6012113109019	7.72497482149451	7.08022434542398	8.46174932741782	7.67227458340117	7.97490648926573	7.68649975989491	7.89036710177868	7.64740457089299	8.073007645976	7.01123659254867	7.23785531692694	6.56097417494037	7.6587158808976	7.42289668418907	7.6654144753267	9.70192545931295	7.67925143877929	7.2972204710752	8.42593956551743	7.39501813824728	8.07995674059351	7.87956364786131	7.71688573413885	6.95301468560621	7.3282267713319	8.14871837223787	8.19713046097049	8.24129374828537	6.81067117195959	7.7156576270084	7.5050705398422	7.65486063594041	8.93422396449204	7.13929320420352	7.42121317036471	7.75582004991126	7.06039676820938	8.68729669347905	7.90323384587613	8.32619790521391	8.74601120685785	8.21746141076099	6.4897786787401	8.36586564082201	6.4258924920902	8.22734934436084
BTK	6.9520104336242	8.348259793073	9.02227819804517	8.51720961253899	6.15122382290085	6.95675596006954	7.74608321138913	6.50411004229647	9.2174572974332	9.01064664050706	6.89422550132464	6.7753073217133	7.62717320915216	6.23094913787994	6.87560502254682	8.59465049461434	9.7713617161766	8.95261595212172	7.48551476976698	7.55479301482691	8.20497148602042	8.01229601641019	8.44603814117056	9.5418420609978	7.20663094920381	8.1218383347466	9.60073901784541	8.68621733766172	6.94445691957502	7.60814813724602	5.96863665995612	5.26104377711959	10.0942810431214	9.3726399250394	8.74465433932279	8.82391723152161	6.83206970405156	7.99768891996767	9.04158857145117	8.95637958886191	8.45395215091294	7.82766681833826	8.65346314463783	7.50270557377597	5.57746293234298	6.99232229370973	5.23251249549311	9.77697532931096	6.33682011767128
HFE	6.41041305400114	7.17669943313093	6.45540156539408	7.9822469999211	7.22514037702497	7.44786075185179	8.01910032901751	4.55403012664419	7.03680643785548	7.02212401439208	7.28134967846303	8.15677658787367	7.06085100843729	7.28882757345135	6.19448409973169	5.99540016116883	7.90033113697057	7.93723697729094	6.63282836011333	6.83736731392664	7.59715984454506	6.67947045187606	6.96511782152708	6.88365066502327	8.13307655132053	7.7829237559596	7.15392900115258	4.39944502529722	8.06107799362633	6.19498545153382	7.8419638800576	4.53943163129631	8.60847915820164	8.30840476007632	7.66840516078845	7.34115428018057	7.21037278862678	5.76762163476434	8.00149944357674	6.17124315906248	8.60718311331484	7.26748403305085	9.7314006112302	8.51391531339174	8.10712199227146	5.52200813697727	7.21869925149024	7.22663110019561	7.80130273293851
SCMH1	7.78604034616523	7.85313021862166	7.52117246532216	8.44580464337786	8.38922311479434	7.12523476349414	8.32903835946154	7.6387969472628	8.26071339130277	8.01769328191461	7.6076833642364	8.77949169486837	8.66046638464138	8.36984996257985	8.42607642665203	9.10112620238025	8.0257143290309	8.24848651301089	8.56922137797577	8.60318097323897	8.80730304910231	8.90322869363444	8.7458406471814	9.48095052854006	7.17336748440848	8.9624840669281	8.36890228560322	8.19527508335238	7.24421179088197	8.01958976834774	8.87989514886013	7.75712827491529	7.270463465631	7.90957531369764	8.39608892090605	8.39702903782719	8.8826601222561	8.8885341628885	8.39984618608869	7.52294523882497	9.12949837334247	8.71922790544874	8.54179829373887	8.90209869395601	8.83769380751625	6.97350139141856	8.86991477693225	7.58316275958168	8.33342198911625
FYN	9.18644828201242	11.1095770800561	11.1941430932082	11.0107739437715	9.31274086848556	8.81423047256276	10.6064298130746	8.62852149318274	10.5230893475602	12.0212009217914	10.2715507390783	9.07036062924631	9.60772070816895	10.87982647168	11.1220674721152	10.0824859106669	12.2040106635108	11.2486729513693	8.95703603880831	10.6331851798465	11.1545422671328	10.3028881910098	9.8918267737307	10.4279660748935	9.38218721726019	11.4808063133177	12.2693725240689	11.4638815208157	10.3245712430983	11.2643023991566	10.1705738799899	10.8574689835642	11.1807626464224	10.990016815421	11.1689590823294	9.69106485198625	10.8433828453975	9.98046138312288	11.4313000133416	11.7574646060196	10.5717052412354	11.157094429883	9.85246299949836	9.09814854866769	9.04053756490642	10.1840485903104	11.3962260003991	11.5404035005406	12.239260152638
HIVEP2	7.86083669551279	8.78632310731449	8.88274200963621	8.62928307790176	8.49478200810837	9.17379481185587	8.76825221716952	8.09401901554773	8.52186368707823	9.31801069579854	9.62939380145958	7.56000474344218	8.02552836889196	8.50759987221186	8.36260148397907	7.44539598853161	9.62465586967296	8.81774534553681	7.47692836563114	9.48705748863629	8.69103563420038	8.40855528494183	8.36118824311389	9.33396026231858	8.28905704205501	9.17465982478871	9.21100606774801	9.19494772411559	9.54451082008912	9.77305637675925	8.7358450619025	8.51266062285487	8.71601499347779	8.46167835910584	9.13385274698922	7.43638064525473	7.76767012150281	7.67378683977349	8.54487457877241	8.74920932996748	7.94309387248519	8.33244028772281	7.51291728193197	7.60557207515771	6.76033797906036	8.73693894264678	8.82541106864082	8.65557567916375	8.2557133873134
FMO1	6.52854907598199	7.9508151744983	4.13459990740117	4.47697301155075	6.24057307701412	8.16803944467434	8.24876898077455	2.89726276254986	5.52675412579887	2.78735603020385	8.93862379806407	0.147031839393156	7.85568878717278	7.86737612994238	4.71365935081771	4.58526313793738	7.16758923560866	0.147031839393156	6.37323352710663	4.46238683335467	8.89433752830598	5.6046098527221	3.8284514314703	6.02611474985953	2.9278018410034	6.47923775488311	7.11627738733485	2.42455998115018	7.73041676106533	4.80351324401231	4.47873309135841	3.00656278236175	5.14920106841623	8.95418859301547	8.27284432109442	7.76126064286299	7.0511881827042	6.35504685128827	8.58735086686442	5.19071996477485	4.51639731086741	8.53043391095598	5.2073852310675	5.4724474873879	1.97682926079356	4.24554851956082	4.57935436509482	6.09015649241134	5.45170975461774
ELOA	10.0455641616645	9.40520138204996	9.52946485133695	9.0176837608573	9.33185995241839	9.74457725790579	8.97738279100897	9.75626197012495	9.67827752304449	9.15833466203778	8.98754321368388	9.09150322023034	9.66338625302278	9.29683240547504	9.24899220910273	8.72601503683989	9.58907420569302	10.4635550931433	9.19929645131854	9.0453510919114	9.26107745032375	9.85385781784954	9.36669514284523	8.84691490935082	8.85174519908765	9.40957202536672	9.28017163859714	9.49756404429667	9.06708076095659	10.0302664564233	9.25922691982481	8.61206279645639	10.2240418135641	9.57329425615193	9.30911867692677	9.19333720270271	9.25478626927173	8.70994475213645	8.91866890686998	8.78166457987204	9.3574180459381	8.77802060293168	9.27033613624062	9.40459673741724	8.68781327659436	9.82047253981402	9.11086518797601	9.20494280627662	9.40095293620681
LYPLA2	9.22967539708469	8.31227608532884	9.15412349303924	9.9507573042937	9.65064311565359	10.0741812819186	9.3096172187842	10.526479894391	9.63886766709092	8.99562404261531	9.51854624757835	8.80902660493007	9.32753300404372	8.80713287970259	9.30823664611426	9.8184549526044	8.51693279355384	9.75897025796948	9.48942217735275	8.72569820615241	8.90097530970128	9.29744779498991	9.31193395040503	8.41294319985832	7.99028234254721	8.11770562813951	9.18536315055935	9.03055118575646	7.29986145429906	9.46469473726226	10.1921267908248	8.26434252761607	7.37474992123518	10.6727583004847	8.93932185424748	9.83028144696889	10.2466076278644	9.02126621654372	8.75585397116664	8.84993593405185	9.05984929933347	9.20807252940083	8.9775002720215	9.12569915958784	9.68763754211514	9.63570786068574	9.07915637806122	9.00312144813156	8.68294108868257
CLCN6	6.91088868920244	7.13440271107012	7.5845779905454	7.12415369244609	6.95163414980713	6.63270476001968	7.46925208907868	6.4232483658653	6.62878056852095	7.15584600820557	6.98669974670248	6.87621285839646	6.50631748225402	6.88775046767235	6.83685615559952	6.44394910285575	7.32141819393822	7.81348006621259	6.57984401949047	7.70861906025923	7.31270116769962	6.90685927225665	6.67971003544037	7.29832336935867	7.03344248975238	7.61118264560342	7.81282426888927	7.19534929769144	6.33380351473856	8.16400244374741	7.21778710477465	7.62403651654899	7.15393727439666	7.59294481902563	7.76142957652722	7.64220130286563	8.50973248686395	7.12569958531212	7.54438134795881	6.66305754136542	7.69909257249523	8.06807922009046	7.42059808701783	7.22496926990836	8.35492140140568	6.98849499277806	7.04735394930837	6.93892415527467	7.62314427349811
MRC2	9.23831920651881	9.36047166296463	9.25772676416172	9.00945156348783	11.1167930746178	10.5247072772029	10.7307873475475	8.41014445638106	8.26762823386387	9.22383628667019	8.00919160906667	8.43091148756543	10.3576300474177	9.51578501512517	8.98287733766212	9.09559316329241	8.567890910656	8.13732384856765	9.32364680833424	9.11227751580194	11.4703877048085	8.39043254038459	10.1589424995756	9.49750865788308	7.29753373165584	9.36435968363784	9.96679028236246	6.88215255179515	7.26818205433512	7.43362921493979	10.5175775011837	7.90603262484268	9.41721895696621	9.50774059534494	11.7712092598093	9.14389172091975	9.38516342081421	8.23290659891639	9.92788721031205	7.38682863164697	7.63592384278674	11.857284945704	12.8352260534252	8.29944164714461	8.3815289073961	8.2166432254173	8.44996884548671	7.78430103928041	8.65065320262066
NME1-NME2	6.24912966779418	6.49057907663915	5.93372336316609	6.60352743350051	6.63598143616437	8.24697988236344	5.84886483133019	5.70372795975185	6.36029443399492	4.57754472995306	5.2117884362882	7.17817440669296	8.55942654598018	6.23841629265942	7.21693639480933	7.73561525167982	1.90753570416606	6.27110381228557	5.12871938485413	5.11684042311476	7.23597333482173	6.51385428263522	7.38060920765995	4.11293445729766	4.65885588087122	1.90753570416606	6.17462300659443	5.75395497842868	1.90753570416606	4.24498926992337	6.08772874112544	4.08329709076427	5.04986712631764	6.45611038731065	5.36298115571898	5.59626190754491	5.78808439485902	6.0716658201099	4.68815845383168	6.03282681864957	6.28754938540341	7.60475853614279	6.53953979658992	6.95255562861306	7.40337967449449	7.80429093202302	6.5956993121268	4.68889165856915	9.34532217501716
SLC6A7	0.202475616884473	1.01602683512987	1.28322968804429	2.22262595497642	1.8223848629648	1.41982354287395	0.675062691362838	1.04478048340941	-0.0993248023766191	1.06914373753331	0.748590439705372	1.88880053911468	1.73018018232158	3.01865058642065	0.202475616884473	4.14630901827494	0.202475616884473	1.36754697233238	0.202475616884473	2.20130941134076	2.8563623405444	1.70989356045126	2.20878078330686	1.79542875395303	1.426241288708	1.97886376604242	3.66702471191457	0.202475616884473	0.202475616884473	0.202475616884473	0.202475616884473	2.08101185432767	2.18388902287088	1.35300705354933	1.68959999086512	0.92579148213185	2.70964254909377	-0.0993248023766191	1.69135378994324	0.790126226636601	-0.0993248023766191	2.12195556707701	2.24704540472256	1.68149120689817	4.88713599533874	1.72056315718601	0.202475616884473	1.17447771855773	-0.0993248023766191
TSPAN9	8.23754779861024	8.91197916657321	9.99553371204436	8.47989464983367	9.81713980762573	10.318410558324	9.54283539831002	9.23684968948793	7.39855164270982	8.87079987821543	8.63406000898872	10.0262197346925	8.47375295423291	10.0465619641706	8.70914804663151	9.30944843609442	9.2487341558981	9.615302113009	8.85856942237957	8.19178482281615	9.25960396614128	7.70760288986874	8.50525713450826	8.07092353298603	7.61237588887881	8.94868486653874	8.60972146880358	6.91053189079678	6.84612185910286	7.85247597356568	9.48326329784097	8.43094946770399	9.99329486790339	9.00651832657523	9.05926342265517	8.54511660936156	9.01967246154894	8.37935400683605	9.37845376853756	6.43554977716357	7.96733108346444	9.19169260937031	7.95155928210903	8.00063984033388	7.24704587774543	10.1034541791391	9.63516246573488	9.90907374482471	7.36235927389638
BTBD7	8.20183442310204	8.61670875232327	7.82648789646114	8.44506549890408	8.56490214763756	8.40613004133082	8.45951068284425	8.72683101675782	8.88685515372944	8.5581549451918	8.76773383681368	8.21685065808919	8.14966195685414	8.75253582258159	7.72231575028213	7.45997315174966	9.06042446470367	8.40714094529939	8.07298773094301	7.24293907310785	8.06415441899814	7.61606226175594	8.79570523452016	8.04179443537062	8.51999677953693	9.097237579172	8.60246958592681	8.55679837277984	8.69710599797816	8.68549051009001	8.25968318968889	9.12066388375692	8.75650744648998	7.600343315413	8.28710267807248	8.09233605652288	8.06475811946472	7.9934164144861	8.8733281976478	7.47002904826318	8.23563815103312	7.87297369753681	8.00123471883023	8.66770323253506	8.32529608394544	7.55923347063471	9.17474462857227	7.98788839066694	7.45352116634079
APBA3	7.39215054385436	6.76797202581215	8.85432923463878	7.71098265487923	7.8407618267945	7.65747280342342	7.59705128606182	7.06757012709052	8.66634302994249	8.49025287843199	7.17391972022887	7.71494461778444	7.57749553831911	7.59564927850893	8.44874910906183	8.50296220837434	7.61970427698898	7.53719489753493	7.74808608742698	6.86236014365293	8.19832425180737	7.96128727289754	8.0584916133698	7.84112199492968	5.71822654408208	7.10653124507106	7.83944369091987	7.5754973477111	5.36333595232436	6.01904084077698	7.54957434760852	6.84656097426335	4.42999482528097	7.96868059738771	8.14535131807811	7.71473774590597	7.69254987790906	7.29541589030859	7.52090954146029	7.52451238394497	7.70418736949772	8.13350778860079	7.85778195080438	8.1504557951377	8.51055393199864	9.35325905293524	7.51555985095752	8.28733852938915	7.7276223569958
MKS1	7.89522803096116	7.33215759533739	7.44969272891934	7.33263182691125	8.0430918299592	8.8672026584086	7.42902868731193	7.8731137394085	7.87832952295839	7.60094869615314	7.31214153306462	9.15690001606568	8.58852578957407	7.5416853124919	7.58525238553321	7.77523237188112	7.25740347958688	6.67721187379557	7.98226970848202	8.4876679020507	7.7360955668133	7.36592513593641	8.31090689222645	7.48052791158366	8.28750340036955	7.99659707275745	7.20886258989507	6.82644646518103	8.47690729166489	7.21005497744957	8.29172371179866	7.04117734819318	7.273348721929	7.88049926287656	7.55428096699773	8.10080280425632	8.10358942774066	7.36179840052044	7.58057615435957	6.94665805999484	8.21363159692108	7.84256037140808	8.24601851396971	8.18255227638417	8.87195052186915	7.24283341972752	8.72328240411113	6.96732931521349	8.24966620697554
ABHD5	10.0907543098612	9.3317182488967	8.52074095211522	9.09032326747178	9.29315966285116	10.5151393847033	9.00008052726162	9.76963856628909	9.08645217536588	9.50819492092432	10.630344103678	8.71271006330791	9.59094706866918	9.91384581856103	8.9238174704328	9.13950103944781	9.07391945336986	10.1914473642487	7.90964265742469	9.34894963681317	8.78674008065024	8.77545572894987	8.34648919645063	8.52645265011517	9.45743339644643	9.83423614371213	8.6800323871225	8.99170451740154	9.42299175638767	8.25670125314245	8.29885472770469	8.33920278953261	8.98418108022441	8.61906058743538	9.13304827341361	8.61889350489226	8.70356323096405	8.51402879705084	9.82286250328635	8.63139304068388	9.26777961946079	8.00588299063002	9.63466821102773	9.00238945747227	9.03324603214105	9.19867503797842	9.47020921621613	8.36853094319638	8.02168477183919
ANOS1	5.973072299165	6.71491270633348	6.96861899317878	7.26205246782931	8.71976754297234	6.77978245511464	8.05809334465823	6.77971392620292	6.36256487982124	7.86114039470025	6.99441587248381	7.18602491679399	6.71934491126636	6.91346962525105	8.66550298334647	7.16491207560412	7.86222734200726	7.08451735141551	6.90659602030524	7.2532054341267	7.68950012136198	6.02114211887824	7.06980915243137	7.53224791481627	5.80928023884284	9.5883911127696	8.50423952842441	6.50121065356434	6.28551021950418	6.8268719809244	7.49675134482495	5.49339890756935	7.41497615043206	5.7583175790255	6.88323136872102	8.48584500524322	5.78427168792285	5.57412378360868	7.26406157730208	6.1943006367456	5.53522515477733	6.41417076018958	4.08319302550979	6.70178032275462	4.81047608701567	6.36887155349626	7.10449261476051	6.24601090539338	5.52901212361312
AKAP8L	9.49681012517117	9.79185192476285	10.9956818416489	10.0618013490064	9.72906708567786	9.93925187794809	9.91905659443437	9.79241700980826	9.90749230643453	10.2005459935973	10.0290829808967	10.0305458264787	10.5705312895397	9.71365484500097	10.2803430861316	10.083986480594	10.1861587499019	10.0211495822463	10.4630138435454	10.2173857718299	10.2322686881865	10.1991007889305	10.1955045094557	10.0348128724575	10.6698504908382	10.6970422928733	9.78151218854784	10.2179832562283	10.5895515810598	10.4696607321013	10.1728199033236	9.71526499274019	9.39349749366172	10.3001519789222	10.143602035255	10.0696010995316	10.4376646760206	9.63224569630543	10.1794578084596	9.7873043507417	9.83150243366993	9.51928258967863	10.3241151026332	9.63982886151631	10.9132065300156	10.7514781619319	10.6226338018608	10.2403016275015	10.1332954794319
MBTD1	8.35333649229286	7.62227781099773	8.41476183908826	8.09294033731533	7.70057821198875	8.74012205502316	7.40358174699112	7.47885357811891	7.91993049805366	7.74586408584809	7.51895561233192	7.70536089406517	9.00712881431753	8.14916398162694	7.89504021567907	7.05680232703846	8.65739646875434	8.30679418375442	7.34312251081635	7.80754230844331	7.79584119833455	7.63408444262118	7.85037924270658	7.43887698142316	9.13766419437537	9.11790566561242	8.13199074462168	9.01294060018338	9.07593018951991	9.19848050490125	7.7291452119165	8.51980921992053	7.34583005817774	7.49061900894148	7.53813361592918	7.79116887609412	8.31063192489014	7.59834149852735	8.05735648038634	7.21418489076342	7.98244517029446	7.15409011881787	7.72733403457887	8.25547565696509	7.35059406642511	8.66779694809454	8.20560482150969	8.39447214557716	7.4492979034598
UTP18	10.867274272964	9.86764100802466	9.86866976198153	9.16659717320764	9.91652452476007	9.50101245880187	9.15496870940784	9.49378475173091	9.81955850823781	9.52640089512396	8.93869896019617	9.9108450953912	10.1111516905406	9.44927410067061	9.63625604411191	9.18540910765878	10.0263319190313	10.1324820168849	9.56980688747172	10.0930578560449	8.97053293693515	9.44406941716163	9.40315687139167	9.26859590738958	10.1850258984471	9.5575813139185	9.19856304093774	9.78178286908785	10.6213470018235	9.8153232724025	9.21650661858883	10.2750190601085	10.3601012375173	9.34229258734556	9.57979719851407	10.2505170789925	9.61792996684143	9.94168904089149	9.31476319697657	9.92506627852921	10.229886163415	9.52028231877945	9.40813103149654	9.85710253195436	8.97295303150196	10.1167315480199	9.90948928652681	9.44174691583833	10.6698792276521
RNF216	8.40607155611815	9.13843426064525	9.5430661342168	8.76839232008088	8.9883515417051	8.90095615421013	9.09690092660608	8.84368090237149	8.74040855653178	9.07424399218875	8.83388963569245	9.31933374319173	8.7737225719216	9.11760895777932	9.27760902622895	8.60471190945909	9.71687197369433	9.55960255782602	9.41779897637215	8.56483391134522	9.20523475280038	9.02871444567664	8.48718367729318	9.15720863545236	9.4844176690521	10.1861678697444	9.19944665910357	9.2425525271967	9.26300196617446	9.27163382384176	9.4040471790222	9.19683952570778	9.50097447648865	9.04285988126206	9.28252230593345	8.54547041621245	10.1112295653855	9.20743150005597	9.2094379532826	8.91985485454687	9.15216108756245	9.18043268845752	9.25574142158568	8.62797791339807	8.74626653238106	9.48235888924229	9.29061520200768	9.32831261356598	8.93378585942741
TTC19	8.57371269882769	9.35858706872362	10.1456303284828	9.51089341359986	9.08088112553929	8.85070345584809	9.24561916803419	8.8879861723926	9.40279390413762	9.66745501838712	8.96044996471197	9.1932809402392	8.98928349199833	9.30290547832178	9.31818426623034	9.15183772311975	9.47057608576663	9.16879231104889	8.53190045755238	9.53455792390126	8.84081969493539	9.107969402168	8.25382445097294	9.06810927751206	9.80871316296935	9.27341289706601	9.32410656558595	9.40850304376347	10.2687018424745	9.22083059122145	9.03616559098855	10.2599437011934	9.14252499534948	9.28319127505253	9.16394809401982	10.0669972610292	9.18405030665773	9.72923524795546	9.56473451640734	9.21674799238632	9.84841439915602	9.58187075990297	9.25667147764874	9.0212205205485	9.35842330529512	10.4099338721476	9.74102711086134	9.81375211387577	8.51048103425699
PTBP1	11.7413285606427	11.0131714286512	12.0307217293962	11.265685653641	11.6266364396349	11.5108075124269	10.843163379801	11.2889313982006	11.5372259297438	11.6116233318943	11.7643177820721	11.6248974670229	11.5282497800218	11.2823184563469	11.6349160045694	11.4345367481125	11.4922714710526	11.8864880629321	11.7019398337516	11.2419673884173	11.4091424745482	11.6350171217328	11.6364180377837	11.7413735562514	11.1187352526906	11.1945949457723	11.3256452084841	11.757928633641	10.0179205803931	11.2260795251839	11.1663191859238	11.5937224096127	11.1318337230094	11.1074033659834	11.3930664722385	11.5433963523235	11.4172822205821	11.4361021121943	11.193818931748	10.9098855368549	11.2412517169528	11.0272332907806	12.0007962431953	11.4873752510696	11.0293156500462	11.9255555546534	11.6781550039297	11.8578488522109	11.4986490745948
DPF1	4.95297737602541	4.75958869881928	2.56969693760053	1.63282999065106	5.09445270170867	4.14113995712267	1.44092703347905	3.84706691908489	5.00767219328272	1.35392958124883	4.11398262111072	3.0269528329088	4.91343090366672	5.12602204988548	5.18960121270146	3.80726407456336	4.90186223311924	2.60132883815982	3.44207810701928	4.93877492226869	4.34083691490394	2.95483941895212	5.93879712403069	4.38577513339331	0.45814305147305	1.14310525270435	1.46918022562615	3.59538460832772	2.83345275813993	1.08394665838577	3.00007492515959	0.592084065835348	1.71626978844785	3.27427477813059	2.43201185523756	4.86413477706113	3.80468910048948	2.69980951240094	2.3064339828586	3.74987354311472	2.38735499125319	4.68815101237911	4.30187960418149	3.64585514131975	4.05778033400068	3.11695821184348	3.39564065150121	0.691499846697747	3.7583062548793
SYT7	4.0245608595676	5.55267125199268	5.81233507859508	6.66714989275357	8.34476719039134	4.46996738263038	5.67696330210202	8.25202439336184	5.93353690857163	4.26742994867138	6.66188950646723	9.48353051246992	2.60666839748509	6.56628963888556	5.00453689393184	7.02767722901631	7.56564982683776	6.41081535412753	6.07113987197335	4.21366347098273	5.74134951456484	5.35747869723842	5.35967555313016	4.89436836846725	4.33158063269665	8.73724291886171	6.04844814679665	6.81473865294348	3.66718680727679	4.83299152778049	4.59457694199558	5.77753699949911	1.87805418057195	5.99976161246743	5.88948377373096	3.16744459813355	4.2436561447665	4.58243302242691	6.84037951566475	2.14117070262637	3.48793852461551	6.06960618025409	9.69655470944731	7.48236714561328	12.1148332427787	4.83608532642689	3.45945804869438	5.39341662557332	4.00691071382116
LARS2	8.34775050357183	7.9852584918005	7.1899906122664	7.68776713275786	7.38231459294357	7.74515634599557	7.49128832018018	7.12244763076259	7.71478883427405	7.65389605584277	7.80719588339897	7.80060755322416	7.65722114150042	7.64633971299904	7.30001021808781	7.78810585264114	8.80296622940174	7.94398150695329	8.41200834173612	8.78699292894227	7.80665918161371	8.03098053615462	7.55129597021332	8.20621088693774	8.619548041251	8.75847328755764	7.87070820411138	8.54202347257036	9.17240404829515	8.62043003643176	7.55575965249177	7.6027786528372	9.11193421676586	8.66670310888909	8.37411132125531	8.95011882334611	8.9384807924462	8.16359690204464	7.91397417420537	7.58426040682024	8.58267129941507	6.87552826168514	7.83595369763488	7.89171212419732	8.40434205881381	7.08512330141046	8.64497696509978	7.52639649777336	9.11979902633787
PIK3C2A	9.35285469231426	9.81057333267918	9.71793477024432	10.3364112214544	9.24986083325851	9.00424303022856	10.7599774535292	9.75329196304254	9.69085485334813	9.82677439322223	9.45683792796156	9.50076525074901	9.29560918963716	10.5443653781479	9.55019313661479	9.55746321537197	10.4027162751468	10.2167950516516	9.40896451454088	9.3183001288442	9.64105612804663	9.51553768550768	9.41213812998844	9.16425795547686	10.3080999342814	11.0344630574291	10.1924509115016	9.91594672562548	10.7832975412843	10.408120950304	9.49151416107694	11.6622195444937	10.0510135666397	9.49010034038665	10.047540446384	10.2220059363669	10.1114527259644	10.3232313588575	10.5702444280136	9.19424157664745	9.97921569611007	9.41975234176961	9.97206610655733	9.88538168852537	10.4765266025613	10.0531730093346	10.2541376587473	9.62273676797436	9.75774466159522
PLAUR	11.028189629544	12.4024414850436	11.0147371420459	12.5881145306016	11.7647681803045	11.1306732597182	11.1406039633949	12.1890647260369	9.01221735820447	12.4676708058166	12.7444074104374	8.80176780146571	10.2205392158246	9.58585873301301	11.3332976087672	10.9806528953863	10.4249624937715	11.7430742838829	11.288625155591	10.910196279089	11.6662288865854	10.9812801874263	12.0449766967644	12.2336375419673	10.000669947911	12.1137553120101	12.5101086542475	10.7540943004549	9.13706689742832	10.0947003163874	10.0675669369293	9.0735485223107	12.2914413077344	11.1545669912878	12.1263934110451	10.9179249081987	9.23379742879391	10.0275178101314	12.381696153264	11.5972874929802	11.2877253312177	11.0685639590306	12.7110938012297	12.7686307868091	11.1043678067288	11.4948414098275	10.4041107239874	11.5680048691166	10.2809254734159
ANLN	10.7728895276623	10.5466496047703	9.98130757928719	8.74963991407112	10.6123946749172	9.97423102710076	6.2589833847509	9.49602500599001	8.60257316784568	9.4544088770027	9.65728457562517	6.49990694501137	9.74980527009585	7.22584567225524	8.66059326446144	8.3646841324279	9.8175846114621	9.71690785432259	9.57970769434415	8.81390448526871	7.53625440778941	8.40075748649758	7.70907648484477	8.19861419560624	9.18802361370529	8.27090776637531	8.75926600795681	9.20590906055702	9.08477717816145	9.59399329657971	8.78017404491266	6.22845190782378	10.3190544272248	7.87895573547761	7.78634510916364	9.79669739045826	9.4894155010431	9.58978087076584	6.32285730660971	8.06710475141902	8.8592160869689	7.07204738316887	7.62900528037411	9.77742910025211	6.26734453376964	7.7029992423425	7.48886244050711	8.59919458303335	8.81148892545968
WIZ	7.18332213067816	6.05405308199416	7.40042780092326	7.37252789597895	7.76436988255296	7.80716809245702	7.76453050554388	6.81440842311713	8.02133826328389	6.92445701747956	7.95070407447625	6.84401619862547	8.53941962285516	7.52565117702455	7.94175797865391	7.28195488405889	6.34837191702276	6.77502798006271	7.38545092731288	6.86919897052019	7.93680364940638	6.90495731148951	7.67860973320301	6.82572481314836	7.06586644038338	7.49090222167521	7.15730673276371	7.42419971699833	6.32894250094726	6.64111987585387	8.00671883041952	6.94701730594425	4.63636593178106	7.46551543941874	7.56926058139386	7.39676550869694	8.07936131758409	7.66789988453611	7.45858634004649	6.36877663969924	7.69766928479095	8.79307128704051	7.26106787987681	6.6794001910989	7.95626056147853	8.21457240888419	6.79758723179844	7.56976325478612	7.44646843421502
RABGAP1	9.84506980905247	9.73030335688798	9.86659949154324	10.1262024230243	9.80913796624368	9.22740617558955	9.61884098102985	9.03316717925331	10.1249428591854	9.44335559017266	9.71202538851484	9.34247139991641	10.0012160609697	9.96667678500694	8.97601991064045	8.61920990937798	10.1809212169135	9.0826641401896	8.96985064624229	9.48120020559541	9.88401490991112	8.95496639168135	9.39556856201705	8.82795182892943	9.97980740321261	10.4114921595494	8.99563866003009	9.58758551462637	10.312995768129	9.79966712885502	9.33853655402198	10.6812922921653	8.82797115938266	9.14370410957429	9.57201840973075	9.00791415780809	9.95952784966262	9.31666876735113	9.593450929786	8.38227051126442	8.57658728011371	8.97712131889027	9.83526682436711	9.48616405893755	9.92124585034924	9.02008837545699	9.81916749078944	9.51756116065332	9.51905951026549
DCN	13.2990083462282	14.8176882110107	9.32674553943835	12.4100486890382	14.3700208708398	13.5179867328041	15.6123975669673	9.93835316779793	10.7266924680792	12.4303569750584	10.1249841942964	12.3608885363859	13.6895432880442	15.0027898067593	12.9444047836505	13.0436256680984	13.774084146678	11.2420474303577	11.8288962199906	13.0714594419175	16.2033688870947	12.7091091629771	13.3577448932921	12.1643507591817	12.1639060103099	13.8646246583202	13.4948170449675	9.27472289918272	14.9848176658352	12.8514007864072	13.261089925556	13.0894917765244	14.0811047904168	13.1239213124138	15.3752615268	10.7574065293034	13.0574386573077	12.2119230373652	14.4036305447951	9.127195358349	11.3805738173015	15.010186377111	7.27567355515068	13.09295001784	9.1503697094957	11.8145405427806	11.8501604087443	11.4371692302956	12.0436696528459
QPCTL	6.39088515414639	5.80569363086375	7.10725679797116	6.50833061539884	7.3030850801279	6.95289086876239	6.4853305950287	7.57443275068906	6.27550747966963	6.9792488329091	6.95598198472453	6.83611314355403	7.16996732046788	5.60390032665055	7.09887142196764	6.7513623602398	6.01308166587638	7.10105269067557	7.27375952695074	7.21922793347506	6.7190914293626	6.77710938573523	7.13766428404768	6.42604082454353	6.49314844865284	5.83781602006177	6.94790185710319	6.13756893723048	5.1208428561073	6.62856201864077	7.71984950208264	6.28723446799449	7.08048723558681	7.47495407434012	7.07459753058123	8.2972313070096	7.34900771058998	6.5535698404074	6.38802761186768	7.21006162412674	7.54126235861816	8.50690919866259	6.48756422482681	7.17796191969066	7.48362730755415	6.23816517883869	6.58190294030396	6.28769151754267	7.04656200971138
PPP5C	9.48566990226739	9.67895672574306	9.52824568283243	9.62840885502904	9.86936560291109	9.41450576575132	9.50776042523867	10.0983556886948	9.72795787440305	9.51354495477526	8.92309341976976	10.0757574826708	9.39855238891255	9.88649767722658	9.7015233944064	8.90044119405148	9.43653637686701	9.93924739650277	9.59046820360725	9.2618413877802	9.40214307672843	10.1408970339399	10.5395113218978	9.39257024409429	9.87759623646424	9.34280091873516	9.77582967288639	10.3544203751427	9.47880222561475	10.1966306480025	10.0575224109008	10.5550976161916	9.78768379162443	9.77146798695004	9.28091001206255	9.65458470535497	9.58636528182689	9.59986843483909	9.17285685698341	8.83226680973179	9.77497743906614	9.21148580738561	9.38884175672377	10.1560624401613	9.16923935016792	9.78666148733795	9.54342592453702	9.84282829443906	9.74528869500868
CEP68	7.53770151003458	8.21728007455241	8.18898571909847	7.76519708816775	8.07853382285317	7.36122675908354	9.10062054735737	6.3055621327201	8.73217277260471	7.95542504261404	7.68541546865728	7.54710917644609	7.38243146197061	9.60916178284524	7.42965630271469	6.8910043952748	8.81481394125665	6.86166073973827	7.79827819480614	8.37150446286658	8.12795403952769	7.58509736744364	7.16139007378613	7.18763747031474	7.34293326178482	8.25083373325448	7.41179887382564	8.62343642165461	8.82076082894493	9.23488257539885	7.61704865533823	7.73441040583301	6.61260017785032	7.8526177332118	8.0100887040621	7.51288239473158	8.45362977484988	7.70144353242506	9.03789184431621	7.31843835339078	7.92647177480377	8.35759127536182	8.21677522512875	7.43426037056697	7.85774820203276	7.31820903912898	7.48228348710786	7.77192704243842	7.44149550664142
MAP4K3	9.11746242508572	9.06092379189157	8.83912760858919	9.13188529281288	9.31120825714026	9.22143189004902	9.03953925845638	8.89825583478263	8.75908112221404	8.60980447658988	9.06480405078005	9.86714976762721	8.78855258822354	9.79367954148032	8.81942878020615	9.03676868745056	9.8068465478956	8.59449223667204	8.5938595677812	8.85700565490457	8.98437247609786	9.38915672673683	8.56197458778461	8.6623851638998	9.11847320881314	10.6447851757298	9.39343418573158	8.95295118708782	9.68292114435603	8.78437712754276	9.22361931295925	9.50502558136787	8.73743512899984	8.00621699016257	8.53308935586524	9.64990594895763	9.58986855698906	9.12285639038668	9.48519895101427	8.1801156809018	9.21997821527741	8.84547213325485	8.96475274165041	9.24602046744726	9.37120783345869	7.98049107951286	9.34120902818684	8.56089669264547	8.22272303368652
ZBTB32	3.18104988271792	3.97141117503642	7.2698277865593	4.67418947692954	3.88200955016033	2.93812451577754	1.59829391970198	4.49380591591705	5.5111101339206	7.4534785417007	6.57202789570331	1.64663629914636	3.09242357256598	0.301407512966248	4.3083511070458	4.5635422805488	5.46387667631527	5.17208767173429	1.99971234559027	3.92299416251237	4.88637032648166	4.9928667958548	3.58246805067669	5.36419514370325	2.95041647871556	4.24584084986186	6.97227538230719	5.63093713155742	1.72043603897263	4.01801748625396	2.50627998892585	0.301407512966248	2.01004805578941	5.25850857548498	5.22448267689507	3.24447871571181	4.5549498103038	2.35317596160014	4.89418817516892	7.54659742641429	3.91385515416527	3.22049763333883	1.93241829724409	3.39082365081437	1.77961163109356	6.6546595951121	2.61537615337312	7.85735916349282	3.65456851565077
TYROBP	9.51564097348809	11.7863698331755	10.4192553465895	11.9144527994784	9.13151084970733	10.9017254415743	11.8564862933072	10.4563158009783	10.9486292314563	12.0964699111515	10.282299487821	10.344917919834	11.0968719775042	9.38644472061976	11.2068261696775	11.7101343790854	10.314416935957	11.955382434087	11.2208413027603	10.7050143877713	11.3342780560083	11.6293262411334	12.2530626211324	12.7943215450453	10.0252174756616	11.032738715556	11.7756013421595	10.6021706618148	8.00299975876403	9.6402876986449	9.7921355741524	7.97086229835747	12.645124937133	12.8119861538424	12.6940206878825	10.9042414050451	9.66303918115362	10.2622748102492	12.6091780621733	11.3795622792465	9.79717918579766	12.0504532886826	12.8936805055155	10.4144369116075	9.6674947185177	11.1184903687726	9.70512907210519	11.3784093966785	10.0224436508365
TMEM159	9.44185357984327	9.15807036818225	9.69846998328691	9.48054394182721	9.70311849953185	11.8492415576646	9.40999809325853	10.2744977856084	10.049037700803	9.29386163605049	10.8473526741987	10.9275704228264	10.7155029141054	10.3703089303365	8.30562712911334	10.4526538035271	9.74110123352834	9.93785208046381	8.87955248475448	9.26269279787074	9.09676640596714	6.82829010748153	8.39264369436583	7.17176432006037	9.13153684735039	8.99613814559082	7.70812504761291	9.30401789669787	7.62531573910642	9.23302647087854	9.23198179577195	8.64168525656881	8.670955629406	8.18239133408341	9.17524813910248	8.37773122505125	8.69692445444989	8.70676440891916	9.31332743078019	8.33511684244439	8.7939394709539	9.79669433868247	9.70443678459804	9.525775170695	8.61644189003504	9.64689266359018	9.74431504881768	11.1105777771849	9.36842819308515
GABRA3	5.4496223559052	1.85338133845811	3.84661593974591	-0.0868290194517853	5.1788851127346	5.54254948801886	1.3310773688256	5.30305285531233	5.28724776918362	-0.0868290194517853	4.34547291663848	6.18972494802359	7.22048099017624	3.91909928966099	4.92580646985471	5.54311092392985	4.50295050875008	0.123066836796739	6.06264110794087	0.123066836796739	3.2504792481988	2.23728518705623	1.74717883069782	5.34766721727628	4.5062289067171	8.06701769018924	0.123066836796739	3.26631792075966	4.28302134955674	0.800531648445566	0.123066836796739	0.123066836796739	5.85053847582347	5.15349888350236	3.63942571563019	6.24554048031374	7.03459540401699	6.55700171873595	-0.0868290194517853	-0.0868290194517853	4.72307653628358	3.66993064295078	0.123066836796739	0.123066836796739	0.123066836796739	3.30756585297718	1.86098552092577	3.78576834721426	6.28116700865686
BRCA1	9.46131333508148	7.70070859509642	8.20268149354298	8.44053147861395	8.20856796516759	8.66743973079965	6.84820304004818	8.15845216287468	8.54187709981028	8.24597247441871	7.86368512081666	7.73293863458134	8.96291725330243	7.48871778225969	6.88466466866663	6.80071153211268	8.23680486858186	8.67508989859915	7.60761008949777	8.95504642941195	7.08108036774688	8.55749977060428	7.00352516321009	8.06114827501263	8.45540952581481	7.76638782735793	7.97126381179643	9.09362762617224	9.0177167897682	7.8042712042535	7.29748296782856	6.04841942967152	8.6984028056986	7.40854833461497	7.44906551987645	8.0724904793338	8.04842799456819	8.75024511674329	6.64380527885809	7.06093813824602	7.64863167229658	7.45767537539695	7.62052819484844	10.2370533749498	7.05794556691372	9.11530711074729	7.30734976856098	9.17321532219353	8.87478261038984
ERCC1	9.94744525619982	9.76798687491268	9.96689275548048	9.3070942202827	10.8227869759424	9.57194763762575	10.3901416009396	10.2989091435036	10.2819143986764	9.52191321821866	10.0089943400275	10.178309024381	10.6492707581537	10.0654160293804	10.2694140450116	9.96025172166934	9.55482123315959	9.88181721534239	10.7567391645494	10.2035478319094	10.4702339860242	10.1349332130269	10.3716585265783	9.84953351293718	9.36443692212562	9.99928079036866	9.73686313629268	10.3127475946971	8.54652504508527	10.2692387754035	10.4325029910941	9.57581725425356	9.81952707499615	9.90391589115938	9.9459427381469	11.2229200674224	10.4280380860724	11.0300679374945	9.65143963165152	9.83793578129232	10.2709349602487	11.1304821297997	10.2226147090665	10.0654224535616	10.4842916838778	9.46556070325776	9.99458647071111	9.62970168571922	10.8161819490961
CD22	4.78382677230715	5.24316640100071	10.9639688575881	8.1933791748516	5.81234653210823	5.85506284919376	4.36720575446749	5.89342200347319	9.29283887141675	8.75579457723304	6.85029210247526	5.38924227996644	4.54682801418842	4.64499041265595	5.29429157270358	5.12909731313214	10.1433696455807	7.26620107641184	7.01006373070387	4.13376230332591	6.92907097709773	7.61691806347901	4.91407439618432	7.96599985743002	5.11171573579315	6.00455127731452	7.93121307024455	9.2904697119037	6.40127397659084	8.68082866551923	6.22139798646648	8.16450627639619	6.64811521014046	9.2356849788057	6.3065479578543	4.73526892937798	5.84607064827293	4.3348189634829	8.42779798061492	10.2396492220014	8.71407789773128	6.10911505192066	3.42401063625282	7.27239745347405	3.52233353419319	4.62480647489561	5.60690645928198	9.81832642215648	5.307359252692
SEMA3B	5.01614135595809	5.69438108665933	4.84854890509152	7.30213946313217	6.57070029121325	7.71546965922109	6.93851148163379	5.59446592462429	5.91877018345614	7.45771654366811	6.19819955308501	5.28940498178263	4.92663947427929	6.65931470455466	6.99086943697528	5.51466130150521	4.1005107203673	4.35831303291869	9.48620256425953	8.37550661846733	6.76277180738224	10.4463890986268	6.62458516099651	8.34804405840054	7.35497834340488	4.95248301192335	8.91335027347462	7.62162634559628	5.75761932159644	7.71462500222152	10.3122283393925	4.68174951036637	1.47346734494264	6.67300905160375	8.07968104186746	8.49728088299279	8.43253664200637	9.61486585799287	6.57286974236035	8.27125901798435	11.4017805553549	8.82069108753901	5.77286863990027	8.87540549913666	8.2220654044907	4.91363342314304	5.53164903107542	4.07506679665927	10.3277678376334
MBTPS2	5.82067149819449	6.99772118432515	5.96174826288333	6.65010246549629	7.210277383435	7.66243664618033	7.28389856390662	7.34041268188743	7.02043458984717	6.09339946496108	6.44104309132879	7.33373867153035	6.04291987537418	6.87974721670369	6.96562182368269	6.58106280232626	7.57791791793275	6.45982567639867	6.42559337682927	7.001830074247	6.60423037871919	6.60845569867107	6.54837330893216	6.63306561478609	6.51281134222187	8.12531788601812	7.7318765529868	7.54614459721133	7.44476093632043	7.71334292086615	6.76333030766752	8.11580447263987	7.67834512987507	7.31172560719866	6.6363920722447	7.31555630857401	7.59298407377724	7.93388845194185	7.13912161467868	6.02723406344281	8.03852849798606	7.74841413559942	6.57323512495279	6.37096387731553	6.0027486559052	6.73325757326389	5.96088703216505	6.59231624188609	6.68647638447478
PRICKLE3	7.3279342356146	5.84655419137609	7.08474193539305	6.54390931097796	7.02795353471893	8.34459166863986	6.4798440722055	7.87970163107349	7.91432499705917	6.47116866167311	8.22095184441309	6.96868813887494	6.44983434994259	7.0340378891403	6.40888925383153	6.71675629876427	6.87672706391965	6.01263683201559	8.57593604892211	6.47216637658602	7.22298035987463	7.4691344303216	7.2946880049097	7.16410987971086	5.4479567847949	5.95526062621409	6.94337159785034	6.68963810956264	4.42395182717636	6.14543313449551	7.10687254752348	5.81953687900252	4.32483764318267	7.08897640991249	6.53937291471487	6.42255126666418	7.20660126145555	5.84261043920464	6.25935412926528	6.01150922245524	6.7043858113556	7.37096264221516	6.76268428873366	6.80732346780646	6.18081710277001	7.5724995716763	6.75010181500042	7.2824472071006	7.43116122810866
LTF	5.8726056906784	5.30943711956759	13.1714723075064	8.42454540703841	6.06300641635388	3.31087956976748	6.99555344385723	5.04915873511699	4.98158749471235	9.83809659839704	6.9683087004224	4.99638051976082	3.17836101702132	11.713219599402	6.30923892429803	13.7030665613591	7.38075485223736	7.81528564715015	2.7279976232852	3.85098797468578	10.8846285434027	4.91157473107925	4.35220893276271	4.80615147345945	4.27145501542625	5.80840140060428	6.06967528254743	3.76335042521785	3.6436608116302	4.21515917026071	5.16252043561783	3.98991814564292	3.23845666794314	6.79052104811089	4.96749957725675	1.80165065185613	4.72154594527735	4.30977672273961	12.0065396837513	7.83937024474028	4.87247329619838	4.20550425554311	5.19466899820297	12.5769021815673	13.4960601519626	4.71147459817654	7.31098723261987	8.09437287169452	3.86222973805803
EXTL3	8.41555554715776	8.7247109298944	6.99826799781307	8.80805645749552	9.09179512375743	8.66876569147323	8.31585919505336	8.9355275303648	8.43819074520905	7.65556156521492	9.58277434556685	7.06602598964341	8.21288354535383	8.42947497960894	8.04331810276094	7.80740647336431	9.12401501350753	7.60466978678854	7.16582448302091	7.94673941304969	8.49504823369903	7.65328985157369	7.93087182172658	7.95114515984267	8.31364653805242	9.69020850419287	8.13108276593711	8.20800404979249	8.61064145613861	7.95434074624668	7.35611958960912	9.77794523139275	8.4936911283123	8.23273546070576	8.28296704977181	7.99153980841912	8.95235648953366	8.97375906417624	8.15825320587622	7.49688713939602	8.9000645218251	8.5812882694954	8.06995316242224	7.81577521601154	8.83681835079475	7.44364370722677	8.50793277406152	7.75619880230045	9.3683109999488
NR1H4	-0.131361709575706	-0.131361709575706	0.0884758484992529	7.18679429465474	0.0884758484992529	0.0884758484992529	0.0884758484992529	0.0884758484992529	0.0884758484992529	2.53084599249978	0.0884758484992529	7.38355064440033	-0.131361709575706	3.50281617380737	2.67203628879847	8.28701221589516	-0.131361709575706	-0.131361709575706	4.41370391937792	4.46498018883144	-0.131361709575706	-0.131361709575706	2.742558662638	2.5901187175722	6.31158035984851	7.67207617291029	-0.131361709575706	-0.131361709575706	4.24195249173893	0.631365868651247	-0.131361709575706	8.30525302266885	0.0884758484992529	0.0884758484992529	0.0884758484992529	1.96535888257353	2.51157005080523	1.91471702900202	0.0884758484992529	0.0884758484992529	1.29938876054639	0.967596821220309	-0.131361709575706	1.9441627916304	0.922630379601155	8.29142322821088	8.18214939858812	1.32524022899172	0.866384571094833
ELOVL5	10.1602391379366	10.7595339337836	11.1051942671582	10.8786463164003	10.4074973929115	10.2629351583733	10.6249152632034	10.438637503673	10.2539758920074	11.5192779559867	10.272444450409	9.81300878998324	10.1958221991926	11.0899554764939	10.7047754503804	12.2350799762295	11.3641891595984	13.3432110922058	9.36465182966239	11.1706893177207	10.2546583806767	10.215049038333	10.0193396027521	10.385491740763	10.0391757054428	10.9151697358482	10.8532491617964	11.0816003685821	10.3217980009446	10.0896126098443	10.5004328179389	10.8698929443695	11.581189704647	10.1345961256376	10.4117568075445	11.2614015472374	11.9201543361235	11.5658561887281	11.3060008741787	11.6407238496052	10.6439724016324	10.4420859189549	10.6555519189417	10.0611452494842	10.9407107201523	9.86704653397832	10.426395750027	10.6148136802887	9.78222544475853
ALOX5	7.38735847723153	8.8110822174913	9.06841460689574	9.61940807528041	7.6874365925935	7.86267765975237	9.17784794898978	7.93834796182157	9.54909546036403	9.71741946252108	8.53088418836179	6.93347808963904	8.28763054788307	6.22534548721619	8.26471665301829	9.33951561523112	8.20591263943423	9.3823262508569	8.87127047206693	8.26652475146055	8.61239429781309	7.96783892183663	9.47002974005633	9.55923503847406	7.6219781510117	8.55297380171821	9.16147742837118	9.2049664724014	6.06470815038392	7.76046203710056	6.70815239395163	4.79175373657274	7.79902543960401	8.30237639319764	8.73303185419046	7.34475584222487	6.35653625461772	6.59981027285114	9.48026395165718	8.93809060315425	7.59934304041604	8.946922000517	8.60562058726731	7.97333147185441	6.66964320186606	8.73722279597342	6.95339367790616	9.92187537662723	6.50379779898539
KDM5D	11.4682872401259	11.6556612943688	7.26121369788018	-0.947040186189438	-0.947040186189438	5.28513830052157	7.32719519233432	4.01408888512251	6.77320434849802	7.56504522491094	7.29260662261762	1.63386630702272	1.63386630702272	2.44399849651245	1.63386630702272	1.63386630702272	1.63386630702272	1.63386630702272	1.63386630702272	1.63386630702272	1.63386630702272	1.63386630702272	1.63386630702272	1.63386630702272	1.63386630702272	1.63386630702272	1.63386630702272	1.63386630702272	1.63386630702272	1.63386630702272	1.63386630702272	1.63386630702272	6.87680482882467	-0.947040186189438	7.76944649874407	-0.947040186189438	6.6845902340165	4.82849643330688	-0.947040186189438	-0.947040186189438	-0.947040186189438	11.9394186123087	12.4151559088238	1.63386630702272	1.63386630702272	12.3612180090908	1.63386630702272	12.6278125603306	6.76195254902919
CALCOCO1	10.0214392069869	10.2571935640204	10.0191718719286	9.96905319094849	9.46556405820277	10.6864160537335	10.6987253585232	9.75769924170802	10.0567166222358	10.3261281709444	9.84761105075081	10.5666707110308	9.47549535267198	10.6259971618655	9.74796584344913	10.291276371336	10.1708682169462	9.88418022933018	9.66819547764523	9.9490315236974	10.8300630491778	9.94489785416981	10.18020857236	10.0848047711475	9.95935102999314	10.8439520831606	10.4664272414485	9.75981034997885	10.576087041062	10.3494276862348	10.7987220551513	10.0639476163409	9.85669017892474	10.5817779257457	10.7601405819703	9.82977070130201	10.2941247716584	10.0376558096265	10.6982425425426	9.72673807418476	9.90829043028799	10.3240930630678	11.0284961382796	10.1827311364291	10.9726731540073	9.32778517287186	10.2400470542432	9.91110583180168	9.32507351348148
UBR7	9.89164840637257	9.13568731066536	8.65152624756198	8.36961015883611	8.9840838374847	8.69920705880321	8.84490322303853	8.83125058064586	9.29214771379299	9.30421011595139	8.59057827926963	8.16739290974805	9.41081500415337	9.57186713900759	9.19344903450393	8.2814210280779	8.97527817279332	9.77248637925052	8.77001791607177	8.58641578712203	8.78468053715938	8.49922693639225	9.17659717659392	8.69075431234829	9.17280415352855	8.91714723257172	8.77309471073257	9.64763835660375	9.31460995741228	8.54124940258651	8.50611467251459	9.28314118488179	9.24569203832908	8.45503847284376	8.62333689317845	8.87384969991027	8.80482996729554	9.00646191357631	8.72016601654249	8.76306860438791	9.01659899654929	8.57295058448861	9.08285315353883	9.78927529152468	8.98676145649678	7.54806228880468	8.15934977386089	8.77042238488865	9.03010130455658
MAP4K5	9.03825730886913	9.37760052865349	8.81818762466771	9.02637725012356	9.69711220466623	9.34529206375167	9.46137245939948	8.94702586106899	9.77223877333646	8.7615503566123	9.06787485786432	9.26237236790142	9.73083584651253	9.91566130958156	9.17218793608395	8.29629925564153	10.2321498504249	8.68241098407117	9.05949722561342	8.85959871275876	9.75293167410475	8.46410596499035	8.34374968424984	8.8784661734466	10.0015837130278	10.322625137048	9.37213582560755	9.40609923122573	10.0870750519624	9.3663524732045	9.04475639778539	9.38084463223797	9.09560939693842	8.45443845157182	8.96675389337849	9.52802278942431	9.20407959687631	8.88716554620087	9.63486914386871	7.77839517718872	9.70585438618588	9.22582684236291	9.44670804677971	9.07570368170892	8.61811481363696	8.62427199615274	8.80253995572137	8.68865936147162	8.70662735209071
EHD3	7.38549770079343	7.21252240803898	7.25109967492545	7.54225906200014	7.92064775896179	6.22589467498078	7.9148702281694	5.89802315727867	7.65430469437427	6.80432066794467	5.77501160740175	7.62610291535489	6.90583010146474	7.72262217562275	6.68335006419994	7.42851133597957	7.24160872193864	5.90908388169543	7.13947224954363	7.06119275374699	7.95739955573021	6.36861086975017	7.54110579396448	7.26961754681254	6.77694813602536	7.5242447423611	7.07175239427537	6.23771350652315	6.51681519246277	7.1591963846809	7.69489283249636	8.18902833353547	7.35173108344829	8.03730421403579	7.53089651843782	4.90802905751217	6.10344669452594	5.38071213893117	7.47403671993117	6.35699386352774	7.04822196186799	9.39104334863864	5.97373501166717	6.42780430198496	2.60942523109137	5.72917730905221	7.71040206484881	7.60683461333216	6.01399309715519
PSMC4	10.9857613092896	10.6849754766173	10.8330110846207	10.4897460688853	11.4626867420999	10.42337463153	10.4047753968345	11.5837367073572	10.7215187935974	10.6653556331933	10.5347692689324	11.30088878377	10.8861716355229	10.132422901056	10.5621125296954	10.8356639363168	10.4144486333628	10.6493413873375	11.2389291858483	10.7947866707421	10.8909693812465	11.1160509490358	11.1798094808759	10.1289530973454	10.0481902700124	10.3984367273046	10.2999549481156	10.7405417633539	9.65741659073315	10.1929841849685	11.182913111906	10.2378786563405	10.8809643647802	10.9946440129367	10.5377396823315	10.8163965688763	10.6764246354605	10.3305826380938	10.1013550569319	10.4815291349388	10.3052368861032	10.7550037735346	10.6640464895342	10.729563174938	10.7223783582424	11.8222439108937	11.2073413177491	10.6620104553258	11.0871463211865
MAN2B2	6.89235372369908	7.75243878471402	8.1225673397754	8.41137777945353	7.78005646925515	8.18491996756423	8.2796649900542	7.97371183755431	7.53305461647769	8.70242668344046	8.21928152764679	8.76040826253676	7.46055852745315	8.20301060714772	7.6798011307871	8.2252088953656	7.97115849437588	8.36119404738527	7.8165530454121	8.15393422067509	8.92712343041449	7.66676291640203	7.45757495369116	8.3953600173937	6.9356111634157	8.42853143373222	8.56531631656337	7.76749422572308	7.97194479124234	7.30532643574841	8.48579371812584	7.56552424413469	7.44776683413248	8.55785744984022	9.04339461575516	8.31411599427956	8.7890286608488	8.00119429935695	8.40702991748425	7.67988453831749	8.19958498853126	8.79474651443403	9.09124039325219	9.08498687932068	8.75554189049671	7.93835000570473	7.98853670668649	8.6863400752511	7.72353239454631
SLC7A14	0.131925386158808	0.131925386158808	-0.0546133358075258	-0.0546133358075258	-0.0546133358075258	-0.0546133358075258	-0.0546133358075258	-0.0546133358075258	-0.0546133358075258	-0.0546133358075258	-0.0546133358075258	0.131925386158808	0.131925386158808	1.28734594396053	0.131925386158808	0.131925386158808	2.76904747868372	0.131925386158808	0.131925386158808	0.131925386158808	0.131925386158808	0.131925386158808	2.16194009990341	0.131925386158808	0.131925386158808	8.53802653813411	4.66648203890302	0.131925386158808	0.131925386158808	1.22728285137353	0.131925386158808	1.26061650333237	-0.0546133358075258	-0.0546133358075258	-0.0546133358075258	-0.0546133358075258	-0.0546133358075258	-0.0546133358075258	-0.0546133358075258	-0.0546133358075258	-0.0546133358075258	7.92772389030562	0.131925386158808	0.131925386158808	0.131925386158808	0.131925386158808	0.131925386158808	0.131925386158808	-0.0546133358075258
CLDN11	3.53615513140254	7.55224811276188	4.83025417683573	6.75634858264216	5.65007349436233	5.09537659290123	7.92490336933237	4.44433231852912	5.0900836594789	6.46352857881324	4.62281911515802	6.22141140761147	3.78825252223452	8.96626205690038	9.04825462189681	6.94372890039181	7.95423469272634	5.12047093961835	7.53433281294786	7.4903884275225	7.00364776699338	6.72397551271072	8.70516208338006	7.0828862190636	6.23821714312733	8.10171659318206	8.69915549699883	6.235317262708	4.41041970187604	8.0005663691143	6.82152131107345	6.07379011289997	3.46990796216362	7.44615959581354	6.3263474969804	8.10495559988092	5.085007887563	6.51005191679449	8.35455667687712	4.46196381292266	5.08622648035131	10.0599188293928	4.91570955682204	7.7570956616081	4.01355470019769	5.24258675703786	6.48829828505801	6.159291744047	6.71255218250455
SLC25A39	9.88491830283019	9.38750779406023	9.98137543172049	10.0701203408432	10.4285010677472	11.4268170270325	11.267859629467	11.6344144547115	11.1319791221869	10.7410161976044	10.5630368065713	10.4646011517973	10.2954791247712	9.9032909565192	10.9699023095155	10.9962118364933	9.53338930633354	11.8537471667341	10.9881336598655	10.6758458705007	10.2770343382688	10.2890158908312	11.2036094224641	10.5550372423226	9.25025190744579	9.66309370553851	9.7553191384005	10.0853815007974	7.69302330216355	9.26894539790469	10.9316943130114	9.14370734574377	8.03040623760333	9.70267092064906	10.3757473380707	10.0654539485125	9.77561738825178	9.64817450368076	10.1869935974662	9.95526960728418	10.7154027172028	11.4500533684306	10.1162616135055	10.5991815903407	10.7005454445165	10.4473696490672	10.1158987918095	10.0563991897202	10.9773653622383
MVP	9.74574914674013	10.5816490258316	10.3650125146659	11.3084400550383	10.7866942800329	10.364869628638	11.6487580546261	11.463460811425	10.717628982921	11.299165472246	11.4218812852864	11.3579247564111	9.81203625388928	10.9945435418761	9.20086293348318	10.9167500801878	10.4489135649867	10.3799145578983	11.6819648474245	11.3708667293082	11.2335600632483	10.9483623927718	10.6409465809211	11.0931691103622	10.5420364606126	10.5814807031268	11.1081189547851	10.4332680198663	10.0535713968592	10.6791995076739	10.7212725839764	9.50584867117449	11.2109106170662	11.4086285620677	11.650939746354	11.2909902822654	9.91760461685752	9.49406182812316	10.96284717756	10.9378333929723	10.1492290305017	11.79732120765	10.6950648344087	11.5375448202574	10.5431411833362	10.755524593845	9.97556998713296	11.1813758508597	11.5290731989327
NUB1	9.74608272088359	10.4796516871465	10.7115975376305	10.30794026526	9.37886382388218	9.09665829172382	10.1109918931824	9.94900031596293	10.2835816231369	10.5021288575495	9.90821650120294	10.5040648384665	10.7584267937543	10.3786200103405	9.55661697720286	9.77364090208104	10.582857553923	11.0819732997768	11.3088125448861	10.5438512352035	10.16808768175	11.3799414900485	10.4282866884147	10.9459593213302	11.0992674672691	10.5963765866896	10.8387426739298	10.848760690485	11.5026151152392	10.8363685209327	11.0035835978366	9.90953992168222	10.7616035240716	10.5165358871587	10.6287841573253	10.2877082627484	10.8972279895693	11.0380846080822	10.2575493609737	11.0499035645903	11.4613998410822	9.74404576621661	10.040099188067	9.78932188237457	9.52153361423649	10.5708794771685	10.2310215241214	10.8384900808346	9.96726329597483
PGM3	9.18400402048331	9.59243222134379	9.31469483760706	9.15765166459796	9.8447404178342	10.7945682090937	9.50176338209481	9.63897185270161	8.63999244422842	8.93800587606007	8.99847080433359	10.2034119684787	9.33054943551695	8.7878393470462	8.69792386360014	10.0475292429517	9.88745179004671	8.967676991345	7.74335499526631	9.98446311481626	10.0218939608895	9.5844811712558	9.71404623954879	9.29339913331541	9.76978470418083	9.9812820443646	9.70980562654031	8.94413713835544	10.3501311836827	9.49731566767736	9.34464736795	9.7017651423108	11.1137558695422	9.1824190844957	9.64408776173964	9.49074651012408	8.95694817618331	8.78584331923495	9.20085637579366	8.9303147334653	8.5823463830006	9.48636764170105	9.61440801545039	10.0962555338472	9.10914268959492	8.57792420954085	9.39325319078347	8.62326195387787	9.2746662421907
RWDD2A	5.01246569341244	5.34031848240187	4.90008530748364	5.51086478348471	5.53470118184823	6.92283982332142	6.06235985689848	5.01717790049104	4.76102495848625	5.46206254673547	4.46175568622981	6.93115029618123	5.9669492083798	5.78833046984284	5.25427590441339	5.9515120355678	5.72087387148464	4.6570528214638	4.5538999136907	6.60738537559267	6.2175358615575	5.79847980031843	5.93910378523791	5.31796362411275	6.30040377699218	6.38470207027581	6.17783095678231	5.15459078205658	7.52300053741778	6.13239772226651	6.04299456013961	5.5248624463468	5.80260502619421	5.15538369803815	5.62124047079619	5.88989242505651	5.03912161111367	5.65364931900075	5.69110720133895	5.32892169043505	5.99239670476693	5.90071683245257	5.72199442288972	5.6163867922822	5.58635854166223	5.38850169587285	5.85573281085763	5.22333471925112	5.63082943457863
CLK1	11.5173630057015	12.4136678815945	13.4595635265258	12.2666411447858	11.6677314953524	11.3393460744761	12.1269297774481	10.7063350513156	11.1419863407766	12.841779690447	11.9111112377481	10.6580529440249	10.5746836619291	12.3195579580526	11.6528308099266	11.883971408528	13.153547181116	12.343180180402	11.6510039117022	12.0889078258814	11.9609246313552	11.300929705951	10.9882915803453	11.8038025508694	12.0449623749728	12.6424625726279	12.5069521791927	12.874384098058	12.5302685583918	12.2872241018477	12.116825361325	12.9089049208182	11.8240813462708	11.915089389734	12.0542297837287	11.7772131426353	12.2562470384286	11.2985440185796	13.0474865765574	12.801276955903	12.0362976482391	11.0039456063861	12.1586839206279	12.1850061147932	12.457885349211	12.2439344431629	12.0502615385014	12.6704971873766	11.1758747962333
POLR3B	7.64482360349938	7.61124175968185	7.06162644837169	6.77314716061452	7.66937093655098	7.68032606343663	7.04882601932205	7.66931466655556	7.77431107645294	7.05496415124328	7.07797966776487	6.904897541866	7.56619301927052	7.20495533936708	6.6917575919577	6.39276450224699	7.48122531007304	7.86854366792129	6.87296874362139	6.42578481541599	7.23590362725151	7.31302497357141	7.11600815465957	6.81783944643374	7.64464409114502	7.54269530057285	7.25696510935267	7.07628371040006	7.89569897802553	7.64800714888762	6.53825328598108	7.38000275172552	7.20805177715601	6.56782440265041	6.12714873688815	6.66445533263137	7.30584366299222	6.83673892654697	6.63497548056548	5.98622491790895	7.84428718373632	5.92399607308675	7.12152472471732	5.98986955205265	7.12974339002326	7.92689233656282	7.69234811953713	7.42820286350507	6.05695520142819
ANGEL1	7.14302611293981	7.44091201486891	6.68385861161815	7.23482823155748	7.70851847535576	7.07994359050167	8.08731709859785	8.43272059404234	7.81116729796847	7.88799177093364	7.42541146179721	7.45303470927802	8.09633526681017	7.99130112835885	7.27647154225715	7.52036852998905	7.68643644514886	7.39962311097486	7.84808686356751	7.10059172297657	7.86033077114061	7.66014744347038	8.17485680654157	7.97187509699648	7.79068349922711	8.40420352860106	7.95349228723815	8.07748392026621	7.4954193841741	7.74275049770897	7.5407989790396	7.42392300984384	7.7118812559385	8.67574216661954	8.26119082067162	7.5556788285988	8.10190716751909	7.95849446293335	8.33378604281562	7.14617949442189	8.42396860764856	7.82936429560048	7.6012241422704	7.49090670701326	10.1817845118975	6.61282298176581	7.95143441957652	7.17149769647857	7.41479960460264
RNF14	9.35382089558607	9.73860001938018	9.56311636256633	9.37419977305531	9.57522837142077	9.46699412861761	10.2743774085988	10.0956445116363	9.76339544954384	9.74086522725689	9.03592161347513	10.6708630418023	9.79998943737487	10.2082246060736	9.9737957052376	10.0457392111343	10.0747886400409	10.5967550857254	9.98194182140647	10.4150498565801	9.80186315562433	10.2230414495405	9.33500614581281	9.61102776447554	11.2019275467592	10.1732764507762	9.69252844632427	9.71353718825936	10.5864521850228	10.6430121681476	10.382283513028	10.8297340016687	11.070762830211	10.1142010466778	9.73225707696658	10.6529013462261	10.5438676070001	11.0352925445428	9.89233824536769	9.65857119746989	10.4083909916643	11.0815423838724	10.4078381130722	9.57364685460987	10.3731172207928	10.0689399074855	10.228563797295	9.80869601361351	10.7074989403724
DNASE1L1	8.26367505880818	8.9360486305992	8.27221645247074	8.57743194244715	8.47869724882247	9.44940724600648	10.027365599368	9.00919990671412	8.41124690335372	9.21964813221863	9.38269012909399	9.0646717539458	8.04183971779582	8.45450499554226	8.21595972002979	8.65291041147817	8.12670943688706	8.86138756344681	8.99528302719617	8.38205179333315	8.97658590251562	8.62829173999452	8.97417116036972	8.63769715501393	9.42274269532316	7.71887818785654	8.21049133044822	8.23191072736092	7.17549903137446	7.95089000444755	9.86932798421842	8.21212643725677	9.31604494836687	8.96069834901204	9.44253869435803	8.94584885718159	8.87173796813126	8.03613804549854	8.74168551733965	8.69006886488912	9.35904551312863	10.0048335519671	9.15576468956621	9.04260459041367	9.40489103589848	7.87791285139412	7.98697158439593	8.06814433537017	9.08136716280985
DDX11	8.970063954325	8.23671056263416	10.185962685626	8.86244936197461	8.89603879349222	8.51060186646358	8.17929385042725	9.17510838958058	9.05090701506986	9.3781445181973	8.60356188419882	10.0687989878343	9.74049625629222	6.59853227518941	9.27605920055914	7.85476370344986	7.73182886702101	8.90934792201712	8.8062748425539	7.86502493600354	8.35557838558036	9.01250061449412	7.56382267913791	9.48343900790501	8.26602467758277	8.56269605182827	9.36321459239593	9.29294562476269	7.61990066321346	8.52289649414882	8.55203415714228	8.47380875808973	8.12405533803353	9.02156927214613	8.86616272163244	8.65798180538473	9.02454485424772	8.37997814341131	8.18916869391223	8.73726536214039	8.56582024045322	8.88671494397358	9.33584051196044	10.0755391434199	8.01108510468812	10.9654069018436	9.50521704721915	7.72067614318384	8.54076613542406
HEBP1	7.43199761449415	8.470458005179	6.81461581330759	8.39279481681325	8.50769389727756	8.88916171194099	9.19531950850202	8.42899405026884	8.50020681022653	7.71207799646306	8.20594379384162	8.56570988598814	9.71074872351138	9.37932725215578	9.55746861503521	8.97889976289019	8.70535067475334	8.86797312257409	8.98456164899724	7.98111282565574	8.60149857559762	7.50323620426383	7.6655661387409	8.12839049176999	8.54346645834668	9.33082226627759	8.14116524788488	7.91114486466439	8.97502739372853	8.12702638051582	9.15439923182649	8.05382396341486	8.54142556325224	8.61542735875034	8.59623233746357	7.96044885299981	7.89448022488137	8.54497071317739	9.67698421360721	7.70932950689893	8.76556549494367	9.04338142712225	8.36080319544988	7.47568780236764	7.08703491388555	7.89999807640622	8.60581645184895	7.9766117557682	7.66694687802518
GPRC5A	8.09627481069429	9.19761831217789	5.71167144834581	9.53661399462298	10.8785409233029	9.24246093079033	7.55860159234901	12.0402402577021	8.66768004664397	10.7945874859991	11.0756911063922	11.6769390090835	7.97533703530849	10.0186108689782	10.4149736414986	10.8039572001704	9.12516508490024	8.43698759356744	10.6807555901616	6.37362652174011	5.95538708845443	9.46169495260789	6.93973332260987	7.17709530380446	10.0901506811823	8.46714931964411	6.59590337344411	7.34055177133859	5.02374398410998	6.18131115247351	10.6361165774525	9.4777519653477	5.30180191924864	4.75646522173819	8.16234543619803	7.32853157954569	5.88034648801429	6.10611567874838	9.2255554953643	6.95967640824359	9.64345432160503	6.75904641668613	5.69602039162765	11.2303729991704	3.25655294410492	4.27580869946873	12.5067247237741	7.82464143894927	9.77343306014788
MAMLD1	2.82302473382478	5.22578796975012	5.68165607053266	5.22247096583931	5.4298815339513	5.43509725940217	5.66333303366533	3.0958433253874	4.67923109363378	6.40420780967994	5.34192777308428	4.85149387602089	6.43787897110972	5.38571073682367	6.32664846515187	5.10085227414644	6.38860778627151	5.55083921736579	5.3283057541885	4.29956929947682	4.67749240936022	4.07110250320007	4.22082415925751	5.02534606691354	4.55640097006987	6.95370279088447	5.47341404331003	5.43432045470262	6.46993261556847	6.55425657442341	5.03119442914693	6.8271736433047	5.8049497827091	5.4305515565077	6.36167106041125	6.50640181526594	7.78192723996854	7.01181795160524	5.74926015929466	6.16753976883659	7.45882440898777	7.52655143471095	3.72174399831263	4.70554424950153	5.54850610786306	4.38600888570046	5.08058768794631	4.52893870379932	6.19321895513084
CD6	5.58424052175079	5.6885622881427	9.3721664011594	7.98665653477168	4.78493993126297	7.32845805157506	5.9135959936343	4.35678096875203	8.53254538043825	9.59093630596904	7.02579913163563	5.94365478279965	6.48881390003662	6.29098323984017	6.77972785418098	8.34178635177937	9.52650244964593	8.8911360420344	6.41183984921784	7.43049883988338	6.68774142891552	6.8384497206901	6.81215743698098	8.28908542938368	5.47627552710612	6.78018280754618	8.4584623025775	9.42000137202971	5.20028652645605	7.64730158449038	5.10092961377738	5.29272779235164	3.69763459093333	7.81735554824445	8.87484932038396	5.13826400160902	7.62507105524375	6.19734566549415	8.52525221733998	9.91574135008002	7.17750922229045	6.4624926138504	3.75801059798458	6.71942118290049	3.5387820223436	8.0710990943613	5.63740000746539	9.05729786851884	5.96525867370031
TACC3	8.88598005308774	8.6026813155804	9.55853503578422	8.93586773218756	8.34749907103517	8.7347108316823	7.19060606671973	8.59094874226357	8.76538562265686	9.53396057798595	8.84092951982811	7.25206551585261	8.94182098513271	7.1321664061582	8.92664628087963	7.87090142416066	9.29947820745627	8.82176956736367	8.90012852179989	8.7434353435012	8.58486108322706	9.06723727501578	9.41565129812475	9.62223776836958	8.774672387718	7.62359903121784	8.79798475830923	9.33534508957407	8.42930424540902	9.00191558556895	9.12925093052572	6.03309416624027	8.91145284331479	9.08829855434324	8.41148640341345	8.65246721508032	9.05329018964204	8.47984316272771	8.06194124231504	8.821814068853	8.25064871027382	7.26287900372781	8.16120418260654	9.10853478332364	7.0430956034588	9.01636530827587	8.23698037086356	9.23613313003915	8.77477709753245
UFL1	8.35716505445803	8.75330970328776	8.63984439402138	8.78311702637444	8.84237292639796	10.0457446972904	8.95197017976926	9.4346644326358	8.64778710122754	8.82487434991027	8.39106460614639	9.73889130784145	8.64200942467227	9.19275646227197	8.45895032488787	8.90426621615915	9.36416212724037	8.78438743301031	7.69511989123768	9.83048745049227	8.81826540197317	8.52401177509632	8.22102669287001	8.99052012742842	9.15428284807836	9.16157549739248	9.19689863075798	9.04255698511813	9.77920495777727	8.49030648781054	8.22518008959233	9.15215875523763	9.68561673720504	8.42912635371373	8.37029781941069	8.92543840109192	8.36643234807275	8.1551139877531	9.05123040713216	8.70580310347501	8.32257061667764	8.44719579847642	9.16744970118277	8.95999121198907	8.91575508276248	8.50121073606395	9.07777703053453	9.36988832722134	8.5530001025888
POLA2	9.78933067733632	8.1162689537873	8.6704645853635	8.41209411357613	8.61053872396227	8.0624912286149	7.0238110826146	7.34127556236438	9.03261675257671	8.29115001416225	7.66552254997345	7.37120831392759	7.9277533365735	6.99129666840226	7.94909428350877	7.4738566413238	7.05944685185301	8.89375382156317	7.9998322763417	8.84739231674135	7.5340227006069	8.73498345305941	8.09581541817585	8.71727173422624	8.57129932969671	8.37355474915765	8.01323859554424	8.33187109283606	8.23372944932694	8.48286269444159	7.03918328480216	7.07264907871924	8.22361462643857	7.53182177713844	7.30066715160907	8.06369532103556	8.02673152239172	7.77394643041072	7.32921424816493	7.35236866449829	7.69600878403688	6.42738550858661	7.85315305756478	9.00057446617762	7.05143083837094	9.14539551005401	7.52289104680538	8.59663513752096	7.62868534253598
ZC3H3	6.51720520178671	5.66903115079981	7.22995967633152	6.94422713054657	7.49373376873233	7.07668291965485	6.1260227243918	7.13491170261501	7.24714966368109	6.83074640578011	7.64686572448322	7.27120204592416	6.93358712220154	6.09319911065185	8.01380007491832	6.43827568950935	6.16982236762957	6.47513542263605	7.03324135432876	6.509946611677	6.74271404122339	6.3461654239579	7.64396225638498	6.40682898347763	5.38702146447001	6.78288538709026	6.94528273256475	7.10447566836884	3.84178122847486	6.07442789946093	7.02765861329467	6.98493475219357	2.67249968794191	7.80934765406473	7.15221397809277	6.56946360682886	7.27775403157933	6.90938712279022	6.28925384365767	6.63837350245614	6.96922104847713	7.53247886938938	6.650565243781	6.87886853534165	6.53197464074344	7.17204196604184	5.7509208005003	6.78073214236331	7.7076454934472
CAPN1	10.7081208040319	9.74093003729672	10.8727286194878	11.3725386782763	11.9183651505786	11.5141418940225	10.2768378255621	11.9973918653204	11.3918584185543	10.676135218142	11.9303159077173	10.0443474144823	10.3952011553655	10.2442745822339	9.90924167720068	10.7381137246887	9.77681658110829	9.54641008603829	11.4132338047929	10.5462103524731	10.5233652391865	10.5008295019018	11.2451037144387	10.2438874323099	9.83303901391568	10.1492661431314	9.845846620031	10.4208785637383	8.41691417469844	9.83851035280124	11.2716632741846	9.55916449213289	8.66288417427747	10.1376005908469	10.3799364583902	10.4087326572141	9.61948703796235	9.51347001261226	9.97985655000099	9.74841481797201	10.0831977179196	10.1460894164333	9.58553869634708	11.2275506818961	10.3649747043189	11.7208054460837	10.701838870933	11.5457973415792	10.257492249908
ACPP	9.50057826123312	5.08009264081379	8.44155288137328	7.61163243663355	6.41793339507163	6.87295549271647	5.87291933824798	9.05135352401405	8.25009245330957	6.65703152193327	7.12988555380265	9.5953285522617	2.56013695220372	8.01102476932827	3.84529314277937	7.24954731382924	6.54042051175727	6.99830426467256	10.0644101110251	10.2228391358422	5.48969777024251	5.2300703919663	7.99968191533452	7.17814314616293	7.84219461743178	5.63370488576694	6.81336143955856	10.4799657179728	7.53684895812632	7.82064857584939	7.85053687030098	2.32904831786336	7.46636399607916	7.3615046955775	6.55407850505097	5.24756892373389	5.07212506043131	7.08196996275667	5.9913332158385	4.68493851124776	4.34993990777247	4.26802125987922	5.4690740132503	7.28000208045181	3.28373371471533	5.3020716368964	5.54857326321914	7.12687724579724	3.62498765073694
MDH1	11.9271432717608	11.5478086680616	11.8107680819808	11.8225554118969	11.9805022770616	12.2735936240792	11.4154245400156	11.1541544805194	12.0675658977425	12.1149058280162	11.6978389340134	11.8927843587573	12.4959682146257	11.4464861597701	12.1029596464725	12.0469041566578	12.1411701263049	11.8926612616081	11.9364753435945	12.2381124686444	11.2475820625013	11.5851125954358	11.6142671088883	11.4284259832639	11.5461026069458	11.5697927455479	11.4163485194152	12.3050243361117	12.6826667980791	11.8497897832723	11.5351502814456	12.6756954571164	13.1994928548764	11.9895942149084	11.5527479200195	12.2559869876026	11.9054947082416	11.9807799618654	11.3866656746612	12.1687559472789	11.2726186536267	12.0223767624668	11.6987484431412	11.7561121275235	11.6489314126207	12.1132219056317	11.9956556358308	11.7432739426976	11.7438762364929
SLC30A9	8.82231567066161	9.82687607838487	9.5990339678154	9.8747737304146	9.63311062572545	10.0650227618996	9.77471823607133	9.54192513487656	10.6869989809456	9.95262243336259	9.20117552613822	10.3628287499784	10.3189074140482	9.93072060698071	9.5277165377024	9.49130479374423	9.87595341573986	10.5120539788341	9.29487844696234	10.598737487679	9.90898492926502	9.82678999393014	10.3677203879618	10.3640437649882	10.5770459803564	10.0875226186205	10.0944976470357	9.9946956000007	10.4256273900946	9.91697235043741	10.7892286340178	10.6514821142203	11.220443788022	9.67230879378059	9.78748592880212	10.474396075322	10.6178212007651	10.0763973725913	9.75177737630447	9.13884304856279	10.2383701268451	9.9028734754524	10.1586555944705	9.80435052858787	10.1618303469376	9.8944342300289	10.3092054799218	9.75837305273022	10.6270182503053
MTMR11	7.31542697125558	7.15828829708961	6.46688537977711	7.61057703898719	7.1478436070803	6.87656552395777	7.39429342218076	7.33136920625413	5.93618272132278	5.93989722457592	6.97944491371034	9.27267210996109	6.38315888873237	7.5378974323284	8.59939473619588	5.99403921250683	5.8644485163582	6.16418472908735	7.15584014352613	7.07992354605439	7.84240972594068	7.03999607114235	7.54345600108649	6.5126993135226	8.07809913884512	8.2260862929793	6.86900626372352	5.08885081683827	7.58750898829876	5.46000387488093	7.35694459002351	7.11028338191438	5.91380658728947	7.5473073396521	8.0889285937483	6.65192523829271	8.28306887988609	7.35827441387149	7.23742806690237	5.55570045992006	7.22626563553261	8.40888805698925	6.46492675074622	8.20499072116388	7.95727119936833	6.05814803696177	8.11157104833628	6.33789168707059	7.70004142345228
COX15	9.04537047097276	9.4294647859711	8.83732375134989	9.17196002939095	8.83513975154193	9.60721272797081	9.29564903989006	9.432965366683	9.77495564584606	9.22673397185809	8.97616666412627	8.91803872699492	8.91823821280938	9.09610040891394	8.37610668833855	8.85150787784	8.76071829298351	9.8440770390491	9.61890774561187	8.94488953411786	8.8733478495952	9.18421652062324	9.29515647541472	9.25495165504716	9.00217940299286	9.1033143084659	9.15031678022353	9.14079115990737	9.79122919120332	9.52455862410554	9.69095306774228	9.54262952915424	9.50909285888887	8.97061812964681	8.96591035945655	9.79065026392742	9.33623292566853	8.69510840247866	9.03375268531024	9.12882056317191	8.84330968837515	8.85709577492449	9.42812590581091	9.54210487836329	10.0893110664243	9.6819863194978	9.58576027565459	8.9352507945242	9.61166577275887
CCDC88C	8.19524128519184	8.48931364082462	9.81884963043298	9.19980208579645	8.43539258981526	7.93299614361391	8.0964755192625	8.45671815099818	8.99803905836673	9.77442815748949	9.92131392224399	8.57455129981471	8.65025301633814	8.03360171012011	7.88160182756657	9.01432087709403	10.0955939626121	10.5367095321089	8.62663410473105	7.92813644192424	8.29185994869583	8.59004156826019	8.57219901584567	9.18832961642887	8.30696308440795	8.88805335929109	9.81753776041136	9.73760068113818	8.3460666230523	8.81153103347658	9.00575321521093	7.73615571206353	5.63882190927472	9.0806362296045	8.90259936308171	6.84867240926849	7.74755062268546	6.72239637348893	9.28381138191317	9.51491716109275	7.02797253855502	7.44822050189473	7.58304786660303	9.01159177933688	4.86831634315824	9.40392317314348	9.58459330073686	9.73639446779019	6.01652511048669
YAF2	8.20757414079373	8.69621809809896	8.79651067605928	8.66686849856945	7.68295372667519	8.15588591687366	8.84885957331915	7.85431572725479	8.88222390824638	9.01423919611519	8.61500979503011	8.50100847224002	8.71691899246831	8.84285461899622	8.6013997172275	8.25541850340821	9.24928871736336	8.51370744627151	8.1905301659499	8.08462612386308	8.5246330616024	8.3267029141055	8.34800100390092	8.86591293482239	8.80026114957207	9.57798650302903	9.10053726292465	9.04058058570985	10.4005793269522	8.79989628595938	7.80191332404119	8.93555004869709	8.35534005701181	9.12463115016572	9.13445357653751	8.36107080781946	8.74530227355654	8.34817597355446	8.84162021596801	8.74150321346761	8.40906353623317	8.12104707334869	9.10071091910194	7.67819605067626	9.04114682105684	8.94990652484966	9.08313489231878	8.716255283801	8.56399371314203
ZMYND11	9.45599831857474	9.84847923337688	9.75425978670671	9.68947513468182	10.3199684985312	9.76985133607172	10.3609973958317	9.84256467408348	9.37133541128201	9.90115826738955	9.03674223016486	11.2737501071268	10.5218541653498	10.450989050678	10.1910849435521	9.15267357053252	10.7726988646276	9.9321959470144	10.208559197752	9.46281925008357	9.94016383609971	9.6983168423738	9.37213941789864	10.4269118040497	10.8330276254596	10.9032218710293	9.5772195951286	10.3546808098471	10.5079971751752	10.4178270859947	9.71500280645556	10.192337315194	9.912456576636	9.33754126831455	10.2003296775518	10.312199510655	10.2652046681844	9.53807417592247	10.3881241456132	9.55562168119503	9.65755055150281	9.88571673210546	10.0622617348512	9.65092921222242	10.1225125337719	9.69053175846361	10.3287888702579	9.28552793715434	9.44831352286397
WAS	5.765567984658	6.38983272306343	8.08905513847321	8.56851144512677	4.84845069402078	6.19735276306595	7.81493183914848	6.3846136551653	7.99458602737122	8.63150466676386	6.6107019573395	5.06897780310837	6.29374729011413	5.4964694488451	7.0274239166071	7.77262448391963	8.04635579802126	8.42199392888374	6.73526040003978	6.69328015029042	7.15644341681461	7.20528061600678	7.83211839428284	8.29617204130017	4.92002327965685	7.09101631936863	8.64655578267748	9.09543950269267	2.33540092683537	6.29600853137847	6.51053398641916	4.59890194488071	7.33637236217816	8.60183656737721	8.83546213440431	6.62935041091485	6.41526464815351	5.94597495744347	8.03440622521701	8.57619341614868	6.78949653067513	7.95461443797656	8.22269382389103	7.20919791120414	5.49249981606173	7.38975870647008	6.16244241779063	8.98769094689624	5.4756061426819
DPEP1	3.55517146437786	2.57346976206795	3.44026503724584	5.50391114926884	3.80972740593751	4.97097589598327	6.40754737908466	0.677657720256385	1.79703865023934	5.81649721738032	2.78571019275815	3.55174701870946	3.33715660766629	4.58427753098467	5.28675429932966	7.1695874094214	3.93821231127675	6.46487550903128	1.04040191955875	4.00631416019137	7.18696491579077	3.1437322123426	5.83533015465727	5.30582429111741	2.74026796377565	6.49404301995079	7.05214115567213	3.69230430065156	0.103257127829329	2.82138096240876	4.22067053887645	2.16391119256464	-0.0460035721142336	3.41159283289876	3.11685337188466	1.99903062736166	3.15543351233558	2.96491191229287	5.08811939807531	4.57151162019694	2.35602055583249	3.48555368947073	2.61200551242132	5.75777902676769	2.93498559137604	5.38391251282284	4.57209803622066	5.79719666880846	2.58068708351285
BID	7.92913631473494	9.10209090577257	9.92986664412793	9.7556578499923	9.15423616682196	9.84008469290215	8.77904469165509	9.62844129405324	8.65295795078866	10.0491803096678	9.62531056634223	8.48514830221718	8.78420917511356	8.59249184779785	8.55199623173422	9.66402051439215	9.41999045242696	9.18549133300857	9.00393986622379	9.1947325105753	8.6648817156371	8.1556044551955	9.20306758524689	9.11527132483398	8.59148952656084	8.69694737447473	8.70907475287165	8.94287069168954	8.42544066468833	9.05294486212468	8.20566313015364	7.73013374683241	8.9232057216487	8.65949183554201	9.45721150054691	8.68959267839168	8.67750764395173	7.75005205548458	8.77301994285929	9.14322815556757	8.58033076569895	8.13751417501157	8.84807225122695	9.30880453927364	7.30975734838472	9.92820532278324	7.72275869616468	9.32851343904931	7.95970838796231
NPC1L1	-0.209059369556975	-0.209059369556975	1.12614111035298	5.04576457591603	0.873681441037021	1.16370923736241	0.842383162147115	0.767174698709398	0.0878627778239889	1.22635395818252	0.914024537280801	4.30508880051589	-0.209059369556975	1.85255670297777	3.10569266466323	5.36583870150688	1.35469264474914	-0.209059369556975	2.48719351789503	2.93669101303625	0.979182879339954	1.89829884730184	4.79596151351677	2.72873507715643	1.5363579695861	2.45059652889341	1.76267567338196	1.95367716461497	-0.209059369556975	2.72390241052407	0.714756879068442	3.5944376475194	0.0878627778239889	0.0878627778239889	0.0878627778239889	0.0878627778239889	1.21350302286322	0.935418288584669	0.966223969897236	0.0878627778239889	1.21419575485914	-0.209059369556975	1.49779519459777	-0.209059369556975	1.78780004643025	5.33034485158689	4.17111254233166	0.838395162568393	0.811436074190476
XYLT2	7.87790404624627	7.30880982264649	8.32830358063551	8.40997070327433	8.53271469555289	7.69550188605461	7.96466239077578	7.79513385762232	7.94322346415393	7.54536572288282	8.33074303023854	8.22104949986461	7.41508208039332	7.69769702269502	6.77654895765746	7.58420185837237	7.18475562149268	7.44684405980798	7.87860800518607	7.97234916807249	8.24255459455908	7.63911576597338	8.2746154144691	7.24024863064609	6.89887467601265	8.17294424518128	7.40232819037065	6.9706865221963	6.22372859024055	6.72110702935051	7.48692972038824	7.24775906681954	6.80154799912441	8.29867926765658	8.36378247900836	7.17744633349762	8.17497377065433	7.59738147121593	7.78221443003457	7.67546015625407	7.80461261121916	8.62793047670177	8.92501688149886	8.8336126857888	9.21543319838801	8.74556234474571	7.6667858128376	8.28719230032719	8.14912649162932
RGPD5	6.68159967551443	7.60406947873701	9.70880656894019	9.33459957382027	8.20504620057674	7.15952637973703	8.87755894812387	6.67514428939181	7.91305735249243	8.4539511706766	8.25391984379382	8.24123255068933	7.3716534253931	8.04421365828651	7.06825781107856	7.24748211831175	9.43953871697172	8.98452412888503	7.09319377147084	7.73854767370905	8.42635790513935	7.42130223402768	7.20854745425602	8.04378284679102	9.22544609216165	10.4229335251652	9.3095797542436	9.16752294729828	9.54184018563752	8.23764308336443	8.1112615615318	9.24844332623573	6.28338434538875	9.26042202323034	8.92502205868887	8.00756426285825	8.97600330351163	8.15273669548895	8.98570100960434	8.18675267021925	8.58398724022148	7.62402826205848	8.24245498462337	7.89177998207686	7.70201801517958	8.4673181110114	8.88248208911007	8.17463512023033	7.97340763912356
STMN4	1.1492065537514	-0.0649607450171581	1.1516259448908	1.91962596740881	0.0424642679460312	0.907589245698585	0.0424642679460312	0.768152867748147	1.61545433974171	1.2586803318193	0.0424642679460312	0.889612871703041	-0.0649607450171581	2.91932133683447	3.6048647175687	-0.0649607450171581	-0.0649607450171581	-0.0649607450171581	-0.0649607450171581	-0.0649607450171581	-0.0649607450171581	-0.0649607450171581	0.800698958894102	1.404263331431	-0.0649607450171581	2.67032581034247	1.62262409711229	0.623439271186808	-0.0649607450171581	2.21505534276183	-0.0649607450171581	1.26476638364173	0.0424642679460312	1.0042304051945	1.27826083703311	0.0424642679460312	0.0424642679460312	0.0424642679460312	0.0424642679460312	0.0424642679460312	0.776931853568413	4.22975256707326	-0.0649607450171581	-0.0649607450171581	1.00168621261614	4.79618767253472	1.59837095050876	0.831543274407175	0.815435970856825
NUDCD3	10.0019206166614	10.4007863679268	9.72853016872257	9.90983703352367	10.6028601108407	10.9110817673026	10.4481828835585	10.0119589581699	9.50439134342593	9.62707150175758	9.87657583913115	10.6856396562705	10.4890495886638	10.263394976601	9.49875909837275	10.553954832454	10.5993985930384	10.5128280036609	10.7364216049494	9.32278202396004	10.0283684968218	10.8269440505886	10.0609798539759	9.66352301880218	9.84811361421894	10.1050907581834	9.22377732556698	9.72846941244706	9.48394852174464	10.4406653581445	10.1974101184145	10.0873864807559	9.51082078266412	10.2026550329331	10.1388238800946	10.1959042390699	11.2963716596468	10.1189942050507	9.81307075162902	9.30657155579683	10.5157155052517	10.6899289274849	10.2875634417056	10.1831854218166	10.2582567028183	9.83591191235078	10.8468060896529	9.9310904456138	10.2302242018733
ISL1	2.0264551239421	3.47551312054052	4.11792698250566	4.8533980876907	2.1616535338729	1.20047551587092	-0.280382947313218	1.41090548511717	-0.280382947313218	5.30882665046883	0.546160731732717	0.619766966133223	0.619766966133223	3.86624069536892	1.8632362086177	0.619766966133223	0.619766966133223	4.87423300544793	0.619766966133223	0.619766966133223	3.04506069325569	2.23055359999681	1.62268744951252	0.619766966133223	1.38340554994565	1.79544673141032	7.59238162364124	0.619766966133223	3.1335009771278	5.68071055948719	4.01834138980403	2.62712071657492	-0.280382947313218	2.86751854174611	0.876972181335661	-0.280382947313218	-0.280382947313218	1.69362542379536	2.60250172800634	-0.280382947313218	0.846470713017768	4.52994873149754	1.64762688497763	0.619766966133223	1.85554365472252	6.82655059182439	0.619766966133223	3.21488570491897	1.88602009460939
CHDH	5.24395728879151	2.25390865975204	6.29395434586874	6.35935998151753	5.31177392552896	3.77463724564022	4.13101624460209	4.88073515335887	5.58540527489461	6.23159920762641	2.00447073783192	8.33692483804465	6.48907728092765	6.8816720002628	5.41564058566146	5.92145935871647	4.29578310700252	5.09913374442592	5.11977982481264	4.73993166131809	4.70529745219895	3.98416478222003	2.22112624989719	3.3743851696958	5.5663369118739	7.9096348679985	3.79080979613016	4.22750467747282	6.18855403836921	6.01702258702887	4.04964774399629	4.69288050962794	1.15191665814773	4.939949865767	3.13087947806572	3.13404896936973	2.39388921617324	2.38840336003023	5.54885089309437	4.05865397224183	3.43234726256233	5.04705072174006	4.85693263347112	7.86900260174244	4.33756391222845	5.74134991867965	5.45067872660902	3.16392180549004	4.81577692381067
IL20RA	7.75909049304242	5.01946841536352	7.64984526182664	7.15375435035133	5.4020340736036	5.77579095364528	5.78837038013503	8.70180126089441	8.10147488645447	6.84633103180767	8.39573731967629	10.146426956296	3.03111943934099	6.71392262825604	5.69364906113573	7.87378262238654	6.63597205555738	7.81105912458377	7.63416821629554	6.10357990610015	5.84441952263938	1.81621740680235	3.06581437158815	4.37200502661482	4.03142910903448	5.89196349599051	1.11971688066644	5.71609681475965	6.74949874535639	4.84360265837714	6.53107487131395	-1.39096412058603	3.30612828258055	2.73293434016221	3.28739190127177	1.47582206910563	3.24105038697509	2.94178200357377	6.95430056059902	0.838535742969905	0.838535742969905	4.05900264063846	5.17509407074631	8.22059965817205	3.90831824401388	4.78168354234043	2.04076943361147	9.09728321912336	2.09273841782908
CLCA1	0.000721311486843623	0.000721311486843623	0.00047075631005275	0.918434396709345	0.00047075631005275	0.00047075631005275	0.00047075631005275	0.703702332951806	0.00047075631005275	0.00047075631005275	0.00047075631005275	0.000721311486843623	0.000721311486843623	0.000721311486843623	0.000721311486843623	1.12894084069175	0.000721311486843623	3.73984178792692	0.000721311486843623	0.000721311486843623	0.000721311486843623	0.000721311486843623	0.000721311486843623	0.000721311486843623	0.000721311486843623	0.000721311486843623	0.000721311486843623	1.25338766972033	0.000721311486843623	0.000721311486843623	0.000721311486843623	0.000721311486843623	0.00047075631005275	0.00047075631005275	0.00047075631005275	0.00047075631005275	0.00047075631005275	0.00047075631005275	0.00047075631005275	0.00047075631005275	0.712209645925146	0.000721311486843623	0.000721311486843623	0.000721311486843623	0.000721311486843623	0.000721311486843623	0.000721311486843623	0.000721311486843623	0.00047075631005275
CLCA4	7.88085224239693	4.770373917007	6.36600445661777	9.8537468750348	6.5352190202248	5.91171960582856	-0.00443255037772117	4.65744540993037	5.18145739972803	1.23906062858779	8.47910070967217	0.0214183989382075	0.838791440141889	4.44695199520824	1.67226880778259	1.03616670631102	8.53947321612115	0.0214183989382075	0.0214183989382075	3.54409512347044	0.0214183989382075	1.75450517207623	4.68361660037972	3.48671260960094	2.19754918147357	1.59571945311713	0.0214183989382075	0.0214183989382075	0.0214183989382075	0.0214183989382075	2.66622323755151	0.0214183989382075	-0.00443255037772117	-0.00443255037772117	-0.00443255037772117	-0.00443255037772117	-0.00443255037772117	-0.00443255037772117	4.07895828459281	-0.00443255037772117	-0.00443255037772117	0.0214183989382075	1.42513184696139	7.39117860261052	0.0214183989382075	8.07305853189277	0.0214183989382075	8.40996701893599	-0.00443255037772117
GLT8D1	9.46245539054941	10.173656914615	8.97382493976114	9.59687655193897	10.1662470355539	9.54892277171108	10.5314267809566	9.13003344942805	9.14100083876331	9.46353293213668	8.94643999020778	9.6151587293187	9.51706216562364	10.2041446694611	9.56693517976334	9.6583990151026	10.0404597548348	9.40255895114898	10.0943436131867	10.1579100798717	10.8429466824795	9.7008595187938	9.46324557843153	9.54592219834623	10.5587220689268	10.3543477404319	10.1014407057719	9.69046846896724	11.2782132071675	10.3151510583044	10.0600839766223	9.13739740928592	10.7520978018828	10.5908754403761	10.6270742153665	10.4246768985526	10.7700858350983	10.4781507728521	10.1560625267703	9.72058580598544	10.6365582031805	10.6078872204289	10.6565004693707	10.1028538989089	10.3936706991766	9.29099417470088	9.72373357028274	9.13778174713923	10.2320365979656
ATP2C1	11.0361238843932	10.8343812801709	11.2756496554362	11.115339677605	11.0330047580708	10.8915310672318	10.1634955413525	10.7494542355251	10.9804896564503	10.5564350532696	10.632218106202	10.8625108819547	9.97477348995558	10.4730455572285	10.1502886086715	10.8334762501638	11.1143776208142	10.0323966082162	10.067387160586	10.6212800393565	10.4968798123317	10.19874792102	10.5149732242999	10.6244646349825	10.9730391491797	11.3662248957292	10.8438005249877	10.8118508551473	11.7958019662576	11.3516250315707	11.1095172300138	9.93366396995389	11.3228311779394	9.54894339063346	10.3253113081987	10.2006604307038	10.8420599047495	10.8088867062423	10.3325685443735	9.72741808983222	11.2697785336146	10.1064600803371	9.72107645564778	10.4870597724698	9.58796820336803	10.5873934208617	10.6841102869912	11.002902954199	9.85976048339896
IGF1	6.97212547002262	10.9439553810978	4.11176252801185	7.39539346734717	5.99467141823346	4.66850856562339	12.2440959619464	4.83005685861683	7.00536964515908	6.60630600074619	5.74181534275681	4.6897326826278	5.74973978303485	6.56519122698375	4.67482128545318	5.69651333153702	7.85785520503928	4.46307868265921	7.21164947578149	7.56194576029337	9.58602256835898	5.55636257959763	5.2248591715901	7.41710871676056	11.0147713609004	11.2403784029205	8.26213394173024	6.2478521702225	8.38495018585128	9.5023805952153	9.65995048959324	5.27569474256308	5.89521727268325	8.43846071142445	10.6554516069735	5.53827577331535	7.69782991712463	7.44554745846552	8.80007349730743	6.58590252577183	7.42757317400155	8.85080816612012	9.6847437559025	6.94187948283899	7.71342322458591	5.22893471877315	5.11797774541773	5.9871006319281	8.02516235425181
SLC38A5	6.81530224023823	9.55680426375247	6.21099518393394	5.52683478039854	9.65513517854343	9.47387363543245	7.80468967655739	7.18463804991772	6.48827741637911	7.63261357557589	11.3787591875035	2.01365400107269	7.16562530816942	7.46126144991735	7.2545738038725	7.13970263853628	7.44247834604745	7.28381718616299	5.63570920708696	5.81031338699733	9.61112887429129	7.78336412734328	6.84173125423448	7.47640966705272	7.14526685747545	7.30808389231459	8.60934632817618	6.78380984206283	6.21888002715835	6.32223508005689	5.77048906625973	4.6925755014592	7.46517497425502	6.64136595374523	8.71935124015857	5.77321012368286	6.36336074216392	6.29585189738176	6.82246776716703	7.94432511275356	6.31443346472942	10.1802696938521	7.08240186423341	8.95900285450234	4.3180852850742	6.40816322625796	3.93277019735602	7.15615817312827	6.81331385665055
RALBP1	10.3092800517178	9.76931812485221	10.3190272000089	9.63440607390289	10.2991799991795	10.3824637280771	10.205444740607	9.90004732973758	10.0473320650857	9.53145637925548	10.1942544706321	9.32162196474059	9.75794298336387	10.2519085772753	9.96780289476742	9.34255062759054	9.69558666679558	9.9920615679934	9.67147237094182	9.16466554843835	9.41272925728118	10.1282789409555	9.73205415627501	9.96339359566751	10.3841734519743	9.82200529241209	10.0901152929449	10.1982808899448	10.7648707838678	10.8869145536583	11.3033575185207	9.82735905722103	10.1786599666618	9.46020405741597	9.72587865735606	10.1768752142738	10.272555533447	9.28480900333123	9.78162579575745	8.97418006216985	9.57483278866134	10.186729296907	9.43437011363681	9.4693396552804	9.33908137818893	10.0964038247083	11.2436750574866	9.4380489592185	10.065120077175
RUFY3	9.2209169328559	9.24483026536397	9.31874713015872	9.2504987835252	8.69478307436734	9.37640507368511	9.61522756925902	9.04227308811068	9.43641982360867	9.97816386979813	9.3676903536886	9.05743223048964	9.84677965607928	9.67414045314684	9.13245923267519	8.91807607651018	9.65332000493122	9.14792869138019	7.97217109766075	9.03405247820113	10.0589981297877	8.63804081560655	9.49736822790672	9.3352372813571	9.53683241050234	10.668776308857	9.6148466404578	10.1221326344466	10.1413577097631	8.90775627419807	8.5840538132967	10.2481969083689	9.12893451844825	10.0734473919758	9.79913473142824	9.04289538330917	10.6465864735936	8.50525523738325	9.84331275380083	9.17306610784288	8.94504720341701	9.59617741043036	10.5806238298704	9.28611914728912	10.5245640556576	8.75007142674617	9.52694544657351	9.46751771945695	8.68228090051562
CNTN1	10.1616851746443	7.53728047388188	7.88696026432068	3.93748158892619	10.1728387288269	9.35356795276525	9.5363613252164	3.65664447967286	7.9531520536611	4.120470440189	7.63091475429024	4.64459440887842	8.97447459204408	8.19588124704715	5.95789330495994	5.12706889125468	7.11145091336934	9.71796148000076	6.221546523627	5.3031389683938	10.1498607022921	6.23090518607366	4.31781347596015	2.87872610045731	5.28028810401822	8.17392826201013	5.9016092705225	3.56599452968619	9.89531283051764	6.93317673269584	6.38625464102832	4.04524802110691	6.5155188702641	5.64431623478988	6.77773960277803	3.850170926662	7.18642901503761	6.82418507770586	7.81609543428656	2.13488848900554	10.1654099968409	9.60665669556745	9.73897394120025	7.16156092937973	10.3691438408001	5.00090966080529	5.53661141341507	5.12956644872534	6.20205599579908
SLC11A1	6.24404435970586	8.43774186248135	5.47707795494681	9.73708484742077	7.74640408091459	8.91354437362613	9.05128440969959	8.48785059182126	7.21188228484724	9.21032419266878	8.74501686051219	5.57402820225256	6.76490081116683	5.53594775540909	7.87567395817183	7.97166166814936	6.81148412386463	8.72348862483979	8.23471862728389	7.36899759196931	7.46349138099336	8.36904673571349	9.78514369213618	8.98289133773386	6.14995645410379	9.2214611366507	8.93632771003406	5.82333576785267	2.19109499946018	5.1907244162784	6.78317730243398	3.86639273234762	7.29465989196257	7.63306881332031	8.10017063663625	7.88049742257609	5.13354071889153	6.0261321169169	8.54852456019876	7.03995595377191	7.32094411252602	8.2963977198407	8.535513747305	6.20130361756999	5.946435592381	8.69258977092415	5.74750092238245	7.36280758186928	6.72451366869697
WWTR1	9.7891403943534	10.5639842259805	9.32528259686929	9.95585291594413	9.58377102335217	9.71787474432815	10.9810611865214	9.02613912606104	9.74143370896626	9.06209365696962	9.10926176037052	8.33407425587084	10.3734198644241	11.6004860284736	10.0857387062119	8.5174432269956	10.0354717065227	9.08268823642351	9.28663929936868	9.73233411085126	10.756737994602	9.47533735212831	10.1066128719362	9.47018800686867	9.6925913082005	11.5003639822916	9.53478999173563	8.88442817222515	10.5779474939736	9.87058175296148	10.0943089124838	9.66828921481861	10.3342195211405	10.8184436653594	10.3843422436434	9.99676316938305	10.1587289323826	10.5997779301635	10.4450065278903	7.949624932953	9.97451358059464	10.4134533862688	10.9078942937017	9.37022762875008	8.54855473968898	6.70180758875374	9.70992931661744	7.93330571257145	9.00671277086575
AGPS	9.89063064861801	9.62554114397472	8.29027560417716	9.29169956684205	8.67732040421429	9.38341049514116	9.71706697471737	9.04105178829678	9.39423034844271	9.06960526213277	8.84246504602457	8.3753149075975	8.83492210975083	9.3259505473072	8.44408978799793	8.25587860087686	10.0072695041848	8.95967737410926	9.46550102576427	9.22754953993291	9.04963352676035	8.88714641110418	8.49851368707639	9.38301446169681	9.32427667902925	9.6758794754426	9.24819693331574	9.52452656756682	10.4884862929175	9.2212674997575	9.28860688237728	9.20105699908238	10.6073370107932	9.41633638328215	9.66753349449083	9.67606566955106	9.79770821599096	9.25257398208648	9.26642117841668	8.75676170191455	9.32809402603766	9.48240955913674	9.22253365969246	9.37805636676467	8.63317090299905	8.68892349044577	9.26005978114195	8.80700426720322	9.32379777298
ZNF806	-0.0627538991400881	-0.0627538991400881	0.131236044483046	0.131236044483046	0.131236044483046	0.131236044483046	0.131236044483046	0.131236044483046	0.131236044483046	0.131236044483046	0.131236044483046	-0.0627538991400881	1.10697581978545	-0.0627538991400881	-0.0627538991400881	-0.0627538991400881	-0.0627538991400881	-0.0627538991400881	0.916508357082964	-0.0627538991400881	0.989041234098753	0.473892919796914	0.491932149334737	0.509484153318179	1.24794877747785	-0.0627538991400881	-0.0627538991400881	0.688583998918438	1.50503716686412	-0.0627538991400881	-0.0627538991400881	0.789291174938101	0.131236044483046	0.131236044483046	0.131236044483046	0.131236044483046	0.131236044483046	0.131236044483046	0.131236044483046	0.131236044483046	0.131236044483046	-0.0627538991400881	-0.0627538991400881	-0.0627538991400881	-0.0627538991400881	0.478273303077895	-0.0627538991400881	-0.0627538991400881	0.131236044483046
CXorf56	9.19481069981773	8.41580126576824	9.4084799031054	8.64612580711708	9.52316744096809	9.56847958333611	8.92268567342733	9.59569261081752	9.22483726314287	9.05412958645133	8.88990465281303	9.67048129700986	8.77956021174327	9.22684522943278	8.87737806719304	9.71238970235793	9.37889965909751	9.29836601413741	9.49853657508093	9.12405455102166	8.57711756552462	9.27655037685582	9.58884045333619	9.33691965516155	8.9352801676232	9.43788410785984	8.76545040585364	9.41233114152203	8.99928402185223	8.93107473310183	9.40420195886959	9.1164172124092	9.40971093874787	9.15243543310469	9.04502001955316	9.16896473731786	9.0523698740479	9.43712617909481	8.85701258475028	9.21594827086218	9.471203316326	8.6318615124719	9.22435854448914	8.60431097198653	8.88207897863714	8.84000893016445	9.12656805968421	8.97597607411193	9.06498833209401
ATP1A2	2.63861061820473	6.90130545024697	1.69674240495215	5.79517500458192	3.46381864744156	1.37320876378571	9.29317053433476	3.91712461508427	4.45180799028629	6.09790162615218	3.26061176489423	3.98808841112625	-0.0923109812721612	5.97531710858849	5.28551783300344	5.70701553068115	3.16766624875815	4.47490007837839	2.32273813296194	5.04586846344166	3.50504764771564	5.87372973372842	2.00580518757196	3.67992624156924	2.71742527068562	7.63797956059806	3.68094267939468	3.18786502661182	3.64492249070725	2.95697567850522	4.59327382146026	4.69282172478424	1.05140560289136	1.77783771536398	3.91176163120802	0.0899364622164751	5.05975439978064	5.70452415560554	5.04502094124074	3.64257861102966	3.23144774240059	4.89116617010191	2.72221219005081	2.30386427145723	2.8769155650356	3.65276810762802	4.81777289114827	3.37957584680479	4.03032712805037
TTC27	8.07777383500892	8.30661402836052	8.10707167582265	8.12351194223405	8.59411378392905	8.96070156375375	8.10517162164377	6.86551746398165	8.15319447516333	8.0799246573629	7.77516537778925	8.30435638867405	8.85254407336167	8.29340061151061	7.68001550938221	8.35924378610289	9.09849083016387	8.07214525191942	8.01040856416641	8.60970322690649	7.82836497883097	8.46060143317374	8.31207315446678	8.20631612333526	8.01159855751682	8.14781403053279	8.4147994464777	8.2750582712762	9.24217517073266	8.20978214640217	7.71556909386306	8.49088466248989	8.80134399110294	8.02958409128416	8.21141548375318	8.45228481868774	8.47085313120861	8.10968561780259	8.18935789245115	8.0290868369494	8.14673568354823	7.8700167754159	7.63290037695046	8.10622405810717	7.23471642833803	8.40887517567379	8.25058976726417	8.06003230344956	8.08816087701036
ZNF582	3.24953027079505	5.99020292705093	5.59298081839194	5.62722733459309	4.70166443171981	3.93745538223207	6.64065807696303	3.36177778544565	5.34364846920405	5.96227571246992	3.53108096516161	5.68094126442677	4.30192820088292	6.27221981692816	5.86755826910476	4.81505634945373	7.51495107208022	6.26208398513286	4.74286110032578	5.73498728991683	6.13800207292164	4.49029685272255	4.74763617464324	5.34312916799986	6.05264249936507	6.77440741371399	4.66052882789499	6.87517702447147	7.5329645727973	7.29271308732444	5.81680247331527	6.79295687835732	6.11978060010756	6.09368668303133	6.54488665930221	3.9996969888899	5.99643409214219	4.89163709771922	6.7941509873749	6.07207507047253	6.07007888797472	5.63907461103294	7.09203601267118	3.83159397323731	7.47623306366959	3.78575992012778	5.80642172833253	5.1190161876736	5.88595078733115
VSIG2	1.88280153504668	2.10896819043997	1.74765772786632	6.60101764911665	4.46334327466244	3.47859921840614	4.89068620794562	6.14943612075644	2.47919328833159	8.19018734058558	6.27099272041617	3.19831345522229	2.4363605838857	5.03772635247738	6.84541787964493	3.97894849714738	-0.0941686296810884	4.38484050360802	5.72106493407577	2.83079900740286	4.33341185464664	1.66957001351835	2.1380523166744	1.75216810090421	7.31956638951254	5.48985644798696	2.54703164969975	3.73099105916737	1.07828922974575	7.69321751738267	3.49571027717057	3.3788379257235	0.0942366021618746	4.57284599652913	3.38165671837659	2.45049570893714	4.60109350019596	1.74526993405971	6.64466281811869	4.11551100046237	2.66846948065794	3.12785319177316	7.68966042931765	8.61689854125032	2.78670760521983	3.82460066009481	3.29692816599198	3.18855383030503	0.98235549574166
PHLDB1	7.94596788507114	9.88933133790002	8.29663173522555	8.97446445341142	9.94581089740439	8.44180091260103	10.5417037960129	7.49411946588352	7.62968595026037	8.92920334002496	9.11213372417379	9.37776017034686	9.23481019830888	10.2926833481364	9.25288049968207	9.00274280699935	9.9260652998808	8.46526271133036	8.40320783435941	9.93234981042646	11.039598126676	10.1899532386867	10.1406450996482	9.12535926889405	9.13620719705653	11.0645640935643	10.3237063200155	7.73953608095691	7.85283361011659	9.71933243941816	9.90519002854936	11.4354107251454	8.36652513721135	10.7570659775876	10.9965687466998	9.47740642755233	10.5013784470961	10.790189730736	10.4233479727351	8.66219581906973	10.4935690781712	10.3015899518916	11.8829154939563	9.32177899612544	9.13149760146773	8.24193625655075	9.37452831807567	8.73767727842012	10.0243707039129
MARCO	6.47348618699482	8.08977829109692	9.87707168698624	8.1136293068138	4.77316445243004	7.21752839364349	7.51852867737451	6.13138255891698	5.84874024580967	11.1117451215788	5.58643960558026	7.39923437317356	6.74149674650569	6.15041009870381	10.7285514090294	10.2703618271359	7.03898938399192	9.88703280424159	6.36179800842213	7.57364006152761	6.67282978637217	9.09556097112337	7.99492967840028	10.470596762386	7.45496908983106	6.77054121148741	9.49920669554139	3.06874268468958	1.18928537164153	4.61488982638035	5.4582922034256	4.79183992530053	9.28955888987566	8.33168790659016	9.17517716747986	6.59432797861688	4.73597481515998	5.89715237795348	8.6020421737357	7.69735347490118	5.86046301978778	2.12277272346085	8.52410124060546	7.14211202955009	9.96099897333933	9.45061146866707	7.80930946244657	5.89838805424958	6.610095242702
CYP24A1	3.59908179400825	8.55146348009768	10.8390065758199	9.37158245679614	7.76990603123718	0.378718910762289	2.37771768619202	9.17593145203088	2.88596592123489	3.60930371339468	8.29828743214824	-0.55249575883602	0.789379056924209	2.83826855072422	1.5240304955215	4.72649685653663	10.3187503953373	2.69179116681935	9.52952517926669	1.78543238942836	3.6634656519764	2.6366182216346	2.39300297770429	6.24474226113747	5.09267017373726	5.57552416260399	2.02447522809026	4.24482632905291	3.46785185364096	4.11369185676599	1.08998911295307	10.06945549942	1.26400616096781	2.63760221229463	0.378718910762289	2.07369110829593	0.378718910762289	1.85607316814671	4.73211677841734	1.88394620529352	3.76602096056503	6.86887052651247	1.24337287272704	4.78752115710134	1.07512095123225	11.7742889322066	-0.55249575883602	8.0380014037971	0.378718910762289
PRDM11	7.60604710284625	6.32547158129501	7.67471746269485	6.97571404975903	7.05147566327009	7.44066119796998	6.59381338373955	6.9936105727725	7.90956151932022	6.98917496069934	6.14230891406785	6.25952250682409	5.2151904409653	6.30778110901977	6.4538971227988	5.68830115015196	6.77657826639101	6.09106600481213	7.04290470148266	5.87234259523464	6.91702177928406	6.27092689704898	6.68793539436959	6.63664156925316	6.02179018166036	6.65364836042583	6.34197223263456	6.39695422395679	5.38111494862798	7.71433490641064	6.91350805842054	7.14415323582679	4.72050643595629	5.8018661546651	6.98730023288767	6.7941350354376	6.4431574692349	6.3834204317099	6.52918912466511	6.15349341885005	7.35596371570744	7.45284748477516	7.36990878095442	6.49899214621744	7.32920599112979	7.22548446620916	7.95961357636526	7.25437134173223	6.22173104421514
SYT13	-1.08067590655382	-1.08067590655382	2.512418584052	6.32568978791898	3.47429771723663	1.11219310234524	2.53427583917729	5.25523887075397	4.74576590105909	2.42899538617449	1.4871263003662	7.09395869993456	-1.08067590655382	3.28512229235753	1.53175449358241	3.82452432423438	7.53321466909362	-1.08067590655382	4.59760081827074	6.72463900247002	5.59667913736848	2.20780853820865	5.40658530858585	3.55262619378656	7.43626705574885	3.97371721372197	2.05259133356857	7.21293170638554	5.46054886248041	8.42498394982665	4.64636568246993	5.12290504668199	0.616734901415832	1.56523617654133	0.616734901415832	0.616734901415832	1.34055174286427	0.616734901415832	2.07706606259995	1.52976309930475	2.14363510594959	-1.08067590655382	8.0353289689816	-1.08067590655382	3.84622074563353	2.88366918676232	8.99501731836432	-1.08067590655382	0.616734901415832
SNAI2	9.35694764446847	10.5814965591889	8.92553476194587	8.30721058662013	10.2584751187559	10.0841212157465	8.77002417355791	8.51822123750286	9.42547926991116	8.32182426612401	9.16978373196556	7.62883807076555	9.24229779414719	10.3929860608486	9.88767910261691	8.21913354400001	9.75538683068031	6.64729491283212	6.36088858991111	7.94990787036541	10.6077215519783	8.41418828180559	8.15829184589303	7.73929286812452	7.16722783238233	9.24920571714263	8.38852862449219	5.50802795343811	9.52557283304025	7.71153082862875	7.8746773438376	10.7742026170199	8.60006478335393	8.37387372045521	9.07850103216285	9.05437826811082	10.0903553206389	10.1195767165375	9.05216155233618	7.67494805770933	10.0698023944562	9.75229002290972	9.75044227118366	7.9077706799323	9.02924386996324	8.51125208470771	7.75616128749872	8.74198583746657	10.6587840939479
CD74	12.8674961920645	15.0404107692968	15.6690200203495	15.6147250816395	13.2380957442235	13.6726728044983	15.7859125802906	13.4699948214481	14.7107515214901	16.7354488242332	16.2376426771366	12.9700836370591	14.8589979491522	14.4659859887727	15.1902146988444	16.1403422218629	15.3692681182491	15.6511609722609	15.6946705070787	15.326057105721	14.9817871435077	15.368125032545	15.1285130816561	16.2310606945733	15.052550077287	14.4798121705416	16.2189305008132	15.6400917300648	12.6201272914289	14.7513390942798	12.9819071940054	11.4580934369134	14.2130707199393	16.1470921238812	16.553414028062	15.5830997950329	13.7393986481774	14.2748393312641	16.1231741630033	16.6414286395381	14.4276912717643	15.4783501321502	15.604931364823	15.2427051080418	14.0564167674078	16.0056360802986	13.1088615808624	16.6292878656773	13.6885525885173
HGF	6.1224150956787	8.53441945001089	4.84342421031458	8.58766206713515	6.38761501398653	6.97800917845125	8.65893000575143	4.78695905730298	6.0242050847663	7.95323814266254	5.24004825895266	8.17258757946054	6.70112211554097	8.71758940373499	7.65324795450132	8.97144504402335	8.35359389110008	7.60708476099397	5.97398058293293	7.78167144947211	8.01362645718175	6.50156100360152	7.83425969172683	6.95765028815126	6.81916589680221	9.99770908065737	7.26623906999601	4.5009599482925	6.89026628830114	7.59670094087413	6.22201301565334	10.2296520101102	6.71918716429485	9.03392480334998	9.02133726540229	7.10655278408921	7.35400597999525	7.86185856475531	8.7884270579606	6.27399186356573	6.54028894789989	9.03993097820535	6.30877936906033	6.55721357490048	9.79476793389886	6.70212752930551	8.37128743574617	6.2098623273878	10.1594372585589
ZRANB1	8.74079985957606	9.22724573523505	9.2536604073353	8.68139331353005	8.87250431454554	8.64204173114243	8.93769084612724	9.06148259162223	8.82400437600654	8.9736381827934	8.40693186576566	8.00328805892777	8.5349119716398	9.08130817991984	8.55517400363075	8.10871119163355	9.24422618587638	9.04409174368376	8.80893385074858	8.12674223149099	8.88032280249777	8.34822229294586	8.85713175454572	8.47678810817821	9.3869582854087	9.58611916900463	8.78919618371856	8.9679192414029	8.67428704015132	8.41776167012019	8.69187949677502	9.72410679961521	8.43193874743657	7.60384824373331	8.44611930065499	8.72289122099551	8.70178471357985	7.94206191535234	8.93567203813128	8.73917118953607	7.93352614800796	8.17055793369629	9.02738386024494	8.65401885095602	9.11698780124646	9.38025210750415	9.30147293236932	8.33473101724469	8.55070691682717
NCDN	7.27260084614367	6.38087157209202	7.86844969472406	7.17132308993893	8.14179180308973	7.59731234336469	7.85287457443061	8.14302207864329	7.98803706266021	7.81508072794054	7.84073564932182	7.52916704778902	7.42367936559737	6.83475163338225	7.62439046718677	7.56967354397038	6.62632161448238	7.93141113690435	7.43476869357109	7.30197959412397	8.04610002648188	7.75868829127103	7.60203859025454	6.88933834289804	6.27526095905295	7.49455475924437	7.71267351151316	7.67476476924469	5.34774604189502	7.49082558868553	8.02048459246415	7.0296176773152	5.45261401827084	9.16271827844329	7.74244333296641	8.09521309216702	8.57464714424402	8.13629676714477	7.35030968059499	7.44433168528793	8.13772426434133	8.33690848770318	7.8552699211727	7.0623978406185	8.53143944441996	7.70644467246217	7.27595963377067	7.28984281217075	7.67627286477896
ADGRA2	7.30199587599212	7.86281046140187	6.17932280602991	8.26280224215213	7.98082949670977	7.40738714044335	9.12940430114896	6.47621194074325	6.86617858040928	7.44469292030703	6.78421157649158	8.3434198525476	8.05863433104947	9.83065983303404	8.13766652957458	8.6376214872485	8.40974808991684	7.87474912476702	6.46017251128098	8.60220287036722	10.1285115020724	8.56364504745457	9.38562009615013	7.22229506146321	5.32627721589617	9.56946541298947	8.45233971603051	6.11898810178224	6.79381745181274	6.8696514653013	8.1154412591726	7.90256168293489	5.9022827984645	9.1201901225027	9.18934938370287	6.84944975653802	9.07640869409592	9.07217865162334	9.01695383448467	5.88834670423321	8.0101468933988	9.60003739368736	8.15415163625132	8.09639598032781	8.14806973828654	7.42292222850339	8.44153253287231	7.99581885685298	9.36871266759728
CCT8L1P	-0.0329895030635907	-0.0329895030635907	0.0434024685805296	0.0434024685805296	0.0434024685805296	0.0434024685805296	0.0434024685805296	0.0434024685805296	0.0434024685805296	0.0434024685805296	0.0434024685805296	-0.0329895030635907	1.28590075627623	-0.0329895030635907	-0.0329895030635907	0.729996605868267	-0.0329895030635907	-0.0329895030635907	-0.0329895030635907	-0.0329895030635907	-0.0329895030635907	-0.0329895030635907	0.592428501188821	-0.0329895030635907	-0.0329895030635907	-0.0329895030635907	0.522587103380883	-0.0329895030635907	-0.0329895030635907	-0.0329895030635907	-0.0329895030635907	0.541649645096686	0.0434024685805296	0.0434024685805296	0.0434024685805296	0.0434024685805296	0.0434024685805296	0.0434024685805296	1.34274660784072	0.0434024685805296	0.0434024685805296	-0.0329895030635907	1.32942780958325	-0.0329895030635907	-0.0329895030635907	-0.0329895030635907	1.3976120259282	-0.0329895030635907	0.0434024685805296
ZFP64	7.7142748158989	6.74807443191948	8.33473223264156	8.0177796945061	8.43231961049105	8.27217599685115	7.20337392739479	8.31172708119183	9.71660084307034	7.34557065462766	8.11812844376063	7.44501803022814	8.04161630916695	7.71394921583058	6.94524192907791	7.77541821589198	8.19766205381782	7.68774476035834	8.12444220713107	8.09119890962554	7.81294491215826	7.65906565843991	8.28412269368266	7.60501574058746	7.73127338418809	7.92418535609715	7.46570932889003	7.45637590163306	7.23107826844586	7.21623053987846	7.42687166360729	7.31176638461958	6.53199538754561	7.558159948001	7.39401375806155	8.03750437132379	8.3618904647443	7.6359177226853	7.25706608579529	6.72962775769591	7.71722757339378	7.21341555294948	7.09207012370667	7.32190123002528	7.02894162190472	8.11408685016227	7.68771539182302	7.50009672024025	8.04840185269951
MNAT1	10.4520092075927	10.1356089052665	9.03096000410317	10.0079511122608	9.47541917743257	9.31825640693656	9.98209990871059	10.7234941650129	10.6313870148836	9.55944801927078	9.74274264661695	11.8783550413392	8.94549329151424	9.72106009012862	9.63629527139078	9.28113806536445	10.2489286876969	9.82061559185632	10.0629387882938	9.37539622329478	9.07874486151777	9.69682150113677	9.48709338121238	9.51824204075049	10.5564186745396	10.1457111788651	9.24479109377118	10.1301586229262	10.7493394442842	10.2681422944682	9.75859225761816	9.81774622392859	9.90704716570304	8.83635328732442	9.09657877742373	10.6239014616564	9.55377256857786	9.74542890739828	9.47984641857009	9.43893461972025	9.57828689391075	8.87147582167706	10.7155408659647	10.4241690380351	10.0257628084435	9.13750581961709	10.0433981507518	8.96430044054736	9.64888493026121
SAMD4A	6.10404795880353	8.45509880491196	6.19434507934406	7.73532909643648	7.84226640272307	6.79300263107275	9.61285166892488	6.32430637373014	7.09087887417247	7.79483605234023	8.25018146454441	6.69777347565	6.99770171660921	9.40253138788584	7.41504537496634	7.4363695643543	8.55569424528643	7.79386912885578	6.08223335117763	7.47028815237898	8.8249662200699	7.59492178822493	7.82673002505422	7.75810155377776	7.87259957835336	9.88049234315631	8.62406115470843	7.1325070559316	8.20957626111251	8.12802023420433	7.33644431717121	11.2281384430704	7.7626964478324	8.62191384845594	8.91727670765726	9.77370247569934	8.63856267999933	9.20510893411625	8.86982285430842	7.91867499779584	8.99152041873172	8.77211033494923	9.25472542594843	7.02860823577281	8.56314215583574	6.07268781029937	7.70937348885709	6.98960555295625	7.26042867838828
RUNX3	6.83558896492416	7.00264432072233	9.87179909858333	8.4859328822197	8.21041710051607	5.71869222659223	5.25874309514491	6.45251815790651	8.64509663248333	9.9144934370647	7.60562940617242	5.57213168137365	9.07094333720524	8.09028457526379	7.51122045971073	7.24304738468973	9.52124658642578	8.98420793341805	5.53648018344722	7.00079624149675	6.76857200210163	7.92366895769715	7.27197838435093	7.79167187550911	5.60913706857758	7.14204882162259	8.79845037051084	9.4645834128747	6.61250245533953	7.76389378723847	4.91310045141667	5.08483374429592	7.04302492593111	8.20216957197015	8.16216391872279	8.01553599095716	8.37714443668089	5.75341189686706	8.30070502473717	9.69000634933551	7.74331430366781	6.11976809880468	6.63001773698492	7.44695319055276	4.60808370888739	9.49598865067379	6.53983178066484	9.01732255206229	7.02509729922839
MRE11	8.42007426305632	8.54157298199585	8.6633593407798	8.32606553443113	7.91862877732676	8.37558345242718	8.51909814456427	7.91184250825052	8.99359119535563	8.92150131565197	8.46569786465344	8.11220974966504	8.93108075362987	8.72589224719234	7.72249687814918	8.3472753773244	9.28399520359553	8.90066612652434	8.96581767646401	9.45562060655062	8.38417007714017	9.4203867639313	8.74425804571954	8.50391796519964	9.78061615361442	9.01154625842319	9.06935921817449	9.42592067426944	9.85540988866356	9.60024696219669	8.83945182698077	8.74403377225742	9.32473650167596	7.92778039805028	8.38708165068113	8.05329092971677	9.15190293469945	8.69823941892604	8.79239024873282	7.792610578757	8.60180928511607	8.34487974740162	8.72199589327138	8.6258404269053	8.21748536541235	8.10234689193899	8.24084838879549	8.8472262388217	8.44220082855448
PLEKHB1	3.52887054011672	3.66306016841333	7.46211129017542	6.82505956117952	6.76236283358713	6.23627632866646	7.43008176368004	6.02789508572298	4.64165358326319	6.14410281534859	4.44261830376538	9.65276632762334	9.26329321220971	6.53757873667278	6.56527364539592	6.59202212039327	6.96151397793072	4.17655818163005	6.00313674288364	8.68804309612995	6.1808370459232	6.78272664843574	8.50619500009523	7.64639359464252	9.19862422018788	8.70784288186493	8.98803492616663	6.86648935408508	8.65020581234817	8.40885946258473	10.6598732537168	8.61323140712319	3.18984609161468	10.3061354479565	7.15920660002086	9.24479385537773	10.5804538524036	12.1075365309981	6.69761708963174	9.88077635813863	9.81873838704334	9.79707467986931	4.74221707512751	9.63527693326575	2.84071148604085	5.01694519548866	9.30467093717585	5.73568557863914	7.93753819236415
SERPINB1	9.99188416040346	11.3386050516918	10.4690776424679	11.8049974720237	10.0848455115888	10.6348490150802	10.637497443907	11.9008132578848	10.4004086711082	11.2855192718515	12.7328725626525	9.9871190853805	10.0090174274219	10.0631530845443	10.09492853987	9.21777138855471	10.3563534287516	10.0830526202671	11.7135415965995	11.3658214076683	9.50928454715927	10.1163864420698	10.3885646345435	11.7161535461828	10.8892362670388	10.5608081679157	10.3692487807486	10.0788233590648	12.7097406440067	10.6131370728396	10.4557709319896	10.1964227304306	11.1691338152855	10.3626160214178	10.3616478689665	10.9386170273315	10.0414772324565	10.0601435790918	10.9314859421144	10.6693700496147	9.09655032562143	8.99394151437048	11.0536136236864	11.6659471163394	9.15726224440103	8.71156799737871	9.08417269681969	11.2391177624263	9.81437360511261
CYP3A43	-0.474405631236766	0.185131256059258	1.10659147554817	0.381623993751558	0.381623993751558	0.381623993751558	1.79508389391483	1.16916906690665	1.71067808482066	1.18872969397046	0.381623993751558	3.46221545612943	-0.474405631236766	-0.474405631236766	0.468970537939869	1.73421932616898	-0.474405631236766	-0.474405631236766	2.77289334505114	-0.474405631236766	1.67707069834689	1.11094225971475	1.89935408290882	1.48900204888841	1.32352652097312	0.965692403465928	3.8257351856753	1.15260290281494	1.29359951750766	1.29437025315194	-0.474405631236766	3.14671376956991	0.381623993751558	0.381623993751558	0.381623993751558	0.381623993751558	0.381623993751558	0.381623993751558	1.39993238493407	0.381623993751558	1.68741292446837	-0.474405631236766	3.33320677154899	-0.474405631236766	2.00922336796883	2.35024503044208	1.70061525166729	-0.474405631236766	0.381623993751558
SLC7A9	1.64389977022034	1.70561160416098	2.8443513979309	3.94925083835693	2.38839069945783	2.69071312110579	2.32786592009659	1.00788220559929	3.53582118019423	1.02740492712313	2.72284225850908	4.13610084163552	1.34271140915516	1.28885839392389	2.64919660560157	3.86916435890331	3.91408713463112	-0.268857292991931	4.52706284024758	2.45398252205597	3.01336054586467	2.2477531470094	2.11527825308329	5.26870146909071	3.65043064908129	3.90533042632011	2.11997291188915	3.45625737870843	4.48764486740466	3.86650321411691	5.20218134868639	1.78510364941661	1.154538829594	2.86515611573077	3.18854785488032	1.37757507914432	2.64753380365029	3.75209028931796	3.81708281940328	1.22462663861376	1.89883183746392	2.03045254909397	3.47835362152783	-0.268857292991931	2.95990686311642	4.67151927425073	3.28099702251987	3.49668997717177	1.58327547121754
SPAST	9.32150906333424	8.63245162760605	8.87341690943384	8.49047549938802	8.69447642733069	9.31828679139723	8.51951390442247	8.02717792295044	8.385136306207	8.599979928693	7.66784554346235	8.32109709112596	8.63880777008618	8.54234008964141	8.1227291619575	8.56152252110927	8.96983645900974	8.40175444895078	8.07327673931151	8.31401613429028	8.24914867777016	8.32633551174468	8.16486823116419	8.63782528244437	8.81951604976072	8.85310388176751	8.49301378686689	8.88664448980973	9.44942110370704	8.72587087548112	7.86084011415585	8.76145975628903	8.85222183209767	7.88416039551005	8.73523975960999	8.04299758451445	8.07528634522864	8.31773431000561	8.29724291273456	7.85026149260308	7.79974753883208	8.29597209892452	8.27790938514075	8.30966236217455	8.01180089412721	8.0949978904396	9.22563924918588	8.37613230187235	8.16454330397895
NRXN3	3.97309383400952	4.06228819680348	4.20135840433234	4.78787909602104	4.91752573917528	3.67024500683174	4.17976696453381	4.74458859181069	5.94862958542551	5.0699071343705	3.59825283803691	5.50125085681763	4.30917096543498	6.01350104076428	5.58772092494578	6.42828813432516	5.94297406765803	7.5249533231905	4.19325481582583	6.42352049841922	5.57237658076774	6.16337576067518	5.47562977622859	4.56787877311706	6.49185434382427	9.22434568232612	6.47803642855607	4.19890454652342	6.41309328877513	3.9413700559696	4.32336026517881	4.65582709040339	3.61123732897893	5.51806227146038	5.129519915418	6.29333985953486	4.44583468894275	3.40078094650399	4.8651861275223	4.13726624711019	4.40133638489187	4.55839195018623	1.878907398984	3.85972084692972	0.441693342891223	3.69374951006688	6.88949826337048	4.03856460668314	2.49939563593656
OSBPL5	5.73585768397967	7.82126743229701	7.56235258765834	8.37018068956035	7.96666975385143	6.70479079535164	9.27969114875614	6.24863076985913	6.73387081539278	7.76660683148492	7.81931187494875	8.38253903357699	7.88995480140914	8.89846997472431	8.07835275605483	9.07653533754484	7.38081704541207	8.25326722718472	7.36641999681227	7.50609695959124	9.31041821233874	7.72533452551762	7.91765553811832	6.63219263681185	6.37103986788967	8.62880759143069	7.86838099485615	9.00185239997638	5.91709436497952	6.62048228101797	7.6057969782893	8.02074244122078	6.09022727104451	8.63737847769697	9.31105671834256	8.68417618289419	8.11611730602824	6.49558320170235	8.64237682105641	7.47261410821768	7.89586507756181	9.70112485314039	8.26473247807489	8.52628222043693	7.63550234171879	7.53894109038433	7.39998898818378	7.83890694055096	8.88828661044155
AQR	9.05917158817683	8.85888123936531	9.47404274317418	8.90800557268481	9.14936167622777	9.61975343182992	8.70107093057466	9.02266018858515	9.23777121637376	9.00809406315753	8.58200742462299	7.92976069019835	9.06246764662171	8.88574523960125	8.47650972385876	8.58121289835193	9.80058235185028	9.50878296072148	8.85053991233543	8.75478150888627	8.61454898107661	8.6684792954933	9.23039073400138	9.08585925352587	9.23969561104168	9.59380706388284	8.9707644766597	9.53174593301288	9.09304518620222	9.35348045675227	9.0206096159521	9.434287230606	9.64533755160174	8.50467862530923	8.35179703841816	9.13309124560075	8.7417455836081	8.59369171177372	8.97961760966512	8.57350190720841	9.25014576455082	8.15630610918539	8.94213648077753	8.8836757337225	9.06927603247289	9.39483776775414	9.29127166504104	9.1038477121121	8.56367387897458
CPS1	4.70370549017847	7.10558258002922	3.38903991948818	7.30811082379526	5.66601206114085	6.6451674378416	5.42528334368691	3.61910893532941	6.14404711910848	4.2525463060006	3.38923100656425	9.80299833394459	3.23335849835329	6.60575510533302	5.79136922351778	9.17876219447481	3.70297384767946	6.48324755701223	3.95612062857771	6.43676470585122	6.95463251919455	5.22284205915197	4.98661161708301	4.32512255481654	5.91487574303138	6.56659576104049	3.95762544004202	6.75125557551475	10.3182447668158	4.20231225483728	3.65796143789635	6.20764287101748	7.46636265932385	6.96701462092485	4.55935544945295	8.92983018922921	8.86991889862793	4.72400317970823	6.48367424490928	5.85158668288916	8.07192822793926	8.16427802963209	7.84642482987495	6.06044077194811	7.68479258218757	11.188224077075	9.90127645433774	5.02129930494705	8.84878424039777
C8B	-0.117741653679765	0.53708150781376	0.102199444069	9.48659063143117	0.102199444069	1.35936874672882	0.102199444069	1.78016586625832	0.102199444069	5.79111712185091	0.102199444069	9.04234463127064	-0.117741653679765	-0.117741653679765	2.93460399057718	9.54328975512999	-0.117741653679765	-0.117741653679765	-0.117741653679765	5.01227751871666	-0.117741653679765	-0.117741653679765	4.40112470725115	-0.117741653679765	7.22848925028417	5.43450552014623	-0.117741653679765	-0.117741653679765	0.304313849821324	-0.117741653679765	-0.117741653679765	5.43889733146302	2.58797095843595	0.102199444069	1.83682241026726	0.102199444069	0.102199444069	0.102199444069	1.12859937087262	2.44346745373189	0.102199444069	-0.117741653679765	-0.117741653679765	1.42954911278338	1.37374251113048	10.6192596109071	9.47249034481405	2.08220387139828	0.102199444069
FHL1	8.24809974907646	11.1523881400826	8.34583807140057	8.35994305718046	8.08844329311701	7.12369707569101	12.3813117725456	8.53417965181494	7.96155626742059	10.1792173730554	6.86676213138774	7.43269295164678	8.14231299028264	11.3864211658197	11.1091020533314	8.39391094241101	9.96223918287606	8.42202478130868	10.0253263524765	8.74520416230111	9.84817375857617	8.23643375512885	8.35488796301105	8.62947710002405	9.86818940684661	10.8259269258958	9.37817665025422	8.44315550327519	9.54000244670346	9.21606624217692	10.6050071208557	11.3845482460241	9.0238502559739	9.19264872810793	10.4208109139146	7.38228857652804	10.5561201820734	8.05831937648005	10.6499201539463	7.17846981319563	8.27595643446808	10.0725536521312	6.97156034620702	8.58505672392554	9.56950824812548	9.8241552083164	8.84457513561916	7.92810097027376	8.6245324164765
RTFDC1	10.522186608629	10.4361078413124	10.3766905500239	10.4305350072758	10.494530089472	11.0945994262349	10.9038431787659	11.2253655575839	10.7224283550571	10.7066326622061	9.86558904615564	10.8573198677114	10.7114489381916	10.8011782439588	9.941591227992	10.9609346812604	10.5303993327358	10.4089934942974	10.7129456645535	11.048561490403	10.6461834273492	10.1481696545451	11.1736183346856	10.6207212169823	10.9005758694626	10.5204933979678	10.6111925269424	11.0632300237833	10.5647002930997	10.5663153794445	10.2123994630711	10.4326525274913	11.0525586645559	10.6337920593914	10.5983301567165	12.3492085977048	10.654838399603	10.9127853281745	10.4940788387973	10.3101078297733	10.7473572776826	11.7032621200118	10.4413873995514	10.3868072027836	10.7732722056598	10.334443006496	10.7764425440206	10.497409418773	10.8962452511813
GABRA1	-0.0520995108274733	0.464934308312708	0.0683400544836054	0.0683400544836054	2.70768265075146	0.0683400544836054	0.0683400544836054	0.0683400544836054	0.0683400544836054	0.0683400544836054	0.0683400544836054	-0.0520995108274733	0.918798090050537	-0.0520995108274733	2.93402808826568	-0.0520995108274733	-0.0520995108274733	-0.0520995108274733	-0.0520995108274733	-0.0520995108274733	2.00603488695292	1.91217267471705	-0.0520995108274733	-0.0520995108274733	-0.0520995108274733	-0.0520995108274733	0.477771045525892	-0.0520995108274733	-0.0520995108274733	-0.0520995108274733	-0.0520995108274733	1.14176111337912	0.0683400544836054	0.0683400544836054	2.93545375359764	0.0683400544836054	0.0683400544836054	0.0683400544836054	4.08148984886967	0.0683400544836054	0.0683400544836054	-0.0520995108274733	-0.0520995108274733	-0.0520995108274733	-0.0520995108274733	-0.0520995108274733	-0.0520995108274733	-0.0520995108274733	0.0683400544836054
NLRP2	7.73894061318212	7.94957530947223	4.38588510605534	6.40218129152886	8.97370026839233	4.36468003759589	3.67288500609338	11.0193737070764	4.51555635941126	7.68142896939534	5.78876175979333	5.20794490805266	8.3844699116021	6.23723785360804	6.11028673386556	7.0048535823369	9.32604801061839	9.3123976411629	4.17822988773104	8.77504782670443	4.5827814970457	4.12189449260471	8.79305363617366	5.60124317220276	11.5285528268504	8.16741422201647	3.48602098138908	6.52582500478006	10.5166117092007	4.85446439781963	3.38330339227867	4.02947935955662	6.29250960513772	6.57636144494447	6.74258151217267	4.24372636293558	4.84502394203382	0.622260367229923	1.63240768749772	6.43146037835409	4.674800145858	3.41502581133713	3.73893068475707	7.69539645873726	1.47964760668627	3.32918000121055	10.0402579822401	5.28956545918583	1.97538388971293
SLC45A4	8.01806559685121	7.56503673155719	9.69162698105491	8.96866167228597	8.84805290698774	8.65141812914574	8.41755903439854	8.84486940048159	8.17973662883521	9.86587526211652	8.32535722705028	8.91926796815898	7.98283011399013	7.81138754256058	9.34048132161049	8.06777422933878	8.49937768577558	8.31491092272999	9.72220604228106	9.20080485703816	8.33137929206494	8.0377271568496	7.9789581297573	9.25166441830214	9.48820773449377	8.96411462356092	10.0132297826855	10.5525229964089	9.15009762978992	11.40740274287	9.53382222324276	9.6046297060424	7.85377638057758	8.17202543008861	8.84041663056217	8.13144384427079	8.55708482341427	8.23850211961704	8.76675246100814	8.50254014267179	8.1261255244882	7.75169823440319	8.71819299176592	8.20502384094404	9.89475426043447	8.43778010858502	8.14701778033766	8.23669938436921	8.6372283049801
RNF10	11.1174759819883	11.1998071942536	11.3155676977578	10.9450862776672	10.8322042872341	10.9759103033954	11.4128492385551	11.0876491376883	11.9561049929659	11.2076709523559	11.5821564515008	11.1789665657545	10.374377323225	11.0940935306051	10.6079619903002	11.1039177105527	11.3803578659516	11.9882760682391	10.9350186040806	10.4825021840335	10.8765805121887	11.4099796040735	11.3655393708202	11.1439594756737	11.6397934844223	11.986649952273	11.1649286508009	10.913760729799	11.3784815588166	11.2460237296494	10.6301111013264	11.406078648216	10.89908646223	11.0228057464479	11.4640158747878	10.7441482072758	11.3926342034055	10.8444150472652	11.1538981413762	10.7502937057044	10.9963810839807	10.7791304805932	11.233694427926	10.7275387041363	11.0532293808181	11.5137802521601	11.9215826877284	10.9854450489972	10.742955336498
ZNF839	6.49357808533536	6.62808844930382	7.05383925652652	6.98467804537895	7.25149775247376	6.06014296047492	7.23231198102277	6.29525592093677	7.43218514522976	7.28014595897867	7.87291306517063	6.92020710679244	7.23768668559307	7.10040734703323	7.08301563636539	6.90505151780011	6.4724194045283	7.81582218560832	8.39486199372479	6.78059546612809	7.28405510647648	8.59094514013203	7.9992498121834	7.59499128398365	6.74861179956335	7.07678503910704	6.61246089874852	7.41512271707016	7.20309322605001	7.26838919104664	8.39562266906809	6.90970264139889	5.78942126441858	7.44727737103515	7.17453566005339	7.10654891155787	7.06621923611451	6.91151986147199	7.37575911892435	7.3164799145068	7.72199696585423	7.30995705769001	7.87016461668418	7.28466825776816	7.52508544186352	6.92108942906284	7.53945695078868	6.81213242233762	7.14236362909086
ZDHHC6	9.3259157298489	9.24003468691459	9.29987800453407	9.05300336324217	9.3261389543233	9.0729882282941	9.10667722681347	9.06659682023991	9.23450034582728	9.20878728452137	8.76384623160987	8.92132482846418	9.07263413902281	9.14404415952572	8.80847192724713	9.05660309580733	9.95821411156233	9.21536365455033	9.09042703480238	8.93800782099777	9.21259531421463	8.82384584783358	9.17508637005176	9.23348773594387	9.55968431668965	9.79303473682793	9.40338452818072	9.29620984750998	10.2942306555071	9.12460084786169	9.20175717757948	9.34456123950357	9.87511805443862	8.30753575103829	9.31860284086043	9.6152493827275	9.21631930991192	8.39293890264683	9.26268777634757	9.03176094718448	8.54620654096158	8.93779984824184	9.39810955222943	10.0747552267287	8.74143373722768	9.08577581272156	9.39569024662548	8.74923106957982	8.84318583087047
GRAMD1B	3.88045361973014	5.85792850785355	6.04876056674812	7.74208166382999	6.01899025868144	5.72570055984258	6.22958425906038	5.9384046808266	7.03428610943608	7.94816782347785	7.40380192713649	5.20340583892742	5.03168995918961	5.41837475126861	5.00920621984764	6.71086553640714	7.75505631882706	7.42890182230379	6.59035883972898	6.02050931794986	6.64438397206253	6.25508781223094	6.55744928253858	7.69730829404668	5.72645101413881	6.56693564644797	8.69401963256509	7.6447762655689	7.34974454617617	7.59926746153354	4.58510704487608	5.8255629761827	7.38691778681626	7.77637408198923	7.67293092141306	6.18429678412566	5.49777979108458	6.76854360507164	7.7183285255397	7.66280690020068	5.9095146935943	7.22761351617648	6.08032460189215	7.72468297659075	6.10919411599758	6.3803908417928	6.50794597441244	7.41249423701482	6.126102919601
RNH1	10.3908316633852	9.4289654855637	10.3103880345229	10.4561564758011	10.5181714565967	10.4662974952397	10.9637546621112	11.1051322152162	10.1147990661153	10.8367197590432	10.9332184475193	9.67328538071544	9.8165905356576	10.4186573910146	10.4274329826886	10.5719876117947	9.00559223123542	10.2542474110058	10.0552824575177	9.48811800651509	10.8842865123374	9.5340936169905	10.549780526411	9.66572221598576	8.62762662617918	9.43544443608312	9.89077418560741	9.65639333537153	8.351631135908	8.44225978160079	10.2041639713343	9.86990027244291	7.78894447748304	11.0990427551992	10.9393269474431	10.7740698768494	10.254773522875	9.74101192577061	10.5447701469104	10.3052625171691	10.1085366357211	11.230608024632	10.6376176485989	10.6141231165148	11.7095073524074	11.3138130873186	9.50472490302074	10.6644228411832	11.1963246852456
NDUFS1	10.3013007282706	10.4373167982734	10.0586083190201	10.1148117036246	10.5704138759117	11.2245026407982	10.4978523053718	10.2133980743025	10.4253613043103	10.2054638383917	8.95963694914258	10.2036636798312	10.8924849351664	10.0433581373852	9.43649500686807	10.5260817318029	10.6677812574593	10.7056047513887	11.4722697662945	11.1829125235277	10.0388600619531	10.3061539141638	10.4766037156768	10.5914509545437	10.9860389017288	10.5735754192419	10.1280932061358	10.4378336524967	10.7207268885148	10.6041096383254	10.3774258875457	11.6472139989244	11.827377986209	10.718113276542	10.4258810813788	10.8979739504019	10.7708851122303	10.6640483487672	9.9292137396794	9.97473675695168	10.25128475282	10.0501944724869	10.1408846194785	10.5049426106634	10.2355560412399	10.4628065193629	10.9034497996602	10.3973874628452	10.4148725468978
RB1CC1	10.3433362882939	9.79600058103312	10.5428982414368	9.81394958559388	9.71748041168271	10.1131762672655	9.61289270232537	10.133414191514	10.1407631710864	9.89954086476855	9.4319117911833	9.6957601006196	9.5062818636279	10.0134786338359	9.66478633234192	9.15942105133942	10.232807579053	9.68547438573411	9.78989693179628	9.73120762648271	9.53882294837867	9.6498903334388	9.22746714186234	9.5489979193503	10.2846010009046	10.2870961452967	10.37499224068	10.6045117733744	11.1886604129122	9.89385016186899	9.51581898595349	11.6183631244059	9.49827973641009	9.0474948980764	9.14758874680118	9.65914894870302	10.2869994462951	10.26274210449	10.065023489986	9.42470610897682	10.0924096058727	9.61041062326101	9.40932441863953	8.99455272101655	9.25174235039858	9.51028099893195	9.58126291948333	9.28974004810032	9.43486612825268
ERP44	8.56616208692262	9.2269336985762	8.58480325789984	8.89337983185505	8.57188510219216	9.38415970419175	8.77005026385417	8.06990553585607	8.8258956713245	8.84595439501137	8.82114631010825	8.33232354275109	8.76585033026682	8.65789434968764	8.61600936805013	8.62433850517028	8.94561237227349	8.78450754060758	8.57011970734431	9.30163388629084	8.6161559767656	8.9027921184487	8.78581198004452	8.76637198578405	9.13093872619211	9.47522790735629	8.63812635896617	9.20348860518446	9.34438998995678	8.68249112898771	9.56113343349178	9.14483416409024	9.66163727361089	8.48978812427125	8.69195784737647	8.81966999437717	8.59397754313074	9.29406301778586	8.81888160509203	8.90533912250677	7.78793192688821	8.04686074617443	8.70210349256416	8.92877448713875	8.37745574878375	8.05661662539931	8.72866540216718	9.00597415730238	7.70108401349291
ALAS1	9.15454295614809	9.16824350902944	9.17984426600502	9.63673145119794	9.14148397721447	9.15708147994398	9.28364864175258	9.54397659526555	9.47966547021642	9.66854763097067	9.78886693484707	9.67000435847549	9.32163875153177	9.44345059247349	9.29527469253113	9.38163317207278	8.72919257521274	9.15945885893054	9.51481209189964	9.71342489615504	9.2953875628192	9.87704814418895	9.15222210677347	10.0097812899945	9.60270361560079	9.33709436031475	9.40349938011492	9.67599190984511	9.57197195673727	9.70515569832012	8.91829317035475	8.98241879001499	10.4984287862607	10.2045627138601	9.55070191490736	9.35609343003608	9.54784755053437	9.72645211647792	9.82463677873517	9.72033886371297	9.84472974197595	9.0222353976001	9.80190910085334	9.82226297360852	11.8620321758741	9.72486043381747	10.2759364933584	9.39341837452235	9.71397175868702
BIRC3	8.74907021816507	10.5178308731748	11.9282276368188	11.4941790010592	8.57049762130818	7.49627220959593	9.39107422023519	9.00017245774745	9.79769300645089	13.1051932169026	10.6877295727225	7.57620525666438	8.78627160956902	9.26315789664914	9.31110217236506	10.5717770135087	12.6221891888484	11.0892319533245	10.4036119380194	10.2787318066923	9.65006682366827	10.0236417414491	9.23043927687141	11.14618168041	9.77651566270055	9.59160491050208	12.58310640769	12.0437230242947	10.2897121965786	10.2772504590991	6.86241959633238	7.88426154808199	11.8796859544904	8.98965927988562	9.87123485690557	10.8110237736681	9.26416037838199	9.27768130561417	11.0263436094177	12.8407577218962	10.0169205830972	7.05929582211454	8.79041841858067	10.2722575055841	8.81983145059578	9.97832050712995	9.04082790417754	12.3104055259614	6.693604756004
AKAP11	7.71093458492427	8.44102407141114	8.07116005726889	8.53232649758405	8.10860204137452	8.66819830621396	8.90948474800915	8.70171446403605	8.54337837655893	8.29849564287838	7.95042279166512	8.63333441703912	8.66341359278869	8.94010775073843	7.96217029466394	7.86934373944438	9.43141909422074	8.14781720243295	7.98264894229631	7.95103649672242	8.43842276928619	8.52389737690696	8.00842820150236	8.5094380446748	8.42867208718859	9.52539099241046	9.02289384628243	9.06681450232846	9.37846309694896	8.4104121093978	7.89790816911428	9.22068775730862	8.77442418342102	7.83135274884715	8.57862269132543	8.17923354424413	8.32867176771011	8.70497252991271	9.21352961083769	8.36657289180989	8.38073513171277	8.23957685970334	9.55070470370051	8.6124276112815	9.18806458073371	7.77985408996383	8.25234465538536	8.94514223027433	7.93559090235617
GLRX2	8.43265096294149	8.86262225794738	8.59884070842372	8.68125140207132	8.9659103510343	9.26757131941914	8.72136446364904	8.05744766943554	8.67034404738177	8.60859051049992	8.5461825409283	9.35595928559525	8.11721785906529	8.95695551625097	9.00931506888249	9.80629957216535	8.99066419159829	10.0496327975778	8.75494021053181	8.60997515273715	8.01665883896718	8.84571056658747	8.20407173333533	7.84521529824564	8.62386121639109	9.55668827881432	8.31603421029879	8.6192453585481	8.98893999731207	8.12661295726125	8.59357590248659	9.81026112000608	10.113152146505	8.48423027288527	8.31553527062414	10.2757327154934	8.58503910139917	9.15068433982569	8.40291029802844	9.2247317296113	9.09440150355477	8.98549761208527	8.29777263242548	8.73959373967427	8.56462032054188	8.201838646543	8.45051858791373	8.17463737499634	8.90749484324085
SNAPC1	7.99701632033532	8.49225487558047	7.6640855842833	8.0009359753944	8.30596858391167	8.42198605483294	7.84721566115023	8.51586899157489	8.93500870707654	7.24388991309907	8.4878752419189	8.82286617515461	7.13396977883078	7.86038140059181	7.17774833346141	7.43803166593938	8.96396669314031	7.29984286165302	8.00124784073031	6.90261519501124	7.37605638607607	7.37448132845747	7.87087950834965	7.86339541468442	7.72776021086401	8.41423267286169	8.20834785242503	8.22761908237061	8.35257804868855	7.65295746993218	7.09417645878295	7.48215149717893	9.22564371993276	6.75671248364255	7.70770525194174	9.61266683406417	7.01534273802133	7.58910004512581	8.45767916341013	7.69647017640046	8.04548233276823	6.79717146995582	8.19124050875976	8.36593485510737	7.23905130754819	7.75379153336078	7.86889458676305	6.86940912126473	8.1495866916836
DERA	9.63573838358844	10.129842292214	8.78696191800412	9.57319781216155	9.72194867050371	10.0999364882232	9.56779618697638	10.1940831022544	9.48597165739271	9.41899748308564	9.55589410752146	9.26659365101466	10.2632455635242	9.8212107016019	10.4226230192902	9.76806703386011	9.89483839120706	9.64940240994824	9.83320932825296	9.28629509411519	9.32133896640449	8.62164631267772	8.93456175754881	9.73566789590916	9.71256651400835	9.34044359351476	8.98724881304511	9.03360410797224	10.2245689506051	8.74990591913178	9.73560682687945	9.8228695811782	10.0789191583158	9.17402733646065	9.61079543583699	10.7369820386404	8.94420989154524	9.93939679987666	9.03571263016124	9.45672278759481	10.7305654622499	9.64310293156294	9.15038865861637	10.4767451365505	9.12829543303377	9.89655931567955	9.86283778806295	9.70348571294873	9.50214034866288
STRAP	9.88249524791747	11.2271340595189	11.1437947929925	10.6952076618276	11.0821025570789	11.9793571222784	11.2605550528615	12.0965690929756	11.4696849308909	11.136656765726	10.4137556618112	10.900483929656	11.4627049743129	10.9299863035518	12.4612967490787	11.2025114662809	11.4408282760642	10.9159851715812	10.5329571692252	10.8369193388755	10.5444855305736	10.3052383753876	10.3587292344925	11.0945407507472	11.2941979471807	11.53083723087	11.0124033307817	11.026557615392	12.4297776441127	11.1088728288055	11.5874943896483	11.4376097484564	11.3529212973136	10.5854275515469	10.5152079282897	11.5222595223716	10.6521398134362	10.9003488956102	11.0008537155421	11.3509665936499	11.5600228736969	10.7597690201833	10.6635459373826	10.4300372556832	10.8432421250144	11.499193156918	11.5794526929399	10.7805686777161	9.71426079955686
ABCC2	3.01060470423524	4.52471690086253	3.66681487012206	6.5073468769159	2.95544676330248	2.84300297536838	3.49425089969021	5.09339095415825	5.5902190621087	3.03164402144802	4.92511417477393	8.54643540871044	3.84983948875684	6.68519964760105	2.7902038427691	8.18943900968601	4.49499491313149	10.6055228880517	3.07686455430932	3.70934300210429	2.6981639440001	3.57101752002449	3.80174527630308	4.70919366189429	4.56455124615529	8.55308878415492	4.18650295347433	5.06528155424991	5.01955597220223	3.82552505789096	3.55964971903056	5.32672028231865	2.43948599833637	7.84404430917523	3.94558618152747	8.30658998420766	3.33724354083431	6.12376917373847	3.54621822436407	7.01370885187157	7.27029883473504	3.65993001199257	3.36850186025844	5.02254678613663	3.5816846131983	7.29036906511119	6.25129344087998	3.59642761603664	5.79524286257109
DEF6	8.85662108207537	7.22032313019645	9.56568924602087	8.91399159823849	8.21402953343475	8.50042500860482	7.31763956125286	8.250853804853	9.21122305036107	9.18850959230587	8.36716787349466	8.178892681438	7.33442736298037	7.36627431221	7.40509482527931	8.63940240311079	8.75768767409314	8.73417947536947	8.69570610283538	7.78318592992423	7.73689544531969	8.28243913628575	7.99856863362511	8.80833235634945	6.34290816434222	7.32981847740457	9.21324433595725	9.43558581222859	5.09868335650235	7.62466297804035	8.31836494869996	5.70562393033233	6.43793459928686	8.88775396724042	8.56367876035846	6.29668527813169	7.18233756584973	6.4326119459444	8.60381167188197	9.4994317727686	7.12011847966984	7.5435927878061	8.19190642707962	8.18976632493694	6.6263823716447	8.19576889015422	8.03947301851941	10.0992784141828	5.67095865158299
PLEKHO1	8.83770012225225	9.85763764242956	9.71762015606613	9.53993715897486	8.60807082070938	8.65346395387453	9.8610643794517	8.26843038003482	9.27620249286535	10.0829880871412	8.2232094358637	8.06038866759191	9.59050862525377	8.91224159243718	9.70334299281918	9.38292206498542	10.216738389776	9.93749567760555	8.64240092816259	9.42793082268766	10.2386280805164	9.75082111796114	9.53697591502329	10.3993127616463	8.90088659112689	9.31046530832137	9.69940818829452	9.46637890954599	8.12528393180945	9.23640368014136	7.69691076193772	9.84756001016292	9.73809259079239	10.5254634325471	10.7302346975061	9.39044735596631	9.66459575347554	9.86176813421124	9.95859662453014	10.3770611336881	9.7976132059284	11.5023087920081	10.0852036255757	8.33626492430318	9.09835485901688	9.45227022361239	9.2019747293644	10.0546855562284	8.77026887410805
GCLM	10.7173371160168	9.61433900971736	8.39412457043915	8.29723310737631	9.63528268113749	7.82097468261375	8.78358484035242	10.0487960378016	12.3228866193657	9.14237080084492	7.85198196631104	8.68979443773154	7.636917033709	7.98663766169649	8.11088108561536	8.85701098467561	8.1677659566138	9.4261519800325	8.19181017879806	8.64314317503239	8.29527356541523	10.233546693778	8.35688478041221	9.33841672027016	9.82904395540207	9.27396004840774	8.54171767817752	7.52651256468523	10.3161040507412	7.67125494697459	9.20583675060601	7.45195653581678	10.4455772676609	7.7564280074545	8.31695186098688	8.16631298758583	7.58807191145709	7.14074805466283	8.31669164139572	8.1469289472033	7.29724663278532	7.33105396794436	8.5794670079903	7.88831705806907	7.59965717897058	7.70068855447901	8.65127857247411	6.86176935240385	6.81009424867081
UBR2	8.43588714689902	8.91641643009695	8.50415061059274	8.54954386819287	8.56306977398593	8.71815200533406	8.99816707485942	8.75434362391042	9.09704216802901	9.00442772711795	8.82247630279211	8.68251288944085	10.0066686228014	8.91976448201292	8.09297248218714	8.47045604145761	9.61231539012116	9.16087215256255	8.52918763252411	8.42091736824073	8.64576978492854	8.65038625975808	8.12016565653932	8.86075337873533	8.7175553592608	9.31429680310847	9.85269540788971	9.1852196951624	8.97247060308867	9.33776375575766	8.15224526002179	9.15697052691763	9.00920371742595	8.66426263012005	8.86309769834734	9.01517565000196	9.33178484326977	8.97499702995862	8.94137104216883	8.70618857373703	9.28679344089319	7.90520344414497	8.71902167588117	8.30654734402394	8.68527361419658	8.60331868858847	8.61049834436319	9.09855745312994	8.12665548542331
EHD2	7.37092714286037	8.57527865263903	6.82854007444256	8.70422354429682	9.24869869350973	8.32559856723171	9.78751251200807	8.29414031457253	7.28923974037603	7.76100547122421	9.37058001366813	7.94474445620568	7.73723868251403	9.66730020826442	8.62862913396562	7.47576988314299	8.91397494293878	6.86087295640284	6.93413285827862	7.01009862646866	9.7132528449189	7.46251875999544	7.53749871805331	6.62988609778627	6.31756255237451	9.76781619786101	7.99131334153331	6.7616681266924	6.08510273878202	7.7856938616126	8.92926870673317	8.0629475178917	7.2711536335308	9.30476928902655	9.24211688107559	6.91629303775306	8.43520518294237	6.58902954026845	9.14861945622143	5.47738943160446	8.53331089316389	10.7800747811937	7.56744444446348	8.31308630456507	6.47825025649486	6.29454583365936	6.77876825175223	7.49057372080275	7.99088157631826
DEPDC1	9.20126556235846	7.04504819575304	8.03107554614997	6.98297209493802	8.05086492766462	8.57482873001332	3.88206437117668	7.58615932300806	7.2259527097371	7.51307123192839	6.61142770412954	2.93036020504412	8.32862729708128	5.57402034043506	8.79971978983025	6.88613632972448	6.98154024325672	8.31965416232035	7.18889267685061	6.98750194581165	5.52388174164572	7.83664955107811	6.9753514804143	7.53454318917479	7.37216890120563	7.01007186201068	6.64971803130467	8.85624123407796	8.39440573022398	6.38189191551475	6.58666378637846	2.54528545456495	8.83698254174819	5.40336648383624	4.5371672238913	7.62983325787512	7.84713710836701	8.111545322449	4.3351727120257	6.08276548675271	6.78740298638946	3.79994003483756	6.00161645146946	7.96833299333213	4.88903086908462	8.044162957042	5.4559030914963	5.70781661835719	6.64629515961463
CCDC28A	8.71962142512471	8.32710979720773	9.04267764415453	9.19201976374162	8.3891416198079	8.5238437787216	8.66289610783448	8.48504231408147	9.53419464572237	9.23172340027197	7.70410139678704	10.1002586611156	9.50605091633937	8.60862717066075	9.18406018214885	8.51162299699801	9.21370192698447	8.33964127877917	8.31108309281235	10.2306905833326	8.68582796439389	8.55763943231068	8.81100186871813	9.39089374699185	8.82638678666514	8.30449040705361	9.07989540214705	9.12653551351727	9.40024205307921	8.59861559269188	7.97468035266179	8.48694586027698	8.93128252566548	8.89259981044416	9.16614278421088	7.65895029147208	8.3826358288969	8.86336383071377	9.33275338304044	9.11030657493771	8.74529543518358	8.56742428118997	9.07363777779559	9.55940122885254	10.1071013436104	8.2438145820118	8.56538138907304	9.05033692756991	8.5394954502256
RRAGD	9.00087316662864	9.21220573354972	7.25462084085083	8.37728466802504	6.53152256229002	7.19434378224012	9.50870387892613	7.04189721304621	7.87822795950559	8.09101123370965	7.76556189197226	8.45709307128936	6.95540401894206	8.98867663585037	9.66056691785763	8.17711583456469	6.40309951429775	8.3689687323797	7.23617084435202	8.22506104919502	7.58940168182415	7.4920994326388	8.75556711931886	8.51008892813468	7.9379741537953	9.12521578853555	8.17882096480943	8.30409783349925	11.0829106526256	8.21476652987107	5.73850144093099	10.7764891043199	10.2583317130278	8.27888016992821	8.42373787827911	9.73267594137184	8.52961379236507	9.63155884426665	9.00355898481306	9.16789460051572	8.8846043308581	9.83863890666424	9.18595842243883	9.67880708271431	9.43762666406836	7.48819989652357	7.16486180955043	7.97232250446074	9.97164450670996
HSF2	9.23007143002426	8.7319449197473	8.39936462434567	8.03050591135636	8.36810487862479	8.02925621984398	8.62653412042173	7.80681129408048	7.89582481523624	7.46765798445202	7.17164533434154	8.00379582532373	7.7954900786261	8.09321476670664	9.36497027858635	7.28967082901628	8.37058425193853	7.94297533307699	7.6013586533701	10.0251515591168	8.20779439338629	8.39496904287524	7.37501731342726	8.95005759752874	8.70402706152539	8.29600638998197	7.79900827671878	7.73840583059454	9.04988772241192	9.04250007702765	7.79242896889047	7.9735580486521	8.29798039843495	7.82084139598295	7.69895708727444	8.04389306168097	8.04797634915466	7.95331699212246	8.12274347048003	7.9356919245502	7.99612767279579	7.89959823799778	9.26638041226423	7.81620855663354	8.75625139176488	7.59252656819164	8.57565282375004	7.64709893038657	8.95150904165404
PHF20	9.80508712482706	9.84318574006585	10.252112738174	9.84884369536066	9.64463753864826	10.3133892738223	9.48451926594073	9.38020260494002	9.40093387845608	9.99697420872835	9.25265681535993	9.6261643807536	9.73549241989235	9.69202864751616	9.64334946165001	9.25323184840094	10.4666344485961	10.449840757673	9.55427811849582	9.58156783365195	9.52328680372007	9.3693332932442	9.60308141758725	9.65294894030454	10.5458226581836	10.3184762159904	9.8786285570907	10.5113065005951	10.369141224612	10.375272186107	9.51901210499873	9.92385065429889	10.1082251190022	9.44418367819313	9.40417220000568	9.77916975952471	10.4007193603789	9.70155804390662	9.87205897196156	9.74591870423261	9.68575930409754	9.23502815157055	9.45030928795854	9.53125700173976	9.37447468083633	9.2902024524439	9.7219246249854	9.51393980939488	9.94250235293348
HSD17B6	6.16220555199767	5.46325870726469	6.09458897381651	8.58226847547134	5.91070641113742	6.22779767675723	6.05681620941442	4.95096761324156	6.0983008170911	8.57097747124624	6.05094461755532	8.50267821736372	7.14094036383854	6.73415127664342	8.80145978473028	9.0083123972075	5.39070980394435	7.19209174049395	3.78857521118055	6.28147622655737	8.8334466209721	5.56820293026438	5.28357217800581	4.76793372691462	6.55001201099007	4.8810701393489	5.18681024264239	4.41236761561682	6.0949875259405	4.52852209533999	5.92965890762993	5.10274465571388	4.76203719660733	4.08131709953	5.57379253607506	4.47635593511724	4.84739521700907	3.74079139626717	5.33477081724757	5.26659944257115	3.1211955218236	7.72245478584015	4.18181288427324	5.560709410616	10.0961198989108	10.6742236571916	8.82804634927314	4.64234447226536	5.10087842160541
NR1H3	7.2027523746398	8.45685109832326	8.45827636043312	9.26275131941545	7.67256862349995	8.62105281562805	8.93970709341941	8.28644655522023	8.4693856951113	10.1409984464534	7.86454031563569	8.47549687520611	9.09653468630063	9.54309778159515	8.94910362069311	10.3361587006736	8.27433428659057	10.4048341402899	9.08628488433791	9.14632418249861	9.49428747881484	9.82627395467773	9.53696980660589	10.6550059192845	8.18568090274063	8.90828401206723	10.4260965664013	9.1987057387018	6.82926192239005	8.54062761822218	8.20602937097512	7.71237865242997	9.77783091717822	10.6958550801815	10.4677788619961	9.30001425495296	9.04134182037828	8.37814711121627	11.2934016695428	10.108983341308	9.33259697407537	9.31966872790077	10.7506705834324	9.59110538435486	10.6719380498196	9.01767244955908	8.45300297500325	9.47742666860989	8.99432477442696
TYMP	10.4388033755619	10.1233413165059	10.5373946798575	11.0053917568511	12.2359783311204	10.1599167649204	10.6213429527361	11.0966483664982	11.1971522416938	11.6084230168903	13.0819525395618	7.758821405251	9.65052057443457	9.68249557393952	9.97193051794978	11.4259835247878	9.71263602381986	9.51574554221962	10.509696715308	9.94917046737112	11.3075094589314	10.5377722049327	10.4218743772789	11.0088866627368	7.72310905784263	9.4140708282248	11.0369244821459	9.76680974357193	6.7321554217722	8.23173640363145	8.72181888738646	7.45745814297189	8.52077236349881	11.6375145209552	11.4809567012692	10.6699014362503	9.34549318320514	8.55978809251671	10.4629232185768	11.5177038380041	8.52873443289558	10.424560356125	10.1625290101402	10.5422923200941	10.8717727912992	12.4811181784524	8.22218488655019	12.1959564873323	9.10432238305296
NCAPH2	10.5024192933691	8.48108715954575	10.1249787812897	9.33828436735826	9.76251841991914	9.65458742782411	8.54893252181934	9.32322901123065	8.21594880145045	9.88815748991656	8.32427669165493	8.61844238658277	9.61667537473845	9.04289151215008	10.0620970729051	9.8956498271336	8.9283455596856	9.24574627610928	9.5478231095359	9.13528910954434	9.29687867894179	9.10321808589145	9.28621985242243	8.9794815582437	7.27207271570379	7.97077458204245	8.84965182430766	9.33323701914239	5.71002806148753	8.2244118647179	8.07367781349971	8.29903076475285	7.44183545215452	8.54168476419154	8.9538189968512	8.92351944054921	9.81352193153111	8.9021220714309	8.7087373244702	9.51084663083471	9.23910854687006	9.54691304860504	8.97807458531669	10.5629781187497	9.43282678930089	10.2115234338074	8.7109157366764	9.08994676448044	10.1918849172275
TOMM34	8.38192339500002	8.19763123737684	8.85534868027987	8.54720872506356	8.39876578228765	9.10794164224668	8.65603863854737	9.27356857654411	9.15759096719363	8.70786766934622	8.3613094032354	8.70765200052768	9.15790294336881	8.26087239414067	8.39872482315923	8.6257365576607	9.05501245214101	8.09666519319261	9.08134289901582	8.92855926699202	8.3880774981883	8.70885861451091	8.56460581154737	8.94636340985498	8.99811818132636	8.19302148062885	8.93849238363268	8.16389822884485	7.90265200024603	9.44678017465214	8.87280886597364	8.39570688931316	9.2653224916906	9.22315309085894	8.60334714041926	9.20906579433867	9.61145236106716	8.7762946074404	7.8984043233724	8.47532240187473	8.88276774651836	8.99796413844665	8.58022801850248	8.43498948204851	9.45508391779283	8.846791691287	9.3605182619498	8.20318325998652	8.58919355058779
SEC63	8.82077755307155	9.09622268741546	8.6617811138599	9.1146100647167	9.40567855006498	9.6312888696068	8.98199722295878	8.60080278411539	8.69693269124858	8.39005071515047	9.07352943213079	9.29058293292324	9.13375626012479	9.56670702645865	9.33307969671226	8.77536448727383	9.63845239555721	9.16005637381408	7.56010108832669	9.34473648078585	9.29534766078437	8.74833412608396	8.64394595867459	9.04404235581387	9.58632415653666	10.3332623262974	10.3357301710639	9.36496415106552	10.3672696182387	9.72397728321697	8.92616248879595	10.4023016959421	9.7635004994896	8.73075376479612	8.95263232620827	8.41158499178971	9.12826812225194	8.05615796339385	9.36096166765646	8.07869840738205	8.42463632525598	8.99005680021618	8.7324417553612	9.54414490353216	8.55624665490367	7.78593028939331	9.05752717150132	8.90658634882353	8.63196666696916
KPNA6	9.9007046958259	9.74175022892708	9.3089297678988	9.18667243318994	9.68854453817049	10.2981150702205	9.39726314521003	9.24077344601673	9.8546445820656	9.88369256460217	9.15950159083148	9.18200731097139	9.8730741750973	9.16915845044048	8.55017848964464	8.85973103629262	9.74511363615179	10.0149826677437	9.35146186071575	9.50915360128321	9.16929025351006	9.65480136227975	9.60598230823224	9.5802134112698	10.2879248461085	9.98620216639872	9.53918223372955	9.42683275625505	9.91193993064916	10.2738509276031	9.88260421019933	9.1841040591083	10.6689121019074	9.01876312057576	9.66649117139546	9.40515971082076	9.42084542800747	9.14980745708797	9.04120211079055	8.56243386689051	9.52551448091452	8.78093742200282	9.33839294798183	9.05284198182167	9.39946916161079	9.3461085851234	9.63840838139089	9.0119123582629	9.08241998784544
VIM	12.8363173071127	15.5870269409133	13.8153020894926	14.4251979253094	14.5882848416062	14.2389725963064	15.7794944460504	12.9381180484891	13.9413544749902	14.8417557703293	13.2810165214751	12.8847113674666	14.1429400278538	15.8055084133298	15.4744604944086	13.8514230376949	14.9630680972917	14.4766037876719	13.2722262208058	14.2863646908261	15.5666287176288	14.2639466599337	14.7775554476334	14.376401946505	14.061201211441	15.2654700190008	14.9204325607225	13.5330432251543	14.288846254518	13.5034133824081	15.6312547742822	14.3877549022678	16.1973479019513	15.4072970795292	15.9936179648258	16.5743720639707	15.3396106147291	15.5582152572749	15.7524880784922	15.2381441756271	16.2154627768313	17.4917348994065	16.3366247377174	13.8186372275419	15.7449799955942	13.3711660542021	15.8687352430824	14.0372545628043	15.4124568054052
RTEL1-TNFRSF6B	4.03268074343115	4.09076374129935	5.55770931421317	4.91933901302189	5.02108412722987	4.89674833274199	4.85863996986667	4.34140240132471	3.96775122923468	5.5105390551389	5.73094603338546	5.54557138962151	5.49111002032148	5.42782105812047	5.397054377347	5.77867683423439	3.86383933883892	4.5234995615858	4.74164252388298	4.90047506395202	5.86425322749606	4.12427631872481	5.22740861095167	4.08841920768782	1.81551439604201	4.8600078662864	4.80181109319141	4.86104110247246	2.65388697669901	4.12668806493935	4.84003513152436	4.16507281643145	1.54149967182072	6.25868618326226	5.17714001568628	6.32092520584737	6.20064096064588	5.14988370346586	5.11204081951378	5.24867605451943	5.05219643488079	5.93415624603863	5.62392135226174	6.30584305310056	6.36190293936735	5.28151541322241	4.5213058695534	5.18049587819523	4.58954573170806
FAS	8.84122031553424	10.1693979770809	11.0220486673808	10.2746322978567	8.74825620414931	7.92454437491429	9.55443386764455	8.20772148694997	9.42131162748483	10.5454626664237	9.30644118808282	6.83103900836287	7.36896923057585	9.37561678724437	8.18770548116279	8.50911527639302	10.2526358737864	8.88334954551807	8.59063807788205	8.99721387636326	9.99786056547868	8.7020049015709	7.88565659081607	8.87975825314796	8.36677280951378	9.27326056583528	10.0208708424043	9.18617802077958	9.80464291808126	9.40173423198672	10.2652673064219	7.67609267828455	8.43806835589717	9.55475226327961	9.50053605629612	7.76392491399865	9.3064503097986	9.9462273644836	9.42362386849668	9.98337921875875	7.62104661087828	8.41735761843959	10.1487286376571	9.0402166858439	11.5222636853024	11.0635519107094	9.27158002241781	10.2495739233664	7.50723122846097
RNASET2	8.48862678513574	9.85604049965358	11.1338363958722	10.8301685677111	9.87753976541702	10.864262911537	10.0924660236406	9.75148777665816	10.9331932540663	11.3879028090036	10.8507578227107	9.9562165189128	10.0133614463209	8.62950141502919	10.1123103254887	10.7683328001791	11.4262925895798	11.3967064360558	11.9630054382977	11.6353165082026	10.9076795593227	10.7891812427618	11.4343013033166	12.0899152281837	11.8918447240433	11.2367960563632	12.0193037307678	11.1757908132176	11.4285776664807	10.6296598485225	9.96326581891471	8.39246846957858	10.6810025222895	11.5322955377826	11.5027444561612	10.0887223808048	9.88239771405457	9.53707066377813	11.449271260421	11.4168104468256	10.1957906635308	10.7152657824329	11.9846017780965	10.2999326263977	9.77898723084855	9.3264060863739	9.6202930801636	10.6336012999596	9.96203856525827
CD44	12.8954704617589	13.8946465491156	12.8462743753625	13.5517388514573	12.8852009815681	12.6136773886339	11.3263528213947	13.3600678421639	12.921975661875	12.580413355751	14.0677977099522	11.9259882806155	11.5367658797982	13.0967571998954	12.8527117458647	12.425253523934	13.5494780624164	12.8081988010477	9.91459786982203	12.429715162669	11.6672798442454	11.2715013699382	12.1061785216577	12.1096603764776	10.9595871804798	13.5595876393261	13.5269167136858	12.2810708860212	10.9439788252637	12.4842313756159	10.7521554673842	15.2743205571323	13.523273675843	11.3152544239854	12.5046776645267	12.7853596715944	11.3521420204189	12.968881490628	12.3797557270337	12.7298098087779	13.9699838100759	12.9224862322717	12.294723297348	12.398309662363	11.1549252378335	13.2108350106802	11.5339115484364	13.117874204569	13.6342011873159
KCNG1	0.692024437143938	4.1102537482934	5.49657571821877	5.09013474404766	8.38228800734149	3.44323228301648	1.28440921071619	8.29402404046068	4.9028877880648	0.788018651296593	3.13221207219674	5.23481839647892	2.76702711049602	5.19634427828447	6.66133880103002	7.97602090420191	6.02503097683574	5.63402198745958	3.72232499825966	3.32129775432908	6.13234902117129	4.21469072772025	5.30212649350297	3.87549650743172	1.96550795852505	4.78918886930568	4.81885255577223	4.39764709797848	4.04867622945083	4.15562496322809	3.57418376473419	5.59152571711878	4.12651866502946	2.90692210708537	4.94955458674381	3.31493801974504	3.55934415007058	4.01588680844619	3.00126875893271	2.5082080558452	4.66194959900404	4.54040841941847	4.45553278839349	2.20347804382441	0.692024437143938	5.4626320260701	7.06113382880287	4.0776706334565	7.64421723215703
AGPAT4	5.49863947355787	7.9930431700921	6.90212938775704	7.43383788736641	7.73901667264928	6.94532854266276	7.2048297798945	7.11668542056717	5.56812555194802	7.69833153069758	8.06755876462745	5.56632311036815	7.1779757868656	6.68097601052926	8.24502467318023	6.24875280066087	7.48711184486538	7.19416822337453	5.64771212050984	7.36064443045314	7.42232501237632	6.03019122351001	6.90682389930621	7.54476183531883	7.06794841007681	8.29591302063042	7.70934140179379	6.80397659280255	6.50408128943185	8.22135225861145	6.9216805962833	8.04263881070007	9.06330342846842	7.0813416484562	8.02121015340786	6.06222243029903	6.92972997459545	4.39312967988789	8.41340484759494	4.8271563745771	5.74317916117589	7.22188587122735	5.70723834514128	7.14611216860523	4.62497250680841	5.75804432956228	7.77649585238336	6.00609796875536	6.38420103950724
SLAMF7	8.06104405932654	8.38430444041018	9.34878367591658	8.883048849614	8.13870657822337	5.36777146980108	5.67117567915502	6.13678924541378	9.27099300086841	10.9433106332164	8.41966503394915	6.6970879481839	8.80406378113413	6.3917954439397	7.72051041989364	9.81915153022174	9.96958865917668	9.90382912748079	6.66080170738718	8.51292376304877	9.3788050958477	9.18123937158112	7.45783946530299	10.777491865797	7.69378709853302	8.04937888281263	11.2317645562195	9.61341066204242	8.03318185612343	8.79939610965151	6.29073058225402	7.06745399903106	9.12871310010218	10.3687989730637	10.8777333749101	7.83347769928998	7.74858971916714	8.1876711712249	9.44675545434795	11.6432188795689	7.5385449680165	5.88793854522626	5.8533967139586	8.5887560966118	5.27527856619677	8.42248792277026	6.21330685971266	10.1246922397313	5.5114794646623
BTN3A1	8.33369591592409	9.74522855372219	9.6424141837656	9.49973198229686	8.66012926552321	8.53427589407588	9.58011040606807	8.29442856767079	9.92947199687647	10.6223253352086	10.4251707630205	10.296742303135	9.12360830336536	9.2918518903518	9.26899859770715	10.0156954629716	10.1899953867073	9.78514902569705	9.86870799052718	9.44382052378422	10.2558936760821	9.58991008211671	8.44999164100721	10.2072364940799	9.72609704089752	9.6638072585803	10.7828155668435	9.92680164312025	10.3383621658269	10.1787424694225	8.10595174261625	8.28467420356564	9.10231488855115	10.5641775207022	10.5786625435967	10.1201995878631	10.3807277910036	9.30536851382687	10.3322474217613	10.4279272910319	9.26717507125964	8.96305794110648	9.10500597602936	9.54198111698431	8.3989431281447	10.2759072384471	7.95140268432339	11.0828169411113	9.3389819207039
MIPEP	7.84009752438762	7.92993927516597	8.63272681435957	8.44671643809166	8.2380975435196	7.92097118858657	7.74880582864489	8.5132642344043	7.73341689555455	8.30936541009055	7.4858885467843	8.43276762189292	8.69940643514103	8.41615931694842	8.29280400680165	8.64566509919646	7.41740692197191	7.45012678170095	8.91882043249244	9.61716187046482	7.91631971963293	8.62926112411555	8.36826569181582	7.77310130945478	8.44777708627808	7.16934256231194	8.16571482424061	8.1894273642513	9.04795286865327	7.48034151206464	8.06449903771455	7.90080153959017	8.84170970892088	7.90413887854472	7.99664792438592	9.67358492369357	8.3401101120254	8.65443710293716	8.04176522752156	8.27382492093936	8.32114357947904	8.37016045060351	8.3978558238275	8.04190341345276	8.15470437039143	6.74715913807476	9.25265347405664	8.06419738476356	8.35856919780545
PRKCH	9.89898625056435	10.2041195018581	9.74391820269976	10.018809391611	8.59380571818905	9.24304091331518	10.231033008628	10.4393914740408	10.5983861955519	10.9643006507184	9.8451387319242	10.3584482784639	9.31741427649426	10.5141061857387	9.94102844140633	10.0633906387428	11.1656060999592	11.189429789742	8.26212175054502	8.78994819533846	8.86971865468647	9.02766567194146	8.51202693767126	10.0566716455752	8.15205272456734	9.86851517906367	10.3993327949982	11.0207218896266	8.24033469336988	9.34772632924751	8.70679654335026	8.98509349136961	10.2509070418642	10.2048613100631	10.4678556767799	8.33300418147751	9.67746666445092	8.31572824295062	10.5197459251557	10.9839440907631	8.72919289857724	9.12211926292657	9.68215833938941	9.41902073980464	7.51255274088882	9.50901946592487	8.88782630214936	10.4746026724766	7.61367909244925
INSRR	0.421576610799612	4.16432689819325	2.21015599784396	0.698325284344622	2.40566905490294	1.10847604760411	2.97002867832005	-0.193642545566845	0.959516772376361	2.23233677373245	0.637389800340365	1.50840879916898	2.02584667292948	0.421576610799612	0.421576610799612	1.62396983181259	0.421576610799612	0.421576610799612	1.48627285932043	0.421576610799612	5.2293998248299	2.85108116953146	1.40717564046651	0.421576610799612	0.421576610799612	1.96532991129442	3.50245819285755	2.18229463311493	2.71174511384843	0.421576610799612	0.421576610799612	1.3271530140763	1.94614459401422	1.8752086211735	4.10922680421839	-0.193642545566845	2.3400857468211	1.15942694545344	1.84049525339848	0.678098565485105	0.497940611863473	8.35645585625636	1.43168434659248	0.421576610799612	0.421576610799612	1.3829057933086	0.421576610799612	2.09990637583411	1.58434164133444
IFNGR1	10.8273884665857	11.7919377957617	12.0962828301595	11.7207220219039	11.5429099153472	10.5974630412857	11.2293221210014	11.6604490566518	10.7179663265104	11.9910009870407	12.0289782738762	11.8731464670911	9.55993627782589	11.2076460839413	11.5573121014829	11.4419009238052	12.1186615537461	10.9613574342181	10.5285466904861	11.5550485828237	10.7078024908707	10.2785387231401	11.056184245206	11.5487341224483	10.7390758743645	11.0440161973775	11.1781164102096	10.4518894960561	10.9418767995505	10.7442496653119	9.85604602143612	10.5130872011458	11.4023886157355	10.3100457639295	10.9383872087979	10.0438596826074	9.78788299995645	10.2421274136002	11.6048234102402	10.8193142999365	10.1076711581074	10.4130738919357	11.8013004060132	10.8094851301656	10.2807958386983	11.2003217073675	9.6861846510785	12.0900253561147	9.49145194177981
B4GALT7	7.74388828647178	7.59775106002408	7.64975854382199	8.43678362190458	8.4491187670908	8.09912009870972	8.56960960850803	8.33606015200482	8.05915515141183	8.16189646730358	8.72709211180501	8.36296665018893	7.48847833903311	7.77124263111377	8.05540114917025	8.83638704794892	7.77321667629613	7.2216415867187	8.72611942654911	7.94235058208131	8.55611412772403	8.20492156172003	9.29846333234742	8.23366641682754	6.98040588531725	7.07052811885421	8.07965123994948	7.63293004463801	6.43757605599581	5.99980955276817	8.11814590557577	7.06470015232569	6.19906730844368	9.27582928974937	8.34846285193836	8.01776367886426	8.83174996526492	8.01500656523888	8.09540716946224	8.11028745755751	8.69548540273997	8.88970434818914	8.465816123102	8.47630350103535	8.69392869589245	8.11989798776799	8.43788401446079	7.92978604257733	8.87032019727408
SH2D2A	6.08129887409603	6.95642561625222	8.519237853746	8.08429569193263	6.78233124387965	4.87296326219134	6.67568005910882	6.53417780829157	8.69372407237866	9.10353590543208	8.10896260923806	5.63648486756764	5.88098168722955	4.3719348924361	7.53688453582179	7.89959041578201	8.19527007923059	8.26466380538474	6.60383194651862	7.45971411236962	7.78439327731108	8.41577703215331	7.02718119972859	8.50083659164675	5.99718977034782	6.30016694594309	9.0514750535527	9.20702028458563	6.24737654099798	7.99860744650617	6.54227655810064	5.05111354000462	4.88236678218881	8.21912897111112	8.71371894581744	6.13513283210681	7.78262135285728	6.24357359114038	8.16938452042713	9.62462517596586	6.1674337858508	6.17084790705635	4.92703542897335	6.3178162189255	4.27328222426108	8.50483348164292	6.56781296271056	9.21830630782579	5.39409179126553
VRK2	9.51403177746161	9.01345616411967	10.2180716255209	9.33418918784304	9.44773267477161	9.4748212167418	9.22046128370469	8.48751581211077	9.30347618799291	11.4323676077941	9.04925205712314	8.89895075787198	9.32664519976089	9.21837726393189	8.85337261279597	9.12011015441784	9.75286082601739	9.40584305461077	8.78537681073008	9.39188233143029	9.02237015000266	8.82873199050337	8.36203048949871	8.94480224307961	8.82207423684482	9.57417180563608	9.27347873932089	9.2849597466535	10.2317858793183	9.43236182750843	9.04212200039169	9.1509174434741	9.4772635811069	8.40047430212824	8.86228911692905	9.51872373077062	9.16842747893539	8.84140087118996	8.81628250869657	9.24109188015865	9.00655307267997	8.90379967706831	9.08033323265633	8.81040948590634	8.62414816199848	12.4421646397677	8.77167826263905	10.1337160200855	7.94492275490579
TNFRSF1B	7.73421698866429	9.3966800208763	10.4024323575104	10.1096412685021	7.22476475359383	8.01965708226261	10.0417211361102	8.24310486074762	9.58333293079543	11.2664865875286	9.22833951237994	7.17442575619775	8.27281521665051	9.20710563487018	9.32507306295682	9.54795752323295	10.1738384529511	10.8588136738094	9.23971824264225	8.89696386952804	9.38340688918369	9.68063804565719	9.85907565771481	10.2026457862267	6.78654631691723	9.10592993039847	10.3235487899185	10.1007895770938	5.24360665709052	8.72516841141278	7.33205255524266	6.76119077899715	8.21092073716474	10.0568074744787	10.7596255590972	8.76167949555659	8.68663380811575	7.88436483073522	10.2937185083542	10.8535885981586	8.69760318033191	8.72550150418781	10.2880986604996	9.13285524002454	8.42148440444963	9.79161357168995	8.24817442250702	10.5076122577039	7.95455933166176
VEZT	10.694275015449	10.739841311412	10.1499809715829	10.3081773994539	10.2646611911888	10.0855301229916	10.0297036665279	9.86156076163568	10.8887123998247	10.1843319889315	10.3044337952428	11.1242948640502	9.84243683912283	10.2425910571109	9.5186770753016	9.36871163893785	11.1292963613996	10.4365650337347	9.92608741640717	9.28752315177096	10.3381997784905	10.0058112695062	9.14616364026091	9.61609970985424	10.4788168298252	10.8264056774697	10.0171073462786	9.88787118977921	10.8193708979135	10.2355969001544	10.1464477940939	10.3044443534265	10.5769392888298	9.57075601943975	10.0336501092526	9.26497943855065	9.57741277198897	9.23799006948052	10.0025199194386	9.14719536222655	9.54162081292379	9.75351777754686	9.94338797237738	10.350416155504	9.55559741525889	11.1281339512303	10.7935802016547	10.2945303900919	8.90601435660137
POU2F2	5.38182149910386	4.51595438567978	7.31477036668644	6.82393509245349	6.48928513854608	4.72827226195973	6.44674830764477	4.56007953146756	5.86771791341033	6.42973083326172	4.84976966584425	4.93250387632403	6.44672666058701	4.56087733642883	4.45412311029391	7.14901577784789	7.31895050084541	5.12605219629181	3.87947892360406	3.9149124400859	6.33499119745321	6.71001424750878	6.21240443993461	6.49348770711815	4.43005209973088	7.70227996772856	8.02357480644683	6.7143186033635	2.49526372770589	4.31940380504219	4.3595645253256	3.41725996886893	6.05858439019681	6.46240964412282	6.21776248579642	4.33137571304317	4.46233398845895	4.6820727355693	6.31963610763109	7.36364819133569	5.96709864280278	6.42909556009758	6.13791102184153	5.84713039082078	4.65004264908779	5.35860139341727	2.32222407781604	8.10759930375318	3.8215782280597
[truncated: 46,652 more rows]
[truncated: 59 more columns]
