# Supplementary material for: Pan-cancer analysis of longitudinal metastatic tumors reveals genomic alterations and immune landscape dynamics associated with pembrolizumab sensitivity
Source: Nat Commun. 2021 Aug 26;12:5137. doi: 10.1038/s41467-021-25432-7 (PMC8390680; doi:10.1038/s41467-021-25432-7)
Supplement: Supplementary file 11 — Source Data [file 41467_2021_25432_MOESM11_ESM.zip › Source Data/SourceData_Fig4/SourceData_Fig4.xlsx]

## Sheet: Fig. 4A
PATIENT_ID	COHORT	BEST_OVERALL_RECIST	Pembrolizumab_sensitivity_groups_n71	Pembro_CB_groups
INS-E-011	E: Mixed	PD	1. LS	1. LS
INS-B-015	B: Breast	PD	1. LS	1. LS
INS-E-023	E: Mixed	PD	1. LS	1. LS
INS-E-034	E: Mixed	PD	1. LS	1. LS
INS-E-016	E: Mixed	PD	1. LS	1. LS
INS-C-020	C: Ovary	PD	1. LS	1. LS
INS-B-014	B: Breast	PD	1. LS	1. LS
INS-E-003	E: Mixed	SD	1. LS	1. LS
INS-E-018	E: Mixed	PD	1. LS	1. LS
INS-D-008	D: Melanoma	PD	1. LS	1. LS
INS-D-007	D: Melanoma	PD	1. LS	1. LS
INS-E-013	E: Mixed	CR	2. MSER	2. HS/CB
INS-E-002	E: Mixed	SD	3. MSPP	2. HS/CB
INS-D-009	D: Melanoma	PR	4. HS	2. HS/CB
INS-E-004	E: Mixed	SD	2. MSER	2. HS/CB
INS-A-007	A: Head and Neck	PR	4. HS	2. HS/CB
INS-C-018	C: Ovary	SD	3. MSPP	2. HS/CB
INS-D-013	D: Melanoma	CR	4. HS	2. HS/CB
INS-D-006	D: Melanoma	PR	4. HS	2. HS/CB
INS-E-022	E: Mixed	PR	4. HS	2. HS/CB
INS-E-028	E: Mixed	PR	4. HS	2. HS/CB
INS-D-003	D: Melanoma	PR	4. HS	2. HS/CB

## Sheet: Fig. 4B
DE genes result in HS/CB									DE genes result in LS
Ensembl ID	baseMean	log2FoldChange	lfcSE	stat	pvalue	padj	hugo.name		Ensembl ID	baseMean	log2FoldChange	lfcSE	stat	pvalue	padj	hugo.name
ENSG00000196805.7	434.407	29.6114	2.99759	9.87841	5.1647e-23	1.22657e-18	SPRR2B		ENSG00000127954.12	7317.1	1.23177	0.176574	6.97596	3.03797e-12	5.63148e-08	STEAP4
ENSG00000171711.2	225.673	28.907	3.00334	9.62495	6.2739e-22	7.3036e-18	DEFB4A		ENSG00000144063.3	1837.91	0.867326	0.151615	5.72056	1.06171e-08	9.84043e-05	MALL
ENSG00000184033.13	109.068	-28.7316	2.99749	-9.58522	9.22599e-22	7.3036e-18	CTAG1B		ENSG00000166016.5	750.239	-0.679883	0.126363	-5.38038	7.43286e-08	0.000459277	ABTB2
ENSG00000268651.2	103.183	-28.3803	2.99749	-9.46803	2.85182e-21	1.69319e-17	CTAG1A		ENSG00000186446.11	188.472	-0.503179	0.0975978	-5.15564	2.52761e-07	0.00117136	ZNF501
ENSG00000250920.1	39.1576	-24.1595	3.00483	-8.04021	8.96825e-16	4.25974e-12	RP11-297P16.4		ENSG00000224389.8	4851.86	0.96651	0.189914	5.08921	3.59561e-07	0.00133304	C4B
ENSG00000159455.8	311.768	21.3023	2.99633	7.10948	1.1648e-12	4.61048e-09	LCE2B		ENSG00000160856.20	188.363	1.82723	0.363176	5.03125	4.87294e-07	0.00150549	FCRL3
ENSG00000187180.3	195.027	20.8836	3.00196	6.95665	3.48467e-12	1.18225e-08	LCE2C		ENSG00000156234.7	1278.79	2.20951	0.450751	4.90184	9.49409e-07	0.0023099	CXCL13
ENSG00000187223.3	94.6155	20.4308	2.99686	6.81741	9.26994e-12	2.7519e-08	LCE2D		ENSG00000131203.12	1166.65	1.92784	0.39406	4.89225	9.96883e-07	0.0023099	IDO1
ENSG00000235942.2	63.7002	20.1115	3.0021	6.69915	2.09637e-11	4.78602e-08	LCE6A		ENSG00000171049.8	100.119	1.36973	0.289118	4.73763	2.16237e-06	0.00445376	FPR2
ENSG00000283227.1	61.5775	20.1382	3.00772	6.6955	2.14941e-11	4.78602e-08	RP1-20N18.10		ENSG00000188848.15	32.1018	2.81898	0.601947	4.6831	2.8257e-06	NA	BEND4
ENSG00000273217.1	61.5761	20.1246	3.00772	6.69098	2.21677e-11	4.78602e-08	CTC-432M15.3		ENSG00000100453.12	551.993	1.62291	0.346821	4.67939	2.87731e-06	0.00482003	GZMB
ENSG00000177257.2	46.5268	19.7867	3.00334	6.58823	4.45105e-11	8.80901e-08	DEFB4B		ENSG00000057252.12	3258.63	0.543027	0.116392	4.6655	3.07873e-06	0.00482003	SOAT1
ENSG00000117215.14	403.389	3.59807	0.561082	6.41273	1.42932e-10	2.61115e-07	PLA2G2D		ENSG00000182487.12	66.8428	1.32692	0.284579	4.66274	3.12027e-06	0.00482003	NCF1B
ENSG00000161405.16	4372.67	2.7185	0.431907	6.29418	3.09037e-10	5.24237e-07	IKZF3		ENSG00000109929.9	2366.26	0.51321	0.111731	4.59328	4.36342e-06	0.00622191	SC5D
ENSG00000113088.5	1712.29	2.84714	0.455869	6.24552	4.22397e-10	6.68767e-07	GZMK		ENSG00000221963.5	9736.63	0.7893	0.172973	4.56314	5.03933e-06	0.00667243	APOL6
ENSG00000089012.14	230.384	2.66851	0.42815	6.23266	4.58591e-10	6.80692e-07	SIRPG		ENSG00000085265.10	362.455	1.02694	0.227122	4.52152	6.13971e-06	0.00758745	FCN1
ENSG00000172116.21	528.844	2.51735	0.41949	6.00097	1.9614e-09	2.74007e-06	CD8B		ENSG00000154451.14	2673.91	1.65035	0.371511	4.44227	8.90145e-06	0.0103129	GBP5
ENSG00000167286.9	964.619	2.26839	0.379274	5.98088	2.21936e-09	2.9282e-06	CD3D		ENSG00000138755.5	4260.14	1.96703	0.444388	4.42639	9.58247e-06	0.0104488	CXCL9
ENSG00000152969.17	239.393	2.42308	0.413604	5.85845	4.67194e-09	5.83968e-06	JAKMIP1		ENSG00000102794.9	77.5707	2.02387	0.460172	4.39807	1.0922e-05	0.0112479	ACOD1
ENSG00000177807.8	98.1254	2.57682	0.442358	5.82518	5.70497e-09	6.77436e-06	KCNJ10		ENSG00000158517.13	183.123	1.24701	0.286291	4.35573	1.32624e-05	0.0119912	NCF1
ENSG00000183918.15	971.12	2.45409	0.423041	5.80108	6.58908e-09	7.45162e-06	SH2D1A		ENSG00000117009.11	399.2	1.41218	0.324894	4.34659	1.38272e-05	0.0119912	KMO
ENSG00000100450.12	490.983	2.75576	0.476928	5.77816	7.55231e-09	8.15272e-06	GZMH		ENSG00000211898.7	204.124	1.40089	0.323257	4.33367	1.46645e-05	0.0119912	IGHD
ENSG00000145649.7	1653.6	2.43436	0.422908	5.75623	8.60117e-09	8.88127e-06	GZMA		ENSG00000196549.10	2218.9	0.794812	0.183482	4.33183	1.47874e-05	0.0119912	MME
ENSG00000198851.9	988.738	2.3417	0.411028	5.69716	1.21816e-08	1.20542e-05	CD3E		ENSG00000140284.10	458.707	1.23375	0.284899	4.33048	1.48782e-05	0.0119912	SLC27A2
ENSG00000182866.16	1806.94	2.24586	0.398997	5.62876	1.81507e-08	1.69614e-05	LCK		ENSG00000171448.8	396.142	-0.350617	0.0813127	-4.31196	1.61814e-05	0.0124981	ZBTB26
ENSG00000234663.5	80.2337	3.06528	0.544955	5.62483	1.85691e-08	1.69614e-05	LINC01934		ENSG00000125046.14	137.131	-0.89302	0.208643	-4.28014	1.86776e-05	0.0138491	SSUH2
ENSG00000211772.11	2787.53	2.33568	0.415977	5.61492	1.9665e-08	1.72972e-05	TRBC2		ENSG00000181847.11	729.247	1.42987	0.33663	4.24758	2.16089e-05	0.0154063	TIGIT
ENSG00000197057.9	382.362	2.83993	0.508666	5.58309	2.36278e-08	1.98102e-05	DTHD1		ENSG00000248323.5	200.176	0.937395	0.222153	4.21959	2.44743e-05	0.0160075	LUCAT1
ENSG00000172673.10	958.123	2.25491	0.404178	5.579	2.41904e-08	1.98102e-05	THEMIS		ENSG00000125245.12	168.299	1.71469	0.406438	4.21882	2.45585e-05	0.0160075	GPR18
ENSG00000105374.9	1181.46	2.30436	0.414038	5.56557	2.61295e-08	2.0685e-05	NKG7		ENSG00000213886.3	3459.9	1.44936	0.34407	4.21241	2.5266e-05	0.0160075	UBD
ENSG00000255819.7	308.418	2.63658	0.474679	5.55444	2.78506e-08	2.13363e-05	KLRC4-KLRK1		ENSG00000141447.17	2724.31	-0.43837	0.104206	-4.20676	2.59062e-05	0.0160075	OSBPL1A
ENSG00000122188.12	643.695	2.41515	0.438824	5.50368	3.71935e-08	2.76034e-05	LAX1		ENSG00000156011.16	3322.55	-0.536972	0.128312	-4.18489	2.85306e-05	0.0164855	PSD3
ENSG00000153563.15	2643.76	2.61394	0.476864	5.48152	4.21678e-08	3.03467e-05	CD8A		ENSG00000169245.5	2587.13	1.42069	0.339571	4.18379	2.86694e-05	0.0164855	CXCL10
ENSG00000121807.5	554.984	1.64675	0.300725	5.47592	4.35249e-08	3.04021e-05	CCR2		ENSG00000197249.13	9042.4	1.57445	0.3768	4.17847	2.93479e-05	0.0164855	SERPINA1
ENSG00000160185.14	393.694	2.50249	0.458742	5.45512	4.89398e-08	3.32077e-05	UBASH3A		ENSG00000117215.14	233.581	2.5437	0.612177	4.15517	3.25042e-05	0.0177215	PLA2G2D
ENSG00000172575.11	2088.18	2.32927	0.4282	5.43966	5.33811e-08	3.52152e-05	RASGRP1		ENSG00000132965.9	580.883	0.777243	0.187907	4.13632	3.52925e-05	0.0183287	ALOX5AP
ENSG00000256039.1	104.064	3.44204	0.633361	5.43457	5.49298e-08	3.52575e-05	RP11-291B21.2		ENSG00000163840.9	5737.81	0.504464	0.122018	4.13435	3.55954e-05	0.0183287	DTX3L
ENSG00000211752.3	59.659	2.94936	0.5437	5.42461	5.80814e-08	3.53248e-05	TRBV27		ENSG00000109943.8	340.572	1.60463	0.389374	4.12106	3.77132e-05	0.0188943	CRTAM
ENSG00000101082.13	861.904	2.41901	0.446277	5.42042	5.94588e-08	3.53248e-05	SLA2		ENSG00000198453.12	483.585	-0.487529	0.119246	-4.08841	4.34331e-05	0.0210046	ZNF568
ENSG00000116824.4	2224.83	2.16682	0.399761	5.42031	5.9497e-08	3.53248e-05	CD2		ENSG00000101916.11	372.532	1.32174	0.323608	4.0844	4.41916e-05	0.0210046	TLR8
ENSG00000271503.5	5147.82	2.31806	0.429291	5.39974	6.67368e-08	3.86569e-05	CCL5		ENSG00000138600.9	3665.58	0.532572	0.130991	4.06572	4.78843e-05	0.0221908	SPPL2A
ENSG00000213413.2	332.019	3.18993	0.593879	5.37135	7.81507e-08	4.41905e-05	PVRIG		ENSG00000216775.2	416.449	-0.584585	0.145669	-4.0131	5.99268e-05	0.0270942	RP1-152L7.5
ENSG00000211751.9	1443.02	2.37585	0.442787	5.36568	8.0644e-08	4.45399e-05	TRBC1		ENSG00000150337.13	598.924	1.13971	0.284495	4.00608	6.17337e-05	0.0272466	FCGR1A
ENSG00000124203.6	1299.06	2.61224	0.487912	5.35391	8.60729e-08	4.64578e-05	ZNF831		ENSG00000188404.8	887.688	1.24808	0.314789	3.96482	7.34508e-05	0.0300434	SELL
ENSG00000111537.4	345.918	2.48339	0.466647	5.32177	1.0276e-07	5.39839e-05	IFNG		ENSG00000171608.15	1297.77	0.627407	0.158258	3.96446	7.35631e-05	0.0300434	PIK3CD
ENSG00000106785.14	1459.11	0.986524	0.185485	5.31861	1.04563e-07	5.39839e-05	TRIM14		ENSG00000170153.10	1186.85	-0.64866	0.163664	-3.96336	7.39029e-05	0.0300434	RNF150
ENSG00000160654.9	879.512	2.29869	0.433128	5.30719	1.11328e-07	5.5225e-05	CD3G		ENSG00000100292.16	1507.58	1.19339	0.301484	3.95839	7.54553e-05	0.0300434	HMOX1
ENSG00000139193.3	490.403	2.67422	0.503931	5.30672	1.11617e-07	5.5225e-05	CD27		ENSG00000133048.12	1387.04	1.75001	0.442894	3.9513	7.77262e-05	0.0300434	CHI3L1
ENSG00000164483.16	437.284	2.18378	0.412588	5.2929	1.20394e-07	5.7195e-05	SAMD3		ENSG00000163599.14	656.911	1.52045	0.384816	3.95109	7.7795e-05	0.0300434	CTLA4
ENSG00000211745.3	47.3536	2.75821	0.521449	5.28952	1.22636e-07	5.7195e-05	TRBV4-2		ENSG00000112303.13	1623.08	1.09351	0.277661	3.9383	8.20626e-05	0.0306689	VNN2
ENSG00000181847.11	1513.54	2.40712	0.455097	5.28924	1.22824e-07	5.7195e-05	TIGIT		ENSG00000153563.15	1165.78	1.26815	0.322752	3.92917	8.5239e-05	0.0306689	CD8A
ENSG00000179583.18	3544.04	1.1998	0.228043	5.26129	1.43052e-07	6.43452e-05	CIITA		ENSG00000169855.19	4239.79	-0.517529	0.13174	-3.9284	8.5514e-05	0.0306689	ROBO1
ENSG00000013725.14	1196.53	2.33404	0.443932	5.25764	1.45913e-07	6.43452e-05	CD6		ENSG00000162645.12	5257.62	1.06107	0.270332	3.92508	8.67019e-05	0.0306689	GBP2
ENSG00000180096.11	791.971	2.23959	0.426009	5.25715	1.46307e-07	6.43452e-05	44075		ENSG00000260923.6	83.5765	-1.83522	0.467888	-3.92236	8.76869e-05	0.0306689	LINC02193
ENSG00000117560.7	265.763	2.55062	0.486062	5.24751	1.54167e-07	6.65694e-05	FASLG		ENSG00000116852.14	854.979	0.740984	0.190366	3.89243	9.92463e-05	0.0333526	KIF21B
ENSG00000067445.20	823.797	-0.979699	0.188002	-5.2111	1.87724e-07	7.85957e-05	TRO		ENSG00000163534.14	80.2678	1.90866	0.490513	3.89114	9.97739e-05	0.0333526	FCRL1
ENSG00000156886.11	452.381	2.90102	0.556795	5.2102	1.88638e-07	7.85957e-05	ITGAD		ENSG00000248015.6	47.109	-1.26133	0.324352	-3.88876	0.000100758	0.0333526	AC005329.7
ENSG00000274767.1	55.0315	3.65837	0.705225	5.18752	2.13116e-07	8.72636e-05	AC131056.3		ENSG00000172215.5	856.696	1.69498	0.436787	3.88057	0.000104211	0.0338906	CXCR6
ENSG00000211716.2	66.2176	2.9712	0.573251	5.18306	2.18273e-07	8.78604e-05	TRBV9		ENSG00000211448.11	678.216	0.997456	0.259192	3.84832	0.000118929	0.0371588	DIO2
ENSG00000211714.3	58.4272	3.23191	0.632526	5.10954	3.22948e-07	0.000126143	TRBV7-3		ENSG00000122224.17	424.14	1.60486	0.417063	3.848	0.000119085	0.0371588	LY9
ENSG00000155657.26	9253.52	2.26296	0.442944	5.10892	3.24001e-07	0.000126143	TTN		ENSG00000121797.9	790.457	1.18555	0.308291	3.84557	0.000120274	0.0371588	CCRL2
ENSG00000188389.10	578.967	2.48434	0.487218	5.09903	3.41399e-07	0.000130735	PDCD1		ENSG00000103811.15	3573.15	0.796818	0.208266	3.82596	0.000130263	0.0395851	CTSH
ENSG00000128383.12	330.341	2.10601	0.413264	5.09605	3.46806e-07	0.000130735	APOBEC3A		ENSG00000205846.3	16.8129	2.15326	0.56399	3.8179	0.00013459	NA	CLEC6A
ENSG00000124256.14	297.085	2.25672	0.44375	5.08558	3.66512e-07	0.000136005	ZBP1		ENSG00000110002.15	1143.87	0.791564	0.207431	3.81603	0.000135615	0.0405362	VWA5A
ENSG00000147168.12	1595.08	1.85455	0.364969	5.08139	3.7469e-07	0.0001369	IL2RG		ENSG00000139508.14	716.047	0.869714	0.228254	3.8103	0.0001388	0.0405362	SLC46A3
ENSG00000251517.1	13.2655	3.26376	0.644377	5.06498	4.08438e-07	0.00014697	RP11-109E24.1		ENSG00000172116.21	289.088	1.24733	0.327768	3.80554	0.000141495	0.0405362	CD8B
ENSG00000211794.3	47.3668	2.71461	0.536595	5.05896	4.21552e-07	0.000147337	TRAV12-3		ENSG00000083454.21	102.735	1.147	0.301569	3.80344	0.0001427	0.0405362	P2RX5
ENSG00000172215.5	1684.84	2.50458	0.495092	5.05882	4.21868e-07	0.000147337	CXCR6		ENSG00000175556.16	363.64	0.93525	0.246077	3.80063	0.000144327	0.0405362	LONRF3
ENSG00000164674.15	892.201	1.46094	0.289883	5.03974	4.66165e-07	0.000158329	SYTL3		ENSG00000151726.13	4003.18	0.656533	0.173236	3.78982	0.000150756	0.04171	ACSL1
ENSG00000211799.3	47.083	2.3602	0.468336	5.03953	4.66673e-07	0.000158329	TRAV19		ENSG00000049249.8	558.644	1.38403	0.366352	3.77786	0.000158183	0.0428743	TNFRSF9
ENSG00000163519.13	711.104	2.3982	0.477247	5.02508	5.03233e-07	0.000168328	TRAT1		ENSG00000117228.9	7119.76	0.918504	0.243277	3.77555	0.000159658	0.0428743	GBP1
ENSG00000073861.2	384.903	2.32413	0.464611	5.00231	5.66484e-07	0.000186853	TBX21		ENSG00000143119.12	2391.55	1.04592	0.277281	3.77206	0.000161903	0.0428743	CD53
ENSG00000211753.4	97.3123	2.33065	0.466752	4.99333	5.93456e-07	0.000193068	TRBV28		ENSG00000133321.10	1943.31	1.11104	0.295243	3.76312	0.000167804	0.0433948	RARRES3
ENSG00000211706.2	26.0182	3.45316	0.691937	4.99057	6.02005e-07	0.000193203	TRBV6-1		ENSG00000134121.9	3249.59	-1.41347	0.375722	-3.76201	0.000168551	0.0433948	CHL1
ENSG00000005844.17	3786.29	2.10902	0.424643	4.96657	6.81473e-07	0.000215791	ITGAL		ENSG00000169248.12	578.646	1.39042	0.370159	3.75627	0.000172462	0.0437935	CXCL11
ENSG00000181215.14	86.6783	3.08204	0.62138	4.95998	7.04997e-07	0.000220302	C4orf50		ENSG00000160588.9	1207.3	0.766252	0.204226	3.75198	0.000175444	0.0439486	MPZL3
ENSG00000137078.8	194.967	1.72863	0.350598	4.93052	8.20097e-07	0.000252941	SIT1		ENSG00000228013.1	38.3165	1.43714	0.383715	3.74533	0.000180153	0.0445267	RP11-350G8.5
ENSG00000026751.16	2134.78	1.93061	0.391869	4.92667	8.3641e-07	0.000254666	SLAMF7		ENSG00000023445.13	7535.52	1.21654	0.325601	3.7363	0.000186747	0.0451146	BIRC3
ENSG00000065675.14	664.558	2.07235	0.422525	4.90468	9.35779e-07	0.000280014	PRKCQ		ENSG00000153214.9	2851.34	0.279984	0.0749538	3.73542	0.0001874	0.0451146	TMEM87B
ENSG00000211746.3	87.3241	2.34223	0.477702	4.90312	9.43246e-07	0.000280014	TRBV19		ENSG00000243646.9	1554.54	0.439495	0.117925	3.7269	0.00019385	0.0458662	IL10RB
ENSG00000211797.2	40.3299	2.63522	0.539274	4.8866	1.02592e-06	0.000300796	TRAV17		ENSG00000103569.9	524.765	1.04048	0.279338	3.7248	0.00019547	0.0458662	AQP9
ENSG00000070190.12	1038.1	1.43098	0.293741	4.87158	1.10712e-06	0.000320647	DAPP1		ENSG00000138759.18	1742.13	-0.888432	0.239402	-3.71105	0.000206401	0.0478257	FRAS1
ENSG00000211710.3	32.9431	2.4609	0.505609	4.86719	1.13197e-06	0.000323893	TRBV4-1		ENSG00000163602.10	3066.45	0.216068	0.0584077	3.69931	0.000216189	0.049438	RYBP
ENSG00000146285.13	346.778	1.98084	0.407236	4.8641	1.14981e-06	0.000325081	SCML4		ENSG00000198959.11	5829.4	0.877754	0.237463	3.69638	0.000218693	0.049438	TGM2
ENSG00000211789.2	62.3283	2.31339	0.476308	4.85693	1.19222e-06	0.000333108	TRAV12-2		ENSG00000229391.7	211.408	1.10761	0.300036	3.69158	0.000222864	0.0497739	HLA-DRB6
ENSG00000211792.2	35.7405	2.57406	0.530965	4.84789	1.24779e-06	0.00034458	TRAV14DV4		ENSG00000165272.14	2634.75	0.93283	0.253374	3.68164	0.00023174	0.0511401	AQP3
ENSG00000154451.14	6059.08	2.05108	0.423632	4.84167	1.28753e-06	0.000351467	GBP5		ENSG00000079263.18	327.463	1.14325	0.310986	3.67623	0.00023671	0.0513572	SP140
ENSG00000103522.15	1504.33	2.01806	0.41706	4.83877	1.30643e-06	0.000352574	IL21R		ENSG00000120158.11	585.42	-0.391276	0.106483	-3.67455	0.000238265	0.0513572	RCL1
ENSG00000277089.4	124.147	2.46776	0.51038	4.83515	1.33043e-06	0.000355016	AC069363.1		ENSG00000165168.7	6579.32	0.993543	0.271536	3.65897	0.00025323	0.0539555	CYBB
ENSG00000169495.4	132.248	1.72263	0.356907	4.82655	1.3892e-06	0.00036658	HTRA4		ENSG00000186480.12	6301.96	0.667353	0.184643	3.6143	0.000301161	0.0626753	INSIG1
ENSG00000196743.8	11156.8	0.849457	0.176362	4.81655	1.4606e-06	0.000381184	GM2A		ENSG00000226025.9	55.3891	2.2788	0.630836	3.61235	0.00030344	0.0626753	LGALS17A
ENSG00000167984.17	1624.39	2.07928	0.432604	4.80644	1.53642e-06	0.000396615	NLRC3		ENSG00000171051.8	408.311	1.02892	0.285105	3.60892	0.000307479	0.0626753	FPR1
ENSG00000186810.7	288.454	2.06485	0.430275	4.79891	1.59535e-06	0.000407397	CXCR3		ENSG00000164418.19	424.249	-0.902695	0.250163	-3.60842	0.000308066	0.0626753	GRIK2
ENSG00000227191.8	452.223	2.34624	0.490959	4.7789	1.76257e-06	0.000445312	TRGC2		ENSG00000159905.14	179.998	-0.631536	0.175139	-3.60591	0.000311061	0.0626753	ZNF221
ENSG00000258875.5	69.048	1.77487	0.37172	4.77476	1.79923e-06	0.000447094	CTD-2547L24.3		ENSG00000128438.10	17.583	2.51777	0.698839	3.60279	0.000314822	NA	TBC1D27
ENSG00000255398.2	1005.1	1.66674	0.349138	4.77386	1.80728e-06	0.000447094	HCAR3		ENSG00000112787.12	976.012	-0.449582	0.124794	-3.6026	0.000315047	0.062796	FBRSL1
ENSG00000234753.5	35.4888	-2.86214	0.600069	-4.76969	1.84506e-06	0.000451736	FOXP4-AS1		ENSG00000071073.12	4343.97	0.687044	0.191154	3.59418	0.000325411	0.0641717	MGAT4A
ENSG00000211943.2	659.559	3.01561	0.634817	4.75036	2.03059e-06	0.000492088	IGHV3-15		ENSG00000163564.14	211.461	1.18699	0.331776	3.57769	0.00034664	0.0668547	PYHIN1
ENSG00000274752.1	37.4315	2.34644	0.495737	4.73324	2.20966e-06	0.000530073	TRBV12-3		ENSG00000134242.15	912.498	1.17025	0.327308	3.57537	0.000349732	0.0668547	PTPN22
ENSG00000189233.11	124.952	2.08248	0.440311	4.72957	2.24998e-06	0.000534348	NUGGC		ENSG00000104427.11	457.562	-0.508786	0.142306	-3.57529	0.000349836	0.0668547	ZC2HC1A
ENSG00000245164.6	137.222	2.25897	0.478094	4.72495	2.30173e-06	0.000536126	LINC00861		ENSG00000197057.9	91.1173	1.26043	0.353188	3.56872	0.000358723	0.0674644	DTHD1
ENSG00000213809.8	1210.09	2.28563	0.483745	4.72487	2.30262e-06	0.000536126	KLRK1		ENSG00000155629.14	1960.33	0.918891	0.257633	3.56667	0.000361551	0.0674644	PIK3AP1
ENSG00000153283.12	1725.71	2.00952	0.426322	4.71363	2.43344e-06	0.00055826	CD96		ENSG00000090382.6	15229.7	1.32803	0.372525	3.56494	0.000363945	0.0674644	LYZ
ENSG00000174946.6	367.381	2.31777	0.491816	4.71269	2.44469e-06	0.00055826	GPR171		ENSG00000165140.9	504.93	0.990966	0.278245	3.56149	0.000368752	0.0676269	FBP1
ENSG00000009790.14	992.758	1.79537	0.382656	4.69187	2.70713e-06	0.000612302	TRAF3IP3		ENSG00000050730.15	95.1975	1.24272	0.349173	3.55903	0.000372231	0.0676269	TNIP3
ENSG00000008517.16	2522.29	1.46651	0.313206	4.68226	2.83725e-06	0.000635678	IL32		ENSG00000169896.16	980.132	0.74295	0.208897	3.55654	0.000375766	0.0676269	ITGAM
ENSG00000163508.12	501.621	2.16368	0.462914	4.67405	2.95323e-06	0.00065548	EOMES		ENSG00000225649.5	48.6264	-1.08069	0.304086	-3.5539	0.000379566	0.0676539	AC064875.2
ENSG00000011590.13	98.1508	2.51067	0.538704	4.66059	3.15308e-06	0.000693358	ZBTB32		ENSG00000140030.5	747.845	1.05374	0.296852	3.54972	0.000385642	0.0677039	GPR65
ENSG00000172543.7	848.506	2.01762	0.434302	4.64566	3.38992e-06	0.000735532	CTSW		ENSG00000152990.13	1986.48	-0.638222	0.179847	-3.54869	0.000387151	0.0677039	ADGRA3
ENSG00000075218.18	295.314	-1.67114	0.3598	-4.64463	3.40682e-06	0.000735532	GTSE1		ENSG00000078081.7	659.532	1.07554	0.303343	3.54563	0.000391668	0.0678538	LAMP3
ENSG00000122223.12	296.722	2.14505	0.462996	4.63297	3.60452e-06	0.000771204	CD244		ENSG00000244731.7	4867.26	0.842842	0.238471	3.53436	0.000408767	0.0695665	C4A
ENSG00000179715.12	288.234	1.37854	0.298192	4.623	3.78229e-06	0.000802014	PCED1B		ENSG00000279718.1	22.2345	-1.26698	0.358489	-3.53421	0.000408991	NA	SNX18P12
ENSG00000066032.18	68.0574	-2.87249	0.623388	-4.60787	4.06817e-06	0.000854999	CTNNA2		ENSG00000030419.16	1403.21	0.636109	0.179988	3.53417	0.00040906	0.0695665	IKZF2
ENSG00000211777.2	30.312	2.37718	0.517743	4.59144	4.40201e-06	0.000917046	TRAV3		ENSG00000256500.5	11.3097	10.498	2.97872	3.52433	0.000424553	NA	RP11-73M18.2
ENSG00000255833.1	188.187	1.95893	0.42705	4.58712	4.49395e-06	0.000922709	TIFAB		ENSG00000265817.2	191.132	-0.682777	0.193801	-3.52308	0.000426566	0.0718841	FSBP
ENSG00000184459.8	185.558	13.6964	2.98622	4.58652	4.50689e-06	0.000922709	BPIFC		ENSG00000161681.15	29.4013	-1.46431	0.416228	-3.51804	0.000434751	NA	SHANK1
ENSG00000198846.5	664.079	1.66531	0.363251	4.58447	4.5515e-06	0.000923876	TOX		ENSG00000135547.8	335.09	-0.807669	0.229707	-3.51608	0.000437973	0.0731415	HEY2
ENSG00000160856.20	449.165	2.29547	0.501409	4.57805	4.69339e-06	0.000944604	FCRL3		ENSG00000224557.7	29.484	1.90898	0.543102	3.51496	0.000439823	NA	HLA-DPB2
ENSG00000163564.14	572.136	2.19428	0.479587	4.57535	4.75416e-06	0.000948795	PYHIN1		ENSG00000106565.17	2798.43	0.95583	0.272196	3.51155	0.000445494	0.0733569	TMEM176B
ENSG00000251408.1	9.82108	3.32094	0.726765	4.56948	4.88933e-06	0.00096764	RP11-586D19.2		ENSG00000264668.1	22.4119	-4.87134	1.38733	-3.5113	0.000445927	NA	RP13-582O9.6
ENSG00000172594.12	1272.46	1.00924	0.221863	4.54895	5.39145e-06	0.00105493	SMPDL3A		ENSG00000169429.10	12415.5	0.93171	0.265403	3.51055	0.000447177	0.0733569	CXCL8
ENSG00000198821.10	1144.14	1.92275	0.42278	4.54787	5.41925e-06	0.00105493	CD247		ENSG00000152763.16	428.296	-0.549592	0.156683	-3.50768	0.00045204	0.0735041	WDR78
ENSG00000197471.11	1737.01	1.72252	0.379224	4.54222	5.56656e-06	0.0010748	SPN		ENSG00000165178.9	106.167	1.25135	0.357256	3.50268	0.000460596	0.0739562	NCF1C
ENSG00000169442.8	1751.56	1.64185	0.36216	4.53349	5.80178e-06	0.00109825	CD52		ENSG00000146859.6	889.528	0.734094	0.209656	3.50141	0.0004628	0.0739562	TMEM140
ENSG00000109943.8	685.95	2.34438	0.51728	4.53213	5.83907e-06	0.00109825	CRTAM		ENSG00000106278.11	2321.93	-0.950116	0.271794	-3.49573	0.000472772	0.0745827	PTPRZ1
ENSG00000135362.13	1025.1	0.982314	0.216746	4.53209	5.84036e-06	0.00109825	PRR5L		ENSG00000173762.7	266.649	1.27454	0.364717	3.4946	0.000474767	0.0745827	CD7
ENSG00000173208.3	318.216	1.97936	0.436858	4.53091	5.87302e-06	0.00109825	ABCD2		ENSG00000160094.14	668.995	-0.419896	0.120282	-3.49094	0.000481327	0.0749779	ZNF362
ENSG00000160593.18	1701.1	1.54555	0.341428	4.52673	5.99036e-06	0.00111145	JAML		ENSG00000004468.12	756.162	1.30268	0.374604	3.4775	0.000506119	0.0781827	CD38
ENSG00000168421.12	1360.04	1.96207	0.433854	4.52241	6.11384e-06	0.00112556	RHOH		ENSG00000164211.12	1383.41	0.452486	0.130462	3.46835	0.000523674	0.0790336	STARD4
ENSG00000159496.14	99.9986	2.38278	0.528936	4.50485	6.64194e-06	0.00121338	RGL4		ENSG00000162511.7	7078.6	0.954615	0.275238	3.46833	0.000523701	0.0790336	LAPTM5
ENSG00000145040.3	52.4126	-1.91326	0.425479	-4.49671	6.90115e-06	0.00125111	UCN2		ENSG00000105865.10	302.015	-0.447242	0.128964	-3.46796	0.000524418	0.0790336	DUS4L
ENSG00000078589.12	920.945	2.13299	0.474606	4.49423	6.9821e-06	0.00125494	P2RY10		ENSG00000153029.14	1451.8	0.479342	0.138565	3.45934	0.000541506	0.0809508	MR1
ENSG00000211935.3	439.885	3.509	0.78102	4.49284	7.02796e-06	0.00125494	IGHV1-3		ENSG00000067840.12	288.391	-0.794344	0.230167	-3.45116	0.000558177	0.0824038	PDZD4
ENSG00000267554.1	82.1988	1.82742	0.407378	4.48582	7.26351e-06	0.00128732	RP11-686D22.10		ENSG00000203446.2	47.7921	1.67554	0.485632	3.45023	0.000560117	0.0824038	AC004988.1
ENSG00000042832.11	139.957	1.16103	0.259315	4.47732	7.55875e-06	0.00132436	TG		ENSG00000188389.10	200.373	1.38195	0.401162	3.44486	0.00057135	0.0833946	PDCD1
ENSG00000162777.16	1718.92	1.2976	0.289863	4.4766	7.58402e-06	0.00132436	DENND2D		ENSG00000155849.15	856.096	0.79506	0.230976	3.44218	0.000577048	0.0835683	ELMO1
ENSG00000106948.16	6085.42	1.75937	0.393315	4.47319	7.70614e-06	0.00133586	AKNA		ENSG00000184203.7	3267.88	0.436726	0.126974	3.43948	0.00058283	0.0837513	PPP1R2
ENSG00000174500.12	184.734	1.33065	0.29781	4.46812	7.89102e-06	0.0013435	GCSAM		ENSG00000257103.8	3881.8	-0.302003	0.0881813	-3.4248	0.000615263	0.0874789	LSM14A
ENSG00000173762.7	915.538	2.12153	0.475083	4.4656	7.98437e-06	0.0013435	CD7		ENSG00000166523.7	89.6041	1.52964	0.446805	3.4235	0.000618209	0.0874789	CLEC4E
ENSG00000004838.13	57.9954	-1.01747	0.227873	-4.4651	8.00326e-06	0.0013435	ZMYND10		ENSG00000163563.7	477.796	0.688613	0.201777	3.41274	0.000643121	0.089817	MNDA
ENSG00000152766.5	548.258	2.14464	0.480386	4.46441	8.02884e-06	0.0013435	ANKRD22		ENSG00000254122.2	522.813	-0.581125	0.170418	-3.41	0.000649625	0.089817	PCDHGB7
ENSG00000205045.8	968.607	1.64642	0.368797	4.4643	8.03304e-06	0.0013435	SLFN12L		ENSG00000170379.19	406.551	0.599144	0.175731	3.40943	0.000650979	0.089817	TCAF2
ENSG00000107485.15	338.122	2.14627	0.482362	4.44951	8.6067e-06	0.00142937	GATA3		ENSG00000001561.6	1116.69	0.773688	0.227013	3.40812	0.000654113	0.089817	ENPP4
ENSG00000140396.12	5782.46	0.725519	0.163425	4.43948	9.01785e-06	0.00148129	NCOA2		ENSG00000128340.14	1002.68	0.847573	0.249088	3.4027	0.000667225	0.0903492	RAC2
ENSG00000183813.6	857.783	1.73737	0.3914	4.43885	9.04406e-06	0.00148129	CCR4		ENSG00000114200.9	924.713	-1.70759	0.501932	-3.40203	0.000668873	0.0903492	BCHE
ENSG00000163599.14	1275.62	2.05803	0.463991	4.43549	9.18629e-06	0.00149428	CTLA4		ENSG00000185880.12	1669.13	0.43952	0.129251	3.40051	0.000672611	0.0903492	TRIM69
ENSG00000105639.18	2589.61	1.21089	0.273607	4.42566	9.61483e-06	0.00153361	JAK3		ENSG00000111144.9	3588.56	0.380724	0.112156	3.39459	0.000687317	0.0913789	LTA4H
ENSG00000278030.1	46.8139	2.22331	0.502553	4.42403	9.68743e-06	0.00153361	TRBV7-9		ENSG00000198814.12	1266.78	0.679224	0.200156	3.39347	0.000690136	0.0913789	GK
ENSG00000174255.6	69.9535	2.53809	0.573783	4.42343	9.71482e-06	0.00153361	ZNF80		ENSG00000015285.10	201.725	0.986928	0.291035	3.3911	0.000696132	0.0915191	WAS
ENSG00000100628.11	269.067	1.4513	0.328254	4.42127	9.8121e-06	0.00153361	ASB2		ENSG00000165566.12	612.585	-1.38949	0.410427	-3.38548	0.000710551	0.092757	AMER2
ENSG00000189350.12	110.031	1.93916	0.438688	4.42037	9.85329e-06	0.00153361	TOGARAM2		ENSG00000115138.10	48.7431	1.8618	0.552103	3.37219	0.00074572	0.0953993	POMC
ENSG00000105366.15	362.686	2.14146	0.484498	4.41996	9.87206e-06	0.00153361	SIGLEC8		ENSG00000215218.3	166.756	1.25169	0.37138	3.37038	0.000750639	0.0953993	UBE2QL1
ENSG00000255987.1	71.2076	1.97549	0.446966	4.41978	9.88006e-06	0.00153361	TOMM20P2		ENSG00000162894.11	217.653	1.02361	0.303731	3.37012	0.000751345	0.0953993	FCMR
ENSG00000177272.8	517.308	1.72679	0.391091	4.41532	1.00862e-05	0.00155544	KCNA3		ENSG00000161298.17	396.062	-0.544748	0.161641	-3.37011	0.000751378	0.0953993	ZNF382
ENSG00000175463.11	1066.33	2.09799	0.475383	4.41326	1.01826e-05	0.00156017	TBC1D10C		ENSG00000134028.14	782.53	1.66706	0.495734	3.36282	0.0007715	0.0961614	ADAMDEC1
ENSG00000211689.7	224.027	2.14528	0.486314	4.41131	1.02747e-05	0.00156418	TRGC1		ENSG00000180914.10	124.358	-0.788878	0.234589	-3.36281	0.00077153	0.0961614	OXTR
ENSG00000187862.11	87.7205	2.22608	0.505173	4.40657	1.05018e-05	0.00158858	TTC24		ENSG00000165684.4	475.234	-0.437661	0.130167	-3.36231	0.000772943	0.0961614	SNAPC4
ENSG00000159516.8	1104.92	13.1793	2.99199	4.40486	1.05854e-05	0.00159109	SPRR2G		ENSG00000163568.14	170.389	1.25062	0.372343	3.35879	0.000782848	0.0963605	AIM2
ENSG00000093072.15	3833.42	1.3501	0.306991	4.39785	1.09329e-05	0.00163299	CECR1		ENSG00000120217.13	456.502	1.04025	0.309813	3.35768	0.000785999	0.0963605	CD274
ENSG00000110448.10	990.655	1.84381	0.419587	4.39435	1.11106e-05	0.00164724	CD5		ENSG00000171236.9	685.355	0.987085	0.294105	3.35623	0.000790138	0.0963605	LRG1
ENSG00000178573.6	4812	1.17149	0.266657	4.39325	1.1167e-05	0.00164724	MAF		ENSG00000204261.8	493.322	0.669045	0.199653	3.35104	0.000805099	0.0965235	PSMB8-AS1
ENSG00000113263.12	2273.98	1.99995	0.457311	4.3733	1.22384e-05	0.00179414	ITK		ENSG00000146250.6	164.266	-1.64061	0.489938	-3.34861	0.00081219	0.0965235	PRSS35
ENSG00000267074.1	66.5334	2.03165	0.46527	4.36659	1.26201e-05	0.00183874	RP11-1094M14.5		ENSG00000006042.11	1100.16	-0.369311	0.11029	-3.34855	0.000812345	0.0965235	TMEM98
ENSG00000167619.11	92.5189	-2.2919	0.525408	-4.36214	1.28795e-05	0.00186509	TMEM145		ENSG00000148143.12	2631.97	-0.691564	0.206627	-3.34692	0.000817155	0.0965235	ZNF462
ENSG00000181036.13	321.426	2.3687	0.544357	4.35136	1.35293e-05	0.00194732	FCRL6		ENSG00000168062.9	489.021	0.743988	0.222322	3.34645	0.000818526	0.0965235	BATF2
ENSG00000156234.7	349.395	2.65015	0.609905	4.34519	1.39157e-05	0.00198329	CXCL13		ENSG00000090006.17	1082.73	-0.593141	0.17732	-3.34504	0.000822717	0.0965235	LTBP4
ENSG00000074582.12	604.011	-0.450907	0.103783	-4.34471	1.39462e-05	0.00198329	BCS1L		ENSG00000211772.11	1111.25	1.22343	0.366577	3.33743	0.000845556	0.0974414	TRBC2
ENSG00000188373.4	273.775	12.9848	2.98981	4.34301	1.40546e-05	0.0019868	C10orf99		ENSG00000136689.18	676.028	1.07358	0.321841	3.33575	0.000850706	0.0974414	IL1RN
ENSG00000185811.16	3495.06	1.65192	0.380657	4.33966	1.42701e-05	0.00200384	IKZF1		ENSG00000169696.15	779.72	-0.335522	0.100585	-3.3357	0.000850853	0.0974414	ASPSCR1
ENSG00000211679.2	3782.75	2.57713	0.59401	4.33853	1.43439e-05	0.00200384	IGLC3		ENSG00000115165.9	1495.74	1.15646	0.347044	3.33231	0.000861294	0.0974414	CYTIP
ENSG00000211801.3	25.3425	2.41843	0.558292	4.33184	1.4787e-05	0.00205366	TRAV21		ENSG00000162062.14	282.301	-0.604388	0.181413	-3.33156	0.000863612	0.0974414	C16orf59
ENSG00000172794.19	444.604	1.98509	0.458991	4.3249	1.526e-05	0.00210464	RAB37		ENSG00000224397.5	137.318	0.942616	0.283111	3.3295	0.000870026	0.0974414	SMIM25
ENSG00000204136.10	1123.84	1.13382	0.262224	4.32387	1.53313e-05	0.00210464	GGTA1P		ENSG00000225492.6	167.609	1.11801	0.335978	3.32764	0.000875862	0.0974414	GBP1P1
ENSG00000272142.1	52.474	-1.26216	0.293269	-4.30378	1.6791e-05	0.00229178	RP11-428J1.5		ENSG00000122862.4	7449.08	1.0639	0.319743	3.32735	0.000876755	0.0974414	SRGN
ENSG00000283063.1	32.015	2.35358	0.547584	4.29812	1.72253e-05	0.00232649	TRBV6-2		ENSG00000072694.20	798.33	0.991687	0.298078	3.32694	0.000878055	0.0974414	FCGR2B
ENSG00000211734.3	76.0784	2.26967	0.528086	4.29792	1.72412e-05	0.00232649	TRBV5-1		ENSG00000138496.16	3820.99	0.499141	0.150133	3.32465	0.000885301	0.0974414	PARP9
ENSG00000205089.7	136.217	2.20735	0.51383	4.29588	1.74001e-05	0.00233466	CCNI2		ENSG00000108669.16	2848.15	0.597292	0.179809	3.32182	0.000894334	0.0974414	CYTH1
ENSG00000241294.1	98.4603	3.50047	0.815956	4.29002	1.78655e-05	0.00237277	IGKV2-24		ENSG00000081237.18	7454.63	1.05374	0.317252	3.32147	0.00089546	0.0974414	PTPRC
ENSG00000027869.11	565.223	1.88737	0.440032	4.28916	1.79347e-05	0.00237277	SH2D2A		ENSG00000107798.17	4689.51	0.756329	0.227782	3.3204	0.000898877	0.0974414	LIPA
ENSG00000186265.9	236.878	1.9989	0.466167	4.28795	1.80332e-05	0.00237277	BTLA		ENSG00000189013.14	17.1453	1.46964	0.44335	3.31485	0.000916934	NA	KIR2DL4
ENSG00000139192.11	894.964	0.610409	0.142375	4.28732	1.80838e-05	0.00237277	TAPBPL		ENSG00000204099.11	53.0208	1.48882	0.449358	3.31321	0.000922304	0.0993997	NEU4
ENSG00000263264.1	183.797	2.31501	0.540603	4.28226	1.85001e-05	0.00241296	CTB-133G6.1		ENSG00000145649.7	730.434	1.26701	0.382774	3.31008	0.000932708	0.0998044	GZMA
ENSG00000211786.3	25.9339	2.40131	0.560904	4.28115	1.85933e-05	0.00241296	TRAV8-2		ENSG00000120328.6	161.599	-0.824612	0.249435	-3.30592	0.000946651	0.0998044	PCDHB12
ENSG00000115353.10	253.765	1.96544	0.459793	4.27461	1.9147e-05	0.00247132	TACR1		ENSG00000164691.16	1925.35	1.15567	0.349763	3.30416	0.000952616	0.0998044	TAGAP
ENSG00000280135.1	67.2538	2.14226	0.502291	4.26498	1.99918e-05	0.0025664	RP1-47M23.3		ENSG00000156966.6	789.849	0.711414	0.215376	3.30312	0.000956146	0.0998044	B3GNT7
ENSG00000185527.11	66.7872	1.79078	0.420073	4.26302	2.01683e-05	0.00257514	PDE6G		ENSG00000176406.22	1640.9	-1.35452	0.410327	-3.30108	0.000963133	0.0998044	RIMS2
ENSG00000127152.17	2600.73	1.93227	0.454034	4.25577	2.08328e-05	0.00263175	BCL11B		ENSG00000103313.12	84.3147	0.714628	0.216585	3.29953	0.00096848	0.0998044	MEFV
ENSG00000100385.13	2636.88	1.80756	0.424828	4.25479	2.09244e-05	0.00263175	IL2RB		ENSG00000158639.12	205.814	-1.69194	0.513084	-3.29759	0.000975177	0.0998044	PAGE5
ENSG00000211694.2	96.3379	2.25399	0.529914	4.2535	2.10452e-05	0.00263175	TRGV10		ENSG00000171551.11	64.1214	1.93302	0.586273	3.29713	0.000976783	0.0998044	ECEL1
ENSG00000122224.17	916.008	2.18537	0.513794	4.2534	2.10549e-05	0.00263175	LY9		ENSG00000137474.19	652.862	1.01846	0.309111	3.2948	0.000984905	0.0998044	MYO7A
ENSG00000160791.13	1820.44	1.81599	0.427239	4.25053	2.13265e-05	0.00265175	CCR5		ENSG00000205643.10	121.163	-0.671964	0.203973	-3.29438	0.000986383	0.0998044	CDPF1
ENSG00000127561.14	166.395	1.39793	0.329023	4.24872	2.14999e-05	0.00265369	SYNGR3		ENSG00000156587.15	3088.08	0.757449	0.230093	3.29193	0.000995017	0.0998044	UBE2L6
ENSG00000183856.10	712.762	-1.84326	0.433909	-4.24803	2.15656e-05	0.00265369	IQGAP3		ENSG00000166444.18	2178.58	-0.413234	0.125535	-3.29178	0.000995568	0.0998044	ST5
ENSG00000281103.1	188.225	1.64951	0.388897	4.24151	2.22023e-05	0.00271795	TRG-AS1		ENSG00000161929.14	207.48	1.07298	0.325973	3.29164	0.000996052	0.0998044	SCIMP
ENSG00000079263.18	648.16	1.58746	0.374791	4.23559	2.27948e-05	0.00277617	SP140		ENSG00000188820.12	477.076	1.15821	0.352214	3.28838	0.00100767	0.100426	FAM26F
ENSG00000143185.3	94.0195	1.79509	0.424212	4.23158	2.32053e-05	0.00281175	XCL2		ENSG00000198125.12	325.773	0.8284	0.252044	3.28672	0.0010136	0.100477	MB
ENSG00000211699.2	24.1325	2.97423	0.703182	4.22968	2.34027e-05	0.00282127	TRGV3		ENSG00000235098.8	691.133	0.625996	0.191088	3.27595	0.00105308	0.103835	ANKRD65
ENSG00000065833.8	1547.9	0.943269	0.22329	4.22441	2.39569e-05	0.0028735	ME1		ENSG00000118855.18	3189.66	0.483575	0.148127	3.2646	0.0010962	0.107514	MFSD1
ENSG00000183542.5	70.0799	2.55563	0.605406	4.22136	2.42837e-05	0.00289806	KLRC4		ENSG00000162654.8	4603.03	0.915869	0.28095	3.2599	0.00111453	0.108569	GBP4
ENSG00000211788.2	46.801	2.20222	0.523155	4.20949	2.55947e-05	0.00303925	TRAV13-1		ENSG00000177181.14	472.085	0.94132	0.288851	3.25885	0.00111867	0.108569	RIMKLA
ENSG00000104490.17	922.075	0.649675	0.154411	4.20744	2.58275e-05	0.00305163	NCALD		ENSG00000101445.9	1755.42	0.921158	0.283028	3.25466	0.00113529	0.109608	PPP1R16B
ENSG00000107742.12	5904.45	1.65809	0.39427	4.20546	2.6055e-05	0.00306014	SPOCK2		ENSG00000100644.16	9608.84	0.459288	0.141298	3.25049	0.00115208	0.110653	HIF1A
ENSG00000211747.3	103.189	1.82536	0.434138	4.20458	2.61572e-05	0.00306014	TRBV20-1		ENSG00000266709.1	55.9226	1.19425	0.36771	3.24781	0.00116297	0.110888	RP11-214O1.2
ENSG00000089692.8	334.291	1.43759	0.342272	4.20015	2.6674e-05	0.00310529	LAG3		ENSG00000183918.15	338.385	1.15812	0.357151	3.24266	0.00118421	0.110888	SH2D1A
ENSG00000258732.1	19.331	2.97279	0.708175	4.19782	2.69498e-05	0.0031221	RP11-603B24.1		ENSG00000269190.5	243.102	-0.823516	0.253968	-3.2426	0.00118445	0.110888	FBXO17
ENSG00000143520.6	25208.1	12.4472	2.9665	4.19593	2.71749e-05	0.00313289	FLG2		ENSG00000115415.18	19369.3	0.671	0.206999	3.24156	0.00118877	0.110888	STAT1
ENSG00000277734.7	4014.41	1.65298	0.394823	4.18663	2.83131e-05	0.00324834	TRAC		ENSG00000026751.16	1249.52	1.22636	0.37837	3.24118	0.00119038	0.110888	SLAMF7
ENSG00000282939.1	59.625	1.75534	0.4194	4.18536	2.84712e-05	0.00325078	TRBV7-2		ENSG00000165806.19	1599.15	0.452803	0.139704	3.24117	0.00119041	0.110888	CASP7
ENSG00000226660.2	42.3894	2.02595	0.484281	4.18342	2.87155e-05	0.00326299	TRBV2		ENSG00000104894.11	454.572	1.15885	0.358327	3.23405	0.00122049	0.113121	CD37
ENSG00000232869.2	56.356	2.16149	0.517582	4.17613	2.96508e-05	0.00333975	TRBV29-1		ENSG00000151151.5	1338.93	0.376784	0.116574	3.23214	0.00122866	0.113188	IPMK
ENSG00000239713.8	1821.88	1.21759	0.29157	4.17597	2.96723e-05	0.00333975	APOBEC3G		ENSG00000118004.17	296.406	-0.802928	0.248505	-3.23104	0.00123343	0.113188	COLEC11
ENSG00000261471.1	13.5777	3.22088	0.771889	4.17272	3.00979e-05	0.00337168	RP11-61F12.1		ENSG00000266728.5	11.0699	1.73805	0.538465	3.22779	0.0012475	NA	AC015688.3
ENSG00000156475.18	210.458	1.87408	0.449519	4.16908	3.05835e-05	0.00340999	PPP2R2B		ENSG00000137462.6	1354.64	0.760215	0.23553	3.22768	0.00124798	0.11396	TLR2
ENSG00000127074.14	108.119	1.59891	0.383742	4.16664	3.09125e-05	0.00343057	RGS13		ENSG00000138678.10	284.983	0.953225	0.29578	3.22275	0.00126966	0.115074	GPAT3
ENSG00000162739.13	735.485	1.81845	0.43665	4.16453	3.1199e-05	0.00344625	SLAMF6		ENSG00000244682.7	497.535	1.00878	0.313198	3.2209	0.00127788	0.115074	FCGR2C
ENSG00000196123.12	1506.83	-0.622381	0.149488	-4.16341	3.13531e-05	0.00344725	KIAA0895L		ENSG00000204685.6	145.385	-0.389374	0.120948	-3.21936	0.00128478	0.115074	STARD7-AS1
ENSG00000168268.10	1104.78	-0.949257	0.228083	-4.16189	3.15631e-05	0.00345434	NT5DC2		ENSG00000117525.13	1143.21	0.697292	0.216613	3.21907	0.00128605	0.115074	F3
ENSG00000197457.9	1796.56	-0.979909	0.235664	-4.15808	3.20933e-05	0.00349625	STMN3		ENSG00000216490.3	5477.18	1.07528	0.334152	3.21792	0.00129122	0.115074	IFI30
ENSG00000101445.9	4387.87	1.62569	0.391283	4.15478	3.25605e-05	0.00350459	PPP1R16B		ENSG00000185753.12	912.557	0.266745	0.0830825	3.2106	0.00132459	0.117483	CXorf38
ENSG00000211670.2	288.063	3.59873	0.866191	4.15466	3.25771e-05	0.00350459	IGLV3-9		ENSG00000170385.9	4485.06	0.546426	0.170586	3.20323	0.00135896	0.118005	SLC30A1
ENSG00000105889.14	135.999	-1.43326	0.344998	-4.15441	3.26126e-05	0.00350459	STEAP1B		ENSG00000163131.10	10072.3	1.06122	0.331546	3.20083	0.00137033	0.118005	CTSS
ENSG00000162896.5	1586.25	1.71145	0.412304	4.15094	3.31111e-05	0.00354214	PIGR		ENSG00000166710.17	118442	0.834823	0.260819	3.20077	0.00137059	0.118005	B2M
ENSG00000225079.2	26.4025	2.29781	0.554303	4.14539	3.39231e-05	0.00360887	FTH1P22		ENSG00000116701.14	946.78	0.797873	0.249342	3.19991	0.00137471	0.118005	NCF2
ENSG00000266094.7	4738.08	1.12266	0.270884	4.14444	3.40644e-05	0.00360887	RASSF5		ENSG00000197256.10	2728.1	-0.484468	0.15148	-3.19823	0.00138273	0.118005	KANK2
ENSG00000152784.15	163.098	1.59417	0.384732	4.14359	3.41907e-05	0.00360887	PRDM8		ENSG00000163519.13	258.401	1.28185	0.401032	3.19638	0.00139164	0.118005	TRAT1
ENSG00000173546.7	4441.62	-1.16364	0.281032	-4.1406	3.46398e-05	0.00364009	CSPG4		ENSG00000116663.10	308.322	0.635781	0.198918	3.19619	0.00139255	0.118005	FBXO6
ENSG00000162654.8	8334.21	1.43617	0.346986	4.13898	3.48856e-05	0.00364697	GBP4		ENSG00000180448.10	1204.32	0.658268	0.206049	3.19472	0.00139968	0.118005	ARHGAP45
ENSG00000197540.7	311.067	2.61607	0.632183	4.13815	3.50124e-05	0.00364697	GZMM		ENSG00000103647.12	382.683	-0.642494	0.201181	-3.19361	0.00140505	0.118005	CORO2B
ENSG00000256262.1	34.9199	1.76453	0.426906	4.13331	3.57577e-05	0.00369264	USP30-AS1		ENSG00000256262.1	32.1916	1.45725	0.456311	3.19355	0.00140534	NA	USP30-AS1
ENSG00000227678.7	19.8787	2.5062	0.606345	4.13328	3.57618e-05	0.00369264	RP11-73O6.3		ENSG00000126251.6	11.3535	2.23238	0.699154	3.19297	0.00140818	NA	GPR42
ENSG00000125735.10	422.936	1.68939	0.408873	4.13183	3.5989e-05	0.00370002	TNFSF14		ENSG00000011590.13	52.1629	1.53485	0.480794	3.19232	0.00141135	0.118005	ZBTB32
ENSG00000147138.1	330.491	1.99482	0.482927	4.13068	3.61687e-05	0.00370246	GPR174		ENSG00000140511.11	746.3	0.755048	0.236552	3.19189	0.00141346	0.118005	HAPLN3
ENSG00000168229.3	114.199	1.62317	0.394202	4.11762	3.82804e-05	0.00390181	PTGDR		ENSG00000160255.17	4011.98	0.95631	0.299642	3.19151	0.00141533	0.118005	ITGB2
ENSG00000136250.11	2034.04	1.34241	0.326394	4.11286	3.90794e-05	0.00396623	AOAH		ENSG00000166501.12	1162.65	0.948567	0.29729	3.19071	0.00141925	0.118005	PRKCB
ENSG00000232578.4	10.6772	2.72088	0.661927	4.11055	3.94721e-05	0.00398904	CTC-303L1.1		ENSG00000182107.6	2445.99	0.55047	0.172527	3.19064	0.0014196	0.118005	TMEM30B
ENSG00000241566.1	17.8977	4.2947	1.04533	4.10848	3.9828e-05	0.00400285	IGKV2D-24		ENSG00000213809.8	456.667	1.0675	0.336192	3.17526	0.00149704	0.123704	KLRK1
ENSG00000005810.17	14190.9	0.710762	0.173028	4.10779	3.9946e-05	0.00400285	MYCBP2		ENSG00000115392.11	1004.93	-0.302601	0.0953257	-3.17439	0.00150151	0.123704	FANCL
ENSG00000254726.2	490.024	-1.05931	0.258141	-4.10362	4.06734e-05	0.00405862	MEX3A		ENSG00000111537.4	204.965	1.15105	0.363061	3.1704	0.0015223	0.124528	IFNG
ENSG00000089685.14	817.864	-1.71092	0.417711	-4.09595	4.20447e-05	0.00415746	BIRC5		ENSG00000147570.9	57.408	1.56885	0.494921	3.16989	0.00152494	0.124528	DNAJC5B
ENSG00000163600.12	2285.8	1.86982	0.456571	4.09536	4.21505e-05	0.00415746	ICOS		ENSG00000265303.1	16.9972	2.43276	0.767569	3.16944	0.00152735	NA	CTD-2510F5.6
ENSG00000211820.1	9.67989	2.44181	0.596269	4.09515	4.21891e-05	0.00415746	TRAV41		ENSG00000077420.15	484.176	0.848176	0.267875	3.16632	0.00154383	0.125062	APBB1IP
ENSG00000237702.2	44.1429	2.30984	0.564448	4.09222	4.2726e-05	0.00419298	TRBV3-1		ENSG00000010030.13	334.164	0.883128	0.278932	3.1661	0.00154497	0.125062	ETV7
ENSG00000134962.6	55.1531	2.73669	0.669512	4.08759	4.35874e-05	0.00425991	KLB		ENSG00000163600.12	1001.28	1.41101	0.446274	3.16175	0.00156824	0.126393	ICOS
ENSG00000112984.11	882.968	-1.92625	0.471412	-4.08612	4.38649e-05	0.00426946	KIF20A		ENSG00000155659.14	1162.79	0.960881	0.304181	3.15891	0.0015836	0.127079	VSIG4
ENSG00000163492.14	951.352	1.89604	0.464331	4.08339	4.43837e-05	0.00430232	CCDC141		ENSG00000072274.12	13637.1	0.671538	0.212723	3.15687	0.00159474	0.127421	TFRC
ENSG00000175779.1	12.4132	2.13828	0.523955	4.08104	4.4834e-05	0.0043283	C15orf53		ENSG00000197635.9	1291.87	0.738823	0.234305	3.15326	0.0016146	0.128454	DPP4
ENSG00000189013.14	31.1255	2.27159	0.556953	4.0786	4.53082e-05	0.00435638	KIR2DL4		ENSG00000165192.13	276.804	-1.32334	0.420899	-3.14408	0.00166609	0.131984	ASB11
ENSG00000069493.14	2617.95	1.63784	0.402375	4.07044	4.69241e-05	0.00449355	CLEC2D		ENSG00000160593.18	641.926	0.869797	0.276854	3.14171	0.00167962	0.13249	JAML
ENSG00000139626.15	1128.27	1.48251	0.364361	4.06879	4.72576e-05	0.00450732	ITGB7		ENSG00000203710.10	547.638	1.10346	0.351474	3.13952	0.00169228	0.132575	CR1
ENSG00000182487.12	150.566	1.5586	0.383172	4.06763	4.7493e-05	0.00451165	NCF1B		ENSG00000135912.10	1967.16	-0.414729	0.132164	-3.13799	0.00170112	0.132575	TTLL4
ENSG00000158092.6	2784.21	0.486081	0.119582	4.06485	4.80636e-05	0.00453594	NCK1		ENSG00000253882.6	240.119	0.601186	0.191594	3.13781	0.00170216	0.132575	RP11-61L23.2
ENSG00000211934.3	588.336	2.32211	0.571312	4.06452	4.81307e-05	0.00453594	IGHV1-2		ENSG00000176018.12	1599.98	0.334919	0.106792	3.13617	0.00171167	0.132758	LYSMD3
ENSG00000173083.14	1568.95	0.961752	0.237041	4.05732	4.96394e-05	0.00463404	HPSE		ENSG00000160791.13	810.048	1.07144	0.342078	3.13216	0.00173524	0.134026	CCR5
ENSG00000211728.2	12.9526	3.26689	0.805517	4.05564	4.9997e-05	0.00463404	TRBV5-6		ENSG00000137767.13	1683.09	0.805261	0.257287	3.12982	0.00174916	0.134106	SQRDL
ENSG00000280018.3	120.181	-1.30111	0.320836	-4.05537	5.0055e-05	0.00463404	CH507-154B10.2		ENSG00000213928.8	2507.27	0.390306	0.124789	3.12773	0.00176164	0.134106	IRF9
ENSG00000165178.9	292.794	1.29577	0.319531	4.05523	5.00858e-05	0.00463404	NCF1C		ENSG00000122223.12	103.579	0.99932	0.319527	3.1275	0.00176302	0.134106	CD244
ENSG00000276557.1	25.2233	2.03767	0.502515	4.05494	5.01473e-05	0.00463404	TRBV18		ENSG00000214212.8	80.3184	0.88915	0.284334	3.12713	0.00176521	0.134106	C19orf38
ENSG00000115085.13	1580.52	1.92322	0.474464	4.05347	5.04638e-05	0.00464521	ZAP70		ENSG00000235257.8	107.75	-0.426786	0.136616	-3.12399	0.00178415	0.134221	ITGA9-AS1
ENSG00000254838.5	2359.04	1.34748	0.332884	4.04789	5.1681e-05	0.00473888	GVINP1		ENSG00000149557.12	359.752	-0.640998	0.205297	-3.12229	0.00179451	0.134221	FEZ1
ENSG00000047365.11	5838.28	1.4146	0.349617	4.04615	5.20663e-05	0.00475585	ARAP2		ENSG00000036565.14	39.8783	-1.6932	0.542394	-3.12171	0.00179802	0.134221	SLC18A1
ENSG00000211652.2	155.173	2.1064	0.521001	4.04299	5.27739e-05	0.00477442	IGLV7-43		ENSG00000133808.4	91.9767	0.66075	0.211697	3.12121	0.00180108	0.134221	MICALCL
ENSG00000180644.7	2445.68	2.06895	0.511763	4.0428	5.28165e-05	0.00477442	PRF1		ENSG00000140853.15	2969.13	0.726525	0.232866	3.11992	0.00180898	0.134221	NLRC5
ENSG00000186185.13	304.108	-1.49838	0.370715	-4.04185	5.30303e-05	0.00477442	KIF18B		ENSG00000132688.10	5638.79	-0.58155	0.18641	-3.11973	0.00181018	0.134221	NES
ENSG00000125245.12	329.471	2.01501	0.498559	4.04166	5.30736e-05	0.00477442	GPR18		ENSG00000182782.7	328.996	1.09912	0.352618	3.11703	0.00182684	0.134723	HCAR2
ENSG00000211807.3	25.0842	1.76903	0.437875	4.04003	5.34437e-05	0.00478957	TRAV26-1		ENSG00000231574.5	89.958	2.08102	0.667791	3.11628	0.00183148	0.134723	LINC02015
ENSG00000004846.16	815.372	-2.25887	0.559444	-4.03771	5.39763e-05	0.00481911	ABCB5		ENSG00000211779.3	6.41084	2.68979	0.863799	3.1139	0.00184631	NA	TRAV5
ENSG00000237649.7	684.7	-1.27861	0.316833	-4.03559	5.44654e-05	0.00484456	KIFC1		ENSG00000137757.10	23.0854	1.64806	0.52978	3.11084	0.00186558	NA	CASP5
ENSG00000183508.4	11552	1.54021	0.381862	4.03342	5.4971e-05	0.0048713	FAM46C		ENSG00000181031.15	384.385	0.620606	0.199593	3.10936	0.00187491	0.137372	RPH3AL
ENSG00000272282.1	38.665	2.11167	0.525156	4.02103	5.79444e-05	0.0051157	LINC02084		ENSG00000077984.5	306.68	1.11081	0.357883	3.10384	0.00191028	0.138487	CST7
ENSG00000124641.15	748.332	-0.546144	0.136002	-4.01572	5.9265e-05	0.00520837	MED20		ENSG00000143110.11	333.146	0.795346	0.25645	3.10136	0.00192631	0.138487	C1orf162
ENSG00000197536.11	682.413	0.93965	0.234032	4.01505	5.94327e-05	0.00520837	C5orf56		ENSG00000163734.4	898.202	0.820323	0.264504	3.10136	0.00192633	0.138487	CXCL3
ENSG00000150782.11	1134.59	1.27643	0.31824	4.0109	6.04876e-05	0.00528132	IL18		ENSG00000267041.5	1020.8	-0.628421	0.202756	-3.0994	0.00193914	0.138487	ZNF850
ENSG00000077984.5	1251.74	1.79836	0.448515	4.00958	6.08258e-05	0.0052914	CST7		ENSG00000124785.8	942.841	0.90982	0.293556	3.0993	0.00193976	0.138487	NRN1
ENSG00000085999.11	200.392	-1.33887	0.334217	-4.00597	6.17631e-05	0.00535044	RAD54L		ENSG00000113088.5	550.388	1.28194	0.413643	3.09915	0.00194075	0.138487	GZMK
ENSG00000132465.10	5245.57	2.20695	0.551074	4.00481	6.20669e-05	0.00535044	JCHAIN		ENSG00000121903.14	382.071	-0.395253	0.127546	-3.0989	0.00194242	0.138487	ZSCAN20
ENSG00000074706.13	638.578	1.60979	0.402007	4.00438	6.21804e-05	0.00535044	IPCEF1		ENSG00000146001.5	58.2077	-0.799101	0.258209	-3.09478	0.00196956	0.139884	PCDHB18P
ENSG00000111665.11	275.165	-1.52282	0.380391	-4.00331	6.24611e-05	0.00535334	CDCA3		ENSG00000125430.8	281.796	1.05376	0.340736	3.09262	0.00198401	0.140232	HS3ST3B1
ENSG00000112578.9	531.837	-1.02545	0.2562	-4.00254	6.26648e-05	0.00535334	BYSL		ENSG00000109265.13	592.222	-0.628661	0.203333	-3.09178	0.00198959	0.140232	KIAA1211
ENSG00000125355.15	254.016	1.04336	0.260919	3.99879	6.36665e-05	0.00540146	TMEM255A		ENSG00000262576.2	169.475	-0.695665	0.225129	-3.09008	0.00200106	0.140506	PCDHGA4
ENSG00000095585.16	418.891	1.17196	0.293083	3.99873	6.36831e-05	0.00540146	BLNK		ENSG00000135828.11	915.154	0.378436	0.122533	3.08845	0.00201204	0.140744	RNASEL
ENSG00000213512.1	20.989	2.28072	0.570902	3.99494	6.47108e-05	0.0054691	GBP7		ENSG00000147872.9	3189.19	0.831515	0.2697	3.08312	0.00204844	0.142752	PLIN2
ENSG00000280248.1	49.1828	1.32285	0.331236	3.99368	6.50568e-05	0.00547626	CTD-2047H16.3		ENSG00000254827.5	18.4101	1.61032	0.522991	3.07906	0.00207655	NA	SLC22A18AS
ENSG00000205809.9	58.4128	2.26706	0.567767	3.99295	6.52568e-05	0.00547626	KLRC2		ENSG00000099725.14	265.278	1.08784	0.353314	3.07895	0.00207732	0.142987	PRKY
ENSG00000112486.15	488.824	2.77572	0.695861	3.9889	6.63811e-05	0.005551	CCR6		ENSG00000011454.16	2705.62	-0.304771	0.099027	-3.07765	0.00208636	0.142987	RABGAP1
ENSG00000183765.20	468.188	-0.486752	0.122071	-3.98746	6.67841e-05	0.00555505	CHEK2		ENSG00000000938.12	341.794	0.9321	0.302939	3.07686	0.00209192	0.142987	FGR
ENSG00000090971.4	333.506	-1.1402	0.286025	-3.98636	6.70936e-05	0.00555505	NAT14		ENSG00000147138.1	130.96	1.13185	0.367901	3.0765	0.00209443	0.142987	GPR174
ENSG00000181804.14	1498.75	1.11734	0.280299	3.98623	6.71312e-05	0.00555505	SLC9A9		ENSG00000140968.10	1231.1	1.02179	0.332128	3.0765	0.00209448	0.142987	IRF8
ENSG00000129195.15	361.306	-1.93462	0.486083	-3.98002	6.89104e-05	0.00568247	FAM64A		ENSG00000155970.11	157.572	-0.853943	0.277759	-3.07441	0.00210922	0.142987	MICU3
ENSG00000161921.14	2016.11	0.87136	0.21905	3.9779	6.95259e-05	0.00571339	CXCL16		ENSG00000166682.10	73.1764	-1.22289	0.397776	-3.07432	0.00210982	0.142987	TMPRSS5
ENSG00000182162.10	1303.78	1.48413	0.373538	3.97317	7.09224e-05	0.00580806	P2RY8		ENSG00000204252.13	2524.76	1.09247	0.355437	3.07361	0.00211486	0.142987	HLA-DOA
ENSG00000198399.14	5503.76	0.656172	0.165427	3.96652	7.29284e-05	0.00595181	ITSN2		ENSG00000196378.11	302.621	-0.370083	0.12046	-3.07224	0.00212458	0.142987	ZNF34
ENSG00000240403.5	33.9603	2.65813	0.670862	3.96226	7.42425e-05	0.00603831	KIR3DL2		ENSG00000128815.19	938.803	0.94981	0.309314	3.0707	0.00213561	0.142987	WDFY4
ENSG00000227039.6	257.022	1.70785	0.432081	3.95262	7.73014e-05	0.00626563	ITGB2-AS1		ENSG00000143162.7	3584.83	0.580613	0.189091	3.07055	0.00213666	0.142987	CREG1
ENSG00000049247.13	83.9144	1.90798	0.482927	3.95087	7.7866e-05	0.00628808	UTS2		ENSG00000108700.4	329.593	0.951396	0.310111	3.06791	0.00215558	0.14329	CCL8
ENSG00000279805.1	93.4377	1.2206	0.309026	3.94983	7.82079e-05	0.00628808	CTA-212A2.1		ENSG00000196743.8	5106.71	0.531221	0.173162	3.06777	0.00215665	0.14329	GM2A
ENSG00000153904.18	1409.14	-0.737825	0.186853	-3.94869	7.85796e-05	0.00628808	DDAH1		ENSG00000111913.17	1095.29	0.649051	0.211649	3.06663	0.00216486	0.143322	FAM65B
ENSG00000163606.10	464.306	1.33005	0.336914	3.94775	7.88891e-05	0.00628808	CD200R1		ENSG00000129226.13	4308.35	0.867988	0.28321	3.06482	0.00217799	0.143528	CD68
ENSG00000211802.3	15.1259	2.76199	0.699644	3.94771	7.89021e-05	0.00628808	TRAV22		ENSG00000108932.11	313.959	0.877266	0.286328	3.06385	0.00218507	0.143528	SLC16A6
ENSG00000130487.5	146.947	1.47147	0.373066	3.94425	8.00507e-05	0.00635796	KLHDC7B		ENSG00000270164.1	36.6359	1.3352	0.435909	3.06301	0.0021912	0.143528	LINC01480
ENSG00000164112.12	87.1424	1.82951	0.463935	3.94346	8.03145e-05	0.00635796	TMEM155		ENSG00000119686.9	353.331	0.774971	0.253314	3.05933	0.00221836	0.144677	FLVCR2
ENSG00000115641.18	1484.89	-1.00527	0.255389	-3.93621	8.27775e-05	0.00653117	FHL2		ENSG00000189430.12	22.5847	1.3285	0.434245	3.05932	0.00221837	NA	NCR1
ENSG00000211793.2	35.1763	1.8064	0.459741	3.92917	8.524e-05	0.0067032	TRAV9-2		ENSG00000188662.6	57.9366	-1.38219	0.45201	-3.05787	0.00222916	0.144677	HILS1
ENSG00000122122.9	1892.01	1.51236	0.385127	3.92691	8.60446e-05	0.00674414	SASH3		ENSG00000134508.12	1928.86	-0.630432	0.206194	-3.05747	0.00223216	0.144677	CABLES1
ENSG00000166444.18	2401.75	-0.797842	0.203462	-3.92133	8.80627e-05	0.00687961	ST5		ENSG00000183347.14	19.575	1.68448	0.551562	3.05402	0.00225799	NA	GBP6
ENSG00000121769.7	362.874	0.994921	0.253837	3.91953	8.87214e-05	0.00690834	FABP3		ENSG00000211746.3	31.7764	1.48975	0.487894	3.05344	0.00226235	NA	TRBV19
ENSG00000276819.1	13.4181	2.60789	0.665696	3.91754	8.94586e-05	0.00694298	TRBV15		ENSG00000261221.3	187.782	-0.462729	0.151582	-3.05266	0.00226826	0.146164	ZNF865
ENSG00000140853.15	4553.85	1.09381	0.279474	3.91383	9.0842e-05	0.00702503	NLRC5		ENSG00000179813.6	617.921	-1.323	0.433441	-3.05231	0.00227088	0.146164	FAM216B
ENSG00000117090.14	354.547	1.74455	0.445835	3.91299	9.11595e-05	0.00702503	SLAMF1		ENSG00000121274.12	917.87	0.369065	0.121009	3.0499	0.00228917	0.146832	PAPD5
ENSG00000276953.1	43.6778	2.08582	0.533137	3.91235	9.14032e-05	0.00702503	TRBV12-4		ENSG00000166704.11	547.644	-0.521979	0.171317	-3.04686	0.00231248	0.147815	ZNF606
ENSG00000228232.1	41.8583	-0.959334	0.245307	-3.91075	9.20112e-05	0.00704895	GAPDHP1		ENSG00000110848.8	2267.56	1.14997	0.377761	3.04417	0.00233326	0.148512	CD69
ENSG00000128604.19	712.947	1.08205	0.276767	3.90959	9.24523e-05	0.00705997	IRF5		ENSG00000100385.13	1021.43	1.05138	0.345466	3.04338	0.00233939	0.148512	IL2RB
ENSG00000083223.17	4267.34	0.657273	0.168236	3.90685	9.35081e-05	0.00711771	ZCCHC6		ENSG00000105374.9	516.494	1.18841	0.39072	3.0416	0.00235328	0.148772	NKG7
ENSG00000006042.11	1288.53	-0.952588	0.244134	-3.9019	9.54404e-05	0.00723743	TMEM98		ENSG00000078589.12	420.084	1.33074	0.437986	3.03831	0.00237911	0.148772	P2RY10
ENSG00000251301.6	30.0357	1.72998	0.443439	3.90127	9.56904e-05	0.00723743	RP11-81H14.2		ENSG00000169302.14	1367.36	-0.602181	0.198472	-3.03408	0.00241273	0.148772	STK32A
ENSG00000213402.2	1040.22	2.14746	0.551177	3.89614	9.77397e-05	0.00736895	PTPRCAP		ENSG00000186891.13	87.6041	1.25796	0.414658	3.03374	0.00241542	0.148772	TNFRSF18
ENSG00000241490.1	26.3351	2.90601	0.746022	3.89534	9.80617e-05	0.00736984	RP11-553L6.2		ENSG00000165355.7	1401.46	0.399756	0.131781	3.03348	0.0024175	0.148772	FBXO33
ENSG00000053254.15	5553.73	0.589173	0.151359	3.89255	9.91971e-05	0.00741115	FOXN3		ENSG00000267640.6	121.925	-1.19568	0.394193	-3.03322	0.00241956	0.148772	CTD-2554C21.2
ENSG00000072818.11	1385.53	1.75608	0.451151	3.89245	9.92356e-05	0.00741115	ACAP1		ENSG00000196782.12	1192.46	-0.370917	0.122306	-3.03269	0.00242381	0.148772	MAML3
ENSG00000224137.1	66.8509	1.84063	0.473554	3.88684	0.000101559	0.00752297	LINC01857		ENSG00000167257.10	676.794	-0.305016	0.10058	-3.03257	0.00242484	0.148772	RNF214
ENSG00000167895.14	2072.83	1.74849	0.449856	3.88677	0.000101586	0.00752297	TMC8		ENSG00000105639.18	1092.77	0.910734	0.30033	3.03244	0.00242585	0.148772	JAK3
ENSG00000177602.5	172.305	-1.43769	0.369967	-3.88601	0.000101907	0.00752297	GSG2		ENSG00000126860.11	859.174	1.02332	0.337613	3.03103	0.00243719	0.148772	EVI2A
ENSG00000267312.1	24.9989	1.68211	0.432889	3.88578	0.000102	0.00752297	RP11-1094M14.7		ENSG00000137338.5	245.201	-0.423711	0.139805	-3.03074	0.00243959	0.148772	PGBD1
ENSG00000161634.11	697.126	11.5914	2.98675	3.88094	0.000104053	0.00762804	DCD		ENSG00000178199.13	352.971	1.20391	0.397239	3.0307	0.00243987	0.148772	ZC3H12D
ENSG00000137343.17	209.193	-0.684636	0.176442	-3.88023	0.000104359	0.00762804	ATAT1		ENSG00000245904.3	55.7054	0.77001	0.254152	3.02972	0.00244783	0.148772	RP11-796E2.4
ENSG00000235505.7	258.996	1.00604	0.259287	3.88002	0.000104446	0.00762804	RP11-693N9.2		ENSG00000135077.8	1019.04	0.98469	0.325312	3.02691	0.0024707	0.149049	HAVCR2
ENSG00000075702.16	386.827	-1.06519	0.274576	-3.87941	0.000104709	0.00762804	WDR62		ENSG00000267575.6	237.712	-0.441304	0.145795	-3.02688	0.00247092	0.149049	CTC-459F4.3
ENSG00000198563.13	8327.31	-0.39667	0.102288	-3.87796	0.000105336	0.00764085	DDX39B		ENSG00000173890.16	1084.96	0.678894	0.224339	3.0262	0.0024765	0.149049	GPR160
ENSG00000100351.16	494.526	1.36276	0.351514	3.87682	0.000105832	0.00764085	GRAP2		ENSG00000019144.18	2968.81	-0.422036	0.139519	-3.02494	0.00248686	0.149188	PHLDB1
ENSG00000211785.1	17.7274	2.2086	0.5697	3.87677	0.00010585	0.00764085	TRAV12-1		ENSG00000204947.8	75.6111	-0.745909	0.246677	-3.02382	0.00249601	0.149254	ZNF425
ENSG00000185338.4	616.132	1.12125	0.289446	3.8738	0.000107152	0.00771139	SOCS1		ENSG00000213413.2	87.9837	1.25477	0.415127	3.02261	0.00250603	0.149271	PVRIG
ENSG00000101306.10	17.0014	-2.07992	0.538177	-3.86475	0.000111203	0.00797874	MYLK2		ENSG00000139173.9	418.914	-0.43508	0.14407	-3.01991	0.00252846	0.149271	TMEM117
ENSG00000182782.7	929.527	1.43666	0.371845	3.86361	0.000111725	0.00799203	HCAR2		ENSG00000256269.7	267.917	-0.432291	0.143191	-3.01899	0.00253623	0.149271	HMBS
ENSG00000273151.1	27.2924	1.3644	0.35347	3.86003	0.000113374	0.00808568	RP11-449P15.2		ENSG00000134516.15	2386.61	0.823035	0.272636	3.01881	0.0025377	0.149271	DOCK2
ENSG00000126264.9	594.884	1.4568	0.377524	3.85883	0.000113931	0.00810102	HCST		ENSG00000137166.14	1233.26	-0.397341	0.131651	-3.01814	0.00254329	0.149271	FOXP4
ENSG00000263528.7	817.333	0.969009	0.251367	3.85495	0.000115751	0.00820431	IKBKE		ENSG00000187624.8	66.4383	-0.65392	0.216677	-3.01795	0.00254493	0.149271	C17orf97
ENSG00000188859.6	157.649	-1.03626	0.26886	-3.85427	0.000116074	0.00820431	FAM78B		ENSG00000186470.13	3165.18	0.483096	0.160123	3.01703	0.00255267	0.149271	BTN3A2
ENSG00000211938.2	779.264	3.12285	0.811711	3.84724	0.000119455	0.00841818	IGHV3-7		ENSG00000188897.8	83.3579	-0.781443	0.259404	-3.01245	0.00259148	0.151064	CTD-3088G3.8
ENSG00000138378.17	1073.11	1.71785	0.446674	3.84586	0.000120132	0.00844086	STAT4		ENSG00000197951.8	409.078	-0.348794	0.115919	-3.00895	0.0026215	0.152246	ZNF71
ENSG00000211890.3	1495.05	2.56621	0.668599	3.83819	0.000123946	0.00866322	IGHA2		ENSG00000168394.10	7859.06	0.771917	0.25661	3.00814	0.00262852	0.152246	TAP1
ENSG00000131979.18	1959.02	1.22715	0.319735	3.83803	0.000124026	0.00866322	GCH1		ENSG00000111679.16	1034.93	0.764107	0.254096	3.00717	0.00263697	0.152246	PTPN6
ENSG00000160957.12	440.825	-1.35534	0.353668	-3.83226	0.000126974	0.00882608	RECQL4		ENSG00000171522.5	2900.75	0.833668	0.277308	3.00628	0.00264462	0.152246	PTGER4
ENSG00000272455.1	102.249	-0.786434	0.205228	-3.83201	0.000127101	0.00882608	RP4-758J18.13		ENSG00000118420.16	228.162	-0.392959	0.1308	-3.00428	0.00266208	0.152777	UBE3D
ENSG00000127084.17	1114.4	1.59591	0.416784	3.82911	0.000128609	0.00888046	FGD3		ENSG00000134545.13	72.5614	0.993186	0.33095	3.00102	0.00269079	0.153948	KLRC1
ENSG00000160683.4	587.622	2.28007	0.595463	3.82906	0.000128632	0.00888046	CXCR5		ENSG00000255398.2	242.616	1.07865	0.359583	2.99973	0.00270222	0.154019	HCAR3
ENSG00000211675.2	3553.82	2.35976	0.61641	3.82823	0.000129067	0.00888469	IGLC1		ENSG00000245164.6	77.7816	1.37208	0.457701	2.99776	0.00271967	0.154019	LINC00861
ENSG00000128284.19	2711.79	1.04709	0.273591	3.82719	0.000129613	0.00889648	APOL3		ENSG00000164604.12	223.304	-0.821186	0.273948	-2.99759	0.00272121	0.154019	GPR85
ENSG00000183067.5	26.3614	-2.57342	0.672959	-3.82403	0.000131285	0.00898529	IGSF5		ENSG00000083457.11	550.218	0.331276	0.110531	2.99714	0.00272526	0.154019	ITGAE
ENSG00000158517.13	506.495	1.58559	0.415217	3.81871	0.00013415	0.00915499	NCF1		ENSG00000080822.16	2728.38	0.245347	0.0819455	2.99403	0.00275321	0.155065	CLDND1
ENSG00000211632.4	30.2941	3.06838	0.803728	3.81768	0.000134711	0.00916691	IGKV3D-11		ENSG00000124191.17	52.5956	1.28007	0.427656	2.99322	0.0027605	0.155065	TOX2
ENSG00000159147.17	819.213	-0.789873	0.206973	-3.81631	0.000135462	0.0091917	DONSON		ENSG00000196358.10	71.5816	0.840974	0.281504	2.98743	0.00281337	0.157104	NTNG2
ENSG00000241351.3	2369.15	2.8824	0.756428	3.81054	0.000138664	0.00938211	IGKV3-11		ENSG00000265190.6	224.777	-1.19954	0.401534	-2.98738	0.00281375	0.157104	ANXA8
ENSG00000073792.15	758.682	-0.834845	0.21974	-3.79924	0.000145143	0.00979259	IGF2BP2		ENSG00000176020.8	79.5682	-2.64854	0.888276	-2.98167	0.00286685	0.15899	AMIGO3
ENSG00000198208.11	288.571	-1.07603	0.283365	-3.79734	0.000146257	0.00983979	RPS6KL1		ENSG00000151065.13	342.204	-0.319334	0.107114	-2.98126	0.00287066	0.15899	DCP1B
ENSG00000127824.13	3241.16	1.57845	0.415878	3.79547	0.000147362	0.00988618	TUBA4A		ENSG00000109321.10	958.42	1.07695	0.361275	2.98098	0.00287326	0.15899	AREG
ENSG00000247774.6	432.002	1.42422	0.375334	3.79453	0.000147926	0.00989603	PCED1B-AS1		ENSG00000201183.1	4.57066	-2.93403	0.984618	-2.97987	0.00288371	NA	RNVU1-3
ENSG00000223865.10	16691.3	0.966804	0.254856	3.79353	0.000148523	0.00990805	HLA-DPB1		ENSG00000280145.3	227.273	-0.756438	0.254002	-2.97808	0.00290058	0.159386	CH507-154B10.1
ENSG00000256948.1	32.0802	2.33142	0.614914	3.79146	0.000149767	0.00996308	RP11-598F7.3		ENSG00000187908.16	31026.8	1.13015	0.379565	2.9775	0.00290608	0.159386	DMBT1
ENSG00000170006.11	1752.96	1.72041	0.453911	3.7902	0.000150528	0.0099857	TMEM154		ENSG00000177873.12	349.77	-0.327952	0.110144	-2.97749	0.00290622	0.159386	ZNF619
ENSG00000176697.18	145.244	-1.67802	0.443065	-3.7873	0.000152291	0.0100745	BDNF		ENSG00000072818.11	435.645	0.910851	0.306114	2.97553	0.00292483	0.159934	ACAP1
ENSG00000196329.11	1814.91	1.28905	0.340513	3.78562	0.000153328	0.010115	GIMAP5		ENSG00000174945.13	58.7913	1.02217	0.343773	2.9734	0.00294523	0.160575	AMZ1
ENSG00000137976.7	31.6725	2.14921	0.568273	3.78201	0.000155568	0.0102343	DNASE2B		ENSG00000250327.1	19.6843	-1.04653	0.35198	-2.97325	0.00294666	NA	RPSAP70
ENSG00000266088.5	36.7537	1.84992	0.490152	3.77418	0.000160537	0.0105115	RP5-1028K7.2		ENSG00000205744.9	160.316	0.780288	0.26268	2.97048	0.0029733	0.160687	DENND1C
ENSG00000255733.5	57.9663	2.30477	0.610712	3.77391	0.000160706	0.0105115	IFNG-AS1		ENSG00000166278.14	2709.35	0.830053	0.279494	2.96984	0.00297957	0.160687	C2
ENSG00000205413.7	5822.46	0.775862	0.205689	3.77202	0.000161934	0.0105115	SAMD9		ENSG00000160683.4	137.04	1.41856	0.477725	2.96941	0.00298373	0.160687	CXCR5
ENSG00000007372.21	154.786	-1.44464	0.383005	-3.77184	0.000162047	0.0105115	PAX6		ENSG00000152332.15	9594.09	0.318079	0.107161	2.96825	0.00299503	0.160687	UHMK1
ENSG00000175841.8	20.8475	2.95938	0.784692	3.77139	0.000162338	0.0105115	FAM172BP		ENSG00000168032.8	157.598	1.03322	0.34814	2.96783	0.00299907	0.160687	ENTPD3
ENSG00000279406.1	95.5623	1.18358	0.313844	3.77124	0.000162438	0.0105115	RP11-327E2.5		ENSG00000025708.13	2578.6	0.815441	0.274803	2.96737	0.00300364	0.160687	TYMP
ENSG00000108018.15	151.512	-1.72966	0.459567	-3.76368	0.000167431	0.0107855	SORCS1		ENSG00000123338.12	2455.23	0.845399	0.285042	2.96587	0.00301824	0.160687	NCKAP1L
ENSG00000136867.10	1276.8	0.950653	0.252601	3.76346	0.00016758	0.0107855	SLC31A2		ENSG00000117091.9	854.998	0.921474	0.310723	2.96558	0.00302111	0.160687	CD48
ENSG00000172548.14	367.378	1.607	0.427114	3.76247	0.000168242	0.0107918	NIPAL4		ENSG00000061337.15	2356.99	-0.642785	0.21678	-2.96516	0.0030253	0.160687	LZTS1
ENSG00000180357.9	3951.75	0.273306	0.0726499	3.76196	0.000168587	0.0107918	ZNF609		ENSG00000204965.8	50.2044	-1.05078	0.3546	-2.96328	0.0030438	0.161208	PCDHA5
ENSG00000161031.12	71.6678	3.12454	0.83096	3.76016	0.000169806	0.0108407	PGLYRP2		ENSG00000130844.16	5219.52	0.930235	0.314166	2.96097	0.00306677	0.161962	ZNF331
ENSG00000273301.1	241.88	-3.31314	0.881399	-3.75896	0.000170623	0.0108636	RP11-314B1.2		ENSG00000186272.12	510.439	-0.336847	0.113848	-2.95873	0.00308908	0.162395	ZNF17
ENSG00000211648.2	698.929	2.5441	0.677205	3.75676	0.000172126	0.0109082	IGLV1-47		ENSG00000163121.9	167.797	1.04107	0.351904	2.95839	0.00309249	0.162395	NEURL3
ENSG00000214706.10	1005.52	-0.617597	0.164422	-3.75618	0.00017253	0.0109082	IFRD2		ENSG00000143851.15	487.15	1.01533	0.343354	2.9571	0.0031055	0.162618	PTPN7
ENSG00000011426.10	2178.08	-1.77759	0.473276	-3.75593	0.000172702	0.0109082	ANLN		ENSG00000108262.15	1577.97	-0.275345	0.0931485	-2.95597	0.00311683	0.162736	GIT1
ENSG00000183943.5	2200.83	1.01215	0.269597	3.75432	0.000173814	0.0109493	PRKX		ENSG00000114013.15	879.325	0.911069	0.30831	2.95504	0.00312624	0.162736	CD86
ENSG00000152253.8	177.246	-1.75362	0.468278	-3.74484	0.000180509	0.0113211	SPC25		ENSG00000168268.10	1555	-0.343983	0.116493	-2.95282	0.00314884	0.162736	NT5DC2
ENSG00000277496.1	126.947	1.85174	0.494566	3.74417	0.000180994	0.0113211	RP11-93B14.9		ENSG00000060558.3	326.8	0.836358	0.283368	2.9515	0.00316239	0.162736	GNA15
ENSG00000211695.2	34.4994	1.68734	0.450683	3.74396	0.000181145	0.0113211	TRGV9		ENSG00000009709.11	125.417	1.42927	0.484357	2.95085	0.00316898	0.162736	PAX7
ENSG00000229927.2	63.2199	-0.932881	0.249241	-3.74288	0.00018192	0.0113397	RHEBP1		ENSG00000172794.19	205.95	0.714874	0.242267	2.95077	0.00316981	0.162736	RAB37
ENSG00000211625.2	96.2174	2.81074	0.751181	3.74175	0.00018274	0.011361	IGKV3D-20		ENSG00000117560.7	109.2	1.08463	0.367678	2.94994	0.00317837	0.162736	FASLG
ENSG00000140749.8	2983.78	1.21646	0.325182	3.74085	0.000183396	0.011372	IGSF6		ENSG00000155307.17	1411.91	1.06601	0.361376	2.94987	0.00317903	0.162736	SAMSN1
ENSG00000211796.1	8.95191	2.34917	0.628973	3.73492	0.000187774	0.0116131	TRAV16		ENSG00000110934.10	606.185	0.815167	0.276467	2.94851	0.00319307	0.162736	BIN2
ENSG00000053372.4	1360.37	-0.70745	0.189512	-3.733	0.000189213	0.0116718	MRTO4		ENSG00000198888.2	17598.5	-0.522493	0.17722	-2.94827	0.00319555	0.162736	MT-ND1
ENSG00000164542.12	480.05	-1.17557	0.315234	-3.72919	0.000192097	0.0118189	KIAA0895		ENSG00000062370.16	341.809	-0.531358	0.180354	-2.94619	0.00321714	0.163387	ZNF112
ENSG00000105122.12	1133.49	1.59265	0.427549	3.72508	0.000195257	0.0119701	RASAL3		ENSG00000003436.15	2116.08	0.789936	0.26829	2.94433	0.00323651	0.163522	TFPI
ENSG00000135763.9	1134.08	-0.503693	0.135246	-3.72427	0.00019588	0.0119701	URB2		ENSG00000163220.10	7665.74	0.720301	0.244713	2.94345	0.00324579	0.163522	S100A9
ENSG00000109670.13	3310.75	0.54657	0.146782	3.72369	0.000196332	0.0119701	FBXW7		ENSG00000179344.16	4314.04	1.10945	0.376928	2.9434	0.00324626	0.163522	HLA-DQB1
ENSG00000117281.15	230.348	2.39599	0.643498	3.72338	0.00019657	0.0119701	CD160		ENSG00000211734.3	39.4031	1.53483	0.522376	2.93816	0.00330164	0.165861	TRBV5-1
ENSG00000189430.12	74.322	2.04644	0.550005	3.72076	0.000198626	0.0120643	NCR1		ENSG00000224137.1	19.0051	1.65411	0.563328	2.93633	0.00332125	NA	LINC01857
ENSG00000086062.12	5157.9	0.653055	0.17585	3.71369	0.000204256	0.0123747	B4GALT1		ENSG00000240891.7	881.427	0.850014	0.289534	2.9358	0.00332693	0.166679	PLCXD2
ENSG00000146670.9	558.894	-1.54623	0.416663	-3.71098	0.000206461	0.0124764	CDCA5		ENSG00000188906.14	1492.78	0.746249	0.254361	2.93381	0.00334824	0.167295	LRRK2
ENSG00000259834.1	439.402	1.4492	0.391068	3.70575	0.000210763	0.0127041	RP11-284N8.3		ENSG00000133216.16	690.595	0.77454	0.26412	2.93253	0.00336217	0.167481	EPHB2
ENSG00000241657.1	24.3075	1.96995	0.531754	3.70463	0.000211703	0.0127284	TRBV11-2		ENSG00000130713.15	1144.09	-0.240665	0.0820877	-2.9318	0.00337004	0.167481	EXOSC2
ENSG00000048162.20	631.616	-0.460197	0.124484	-3.69683	0.000218312	0.0130927	NOP16		ENSG00000165929.12	4352.63	0.772167	0.263522	2.93018	0.00338761	0.16765	TC2N
ENSG00000024526.16	863.46	-1.92762	0.522194	-3.69138	0.000223036	0.0133423	DEPDC1		ENSG00000104951.15	293.242	0.848392	0.289571	2.92983	0.00339152	0.16765	IL4I1
ENSG00000040933.15	3057.94	0.517102	0.14013	3.69015	0.000224125	0.0133738	INPP4A		ENSG00000173809.17	9.21583	-1.45594	0.497027	-2.92929	0.00339734	NA	TDRD12
ENSG00000169594.13	405.349	2.04287	0.553797	3.68885	0.000225271	0.0134084	BNC1		ENSG00000127616.17	3967.01	-0.285645	0.0977434	-2.9224	0.0034735	0.169623	SMARCA4
ENSG00000211945.2	720.453	2.38075	0.645533	3.68804	0.000225992	0.0134177	IGHV1-18		ENSG00000137752.23	1001.37	0.629149	0.215438	2.92032	0.00349667	0.169623	CASP1
ENSG00000187808.4	46.7405	1.78685	0.485002	3.68421	0.000229414	0.0135621	SOWAHD		ENSG00000166959.7	762.701	-1.47577	0.505459	-2.91966	0.0035041	0.169623	MS4A8
ENSG00000132768.13	1008.11	-0.613868	0.166629	-3.68404	0.000229566	0.0135621	DPH2		ENSG00000169508.6	4080	1.16695	0.399765	2.9191	0.00351045	0.169623	GPR183
ENSG00000211951.2	166.615	3.50479	0.952129	3.681	0.000232322	0.0136679	IGHV2-26		ENSG00000235750.9	3054.21	0.58964	0.202025	2.91865	0.00351556	0.169623	KIAA0040
ENSG00000100453.12	697.893	1.76195	0.478689	3.6808	0.000232508	0.0136679	GZMB		ENSG00000197142.10	2193.76	0.721099	0.247108	2.91816	0.00352105	0.169623	ACSL5
ENSG00000088727.12	349.442	-0.641542	0.174344	-3.67974	0.000233475	0.0136909	KIF9		ENSG00000175463.11	259.988	0.903213	0.309653	2.91685	0.00353584	0.169623	TBC1D10C
ENSG00000211776.2	18.7007	2.2643	0.615547	3.67852	0.000234592	0.0137005	TRAV2		ENSG00000169062.14	1239.19	-0.250456	0.0858717	-2.91662	0.00353842	0.169623	UPF3A
ENSG00000151572.16	48.4649	-1.72135	0.467975	-3.6783	0.000234793	0.0137005	ANO4		ENSG00000165895.17	1173.27	-0.437661	0.150062	-2.91654	0.00353935	0.169623	ARHGAP42
ENSG00000263917.1	86.7086	2.31128	0.62926	3.67302	0.000239701	0.0139526	RP11-53I6.2		ENSG00000010932.16	106.014	0.832198	0.285359	2.91632	0.00354185	0.169623	FMO1
ENSG00000176390.11	1764.48	0.649255	0.176941	3.66933	0.000243188	0.0141209	CRLF3		ENSG00000144460.12	291.507	-0.909301	0.311852	-2.91581	0.00354768	0.169623	NYAP2
ENSG00000227531.1	8.48593	2.41266	0.658353	3.66469	0.000247642	0.0143445	RP11-202G18.1		ENSG00000119121.21	128.373	-0.590232	0.202433	-2.91569	0.003549	0.169623	TRPM6
ENSG00000107864.14	627.937	0.707404	0.193108	3.66326	0.000249029	0.0143898	CPEB3		ENSG00000164627.17	68.3373	-0.933293	0.320135	-2.91531	0.00355334	0.169623	KIF6
ENSG00000226751.2	46.0288	1.10249	0.301095	3.66159	0.000250659	0.0144093	AF127936.5		ENSG00000166825.13	861.721	0.82256	0.282205	2.91477	0.00355956	0.169623	ANPEP
ENSG00000171208.9	839.293	-0.953406	0.260449	-3.66062	0.000251602	0.0144093	NETO2		ENSG00000125347.13	10877.6	0.761578	0.261648	2.9107	0.00360621	0.17064	IRF1
ENSG00000135426.15	293.344	1.59583	0.435961	3.66048	0.000251742	0.0144093	TESPA1		ENSG00000134070.4	407.048	0.850458	0.292368	2.90886	0.00362745	0.17064	IRAK2
ENSG00000069667.15	4253.43	1.17949	0.322228	3.66043	0.000251794	0.0144093	RORA		ENSG00000156171.14	1490.25	0.281281	0.0967248	2.90805	0.00363688	0.17064	DRAM2
ENSG00000256546.1	38.15	-1.62767	0.44498	-3.65784	0.000254346	0.0145204	AC156455.1		ENSG00000138722.9	453.661	0.931671	0.320461	2.90729	0.00364581	0.17064	MMRN1
ENSG00000125726.10	40.1707	1.84268	0.50426	3.65422	0.00025796	0.0146745	CD70		ENSG00000157551.17	179.961	1.07951	0.371332	2.90712	0.00364778	0.17064	KCNJ15
ENSG00000229417.1	20.2928	1.50154	0.410942	3.6539	0.000258282	0.0146745	NPM1P25		ENSG00000112096.16	45714.6	0.790031	0.271773	2.90696	0.00364965	0.17064	SOD2
ENSG00000211727.3	17.8357	2.55071	0.698232	3.6531	0.00025909	0.0146853	TRBV7-6		ENSG00000250722.5	14320.7	0.733571	0.25238	2.90661	0.00365366	0.17064	SELENOP
ENSG00000251602.6	57.042	-0.903769	0.247817	-3.64691	0.000265409	0.0150076	RP11-521B24.3		ENSG00000172728.15	595.341	-0.446703	0.153729	-2.90578	0.00366343	0.17064	FUT10
ENSG00000142347.16	2443.16	1.25279	0.34372	3.6448	0.000267603	0.0150958	MYO1F		ENSG00000184083.11	876.315	-0.365057	0.125633	-2.90575	0.00366374	0.17064	FAM120C
ENSG00000164045.11	415.939	-1.43146	0.392904	-3.64329	0.000269171	0.0151482	CDC25A		ENSG00000145287.10	469.828	1.06342	0.366251	2.90353	0.0036898	0.171423	PLAC8
ENSG00000092850.11	61.0256	-1.42048	0.389958	-3.64265	0.00026985	0.0151505	TEKT2		ENSG00000197646.7	273.8	0.963395	0.332154	2.90045	0.0037263	0.172686	PDCD1LG2
ENSG00000261373.1	43.155	-1.27068	0.349049	-3.64041	0.000272203	0.0152159	VPS9D1-AS1		ENSG00000105967.15	860.335	1.05982	0.365751	2.89766	0.0037596	0.173317	TFEC
ENSG00000101412.12	584.387	-1.26445	0.347377	-3.64	0.000272634	0.0152159	E2F1		ENSG00000135709.12	1133.38	0.460114	0.158802	2.89741	0.00376257	0.173317	KIAA0513
ENSG00000167077.12	254.039	1.1279	0.309904	3.63953	0.000273136	0.0152159	MEI1		ENSG00000206337.10	2812.93	0.825739	0.285048	2.89684	0.00376937	0.173317	HCP5
ENSG00000235568.6	852.236	0.939468	0.258158	3.63911	0.000273577	0.0152159	NFAM1		ENSG00000154856.12	434.538	-0.457813	0.158075	-2.89618	0.00377731	0.173317	APCDD1
ENSG00000247092.6	205.518	-0.855962	0.23536	-3.63681	0.000276031	0.0153165	SNHG10		ENSG00000277734.7	946.127	1.01484	0.350664	2.89405	0.00380308	0.173581	TRAC
ENSG00000135842.16	5201.74	0.695009	0.191374	3.63168	0.000281584	0.0155882	FAM129A		ENSG00000204592.8	29117	0.61923	0.214001	2.89359	0.00380864	0.173581	HLA-E
ENSG00000049768.14	95.0792	1.55974	0.42968	3.63001	0.000283409	0.0156528	FOXP3		ENSG00000112149.9	4734.52	0.814119	0.281372	2.89338	0.00381115	0.173581	CD83
ENSG00000166508.17	4811.99	-0.891443	0.245759	-3.62731	0.000286394	0.0157809	MCM7		ENSG00000227531.1	5.7736	2.43624	0.842605	2.89132	0.00383631	NA	RP11-202G18.1
ENSG00000149948.13	277.909	-1.88398	0.519513	-3.62644	0.000287353	0.0157971	HMGA2		ENSG00000122035.6	287.345	0.712645	0.246843	2.88704	0.00388888	0.176036	RASL11A
ENSG00000268027.5	100.496	1.70261	0.469732	3.62463	0.00028937	0.0158712	AC006129.2		ENSG00000213402.2	268.842	0.96807	0.335333	2.88689	0.00389071	0.176036	PTPRCAP
ENSG00000241878.11	1475.98	-0.303876	0.0838798	-3.62276	0.000291477	0.0159076	PISD		ENSG00000197863.8	328.388	-0.279285	0.0967503	-2.88666	0.00389355	0.176036	ZNF790
ENSG00000034677.12	9800.16	0.864737	0.238705	3.62262	0.000291632	0.0159076	RNF19A		ENSG00000078246.16	771.508	-0.288338	0.099925	-2.88555	0.00390733	0.176229	TULP3
ENSG00000170681.6	47.5912	-1.17131	0.323365	-3.62226	0.000292042	0.0159076	MURC		ENSG00000138829.11	1159.85	-1.00398	0.348285	-2.88262	0.00394378	0.177045	FBN2
ENSG00000117399.13	637.535	-1.62104	0.448357	-3.61552	0.000299748	0.016262	CDC20		ENSG00000129465.15	426.438	0.868693	0.301404	2.88215	0.00394967	0.177045	RIPK3
ENSG00000211611.2	128.676	3.6018	0.996246	3.61537	0.000299919	0.016262	IGKV6-21		ENSG00000212907.2	8409.74	-0.563977	0.195703	-2.8818	0.00395407	0.177045	MT-ND4L
ENSG00000280032.1	26.1228	2.28832	0.633173	3.61406	0.000301442	0.0162715	RP11-832A4.7		ENSG00000070190.12	741.834	0.977012	0.339152	2.88075	0.00396734	0.177211	DAPP1
ENSG00000093009.9	333.929	-1.6116	0.445929	-3.61404	0.000301463	0.0162715	CDC45		ENSG00000166920.12	741.547	0.970666	0.337122	2.87928	0.00398589	0.177612	C15orf48
ENSG00000280145.3	143.265	-1.05454	0.291884	-3.61289	0.000302809	0.016307	CH507-154B10.1		ENSG00000100368.13	1283.72	0.886233	0.307964	2.87772	0.00400563	0.177857	CSF2RB
ENSG00000110848.8	4660.4	1.54412	0.427462	3.6123	0.000303494	0.016307	CD69		ENSG00000073737.16	139.774	1.23132	0.42807	2.87644	0.00402194	0.177857	DHRS9
ENSG00000154920.14	133.306	-1.31483	0.364472	-3.60748	0.000309185	0.0165753	EME1		ENSG00000105122.12	414.337	0.898626	0.312487	2.87573	0.00403097	0.177857	RASAL3
ENSG00000179841.8	1148.33	1.38426	0.38403	3.60455	0.000312692	0.0167255	AKAP5		ENSG00000115504.14	2182.98	-0.419459	0.145877	-2.87543	0.0040348	0.177857	EHBP1
ENSG00000211791.2	18.1994	1.98844	0.551736	3.60397	0.000313399	0.0167256	TRAV13-2		ENSG00000149573.8	1006.99	0.6822	0.237281	2.87507	0.00403937	0.177857	MPZL2
ENSG00000109062.11	1549.85	0.855588	0.237684	3.59969	0.000318593	0.0169647	SLC9A3R1		ENSG00000125637.15	1981.49	0.671396	0.233654	2.87346	0.00406002	0.178329	PSD4
ENSG00000196735.11	11313.4	1.10472	0.30707	3.59762	0.000321137	0.0170619	HLA-DQA1		ENSG00000131848.9	182.113	-0.47586	0.165739	-2.87114	0.00408989	0.178329	ZSCAN5A
ENSG00000019582.14	84679	0.917304	0.255026	3.5969	0.000322036	0.0170715	CD74		ENSG00000130669.17	788.996	-0.443551	0.154491	-2.87104	0.00409118	0.178329	PAK4
ENSG00000119608.12	5.26556	2.39395	0.666587	3.59135	0.00032897	NA	PROX2		ENSG00000087086.14	59144.1	0.591445	0.206004	2.87104	0.0040913	0.178329	FTL
ENSG00000146070.16	1414.15	1.26703	0.352897	3.59037	0.00033021	0.0174302	PLA2G7		ENSG00000115919.14	2177.31	0.794058	0.276627	2.8705	0.00409818	0.178329	KYNU
ENSG00000176083.17	40.7446	1.60631	0.447399	3.59032	0.00033027	0.0174302	ZNF683		ENSG00000109339.19	307.471	-0.50495	0.176185	-2.86602	0.00415672	0.180452	MAPK10
ENSG00000230266.1	8.69058	2.02536	0.564353	3.58882	0.000332176	0.0174919	XXYLT1-AS2		ENSG00000139973.16	44.04	1.84378	0.643678	2.86444	0.00417752	0.180931	SYT16
ENSG00000163082.9	1124.65	2.17811	0.607194	3.58717	0.000334286	0.0175641	SGPP2		ENSG00000204577.11	207.826	0.94302	0.329492	2.86205	0.00420916	0.181484	LILRB3
ENSG00000235576.1	48.5533	1.75797	0.490752	3.58219	0.000340722	0.0178627	LINC01871		ENSG00000081041.8	2575.35	0.851403	0.297528	2.86159	0.00421517	0.181484	CXCL2
ENSG00000281100.1	29.1644	1.04261	0.291339	3.57869	0.000345321	0.0180381	RP11-640L9.2		ENSG00000258867.5	37.675	1.38119	0.48272	2.86126	0.00421965	0.181484	LINC01146
ENSG00000103313.12	183.586	0.978067	0.273319	3.57849	0.000345586	0.0180381	MEFV		ENSG00000117280.12	1240.92	0.336661	0.117806	2.85775	0.0042665	0.183074	RAB29
ENSG00000186235.10	38.0988	-1.16759	0.326747	-3.57337	0.000352411	0.0183539	AC016757.3		ENSG00000248810.1	110.257	1.25466	0.439739	2.85319	0.00432826	0.184716	RP11-362F19.1
ENSG00000124357.12	3053.04	0.577164	0.161665	3.57013	0.000356799	0.0185419	NAGK		ENSG00000176597.11	2834.79	0.518989	0.181899	2.85317	0.00432859	0.184716	B3GNT5
ENSG00000090932.10	68.9973	-2.17524	0.609591	-3.56837	0.000359215	0.0186266	DLL3		ENSG00000085117.11	1543.88	0.642588	0.225254	2.85272	0.00433466	0.184716	CD82
ENSG00000100368.13	2012.13	1.13576	0.318503	3.56591	0.00036259	0.0187607	CSF2RB		ENSG00000211752.3	31.6873	1.64752	0.577535	2.85268	0.00433521	NA	TRBV27
ENSG00000207005.1	29224.1	1.00281	0.281304	3.56485	0.000364066	0.0187961	RNU1-2		ENSG00000134539.16	336.197	0.890775	0.312351	2.85184	0.00434676	0.184807	KLRD1
ENSG00000134028.14	1639.48	1.66087	0.466066	3.5636	0.000365808	0.0188451	ADAMDEC1		ENSG00000105352.10	29.4149	1.13525	0.398442	2.84923	0.00438258	NA	CEACAM4
ENSG00000117650.12	454.59	-1.81543	0.509902	-3.56036	0.000370349	0.0190309	NEK2		ENSG00000157514.16	5219.5	0.587989	0.20641	2.84865	0.00439051	0.185294	TSC22D3
ENSG00000196584.2	445.105	-1.30863	0.367603	-3.55988	0.000371018	0.0190309	XRCC2		ENSG00000225756.1	113.239	1.02344	0.359273	2.84863	0.00439082	0.185294	DBH-AS1
ENSG00000134057.14	1534.01	-1.4485	0.407263	-3.55667	0.000375586	0.0191854	CCNB1		ENSG00000187240.13	1851.33	-0.445646	0.156458	-2.84834	0.00439479	0.185294	DYNC2H1
ENSG00000273445.1	24.0072	1.70962	0.480687	3.55663	0.000375646	0.0191854	RP11-1399P15.1		ENSG00000234745.10	61005.3	0.861372	0.302438	2.84809	0.0043982	0.185294	HLA-B
ENSG00000254510.1	21.5999	-2.12543	0.59815	-3.55334	0.000380371	0.0193851	RP11-867G23.10		ENSG00000104972.15	291.436	1.03263	0.362801	2.84625	0.00442368	0.185945	LILRB1
ENSG00000263482.3	6.32302	3.01362	0.848287	3.55259	0.000381455	NA	ANTXRLP1		ENSG00000251301.6	20.2306	1.34317	0.47218	2.84462	0.00444639	NA	RP11-81H14.2
ENSG00000198879.11	2070.88	1.08561	0.305616	3.55219	0.000382038	0.0194283	SFMBT2		ENSG00000277991.4	182.348	-1.57153	0.552755	-2.84308	0.004468	0.186779	CH507-338C24.1
ENSG00000167207.11	655.225	1.20788	0.340128	3.55126	0.000383396	0.0194557	NOD2		ENSG00000244242.1	169.907	0.514909	0.18111	2.84307	0.00446815	0.186779	IFITM10
ENSG00000269741.5	238.278	10.6095	2.98983	3.54852	0.000387396	0.0196168	CTC-518B2.8		ENSG00000131979.18	1556.13	0.799627	0.281295	2.84267	0.00447375	0.186779	GCH1
ENSG00000229769.2	12.683	3.02462	0.85289	3.54632	0.000390645	0.0196728	TRBV10-2		ENSG00000167984.17	540.252	0.81191	0.285788	2.84095	0.00449787	0.187364	NLRC3
ENSG00000115604.10	498.056	1.10903	0.312731	3.54629	0.000390695	0.0196728	IL18R1		ENSG00000204967.10	253.341	-0.885411	0.311835	-2.83936	0.00452047	0.18786	PCDHA4
ENSG00000211805.1	8.48448	2.44788	0.690305	3.54609	0.000390988	0.0196728	TRAV24		ENSG00000122591.11	2280.77	-0.253483	0.0893341	-2.83748	0.00454717	0.18786	FAM126A
ENSG00000183579.15	650.441	-0.557838	0.157355	-3.54509	0.000392479	0.0197061	ZNRF3		ENSG00000171357.5	124.035	-0.594055	0.209422	-2.83665	0.00455898	0.18786	LURAP1
ENSG00000236200.5	16.6707	-1.5984	0.451024	-3.54393	0.000394204	0.019751	KDM4A-AS1		ENSG00000151023.16	57.7253	-1.12358	0.396138	-2.83634	0.00456343	0.18786	ENKUR
ENSG00000169884.13	65.0394	1.87733	0.529873	3.54298	0.000395625	0.0197804	WNT10B		ENSG00000164112.12	28.7879	1.34908	0.475642	2.83633	0.00456346	NA	TMEM155
ENSG00000012223.12	12378.8	1.89186	0.534116	3.54204	0.000397052	0.0198101	LTF		ENSG00000110448.10	353.277	1.14147	0.402548	2.83561	0.00457381	0.18786	CD5
ENSG00000164898.12	215.14	-0.927963	0.262052	-3.54115	0.000398391	0.0198352	FMC1		ENSG00000241657.1	12.5738	1.66864	0.588459	2.83561	0.00457388	NA	TRBV11-2
ENSG00000141293.15	435.068	1.45566	0.411188	3.54014	0.000399909	0.0198691	SKAP1		ENSG00000211751.9	712.029	1.15444	0.407143	2.83547	0.00457588	0.18786	TRBC1
ENSG00000005884.17	4126.11	-0.822413	0.232404	-3.53873	0.000402064	0.0199345	ITGA3		ENSG00000153898.12	244.4	0.65877	0.23236	2.83513	0.00458071	0.18786	MCOLN2
ENSG00000239571.1	14.2645	3.26001	0.921577	3.53743	0.000404047	0.0199758	IGKV2D-30		ENSG00000164050.12	4329	-0.395968	0.139779	-2.83282	0.00461397	0.188677	PLXNB1
ENSG00000198286.9	1022.08	1.52546	0.431276	3.53708	0.000404579	0.0199758	CARD11		ENSG00000131015.4	261.562	0.946481	0.334268	2.8315	0.00463295	0.188677	ULBP2
ENSG00000185842.15	889.578	-1.28817	0.364677	-3.53235	0.000411881	0.0202723	DNAH14		ENSG00000117090.14	166.833	1.08901	0.384701	2.83081	0.00464304	0.188677	SLAMF1
ENSG00000115607.9	192.811	1.4909	0.422102	3.53209	0.000412293	0.0202723	IL18RAP		ENSG00000121895.7	102.217	1.03207	0.364635	2.83043	0.00464851	0.188677	TMEM156
ENSG00000187123.14	178.644	-1.61339	0.457221	-3.52869	0.000417616	0.0204917	LYPD6		ENSG00000145736.14	737.856	-0.360323	0.127328	-2.82989	0.00465647	0.188677	GTF2H2
ENSG00000183853.17	4789.68	-0.648441	0.183823	-3.52752	0.000419468	0.0205401	KIRREL		ENSG00000027869.11	305.431	0.836129	0.295502	2.82952	0.00466172	0.188677	SH2D2A
ENSG00000183723.12	1746.36	-0.7354	0.208562	-3.52605	0.000421814	0.0206125	CMTM4		ENSG00000087258.14	777.729	-0.609488	0.215513	-2.82808	0.00468285	0.18912	GNAO1
ENSG00000196405.12	3829.12	1.15429	0.327548	3.52403	0.000425037	0.0207273	EVL		ENSG00000163412.12	1339.44	0.611546	0.216348	2.82667	0.00470347	0.189197	EIF4E3
ENSG00000125637.15	3242.4	1.37482	0.390225	3.52316	0.000426431	0.0207527	PSD4		ENSG00000177839.6	341.841	-0.643691	0.227776	-2.82597	0.0047137	0.189197	PCDHB9
ENSG00000213443.2	385.048	1.12782	0.320258	3.5216	0.000428953	0.0208327	RP11-75L1.2		ENSG00000204287.13	41894.8	0.950882	0.336493	2.82586	0.00471538	0.189197	HLA-DRA
ENSG00000044090.8	1830.68	-0.540434	0.153558	-3.51941	0.000432514	0.0209148	CUL7		ENSG00000105866.13	1547.82	0.295079	0.104474	2.82443	0.00473651	0.189491	SP4
ENSG00000096996.15	427.614	1.12975	0.321067	3.51872	0.000433627	0.0209148	IL12RB1		ENSG00000152766.5	234.238	1.35831	0.481015	2.82384	0.00474515	0.189491	ANKRD22
ENSG00000137731.13	172.645	1.53687	0.436778	3.51864	0.000433758	0.0209148	FXYD2		ENSG00000134504.12	857.58	-0.479527	0.169847	-2.82329	0.00475337	0.189491	KCTD1
ENSG00000157107.13	3413.99	0.626357	0.178023	3.5184	0.000434165	0.0209148	FCHO2		ENSG00000167914.11	26.9946	1.31869	0.467729	2.81934	0.00481219	NA	GSDMA
ENSG00000091831.22	1602.4	0.658504	0.187207	3.51752	0.000435598	0.0209413	ESR1		ENSG00000126353.3	551.168	1.21099	0.429814	2.81747	0.00484037	0.192545	CCR7
ENSG00000124496.12	1031.51	1.11148	0.316044	3.51686	0.000436682	0.020951	TRERF1		ENSG00000169495.4	65.572	1.32368	0.470024	2.8162	0.00485952	0.192893	HTRA4
ENSG00000211817.2	73.1157	1.69868	0.483119	3.51606	0.000437994	0.0209716	TRAV38-2DV8		ENSG00000250548.6	49.9099	1.29619	0.460908	2.81225	0.00491965	0.194862	RP11-47I22.2
ENSG00000137807.13	1365.03	-1.37107	0.390366	-3.51226	0.000444318	0.0212316	KIF23		ENSG00000274049.4	67.4508	-2.52741	0.899545	-2.80966	0.00495942	0.195823	INO80B-WBP1
ENSG00000112297.14	5834.86	1.02044	0.290585	3.51169	0.00044526	0.0212339	AIM1		ENSG00000145861.7	45.9411	-0.896127	0.31914	-2.80794	0.00498591	0.195823	C1QTNF2
ENSG00000146192.14	1071.98	1.14925	0.327327	3.51102	0.000446395	0.0212453	FGD2		ENSG00000169155.9	1866.46	0.526292	0.187443	2.80774	0.00498901	0.195823	ZBTB43
ENSG00000155719.16	140.306	1.49029	0.424701	3.50903	0.000449739	0.0213115	OTOA		ENSG00000173482.16	3954.31	-0.315482	0.112407	-2.80659	0.00500683	0.195823	PTPRM
ENSG00000113758.13	2754.7	-0.73041	0.208174	-3.50865	0.000450383	0.0213115	DBN1		ENSG00000211777.2	17.8419	1.4844	0.528922	2.80646	0.00500884	NA	TRAV3
ENSG00000157593.18	1890.24	-0.90953	0.259229	-3.5086	0.000450476	0.0213115	SLC35B2		ENSG00000130382.8	1486.73	-0.341551	0.121729	-2.80584	0.00501862	0.195823	MLLT1
ENSG00000119703.13	114.901	-0.881706	0.251376	-3.50752	0.000452303	0.0213554	ZC2HC1C		ENSG00000183647.10	229.422	-0.449156	0.160095	-2.80557	0.00502282	0.195823	ZNF530
ENSG00000127423.10	155.552	-1.64431	0.469031	-3.50576	0.000455302	0.0213828	AUNIP		ENSG00000165997.4	8444.23	0.522638	0.186308	2.80524	0.00502787	0.195823	ARL5B
ENSG00000131094.3	46.5989	-1.93969	0.553312	-3.5056	0.000455582	0.0213828	C1QL1		ENSG00000086300.15	1608.42	0.693538	0.247241	2.80511	0.00502998	0.195823	SNX10
ENSG00000179144.4	1090.37	1.33859	0.381843	3.5056	0.000455586	0.0213828	GIMAP7		ENSG00000173200.12	234.128	1.07463	0.383182	2.80449	0.00503966	0.195823	PARP15
ENSG00000244694.7	163.781	-1.35658	0.387113	-3.50435	0.000457717	0.0214405	PTCHD4		ENSG00000103642.11	795.543	0.437056	0.155925	2.80299	0.00506308	0.195823	LACTB
ENSG00000164691.16	4128.37	1.33956	0.382338	3.5036	0.00045902	0.0214592	TAGAP		ENSG00000169442.8	907.75	0.923661	0.32958	2.80254	0.00507016	0.195823	CD52
ENSG00000189212.12	123.58	-1.38337	0.395168	-3.50071	0.000464016	0.0216063	DPY19L2P1		ENSG00000161405.16	1805.91	1.00034	0.357012	2.80198	0.00507896	0.195823	IKZF3
ENSG00000057657.15	3337.82	1.02366	0.292434	3.50047	0.000464439	0.0216063	PRDM1		ENSG00000158869.10	1190.46	0.904499	0.322823	2.80184	0.00508124	0.195823	FCER1G
ENSG00000196684.12	427.597	1.73898	0.496822	3.50021	0.000464896	0.0216063	HSH2D		ENSG00000204264.8	3179.73	0.60145	0.214738	2.80085	0.00509688	0.195859	PSMB8
ENSG00000081177.18	1088.22	-0.514352	0.146997	-3.49906	0.000466908	0.0216574	EXD2		ENSG00000167286.9	417.118	0.99015	0.353667	2.79966	0.00511559	0.195859	CD3D
ENSG00000132763.14	487.374	-0.864947	0.247362	-3.49669	0.000471077	0.0218082	MMACHC		ENSG00000151092.16	1227.14	0.238377	0.0851553	2.79932	0.00512098	0.195859	NGLY1
ENSG00000280153.1	262.187	0.994655	0.284581	3.49515	0.000473797	0.0218642	RP11-876N24.3		ENSG00000095794.19	3244	0.712711	0.254705	2.79818	0.00513919	0.195859	CREM
ENSG00000250337.5	34.7211	-3.45517	0.988615	-3.49496	0.000474128	0.0218642	LINC01021		ENSG00000173894.10	807.628	-0.601596	0.215011	-2.79798	0.00514241	0.195859	CBX2
ENSG00000121966.6	28343.1	1.29921	0.371859	3.49383	0.000476146	0.0219147	CXCR4		ENSG00000148935.10	121.028	-0.826855	0.29554	-2.79778	0.00514557	0.195859	GAS2
ENSG00000136286.14	1551.15	1.30395	0.37334	3.49267	0.000478223	0.0219485	MYO1G		ENSG00000166128.12	2551.58	0.358733	0.128274	2.79661	0.00516418	0.196012	RAB8B
ENSG00000242076.2	2364.67	2.55146	0.730579	3.49239	0.000478728	0.0219485	IGKV1-33		ENSG00000180353.10	1527.22	0.804356	0.28766	2.7962	0.00517074	0.196012	HCLS1
ENSG00000104972.15	617.858	1.01547	0.291767	3.48043	0.000500603	0.0229072	LILRB1		ENSG00000240065.7	1358.13	0.767417	0.274561	2.79506	0.00518893	0.1963	PSMB9
ENSG00000172936.12	1210.61	0.760449	0.21859	3.47889	0.000503491	0.022995	MYD88		ENSG00000159164.9	551.872	-0.593912	0.212734	-2.7918	0.00524156	0.197698	SV2A
ENSG00000150551.10	749.616	-1.56884	0.451324	-3.47607	0.000508811	0.0231934	LYPD1		ENSG00000186814.13	869.457	-0.4064	0.145587	-2.79145	0.0052472	0.197698	ZSCAN30
ENSG00000243753.5	547.921	1.01504	0.292129	3.47461	0.000511596	0.0232341	HLA-L		ENSG00000142512.14	333.859	1.03556	0.371267	2.78927	0.00528276	0.198482	SIGLEC10
ENSG00000102096.9	2317.75	0.89344	0.257136	3.47458	0.000511661	0.0232341	PIM2		ENSG00000104368.17	4628.38	-0.703326	0.252191	-2.78886	0.00528944	0.198482	PLAT
ENSG00000204252.13	4455.79	0.977998	0.281744	3.47123	0.000518071	0.0234803	HLA-DOA		ENSG00000140105.17	14801.6	0.71972	0.25816	2.78788	0.00530539	0.198679	WARS
ENSG00000109065.11	877.485	-0.515669	0.148641	-3.46923	0.000521953	0.0235843	NAT9		ENSG00000162496.8	1867.63	0.628876	0.225731	2.78595	0.00533713	0.199263	DHRS3
ENSG00000186517.13	3192.93	1.25375	0.361432	3.46883	0.000522725	0.0235843	ARHGAP30		ENSG00000167613.15	1154.89	0.87552	0.314368	2.78501	0.00535254	0.199263	LAIR1
ENSG00000023892.10	1133.74	1.37653	0.396865	3.46851	0.000523346	0.0235843	DEF6		ENSG00000110446.10	938.846	0.76871	0.276021	2.78497	0.00535323	0.199263	SLC15A3
ENSG00000181938.13	378.296	-0.634851	0.183091	-3.46741	0.000525498	0.0236365	GINS3		ENSG00000188277.9	85.5032	0.741265	0.26634	2.78315	0.00538332	0.199981	C15orf62
ENSG00000211804.3	36.9724	2.59762	0.749632	3.4652	0.000529843	0.0237868	TRDV1		ENSG00000128694.11	324.179	-0.365099	0.131245	-2.78182	0.00540543	0.200401	OSGEPL1
ENSG00000263961.6	133.165	1.7961	0.518582	3.46349	0.000533215	0.0238714	C1orf186		ENSG00000006704.10	797.949	-0.420842	0.151386	-2.77992	0.00543719	0.200632	GTF2IRD1
ENSG00000196814.14	844.674	0.580839	0.167716	3.46323	0.000533736	0.0238714	MVB12B		ENSG00000156127.6	225.272	0.993479	0.357417	2.77961	0.00544247	0.200632	BATF
ENSG00000151883.17	3025.99	1.14675	0.331182	3.46261	0.000534966	0.0238814	PARP8		ENSG00000100450.12	244.545	1.23045	0.442687	2.77951	0.00544414	0.200632	GZMH
ENSG00000106089.11	341.919	-1.03377	0.298689	-3.46104	0.000538101	0.0239663	STX1A		ENSG00000113249.12	17.2249	1.34878	0.485273	2.77943	0.00544542	NA	HAVCR1
ENSG00000204310.12	1685.9	-0.643439	0.18593	-3.46064	0.000538887	0.0239663	AGPAT1		ENSG00000266412.5	9755.79	0.334361	0.120379	2.77756	0.00547689	0.200749	NCOA4
ENSG00000071539.13	411.896	-1.58378	0.458051	-3.45766	0.00054489	0.0241731	TRIP13		ENSG00000239389.7	129.448	-0.929305	0.33458	-2.77753	0.00547741	0.200749	PCDHA13
ENSG00000280411.1	692.68	2.57785	0.745766	3.45664	0.000546956	0.0241731	IGHV1-69D		ENSG00000248485.1	35.9954	1.54975	0.55799	2.77739	0.00547979	0.200749	PCP4L1
ENSG00000211725.3	8.79413	3.79504	1.09806	3.45614	0.00054797	0.0241731	TRBV5-5		ENSG00000107021.15	714.081	-0.226369	0.0815395	-2.77619	0.00550002	0.201092	TBC1D13
ENSG00000257681.1	16.1812	-1.85646	0.537191	-3.45586	0.000548538	0.0241731	RP11-341G23.4		ENSG00000117115.12	2128.99	0.756271	0.272479	2.77552	0.00551139	0.201111	PADI2
ENSG00000111796.3	581.485	1.57814	0.45666	3.45582	0.000548625	0.0241731	KLRB1		ENSG00000168918.13	1265.28	0.762119	0.274787	2.77349	0.00554581	0.20197	INPP5D
ENSG00000116852.14	1672.29	1.38892	0.401998	3.45504	0.000550204	0.0241859	KIF21B		ENSG00000010361.13	366.286	-0.347835	0.12547	-2.77225	0.00556699	0.202344	FUZ
ENSG00000108669.16	4139.62	0.78903	0.228395	3.45468	0.000550954	0.0241859	CYTH1		ENSG00000266405.3	38.1275	-0.592124	0.213918	-2.76799	0.00564036	0.204609	CBX3P2
ENSG00000104177.17	812.924	-0.965735	0.279644	-3.45344	0.000553482	0.0242521	MYEF2		ENSG00000159261.10	41.1946	1.4317	0.517522	2.76646	0.00566683	0.204688	CLDN14
ENSG00000159176.13	8746.95	-0.643555	0.18648	-3.45106	0.000558383	0.0244218	CSRP1		ENSG00000059804.15	9030.04	0.840807	0.303941	2.76635	0.00566877	0.204688	SLC2A3
ENSG00000283696.1	48.0399	1.05245	0.305171	3.44871	0.000563265	0.02459	RP11-122G18.12		ENSG00000136866.13	209.545	-0.495387	0.179102	-2.76595	0.00567566	0.204688	ZFP37
ENSG00000211806.2	11.44	2.70392	0.784986	3.44455	0.000572012	0.0248776	TRAV25		ENSG00000028137.18	2652.98	0.846712	0.306284	2.76447	0.00570161	0.204885	TNFRSF1B
ENSG00000112655.15	4773.09	-0.94335	0.273893	-3.44423	0.000572682	0.0248776	PTK7		ENSG00000211899.9	3526.17	1.27139	0.460015	2.76379	0.00571344	0.204885	IGHM
ENSG00000228784.7	53.6042	1.54317	0.448065	3.44409	0.000572995	0.0248776	LINC00954		ENSG00000247287.2	56.8566	0.547059	0.197954	2.76357	0.00571724	0.204885	RP11-902B17.1
ENSG00000178764.7	1328.02	0.535831	0.155621	3.44317	0.000574931	0.0249086	ZHX2		ENSG00000013573.16	1698.77	-0.340467	0.123219	-2.76311	0.00572534	0.204885	DDX11
ENSG00000130821.15	2624.04	-0.806455	0.234246	-3.44276	0.000575805	0.0249086	SLC6A8		ENSG00000254838.5	1055.11	0.718156	0.260099	2.76109	0.00576088	0.20576	GVINP1
ENSG00000172724.11	886.5	1.74528	0.507033	3.44214	0.000577122	0.0249201	CCL19		ENSG00000179593.15	1989.29	1.28336	0.464979	2.76003	0.00577966	0.205908	ALOX15B
ENSG00000262503.1	13.0558	2.0339	0.591681	3.43749	0.000587139	0.0252995	RP11-530N7.2		ENSG00000213468.4	237.622	-0.888881	0.322105	-2.7596	0.00578725	0.205908	FIRRE
ENSG00000244094.1	98.3607	10.2799	2.9909	3.43707	0.000588037	0.0252995	SPRR2F		ENSG00000105889.14	138.469	-0.748592	0.271362	-2.75864	0.00580416	0.206114	STEAP1B
ENSG00000198964.13	2064.04	0.859122	0.250095	3.43518	0.000592163	0.0253636	SGMS1		ENSG00000259275.2	22.849	-1.06186	0.385191	-2.75672	0.00583851	NA	RP11-522B15.3
ENSG00000119686.9	628.219	0.888693	0.258711	3.43508	0.00059238	0.0253636	FLVCR2		ENSG00000137880.5	316.879	0.583178	0.21178	2.7537	0.00589263	0.208856	GCHFR
ENSG00000198246.7	453.198	1.01263	0.29486	3.43429	0.000594112	0.0253636	SLC29A3		ENSG00000186517.13	1156.01	0.697858	0.253612	2.75168	0.00592899	0.209744	ARHGAP30
ENSG00000133321.10	1787.03	1.11815	0.325612	3.43401	0.000594713	0.0253636	RARRES3		ENSG00000116299.16	6053.1	0.766556	0.2787	2.75047	0.00595105	0.210123	KIAA1324
ENSG00000130475.14	377.427	1.19534	0.348095	3.43394	0.000594868	0.0253636	FCHO1		ENSG00000258701.1	51.0389	-0.67244	0.245031	-2.74431	0.0060639	0.21359	LINC00638
ENSG00000215039.6	458.949	-0.515393	0.150136	-3.43285	0.000597277	0.0254172	CD27-AS1		ENSG00000137101.12	277.598	0.992458	0.361838	2.74283	0.00609126	0.21359	CD72
ENSG00000213203.2	812.586	1.29615	0.377623	3.4324	0.000598265	0.0254172	GIMAP1		ENSG00000150893.10	683.188	-0.627506	0.228784	-2.74278	0.00609207	0.21359	FREM2
ENSG00000050730.15	206.078	1.6165	0.471129	3.43112	0.000601087	0.0254517	TNIP3		ENSG00000260916.7	3000.18	0.401651	0.146449	2.74261	0.00609534	0.21359	CCPG1
ENSG00000211810.3	19.7827	1.6445	0.479299	3.43106	0.000601222	0.0254517	TRAV29DV5		ENSG00000102313.8	36.6938	-1.52413	0.556203	-2.74024	0.00613935	0.214322	ITIH6
ENSG00000268804.1	4.70835	3.36449	0.980704	3.43069	0.000602047	NA	LINC02132		ENSG00000124201.14	5509.82	0.404013	0.147455	2.73991	0.00614556	0.214322	ZNFX1
ENSG00000105141.5	1220.81	10.194	2.97258	3.42934	0.000605057	0.0254808	CASP14		ENSG00000155254.12	1335.51	-0.335213	0.122357	-2.73963	0.00615091	0.214322	MARVELD1
ENSG00000237943.6	196.399	1.56308	0.455802	3.4293	0.00060515	0.0254808	PRKCQ-AS1		ENSG00000187535.13	943.549	-0.380964	0.139106	-2.73867	0.0061689	0.214546	IFT140
ENSG00000104147.8	170.022	-1.5012	0.437925	-3.42798	0.000608098	0.0254808	OIP5		ENSG00000162951.10	73.7907	-1.62209	0.592674	-2.73689	0.00620229	0.214821	LRRTM1
ENSG00000163482.11	1043.7	-0.637125	0.18587	-3.42779	0.000608512	0.0254808	STK36		ENSG00000261618.1	97.4061	0.851862	0.311331	2.73619	0.00621544	0.214821	RP11-79H23.3
ENSG00000245954.6	45.0178	2.01388	0.587527	3.42772	0.000608679	0.0254808	RP11-18H21.1		ENSG00000147168.12	943.249	0.955488	0.349255	2.73579	0.00622304	0.214821	IL2RG
ENSG00000083857.13	16822.8	-0.80387	0.234567	-3.42703	0.000610215	0.0254808	FAT1		ENSG00000144130.11	64.9143	2.07699	0.759192	2.73579	0.00622316	0.214821	NT5DC4
ENSG00000162062.14	199.747	-1.47775	0.431211	-3.42697	0.00061035	0.0254808	C16orf59		ENSG00000211714.3	9.38859	1.81246	0.662504	2.73577	0.00622354	NA	TRBV7-3
ENSG00000015133.18	2485.73	1.14883	0.335238	3.42691	0.000610491	0.0254808	CCDC88C		ENSG00000101680.14	717.941	-0.737057	0.269529	-2.73461	0.00624542	0.215188	LAMA1
ENSG00000126246.9	529.863	0.982368	0.286776	3.42556	0.000613528	0.0255626	IGFLR1		ENSG00000019169.10	440.979	1.10784	0.405251	2.73372	0.00626238	0.215373	MARCO
ENSG00000148841.15	3857.93	0.705297	0.205974	3.42421	0.000616593	0.0256453	ITPRIP		ENSG00000163874.10	1998.22	0.76176	0.278949	2.73082	0.00631765	0.215568	ZC3H12A
ENSG00000116353.15	404.723	-0.616222	0.180012	-3.42323	0.000618822	0.0256923	MECR		ENSG00000165689.16	947.362	-0.347559	0.127273	-2.73082	0.00631778	0.215568	SDCCAG3
ENSG00000186019.10	68.0295	-0.83872	0.245071	-3.42236	0.000620807	0.0256923	AC084219.4		ENSG00000214248.2	39.0137	-0.609711	0.223272	-2.7308	0.00631814	0.215568	CTD-3193O13.12
ENSG00000211780.3	11.2042	1.94945	0.569674	3.42204	0.000621525	0.0256923	TRAV6		ENSG00000142867.12	1940.72	0.458045	0.167742	2.73066	0.00632082	0.215568	BCL10
ENSG00000282499.1	13.48	2.50612	0.732395	3.42181	0.000622049	0.0256923	TRBV25-1		ENSG00000173369.15	5967.29	1.09935	0.402635	2.73038	0.00632621	0.215568	C1QB
ENSG00000164283.12	849.891	-1.35539	0.396326	-3.41988	0.00062649	0.0258307	ESM1		ENSG00000182263.13	470.544	-0.549833	0.201558	-2.72792	0.00637357	0.216783	FIGN
ENSG00000218018.2	30.6213	1.62693	0.476146	3.41686	0.000633471	0.0260356	RP4-800J21.3		ENSG00000140876.11	93.2604	0.636906	0.233791	2.72425	0.00644479	0.21852	NUDT7
ENSG00000186074.18	361.849	0.976797	0.285882	3.41679	0.00063365	0.0260356	CD300LF		ENSG00000139352.3	778.178	-1.52844	0.561086	-2.72407	0.00644821	0.21852	ASCL1
ENSG00000091732.15	533.492	-0.637592	0.186777	-3.41365	0.00064099	0.0262917	ZC3HC1		ENSG00000162976.12	900.818	0.314088	0.115382	2.72216	0.0064857	0.219389	PQLC3
ENSG00000176912.3	30.4004	-1.38136	0.404813	-3.41235	0.00064406	0.0263721	TYMSOS		ENSG00000160321.14	425.76	-0.716597	0.263668	-2.7178	0.00657182	0.221073	ZNF208
ENSG00000205744.9	478.751	1.41933	0.416127	3.41081	0.000647705	0.0264547	DENND1C		ENSG00000204161.13	362.882	0.780967	0.287361	2.71772	0.00657339	0.221073	C10orf128
ENSG00000156738.17	1146.98	2.11884	0.621258	3.41056	0.000648307	0.0264547	MS4A1		ENSG00000101082.13	404.535	1.01655	0.374114	2.71721	0.00658349	0.221073	SLA2
ENSG00000258791.7	89.2418	-2.94571	0.863929	-3.40966	0.000650431	0.0264959	LINC00520		ENSG00000274752.1	23.0049	1.37139	0.504716	2.71715	0.00658476	NA	TRBV12-3
ENSG00000150637.8	907.808	1.31783	0.386633	3.40848	0.000653258	0.0265655	CD226		ENSG00000091317.7	5903.97	0.418662	0.154092	2.71697	0.00658834	0.221073	CMTM6
ENSG00000027075.14	4877.6	1.08447	0.318254	3.40755	0.000655494	0.0266015	PRKCH		ENSG00000100342.20	2275.42	0.718304	0.26441	2.71663	0.0065951	0.221073	APOL1
ENSG00000179593.15	280.183	2.05177	0.602375	3.40614	0.000658885	0.0266015	ALOX15B		ENSG00000147650.11	986.782	-0.449168	0.16558	-2.71269	0.00667392	0.223311	LRP12
ENSG00000043143.20	2894.51	0.825786	0.242452	3.40597	0.000659293	0.0266015	JADE2		ENSG00000254004.6	1552.51	-0.30033	0.110745	-2.7119	0.00668993	0.223444	ZNF260
ENSG00000105643.9	2782.42	0.680955	0.199942	3.40576	0.000659793	0.0266015	ARRDC2		ENSG00000233306.2	9.53109	1.45142	0.53556	2.7101	0.00672633	NA	TRGV2
ENSG00000167912.5	56.8556	1.29094	0.37908	3.40545	0.000660561	0.0266015	RP11-25K19.1		ENSG00000072401.14	904.752	0.37532	0.138509	2.70971	0.00673428	0.224521	UBE2D1
ENSG00000100629.16	742.574	0.546669	0.160534	3.40532	0.000660865	0.0266015	CEP128		ENSG00000012124.16	203.308	1.13143	0.417837	2.70782	0.0067726	0.225031	CD22
ENSG00000169684.13	119.835	-1.51704	0.44564	-3.40418	0.000663629	0.0266675	CHRNA5		ENSG00000013725.14	504.117	0.851778	0.314604	2.70746	0.00678008	0.225031	CD6
ENSG00000107854.5	5219.74	0.421779	0.123958	3.4026	0.000667473	0.0267767	TNKS2		ENSG00000138641.15	1249.51	0.305049	0.112682	2.70717	0.00678602	0.225031	HERC3
ENSG00000279094.3	26.288	-1.53035	0.449862	-3.40181	0.000669409	0.0268091	LINC01670		ENSG00000263776.1	27.0331	-2.07941	0.768558	-2.7056	0.00681816	NA	SNORA4
ENSG00000164683.16	693.331	-0.741409	0.218034	-3.40043	0.000672795	0.0268993	HEY1		ENSG00000072864.14	1303.07	-0.314163	0.11613	-2.70528	0.00682468	0.225909	NDE1
ENSG00000117543.20	745.642	-0.571259	0.168164	-3.39704	0.000681197	0.0271895	DPH5		ENSG00000139116.18	2486.28	-0.310318	0.114763	-2.70398	0.00685137	0.226388	KIF21A
ENSG00000266709.1	126.808	0.974712	0.287179	3.39409	0.000688565	0.0274375	RP11-214O1.2		ENSG00000173083.14	628.222	0.62151	0.230034	2.70182	0.00689609	0.22746	HPSE
ENSG00000134202.10	1444.43	-0.611011	0.180111	-3.39243	0.000692768	0.0275587	GSTM3		ENSG00000211716.2	20.8877	1.25778	0.465534	2.70181	0.0068964	NA	TRBV9
ENSG00000260828.1	4.48133	3.18604	0.939554	3.39101	0.000696348	NA	HMGB3P32		ENSG00000183734.4	103.472	0.939304	0.348184	2.69772	0.00698154	0.22987	ASCL2
ENSG00000246526.2	29.864	1.41908	0.418532	3.39061	0.000697371	0.0276954	RP11-539L10.2		ENSG00000100441.9	3873.47	0.213969	0.0793354	2.69702	0.00699631	0.229948	KHNYN
ENSG00000092929.11	1028.87	1.17539	0.347157	3.38575	0.000709834	0.0281433	UNC13D		ENSG00000173406.15	39.0428	-1.32175	0.490418	-2.69516	0.00703553	0.230828	DAB1
ENSG00000130592.15	5157.73	1.20021	0.354646	3.38424	0.000713763	0.0282474	LSP1		ENSG00000231889.7	194.341	-0.61079	0.226801	-2.69306	0.00707992	0.231722	TRAF3IP2-AS1
ENSG00000163751.3	977.681	2.09666	0.619613	3.38382	0.000714837	0.0282474	CPA3		ENSG00000047457.13	14124.8	0.873994	0.32458	2.69269	0.00708778	0.231722	CP
ENSG00000198915.11	201.598	1.28679	0.38039	3.38282	0.000717461	0.028304	RASGEF1A		ENSG00000106537.7	2845.45	0.454699	0.168924	2.69174	0.00710798	0.231973	TSPAN13
ENSG00000143851.15	1169.38	1.35008	0.39932	3.38095	0.000722349	0.0284495	PTPN7		ENSG00000064666.14	2764.89	0.380697	0.141466	2.69109	0.00712187	0.232018	CNN2
ENSG00000236946.2	21.2481	2.19895	0.650557	3.38011	0.00072458	0.0284901	HNRNPA1P70		ENSG00000269834.5	81.6207	-0.849369	0.315695	-2.69047	0.00713511	0.232041	ZNF528-AS1
ENSG00000163534.14	270.576	2.47954	0.733989	3.37817	0.000729707	0.0286443	FCRL1		ENSG00000258512.1	13.6879	1.08648	0.403922	2.68984	0.0071487	NA	LINC00239
ENSG00000104814.12	686.794	1.27065	0.376241	3.37721	0.000732248	0.0286966	MAP4K1		ENSG00000070018.8	4082.74	-0.352859	0.131306	-2.6873	0.00720321	0.232169	LRP6
ENSG00000123485.11	348.734	-1.33644	0.395819	-3.3764	0.000734408	0.0287252	HJURP		ENSG00000240184.6	1732.8	-0.463373	0.17245	-2.687	0.00720968	0.232169	PCDHGC3
ENSG00000187554.11	534.034	1.13863	0.33727	3.37603	0.000735397	0.0287252	TLR5		ENSG00000166592.11	373.109	0.72948	0.271501	2.68684	0.00721318	0.232169	RRAD
ENSG00000135094.10	1373.91	0.851426	0.252249	3.37534	0.00073724	0.0287499	SDS		ENSG00000115216.13	2911.17	0.219219	0.081595	2.68668	0.00721662	0.232169	NRBP1
ENSG00000276231.4	180.287	0.913892	0.27083	3.37441	0.000739754	0.0287969	PIK3R6		ENSG00000128536.15	151.339	-0.659323	0.245418	-2.68653	0.00721993	0.232169	CDHR3
ENSG00000180385.8	102.555	-0.828154	0.245452	-3.37399	0.00074087	0.0287969	EMC3-AS1		ENSG00000203747.10	4661.19	0.826155	0.307536	2.68637	0.00722326	0.232169	FCGR3A
ENSG00000111275.12	5797.28	1.20592	0.357494	3.37327	0.000742822	0.0288256	ALDH2		ENSG00000120215.9	3865.4	-0.985582	0.366904	-2.68621	0.00722672	0.232169	MLANA
ENSG00000096093.15	1115.68	-0.843329	0.250123	-3.37165	0.000747187	0.0289477	EFHC1		ENSG00000162975.4	17.7834	1.82592	0.68011	2.68474	0.00725859	NA	KCNF1
ENSG00000149534.8	178.996	1.87431	0.55637	3.36882	0.000754914	0.0291994	MS4A2		ENSG00000211706.2	11.2971	1.66069	0.618573	2.68472	0.00725908	NA	TRBV6-1
ENSG00000170571.11	4555.88	1.41727	0.420997	3.36645	0.000761412	0.0293762	EMB		ENSG00000227110.6	57.9661	-0.836136	0.311563	-2.68369	0.00728153	0.233526	LMCD1-AS1
ENSG00000088827.12	1592.79	1.04975	0.311843	3.36626	0.000761957	0.0293762	SIGLEC1		ENSG00000087448.9	4141.4	-0.205119	0.0764943	-2.68149	0.00732945	0.23432	KLHL42
ENSG00000133063.15	1544.78	2.17472	0.646168	3.36556	0.000763873	0.0293765	CHIT1		ENSG00000116741.7	6270.53	0.719451	0.268312	2.6814	0.00733159	0.23432	RGS2
ENSG00000204282.4	602.151	1.1361	0.337625	3.36498	0.0007655	0.0293765	TNRC6C-AS1		ENSG00000185811.16	1256.88	0.829546	0.309618	2.67926	0.00737855	0.234778	IKZF1
ENSG00000254965.1	13.3883	1.82386	0.542024	3.3649	0.000765703	0.0293765	C1DP5		ENSG00000242574.8	3736.58	0.922871	0.344569	2.67833	0.00739895	0.234778	HLA-DMB
ENSG00000237438.7	177.195	-1.01006	0.300212	-3.36447	0.000766912	0.0293765	CECR7		ENSG00000027697.13	4328.38	0.390202	0.145723	2.6777	0.00741294	0.234778	IFNGR1
ENSG00000261188.1	142.357	-0.705448	0.209736	-3.36351	0.000769585	0.0294314	CTA-445C9.14		ENSG00000115556.13	90.411	-0.812492	0.303437	-2.67763	0.00741458	0.234778	PLCD4
ENSG00000105369.9	867.054	1.92641	0.573049	3.36168	0.000774703	0.0295794	CD79A		ENSG00000204257.14	2860.74	0.849329	0.317242	2.67723	0.00742332	0.234778	HLA-DMA
ENSG00000211782.2	8.22233	2.73631	0.814191	3.36077	0.000777252	0.0296137	TRAV8-1		ENSG00000120915.13	631.14	-0.344018	0.128508	-2.67701	0.00742822	0.234778	EPHX2
ENSG00000172349.17	2669.49	1.16557	0.346868	3.36028	0.000778649	0.0296137	IL16		ENSG00000137077.7	384.583	1.41563	0.529059	2.67575	0.00745612	0.234778	CCL21
ENSG00000109805.9	1222.06	-1.57736	0.469447	-3.36003	0.000779341	0.0296137	NCAPG		ENSG00000136286.14	687.911	0.694885	0.259703	2.67569	0.0074575	0.234778	MYO1G
ENSG00000183549.10	214.733	1.18172	0.351811	3.35896	0.00078237	0.0296813	ACSM5		ENSG00000096093.15	1099.6	-0.245905	0.0919074	-2.67558	0.00746007	0.234778	EFHC1
ENSG00000256553.1	18.3447	2.20145	0.655608	3.35787	0.000785454	0.0297508	TRAV1-2		ENSG00000186026.6	189.807	-0.428215	0.160085	-2.67492	0.0074747	0.234778	ZNF284
ENSG00000124019.9	214.04	0.979218	0.291792	3.35588	0.000791142	0.0299185	FAM124B		ENSG00000026297.15	1522.79	0.492033	0.184036	2.67357	0.00750477	0.234778	RNASET2
ENSG00000143297.18	351.402	1.87886	0.560167	3.3541	0.000796223	0.0300628	FCRL5		ENSG00000115956.9	2448.33	0.932191	0.348681	2.67348	0.00750692	0.234778	PLEK
ENSG00000088325.15	1777.3	-1.27445	0.380239	-3.3517	0.000803164	0.0302767	TPX2		ENSG00000132334.16	1297.25	0.702819	0.262901	2.67332	0.00751055	0.234778	PTPRE
ENSG00000211721.2	29.6595	1.84424	0.550732	3.34871	0.000811899	0.0305575	TRBV6-5		ENSG00000164251.4	1477	0.588569	0.220259	2.67217	0.00753635	0.235187	F2RL1
ENSG00000155926.13	4415.08	1.42521	0.425665	3.34821	0.00081336	0.0305641	SLA		ENSG00000132330.16	420.387	-0.317901	0.119001	-2.67142	0.00755307	0.235313	SCLY
ENSG00000159259.7	608.433	-0.949886	0.283791	-3.34713	0.000816523	0.0306345	CHAF1B		ENSG00000226051.6	67.9522	-0.769747	0.288375	-2.66926	0.00760195	0.236439	ZNF503-AS1
ENSG00000266728.5	17.7528	3.20011	0.95636	3.34613	0.00081947	0.0306965	AC015688.3		ENSG00000096996.15	219.364	0.855111	0.320656	2.66675	0.00765885	0.237452	IL12RB1
ENSG00000134760.5	6976.59	4.84891	1.44973	3.34469	0.000823752	0.0308083	DSG1		ENSG00000186818.12	849.462	0.985715	0.369639	2.66669	0.00766015	0.237452	LILRB4
ENSG00000211790.2	18.6862	1.68918	0.505218	3.34347	0.000827389	0.0308957	TRAV8-4		ENSG00000271503.5	2190.05	0.959546	0.360061	2.66496	0.00769982	0.237636	CCL5
ENSG00000230747.1	27.0545	1.46195	0.437465	3.34186	0.000832201	0.0310266	AC021188.4		ENSG00000132274.15	3618.46	0.61202	0.229709	2.66432	0.00771436	0.237636	TRIM22
ENSG00000166582.9	298.85	-1.1792	0.352923	-3.34125	0.000834014	0.0310455	CENPV		ENSG00000114450.9	4398.38	0.219018	0.0822555	2.66266	0.00775264	0.237636	GNB4
ENSG00000162814.10	98.4555	-1.37996	0.413109	-3.34042	0.000836507	0.0310895	SPATA17		ENSG00000180628.14	3331.43	0.280787	0.10546	2.66249	0.00775643	0.237636	PCGF5
ENSG00000082074.15	5338.82	1.34725	0.403565	3.33837	0.000842723	0.0312716	FYB		ENSG00000185862.6	698.452	0.759614	0.285318	2.66234	0.00775996	0.237636	EVI2B
ENSG00000111276.10	5386.43	0.658487	0.197369	3.33632	0.000848955	0.0314537	CDKN1B		ENSG00000197050.10	569.031	-0.487402	0.183083	-2.66219	0.00776331	0.237636	ZNF420
ENSG00000223768.1	140.599	-0.610263	0.182948	-3.33573	0.000850769	0.0314718	LINC00205		ENSG00000163376.11	702.817	0.648533	0.243633	2.66193	0.0077694	0.237636	KBTBD8
ENSG00000112303.13	395.558	0.943135	0.282794	3.33506	0.000852802	0.03149	VNN2		ENSG00000082074.15	2235.08	0.823731	0.309542	2.66113	0.00778794	0.237636	FYB
ENSG00000243811.8	376.496	1.01246	0.303633	3.33447	0.000854606	0.03149	APOBEC3D		ENSG00000124882.3	707.184	1.02713	0.385986	2.66107	0.00778932	0.237636	EREG
ENSG00000183914.14	279.517	-1.30484	0.391388	-3.33387	0.000856471	0.03149	DNAH2		ENSG00000234449.2	1097.78	-0.465394	0.174904	-2.66085	0.00779427	0.237636	RP11-706O15.3
ENSG00000236790.5	34.7042	1.33949	0.401789	3.33381	0.000856654	0.03149	LINC00299		ENSG00000066294.14	1772.87	0.913705	0.34357	2.65944	0.00782697	0.238208	CD84
ENSG00000211899.9	8756.42	1.87721	0.563175	3.33327	0.000858313	0.03149	IGHM		ENSG00000237945.7	239.382	0.764079	0.287398	2.65861	0.00784642	0.238208	LINC00649
ENSG00000233306.2	56.1904	1.96309	0.58899	3.33298	0.000859215	0.03149	TRGV2		ENSG00000180096.11	300.147	0.838925	0.315577	2.65839	0.00785161	0.238208	44075
ENSG00000213780.10	455.051	-0.585028	0.175602	-3.33155	0.000863648	0.0315471	GTF2H4		ENSG00000154864.11	2150.07	-0.687931	0.258884	-2.6573	0.00787704	0.238589	PIEZO2
ENSG00000135838.13	2599.53	0.958076	0.287588	3.33141	0.000864064	0.0315471	NPL		ENSG00000119535.17	385.659	0.606906	0.228525	2.65575	0.00791324	0.238918	CSF3R
ENSG00000130726.11	7823.27	-0.414173	0.124332	-3.33119	0.000864759	0.0315471	TRIM28		ENSG00000235568.6	388.014	0.897838	0.338125	2.65534	0.00792279	0.238918	NFAM1
ENSG00000101745.16	7963.66	0.482954	0.145015	3.33038	0.000867268	0.0315901	ANKRD12		ENSG00000153064.11	277.025	0.926832	0.349086	2.65503	0.00793021	0.238918	BANK1
ENSG00000150054.18	1137.69	1.3688	0.411181	3.32895	0.000871725	0.0317038	MPP7		ENSG00000127951.6	3818.01	0.770872	0.290392	2.65459	0.00794059	0.238918	FGL2
ENSG00000106565.17	2300.28	0.984949	0.296015	3.32737	0.000876708	0.0318363	TMEM176B		ENSG00000223865.10	7985.79	0.831457	0.313274	2.65409	0.00795234	0.238918	HLA-DPB1
ENSG00000152270.8	1606.45	1.27118	0.382641	3.32211	0.000893381	0.0323922	PDE3B		ENSG00000026950.16	2715.46	0.480841	0.181214	2.65345	0.00796743	0.238984	BTN3A1
ENSG00000134222.16	451.044	-1.10059	0.331414	-3.3209	0.000897283	0.0324841	PSRC1		ENSG00000162695.11	3047.18	0.262053	0.0987836	2.6528	0.00798264	0.239054	SLC30A7
ENSG00000175063.16	563.765	-1.61456	0.486449	-3.31907	0.000903167	0.0326474	UBE2C		ENSG00000145723.16	252.527	-0.3268	0.12323	-2.65196	0.00800264	0.239266	GIN1
ENSG00000004468.12	1197.4	1.34321	0.40487	3.31762	0.000907869	0.0327675	CD38		ENSG00000278030.1	24.3131	1.54787	0.583742	2.65163	0.0080104	NA	TRBV7-9
ENSG00000060140.8	127.954	1.4216	0.428673	3.31628	0.000912228	0.0328748	STYK1		ENSG00000002933.7	1513.85	0.755667	0.285252	2.64912	0.00807006	0.24089	TMEM176A
ENSG00000167900.11	701.042	-1.30179	0.392697	-3.31499	0.000916457	0.0329772	TK1		ENSG00000183579.15	616.33	-0.406923	0.153638	-2.64858	0.00808296	0.24089	ZNRF3
ENSG00000125319.14	122.449	-0.995756	0.300469	-3.314	0.000919705	0.0330117	C17orf53		ENSG00000054967.12	857.075	0.493849	0.186626	2.64619	0.00814041	0.241774	RELT
ENSG00000224557.7	29.5152	1.64726	0.497108	3.31369	0.000920727	0.0330117	HLA-DPB2		ENSG00000172399.5	11.4341	-2.05648	0.777185	-2.64607	0.00814341	NA	MYOZ2
ENSG00000211662.2	1857.38	2.38855	0.721006	3.31281	0.000923645	0.0330117	IGLV3-21		ENSG00000143061.17	4863.13	-0.533961	0.201802	-2.64597	0.00814569	0.241774	IGSF3
ENSG00000135127.11	996.626	1.66587	0.502869	3.31273	0.000923894	0.0330117	BICDL1		ENSG00000268027.5	47.1991	1.18689	0.448763	2.6448	0.00817392	0.241774	AC006129.2
ENSG00000196072.11	1951.6	0.491573	0.148395	3.31259	0.000924365	0.0330117	BLOC1S2		ENSG00000204576.11	407.88	-0.402716	0.152273	-2.64469	0.00817648	0.241774	PRR3
ENSG00000177721.4	222.395	0.948602	0.286649	3.30928	0.00093535	0.0333538	ANXA2R		ENSG00000103187.7	2735.52	0.501821	0.189797	2.64399	0.0081935	0.241774	COTL1
ENSG00000229754.1	396.778	1.7115	0.517354	3.30818	0.000939034	0.0334349	CXCR2P1		ENSG00000233178.7	63.4752	-0.557979	0.21106	-2.6437	0.00820058	0.241774	RP11-88I18.2
ENSG00000168016.13	3765.21	0.79183	0.239395	3.30763	0.0009409	0.0334513	TRANK1		ENSG00000173372.16	5282.51	1.09774	0.415249	2.64356	0.00820391	0.241774	C1QA
ENSG00000227507.2	611.441	1.22396	0.370185	3.30635	0.000945213	0.0335544	LTB		ENSG00000277363.4	255.91	-0.619182	0.234449	-2.64101	0.00826599	0.24284	SRCIN1
ENSG00000135114.12	938.532	1.19826	0.362472	3.30581	0.000947024	0.0335685	OASL		ENSG00000108688.11	38.2217	1.46855	0.556142	2.6406	0.00827596	0.24284	CCL7
ENSG00000112742.9	758.279	-1.2647	0.382643	-3.30517	0.000949197	0.0335953	TTK		ENSG00000185339.8	1039.67	0.628512	0.238031	2.64046	0.00827939	0.24284	TCN2
ENSG00000171864.4	334.703	1.55372	0.470204	3.30436	0.00095192	0.0336415	PRND		ENSG00000263327.6	78.6845	-0.624572	0.236587	-2.63992	0.00829258	0.242843	TAPT1-AS1
ENSG00000121064.12	4548.94	0.696036	0.210668	3.30395	0.000953335	0.0336415	SCPEP1		ENSG00000271155.1	18.8889	-0.843463	0.319544	-2.63959	0.00830073	NA	RP11-435O5.5
ENSG00000205784.2	26.0977	1.80426	0.546278	3.30282	0.000957187	0.0337273	ARRDC5		ENSG00000119801.12	5920.26	0.616115	0.233462	2.63903	0.00831428	0.242896	YPEL5
ENSG00000183960.8	134.415	-1.20933	0.366209	-3.30231	0.000958926	0.0337386	KCNH8		ENSG00000118849.9	6885.91	0.871615	0.330311	2.63878	0.0083206	0.242896	RARRES1
ENSG00000167208.14	822.317	1.26575	0.383418	3.30123	0.000962609	0.033818	SNX20		ENSG00000089847.12	78.8146	0.775818	0.294083	2.63809	0.00833744	0.243005	ANKRD24
ENSG00000139154.14	2188.95	0.314109	0.0952143	3.29897	0.000970396	0.0340413	AEBP2		ENSG00000128284.19	1692.23	0.673382	0.255364	2.63695	0.0083656	0.243193	APOL3
ENSG00000111206.12	818.983	-1.55155	0.470474	-3.29785	0.000974279	0.0341118	FOXM1		ENSG00000171867.16	6226.62	0.415962	0.157755	2.63676	0.00837013	0.243193	PRNP
ENSG00000135451.12	241.903	-1.28417	0.389429	-3.29756	0.000975281	0.0341118	TROAP		ENSG00000140379.7	1435.72	0.723184	0.274357	2.63593	0.0083908	0.243412	BCL2A1
ENSG00000243238.1	558.148	2.79066	0.846408	3.29707	0.000977007	0.034122	IGKV2-30		ENSG00000211789.2	29.0447	1.17552	0.445996	2.63573	0.00839576	NA	TRAV12-2
ENSG00000223799.1	39.0936	1.10588	0.335512	3.2961	0.000980384	0.0341896	IL10RB-AS1		ENSG00000135093.12	529.118	-0.348399	0.132221	-2.63498	0.00841425	0.243571	USP30
ENSG00000134690.10	457.162	-1.32879	0.403369	-3.29423	0.000986925	0.0343673	CDCA8		ENSG00000225217.1	180.87	0.795384	0.301936	2.63428	0.00843169	0.243571	HSPA7
ENSG00000123240.16	4731.04	0.509476	0.154707	3.29316	0.000990682	0.0344476	OPTN		ENSG00000265531.3	48.189	0.903096	0.3429	2.6337	0.0084459	0.243571	FCGR1CP
ENSG00000010404.17	6796.53	0.564181	0.171353	3.29251	0.000992982	0.0344771	IDS		ENSG00000047634.14	731.35	0.289694	0.11	2.63359	0.00844883	0.243571	SCML1
ENSG00000178607.15	2422.7	0.687927	0.208975	3.29192	0.000995071	0.0344992	ERN1		ENSG00000080166.15	16523.2	-0.804804	0.305752	-2.63221	0.00848318	0.24407	DCT
ENSG00000180448.10	3421.08	1.38439	0.420828	3.28967	0.00100304	0.0347247	ARHGAP45		ENSG00000251247.10	229.048	-0.430268	0.163486	-2.63184	0.00849249	0.24407	ZNF345
ENSG00000110665.11	226.962	1.66632	0.506746	3.28827	0.00100806	0.0348477	C11orf21		ENSG00000110013.12	1141.26	0.33787	0.128474	2.62988	0.00854159	0.244765	SIAE
ENSG00000154040.20	115.923	-1.02972	0.31355	-3.28407	0.00102318	0.0353191	CABYR		ENSG00000165685.8	41.6456	1.13357	0.431046	2.62982	0.00854306	0.244765	TMEM52B
ENSG00000060237.16	13004.6	0.464009	0.141342	3.28288	0.00102754	0.0353887	WNK1		ENSG00000141574.7	693.54	0.890421	0.338847	2.6278	0.00859391	0.245842	SECTM1
ENSG00000121552.3	6091.98	1.58057	0.481485	3.2827	0.00102818	0.0353887	CSTA		ENSG00000141293.15	339.277	0.788457	0.300151	2.62687	0.00861754	0.246138	SKAP1
ENSG00000226979.8	36.811	1.40085	0.427051	3.28028	0.00103705	0.0356425	LTA		ENSG00000269044.2	131.597	-0.535372	0.203857	-2.62622	0.00863394	0.246227	CTC-429P9.3
ENSG00000173200.12	543.501	1.52015	0.463507	3.27968	0.00103926	0.0356556	PARP15		ENSG00000279853.1	12.4709	-1.60451	0.611006	-2.62601	0.00863914	NA	RP5-844F9.1
ENSG00000187239.16	4547.82	0.896293	0.273314	3.27936	0.00104044	0.0356556	FNBP1		ENSG00000077238.13	1945.22	0.551689	0.210126	2.62552	0.00865162	0.246352	IL4R
ENSG00000211933.2	74.0064	2.15586	0.657489	3.27893	0.00104203	0.0356587	IGHV6-1		ENSG00000166828.2	84.7586	1.00368	0.382627	2.62313	0.00871264	0.247416	SCNN1G
ENSG00000168300.13	5564.8	0.447401	0.136624	3.2747	0.00105776	0.0361449	PCMTD1		ENSG00000044459.14	1289.52	-0.388918	0.148283	-2.62281	0.00872077	0.247416	CNTLN
ENSG00000196189.12	1449.04	0.84603	0.25863	3.27119	0.00107094	0.0364954	SEMA4A		ENSG00000243449.6	99.9301	-0.918007	0.350052	-2.62249	0.00872903	0.247416	C4orf48
ENSG00000183763.8	145.995	-0.969707	0.296442	-3.27116	0.00107109	0.0364954	TRAIP		ENSG00000166446.14	759.895	0.694389	0.264871	2.62161	0.00875147	0.247673	CDYL2
ENSG00000139734.17	628.096	-1.33777	0.409241	-3.2689	0.00107966	0.0366931	DIAPH3		ENSG00000185115.5	853.881	0.504451	0.192595	2.61923	0.00881272	0.248122	NSMCE3
ENSG00000171954.12	259.005	2.33663	0.714947	3.26826	0.00108212	0.0366931	CYP4F22		ENSG00000182866.16	740.862	0.770502	0.294205	2.61893	0.00882063	0.248122	LCK
ENSG00000159618.15	140.349	1.54049	0.471462	3.26748	0.00108509	0.0366931	ADGRG5		ENSG00000204525.16	22929.8	0.707215	0.270046	2.61887	0.0088221	0.248122	HLA-C
ENSG00000183347.14	337.731	2.21709	0.678599	3.26715	0.00108635	0.0366931	GBP6		ENSG00000162739.13	302.707	0.955294	0.364838	2.61841	0.00883418	0.248122	SLAMF6
ENSG00000073282.12	2029.17	1.83529	0.561782	3.2669	0.00108731	0.0366931	TP63		ENSG00000089012.14	102.615	1.09837	0.41948	2.6184	0.00883426	0.248122	SIRPG
ENSG00000213430.6	24.0136	-1.13371	0.347034	-3.26686	0.00108747	0.0366931	HSPD1P1		ENSG00000263264.1	43.7922	1.03753	0.396519	2.6166	0.00888104	0.248732	CTB-133G6.1
ENSG00000104856.13	1638.81	0.619283	0.189569	3.2668	0.00108771	0.0366931	RELB		ENSG00000150782.11	465.014	0.888991	0.339759	2.61653	0.00888281	0.248732	IL18
ENSG00000176890.15	827.453	-1.45672	0.4463	-3.26399	0.00109854	0.0369626	TYMS		ENSG00000141968.7	701.871	0.876824	0.335247	2.61545	0.00891087	0.249141	VAV1
ENSG00000158050.4	9107.24	1.33778	0.409892	3.26374	0.00109953	0.0369626	DUSP2		ENSG00000184432.9	8978.93	0.207017	0.0792134	2.6134	0.00896452	0.249972	COPB2
ENSG00000256937.1	58.3584	2.14584	0.657522	3.26352	0.00110036	0.0369626	KRT17P8		ENSG00000166822.12	1236.11	0.248334	0.095067	2.6122	0.00899606	0.249972	TMEM170A
ENSG00000196376.10	141.639	-1.28633	0.394316	-3.26219	0.00110557	0.0370416	SLC35F1		ENSG00000104432.13	123.324	0.884399	0.33861	2.61185	0.00900535	0.249972	IL7
ENSG00000178409.13	293.053	-0.523262	0.160406	-3.26212	0.00110584	0.0370416	BEND3		ENSG00000140471.16	743.481	0.329869	0.126297	2.61184	0.00900551	0.249972	LINS1
ENSG00000074370.17	2611.08	1.57781	0.483911	3.26053	0.00111203	0.0371966	ATP2A3		ENSG00000146918.19	2126.75	-0.301227	0.11534	-2.61164	0.009011	0.249972	NCAPG2
ENSG00000131747.14	7261.23	-1.46991	0.450926	-3.25976	0.00111508	0.0372193	TOP2A		ENSG00000168067.11	961.068	0.395265	0.151371	2.61124	0.0090215	0.249972	MAP4K2
ENSG00000139187.9	282.151	1.26809	0.389037	3.25956	0.00111584	0.0372193	KLRG1		ENSG00000143891.16	985.105	0.590557	0.226265	2.61002	0.00905367	0.250489	GALM
ENSG00000137033.11	2580.69	1.29924	0.398781	3.25802	0.00112191	0.0372879	IL33		ENSG00000154978.12	3874.92	0.560416	0.214766	2.60942	0.00906956	0.250555	VOPP1
ENSG00000118640.10	1892.88	0.807306	0.247794	3.25797	0.00112214	0.0372879	VAMP8		ENSG00000092421.16	1882.39	-0.592259	0.227382	-2.60469	0.00919568	0.253661	SEMA6A
ENSG00000011143.16	502.201	-0.511163	0.156906	-3.25777	0.00112291	0.0372879	MKS1		ENSG00000154040.20	241.262	-0.565432	0.217173	-2.6036	0.00922504	0.254093	CABYR
ENSG00000198010.12	22.2182	1.77532	0.545004	3.25745	0.00112418	0.0372879	DLGAP2		ENSG00000054219.10	4055.82	0.711212	0.273226	2.60301	0.00924083	0.25415	LY75
ENSG00000119723.16	655.696	-0.408656	0.125516	-3.25581	0.00113071	0.0374089	COQ6		ENSG00000211695.2	17.1679	1.45214	0.558037	2.60223	0.00926191	NA	TRGV9
ENSG00000198771.10	1942.39	0.991198	0.304469	3.2555	0.00113193	0.0374089	RCSD1		ENSG00000204706.14	43.0533	-0.608212	0.233911	-2.60018	0.00931745	0.255488	MAMDC2-AS1
ENSG00000196118.11	113.296	-0.901831	0.277032	-3.25533	0.00113262	0.0374089	CCDC189		ENSG00000144802.11	6716.4	0.451912	0.17382	2.59988	0.00932552	0.255488	NFKBIZ
ENSG00000198914.3	152.749	-2.39683	0.736366	-3.25495	0.00113413	0.0374089	POU3F3		ENSG00000188321.13	926.518	-0.372619	0.143352	-2.59933	0.00934054	0.255488	ZNF559
ENSG00000126787.12	854.104	-1.56947	0.482681	-3.25158	0.00114766	0.0377128	DLGAP5		ENSG00000066651.18	802.337	-0.279339	0.107474	-2.59914	0.00934582	0.255488	TRMT11
ENSG00000132640.14	2314.56	-0.409978	0.126088	-3.25153	0.00114786	0.0377128	BTBD3		ENSG00000090339.8	9275.06	0.693439	0.266843	2.59868	0.00935838	0.255488	ICAM1
ENSG00000278272.1	898.002	-1.38314	0.42539	-3.25147	0.0011481	0.0377128	HIST1H3C		ENSG00000135821.17	26089.8	0.664551	0.25585	2.59742	0.00939265	0.255588	GLUL
ENSG00000104894.11	1151.94	1.32813	0.408582	3.25059	0.00115167	0.0377776	CD37		ENSG00000211890.3	607.71	1.49938	0.577288	2.59728	0.00939655	0.255588	IGHA2
ENSG00000084676.15	4549.05	0.487786	0.150101	3.24972	0.00115518	0.0378406	NCOA1		ENSG00000189431.7	393.128	-0.48305	0.186001	-2.59703	0.00940343	0.255588	RASSF10
ENSG00000224650.2	375.66	2.20047	0.677493	3.24796	0.00116235	0.0380229	IGHV3-74		ENSG00000102174.8	101.586	0.669008	0.257694	2.59613	0.00942804	0.255802	PHEX
ENSG00000064201.15	146.02	1.78151	0.548605	3.24734	0.0011649	0.0380461	TSPAN32		ENSG00000184182.18	932.719	0.201857	0.0777648	2.59574	0.00943886	0.255802	UBE2F
ENSG00000006118.14	773.202	-0.765258	0.235683	-3.24698	0.00116638	0.0380461	TMEM132A		ENSG00000183779.6	619.067	-0.438044	0.16896	-2.59258	0.00952584	0.257782	ZNF703
ENSG00000125285.5	65.3859	3.33332	1.02671	3.24661	0.00116787	0.0380461	SOX21		ENSG00000269983.1	171.92	-0.395691	0.152754	-2.59038	0.00958691	0.259056	RP11-497H16.9
ENSG00000167513.8	360.722	-1.22888	0.378758	-3.2445	0.00117656	0.0382768	CDT1		ENSG00000252316.1	61.387	-1.22247	0.472062	-2.58964	0.00960764	0.259238	RNY4
ENSG00000211724.3	18.0763	2.30984	0.712382	3.24241	0.00118523	0.0385061	TRBV6-6		ENSG00000166816.13	133.595	0.65844	0.254357	2.58865	0.00963536	0.259597	LDHD
ENSG00000166920.12	825.903	1.0852	0.334843	3.24093	0.00119141	0.0386542	C15orf48		ENSG00000139572.3	122.662	0.964124	0.372516	2.58814	0.00964961	0.259597	GPR84
ENSG00000041982.15	14805.8	-0.869156	0.268259	-3.23999	0.00119533	0.0387284	TNC		ENSG00000149798.4	367.67	0.512222	0.197948	2.58766	0.00966294	0.259597	CDC42EP2
ENSG00000137496.17	741.593	0.795295	0.245506	3.23942	0.00119775	0.0387539	IL18BP		ENSG00000262533.1	20.5115	1.18461	0.45824	2.58512	0.00973452	NA	RP11-667K14.4
ENSG00000105339.10	1976.21	0.718215	0.221933	3.23618	0.00121143	0.0391432	DENND3		ENSG00000166347.18	1752.31	0.446557	0.172769	2.58471	0.00974603	0.26134	CYB5A
ENSG00000170011.13	390.612	1.67978	0.519169	3.23552	0.00121424	0.0391805	MYRIP		ENSG00000102043.15	138.833	0.63138	0.244308	2.58436	0.00975601	0.26134	MTMR8
ENSG00000145819.15	2593.48	0.605055	0.187054	3.23466	0.00121787	0.0392242	ARHGAP26		ENSG00000074706.13	293.11	0.711445	0.275528	2.58212	0.00981957	0.262515	IPCEF1
ENSG00000100100.12	2959.46	1.13629	0.351312	3.23442	0.00121889	0.0392242	PIK3IP1		ENSG00000176845.12	1579.8	0.568731	0.220293	2.58171	0.00983133	0.262515	METRNL
ENSG00000138767.12	8781.04	1.04422	0.323495	3.22793	0.00124688	0.0400441	CNOT6L		ENSG00000128203.6	157.977	0.479483	0.185751	2.58132	0.00984236	0.262515	ASPHD2
ENSG00000006327.13	1620.4	-1.00521	0.311463	-3.22739	0.00124926	0.0400441	TNFRSF12A		ENSG00000113205.5	268.458	-0.497875	0.192999	-2.57968	0.00988924	0.263386	PCDHB3
ENSG00000211696.2	24.0743	1.85706	0.575413	3.22735	0.00124943	0.0400441	TRGV8		ENSG00000185291.11	232.257	0.859186	0.33323	2.57836	0.00992718	0.264007	IL3RA
ENSG00000134539.16	846.925	1.6376	0.507866	3.22448	0.00126201	0.0403928	KLRD1		ENSG00000109046.14	8148.55	0.284072	0.110202	2.57775	0.00994469	0.264007	WSB1
ENSG00000185905.3	1044.27	1.45157	0.45025	3.22392	0.00126449	0.0404177	C16orf54		ENSG00000231389.7	18224.2	0.877323	0.340394	2.57738	0.00995528	0.264007	HLA-DPA1
ENSG00000110324.10	5824.86	1.24121	0.385294	3.22147	0.00127537	0.0407106	IL10RA		ENSG00000233237.6	461.63	-0.542208	0.210547	-2.57524	0.0100171	0.265268	LINC00472
ENSG00000198944.5	114.368	-1.47381	0.457676	-3.2202	0.001281	0.0408354	SOWAHA		ENSG00000231880.2	8.23826	-1.25146	0.486134	-2.57432	0.0100438	NA	RP11-76I23.7
ENSG00000112406.4	6972.3	0.62424	0.193889	3.21958	0.00128381	0.0408701	HECA		ENSG00000002549.12	5411.27	0.593138	0.230525	2.57299	0.0100824	0.266252	LAP3
ENSG00000140534.13	293.697	-1.44015	0.447481	-3.21835	0.0012893	0.040949	TICRR		ENSG00000171631.14	136.234	0.871652	0.338773	2.57297	0.010083	0.266252	P2RY6
ENSG00000149050.9	208.664	-0.968002	0.300785	-3.21825	0.00128976	0.040949	ZNF214		ENSG00000133063.15	563.541	1.41621	0.550718	2.57156	0.010124	0.266954	CHIT1
ENSG00000139546.10	751.702	-0.523186	0.162588	-3.21787	0.00129146	0.040949	TARBP2		ENSG00000161921.14	1131.41	0.710573	0.276415	2.57067	0.0101502	0.267264	CXCL16
ENSG00000133561.15	2887.68	1.08263	0.336556	3.2168	0.00129631	0.0410007	GIMAP6		ENSG00000005059.15	674.55	0.513832	0.200029	2.56879	0.0102055	0.268338	MCUB
ENSG00000167131.16	66.2133	-0.734984	0.228487	-3.21674	0.00129654	0.0410007	CCDC103		ENSG00000173546.7	4318.84	-0.71027	0.27667	-2.56721	0.0102519	0.269179	CSPG4
ENSG00000132274.15	6911.71	0.852353	0.265073	3.21555	0.00130197	0.0410731	TRIM22		ENSG00000232774.7	23.3005	1.05759	0.412032	2.56676	0.0102653	NA	FLJ22447
ENSG00000090382.6	28248.4	1.37967	0.429072	3.21548	0.00130229	0.0410731	LYZ		ENSG00000117984.13	17417.1	0.507878	0.198022	2.56476	0.0103247	0.270705	CTSD
ENSG00000100336.17	942.696	0.778074	0.242029	3.2148	0.00130536	0.0410995	APOL4		ENSG00000274767.1	14.5878	1.26838	0.494632	2.56429	0.0103387	NA	AC131056.3
ENSG00000100836.10	3484.52	-0.262898	0.0817844	-3.21453	0.00130659	0.0410995	PABPN1		ENSG00000168404.12	485.321	0.558659	0.217905	2.56377	0.0103542	0.271096	MLKL
ENSG00000198848.12	1127.23	1.83573	0.57129	3.2133	0.00131219	0.0412212	CES1		ENSG00000185565.11	1055.46	-0.71919	0.280683	-2.56229	0.0103986	0.271647	LSAMP
ENSG00000230099.2	25.4812	1.64178	0.511106	3.21221	0.00131716	0.0413226	TRBV5-4		ENSG00000229894.4	6.29375	1.30853	0.510724	2.5621	0.0104041	NA	GK3P
ENSG00000166851.14	352.278	-1.34962	0.420204	-3.21183	0.00131894	0.041324	PLK1		ENSG00000182612.10	210.186	-0.679443	0.265191	-2.56209	0.0104046	0.271647	TSPAN10
ENSG00000170426.1	460.229	2.95284	0.91978	3.21037	0.00132562	0.0414549	SDR9C7		ENSG00000105642.15	15.7445	1.55832	0.608667	2.56022	0.0104605	NA	KCNN1
ENSG00000129465.15	457.053	1.03649	0.322878	3.21016	0.00132661	0.0414549	RIPK3		ENSG00000154127.9	900.567	0.572191	0.223544	2.55963	0.0104783	0.27293	UBASH3B
ENSG00000114631.10	604.141	-0.993116	0.309429	-3.20952	0.00132959	0.0414934	PODXL2		ENSG00000059728.10	2103.16	0.576261	0.225149	2.55947	0.0104832	0.27293	MXD1
ENSG00000035141.7	1560.45	-0.547902	0.170773	-3.20836	0.00133497	0.0416064	FAM136A		ENSG00000180644.7	971.192	0.999207	0.390568	2.55834	0.0105172	0.273348	PRF1
ENSG00000162894.11	603.129	1.4613	0.455526	3.20794	0.00133689	0.0416117	FCMR		ENSG00000237513.1	57.0695	1.08295	0.42349	2.5572	0.010552	0.273348	RP11-325F22.2
ENSG00000112818.9	10.159	2.09448	0.652998	3.20748	0.00133905	0.0416244	MEP1A		ENSG00000179841.8	522.372	0.786796	0.307868	2.55563	0.0105997	0.273348	AKAP5
ENSG00000255221.3	11.3722	2.58478	0.806148	3.20633	0.00134438	0.0417357	CARD17		ENSG00000265206.5	104.272	1.06596	0.417248	2.55473	0.0106271	0.273348	RP5-1171I10.5
ENSG00000090889.11	953.422	-1.39723	0.43583	-3.2059	0.0013464	0.0417438	KIF4A		ENSG00000051523.10	1953.71	0.550733	0.215624	2.55414	0.0106451	0.273348	CYBA
ENSG00000211750.2	20.0346	1.67721	0.523504	3.20381	0.00135623	0.0419937	TRBV24-1		ENSG00000096717.11	2202.35	0.254553	0.0996877	2.5535	0.0106646	0.273348	SIRT1
ENSG00000276077.4	332.907	-0.962904	0.300805	-3.20109	0.00136908	0.0423222	CH507-254M2.2		ENSG00000224470.7	2544.04	0.232556	0.0910838	2.55321	0.0106736	0.273348	ATXN1L
ENSG00000117091.9	2022.49	1.30528	0.407796	3.20081	0.00137041	0.0423222	CD48		ENSG00000100906.10	13920	0.641905	0.251415	2.55316	0.0106749	0.273348	NFKBIA
ENSG00000076662.9	1070.3	1.04798	0.327676	3.19823	0.00138275	0.042648	ICAM3		ENSG00000155465.18	733.876	0.717303	0.280959	2.55305	0.0106784	0.273348	SLC7A7
ENSG00000256806.5	78.3733	-0.653115	0.204243	-3.19773	0.00138514	0.0426662	C17orf100		ENSG00000112796.9	505.296	0.53695	0.210338	2.5528	0.0106862	0.273348	ENPP5
ENSG00000108106.13	2403.82	-0.426246	0.133363	-3.19613	0.00139283	0.0428475	UBE2S		ENSG00000167703.14	1057.73	0.560262	0.219495	2.5525	0.0106954	0.273348	SLC43A2
ENSG00000166501.12	2565.56	1.3499	0.4226	3.19427	0.00140184	0.0430691	PRKCB		ENSG00000132819.16	1318.14	0.526934	0.206455	2.5523	0.0107015	0.273348	RBM38
ENSG00000254286.5	7.52689	1.65896	0.519764	3.19176	0.00141407	0.0433886	RP11-89K10.1		ENSG00000167895.14	571.821	0.886486	0.347355	2.5521	0.0107075	0.273348	TMC8
ENSG00000142945.12	829.996	-1.44283	0.45238	-3.18942	0.00142559	0.0436656	KIF2C		ENSG00000136867.10	548.005	0.816728	0.32006	2.5518	0.0107169	0.273348	SLC31A2
ENSG00000178562.17	1892.81	1.35979	0.426375	3.18918	0.00142678	0.0436656	CD28		ENSG00000174370.9	78.3998	0.745405	0.292123	2.55168	0.0107204	0.273348	C11orf45
ENSG00000158402.18	162.264	-1.46467	0.45946	-3.18781	0.00143356	0.0438168	CDC25C		ENSG00000006555.10	340.26	0.677438	0.26555	2.55108	0.010739	0.273446	TTC22
ENSG00000269404.6	629.431	1.30287	0.408791	3.18712	0.00143697	0.0438646	SPIB		ENSG00000148384.12	588.719	-0.331617	0.130025	-2.55041	0.0107598	0.273599	INPP5E
ENSG00000275591.4	25.5892	-1.58969	0.499133	-3.18491	0.00144799	0.0441442	XKR5		ENSG00000246100.3	27.3544	1.02902	0.403505	2.5502	0.0107661	NA	LINC00900
ENSG00000236334.2	12.3104	1.8247	0.573274	3.18295	0.00145783	0.0443872	PPIAL4G		ENSG00000145439.11	785.3	-0.296616	0.116342	-2.54951	0.0107876	0.273824	CBR4
ENSG00000110934.10	1610.86	1.31001	0.411717	3.18181	0.00146356	0.0445046	BIN2		ENSG00000142185.16	1097.32	0.757065	0.296986	2.54916	0.0107982	0.273824	TRPM2
ENSG00000260456.6	78.1954	-1.08508	0.341132	-3.18081	0.00146862	0.0445768	C16orf95		ENSG00000080839.11	1633.33	-0.30804	0.120896	-2.54797	0.0108353	0.274391	RBL1
ENSG00000055732.12	1365.92	-1.45794	0.458406	-3.18045	0.00147049	0.0445768	MCOLN3		ENSG00000152778.8	1350.74	0.316012	0.124143	2.54555	0.0109104	0.275916	IFIT5
ENSG00000178233.17	58.054	-1.19458	0.375626	-3.18023	0.00147156	0.0445768	TMEM151B		ENSG00000182272.11	665.561	-0.81308	0.319501	-2.54484	0.0109327	0.276025	B4GALNT4
ENSG00000116922.14	867.227	-0.543348	0.170916	-3.17904	0.00147763	0.0447036	C1orf109		ENSG00000143126.7	3558.91	-0.362921	0.142634	-2.54442	0.0109459	0.276025	CELSR2
ENSG00000233029.3	19.7572	2.22018	0.698652	3.17781	0.00148394	0.0448373	RP11-439A17.9		ENSG00000202354.1	3756.62	-0.794361	0.312312	-2.54348	0.0109754	0.276025	RNY3
ENSG00000147443.12	937.221	1.27422	0.401105	3.17678	0.00148918	0.0448928	DOK2		ENSG00000183878.15	840.06	0.865551	0.340365	2.54301	0.0109902	0.276025	UTY
ENSG00000171453.17	1038.29	-0.559946	0.176266	-3.17671	0.00148956	0.0448928	POLR1C		ENSG00000172673.10	366.617	0.93426	0.36747	2.54241	0.0110091	0.276025	THEMIS
ENSG00000117724.12	6259.68	-1.28661	0.405137	-3.17573	0.00149458	0.044987	CENPF		ENSG00000163492.14	283.367	1.02685	0.403898	2.54236	0.0110105	0.276025	CCDC141
ENSG00000143546.9	27751.1	1.96276	0.618245	3.17473	0.00149978	0.0450866	S100A8		ENSG00000124107.5	5505.06	0.608693	0.239445	2.5421	0.011019	0.276025	SLPI
ENSG00000111696.11	1330.57	-1.19529	0.376658	-3.17342	0.00150653	0.0452201	NT5DC3		ENSG00000198939.7	67.1615	-0.528251	0.20789	-2.54101	0.0110531	0.276492	ZFP2
ENSG00000100575.13	514.48	-0.50928	0.160497	-3.17313	0.00150803	0.0452201	TIMM9		ENSG00000107147.12	622.42	0.875123	0.344541	2.53996	0.0110864	0.276492	KCNT1
ENSG00000084674.14	2467.59	1.9601	0.617895	3.17223	0.00151273	0.0453036	APOB		ENSG00000271147.7	298.974	-0.280881	0.110599	-2.53962	0.0110972	0.276492	ARMCX5-GPRASP2
ENSG00000158987.20	4013.46	0.556344	0.175435	3.17122	0.00151802	0.0454048	RAPGEF6		ENSG00000075223.13	3195.37	-0.573633	0.225874	-2.53962	0.0110973	0.276492	SEMA3C
ENSG00000111404.6	259.579	1.73286	0.546573	3.1704	0.00152228	0.045475	RERGL		ENSG00000232098.3	129.733	-0.462325	0.182238	-2.53693	0.0111829	0.277996	CTD-2619J13.14
ENSG00000092871.16	1669.61	0.564752	0.178208	3.16907	0.00152929	0.0456269	RFFL		ENSG00000126759.13	123.798	0.795457	0.313691	2.5358	0.0112191	0.277996	CFP
ENSG00000160255.17	9740.43	1.10007	0.347179	3.16859	0.00153179	0.0456443	ITGB2		ENSG00000054983.16	1708.37	0.35087	0.138372	2.53569	0.0112225	0.277996	GALC
ENSG00000226067.6	137.235	0.669621	0.211448	3.16684	0.00154107	0.0458253	LINC00623		ENSG00000254087.7	1782.62	0.591619	0.23332	2.53565	0.0112237	0.277996	LYN
ENSG00000280614.1	64433.5	1.66022	0.524274	3.16671	0.00154172	0.0458253	CH507-513H4.4		ENSG00000165138.17	889.859	-0.55374	0.218459	-2.53475	0.0112526	0.277996	ANKS6
ENSG00000107099.15	6148.45	1.03629	0.32756	3.16368	0.00155789	0.0462478	DOCK8		ENSG00000078319.9	255.754	-0.308174	0.121603	-2.53427	0.0112681	0.277996	PMS2P1
ENSG00000211895.4	10399	1.98898	0.629442	3.1599	0.00157822	0.0467464	IGHA1		ENSG00000112130.16	912.941	-0.242511	0.0956988	-2.53411	0.0112733	0.277996	RNF8
ENSG00000124900.12	166.062	-9.45323	2.99169	-3.15983	0.00157862	0.0467464	TRIM51		ENSG00000121966.6	12808.8	0.830184	0.327666	2.53363	0.0112888	0.277996	CXCR4
ENSG00000101003.9	598.31	-1.13943	0.360652	-3.15936	0.00158114	0.0467627	GINS1		ENSG00000196735.11	7772.47	1.03469	0.408605	2.53224	0.0113335	0.277996	HLA-DQA1
ENSG00000100583.4	180.585	-0.727201	0.2303	-3.15762	0.00159063	0.0469848	SAMD15		ENSG00000188886.3	94.4467	0.843581	0.333164	2.53203	0.0113404	0.277996	ASTL
ENSG00000102010.14	168.817	1.36019	0.431072	3.15536	0.00160301	0.0472917	BMX		ENSG00000148572.15	971.086	0.33351	0.131724	2.53189	0.011345	0.277996	NRBF2
ENSG00000137207.11	2353.63	-0.434279	0.137738	-3.15294	0.00161635	0.0476262	YIPF3		ENSG00000163659.12	9508.38	0.535357	0.211449	2.53186	0.0113461	0.277996	TIPARP
ENSG00000253998.3	124.887	2.88375	0.914987	3.15168	0.00162334	0.0477729	IGKV2-29		ENSG00000252213.1	63.9487	-0.826533	0.326534	-2.53124	0.0113662	0.277996	SNORA74
ENSG00000028137.18	5581.5	1.00259	0.318155	3.15125	0.00162574	0.0477842	TNFRSF1B		ENSG00000178562.17	594.248	0.759819	0.300184	2.53118	0.0113681	0.277996	CD28
ENSG00000139645.9	1737.43	-0.462707	0.146872	-3.1504	0.00163045	0.0478389	ANKRD52		ENSG00000174255.6	28.1291	1.31923	0.521316	2.53057	0.0113876	NA	ZNF80
ENSG00000211784.2	9.60416	2.09477	0.665009	3.14999	0.00163278	0.0478389	TRAV10		ENSG00000108846.15	1497.23	0.66465	0.262654	2.53052	0.0113894	0.277996	ABCC3
ENSG00000111181.12	83.6861	0.827436	0.262692	3.14983	0.00163364	0.0478389	SLC6A12		ENSG00000174946.6	194.83	1.23798	0.489325	2.52997	0.0114072	0.277996	GPR171
ENSG00000064995.16	1262.76	-0.399981	0.127006	-3.14931	0.00163658	0.0478658	TAF11		ENSG00000187922.13	49.0668	0.978706	0.387002	2.52895	0.0114406	0.277996	LCN10
ENSG00000008300.16	519.987	-0.856351	0.272007	-3.14827	0.00164242	0.0479778	CELSR3		ENSG00000197520.10	17.9679	1.19377	0.472047	2.52893	0.0114412	NA	FAM177B
ENSG00000172238.4	272.324	-9.41277	2.99138	-3.14663	0.00165164	0.0481876	ATOH1		ENSG00000127152.17	1114.68	0.788536	0.311815	2.52886	0.0114435	0.277996	BCL11B
ENSG00000112640.14	2312.36	-0.368579	0.117163	-3.14586	0.00165601	0.0482558	PPP2R5D		ENSG00000080947.14	270.926	-0.489864	0.193715	-2.52878	0.0114458	0.277996	CROCCP3
ENSG00000251215.1	11.4298	1.81066	0.575823	3.14448	0.00166383	0.0484245	GOLGA5P1		ENSG00000185730.7	267.502	-0.436953	0.172816	-2.52842	0.0114576	0.277996	ZNF696
ENSG00000233392.5	9.6623	2.88429	0.917443	3.14383	0.0016675	0.0484718	AC104809.4		ENSG00000107968.9	2213.11	0.839901	0.33228	2.52769	0.0114815	0.278213	MAP3K8
ENSG00000132530.16	3695.04	0.632476	0.201313	3.14175	0.00167941	0.0487583	XAF1		ENSG00000127241.16	307.855	-1.12182	0.444048	-2.52635	0.0115254	0.278472	MASP1
ENSG00000163131.10	19574.8	1.16216	0.3702	3.13926	0.00169374	0.0489986	CTSS		ENSG00000186235.10	64.2131	-0.952409	0.376999	-2.52629	0.0115273	0.278472	AC016757.3
ENSG00000198624.12	1882.53	1.32279	0.421396	3.13906	0.00169493	0.0489986	CCDC69		ENSG00000164733.20	32441.2	0.493455	0.195376	2.52566	0.011548	0.278472	CTSB
ENSG00000136271.10	1867.88	-0.36524	0.11636	-3.13888	0.00169592	0.0489986	DDX56		ENSG00000206503.12	51215.9	0.641201	0.253887	2.52553	0.0115523	0.278472	HLA-A
ENSG00000135604.9	1177.02	1.14464	0.364666	3.13888	0.00169594	0.0489986	STX11		ENSG00000021826.14	478.028	-1.00596	0.398555	-2.52402	0.0116023	0.279313	CPS1
ENSG00000241560.5	4.89247	2.58938	0.824944	3.13886	0.00169606	NA	ZBTB20-AS1		ENSG00000152377.13	477.248	0.747922	0.296425	2.52314	0.0116313	0.279384	SPOCK1
ENSG00000281181.1	62960.6	1.61206	0.513928	3.13675	0.00170833	0.0492219	CH507-513H4.3		ENSG00000198763.3	17780.5	-0.459975	0.182311	-2.52301	0.0116353	0.279384	MT-ND2
ENSG00000184949.15	193.268	-1.11715	0.356176	-3.13652	0.00170967	0.0492219	FAM227A		ENSG00000273399.2	5.97673	-1.75254	0.694953	-2.52181	0.0116752	NA	RP11-408A13.3
ENSG00000242258.1	48.0384	1.21237	0.386564	3.13626	0.00171118	0.0492219	LINC00996		ENSG00000166851.14	492.376	-0.434175	0.172181	-2.52162	0.0116817	0.280134	PLK1
ENSG00000125484.11	3092.5	-0.379759	0.121092	-3.13613	0.00171196	0.0492219	GTF3C4		ENSG00000111962.7	579.866	-0.446115	0.176983	-2.52067	0.0117133	0.280529	UST
ENSG00000170264.12	325.889	-0.878783	0.280303	-3.13511	0.00171787	0.0493221	FAM161A		ENSG00000159128.14	3106.79	0.380725	0.151126	2.51925	0.0117605	0.280843	IFNGR2
ENSG00000247324.2	8.8581	-1.96038	0.625358	-3.13482	0.0017196	0.0493221	RP11-510M2.2		ENSG00000163689.19	307.896	-0.468039	0.185886	-2.51788	0.0118063	0.280843	C3orf67
ENSG00000169047.5	1322.68	-0.719862	0.229673	-3.13429	0.00172272	0.0493522	IRS1		ENSG00000005844.17	1517.47	0.888621	0.352988	2.51743	0.0118216	0.280843	ITGAL
ENSG00000187764.11	2678.24	1.03383	0.329974	3.13306	0.00172993	0.0494556	SEMA4D		ENSG00000281887.3	63.0177	1.57805	0.627079	2.51651	0.0118523	0.280843	GIMAP1-GIMAP5
ENSG00000177243.3	87.3322	9.36642	2.98964	3.13297	0.0017305	0.0494556	DEFB103B		ENSG00000243753.5	354.467	0.70154	0.278838	2.51594	0.0118715	0.280843	HLA-L
ENSG00000233396.7	63.7362	-0.863344	0.275706	-3.13139	0.00173979	0.0496613	LINC01719		ENSG00000248383.4	256.175	-0.879438	0.349677	-2.515	0.0119032	0.280843	PCDHAC1
ENSG00000187678.8	2177.86	-0.765497	0.244533	-3.13045	0.00174539	0.0497616	SPRY4		ENSG00000169925.16	1408.44	-0.308571	0.122695	-2.51495	0.011905	0.280843	BRD3
ENSG00000173578.7	58.9323	1.70931	0.546093	3.13008	0.0017476	0.0497646	XCR1		ENSG00000143995.19	1511.76	-0.341429	0.135772	-2.51471	0.0119129	0.280843	MEIS1
ENSG00000213401.9	153.588	-9.28594	2.96799	-3.1287	0.00175582	0.0499388	MAGEA12		ENSG00000198805.11	3213.11	0.546837	0.217475	2.51448	0.0119208	0.280843	PNP
ENSG00000224429.7	19.8768	1.29406	0.413786	3.12737	0.00176376	0.0501048	LINC00539		ENSG00000105997.22	136.276	-0.59467	0.23652	-2.51425	0.0119287	0.280843	HOXA3
ENSG00000168918.13	3296.52	1.07277	0.343084	3.12684	0.00176696	0.0501355	INPP5D		ENSG00000133574.9	1119.99	0.676596	0.269144	2.51388	0.0119411	0.280843	GIMAP4
ENSG00000100228.12	229.286	-1.00968	0.323261	-3.12343	0.00178758	0.0506601	RAB36		ENSG00000171365.15	1252.7	-0.282713	0.112465	-2.51379	0.0119442	0.280843	CLCN5
ENSG00000176809.10	459.804	0.583696	0.186919	3.12273	0.00179183	0.0507202	LRRC37A3		ENSG00000100336.17	684.792	0.594594	0.236554	2.51357	0.0119517	0.280843	APOL4
ENSG00000138755.5	7743.4	1.66012	0.531795	3.12174	0.00179787	0.0507891	CXCL9		ENSG00000211745.3	19.076	1.539	0.612306	2.51345	0.0119557	NA	TRBV4-2
ENSG00000279069.1	42.7557	-0.97671	0.312885	-3.12163	0.00179854	0.0507891	RP11-159D12.6		ENSG00000155846.16	876.9	-0.416751	0.165812	-2.51339	0.0119576	0.280843	PPARGC1B
ENSG00000167914.11	379.128	1.96735	0.630411	3.12074	0.00180397	0.0507984	GSDMA		ENSG00000101160.13	7178.33	0.477162	0.189861	2.51321	0.0119638	0.280843	CTSZ
ENSG00000118193.11	917.09	-1.41264	0.452669	-3.1207	0.00180421	0.0507984	KIF14		ENSG00000172578.11	841.813	0.776209	0.30887	2.51306	0.0119688	0.280843	KLHL6
ENSG00000137338.5	382.958	-0.568969	0.182331	-3.12052	0.00180529	0.0507984	PGBD1		ENSG00000176715.15	818.602	0.196691	0.0782919	2.51228	0.0119955	0.281113	ACSF3
ENSG00000240535.8	2.87172	3.17937	1.01935	3.11902	0.00181454	NA	CTD-2313F11.1		ENSG00000134470.20	322.88	0.679724	0.270685	2.51113	0.0120345	0.281672	IL15RA
ENSG00000143196.4	1567.28	1.40001	0.449082	3.1175	0.00182393	0.0512623	DPT		ENSG00000132623.15	804.6	0.662525	0.263898	2.51053	0.0120548	0.281791	ANKEF1
ENSG00000162645.12	10372.2	0.986069	0.316398	3.11655	0.0018298	0.0513505	GBP2		ENSG00000168421.12	552.377	0.976011	0.38888	2.5098	0.0120799	0.281798	RHOH
ENSG00000109832.13	96.5489	-1.6421	0.52694	-3.11629	0.0018314	0.0513505	DDX25		ENSG00000110031.12	902.894	0.666907	0.265756	2.50947	0.0120913	0.281798	LPXN
ENSG00000170476.15	678.842	1.76792	0.567558	3.11496	0.00183972	0.0514648	MZB1		ENSG00000234518.2	97.3982	0.666426	0.265594	2.50919	0.0121007	0.281798	PTGES3P1
ENSG00000258057.5	43.4044	-1.07274	0.344439	-3.11446	0.00184279	0.0514648	BCDIN3D-AS1		ENSG00000254415.3	120.461	0.854927	0.340909	2.50779	0.012149	0.282209	SIGLEC14
ENSG00000198467.13	4264.13	-0.796702	0.255807	-3.11446	0.00184281	0.0514648	TPM2		ENSG00000272941.1	79.5281	0.750047	0.299273	2.50623	0.0122028	0.282209	RP11-134L10.1
ENSG00000153094.22	2490.26	0.648062	0.208096	3.11425	0.00184414	0.0514648	BCL2L11		ENSG00000127084.17	380.889	0.636305	0.253896	2.50616	0.012205	0.282209	FGD3
ENSG00000232216.1	84.8319	2.06522	0.663636	3.11198	0.00185838	0.0518011	IGHV3-43		ENSG00000171097.13	189.062	-0.466484	0.18614	-2.50609	0.0122074	0.282209	KYAT1
ENSG00000225528.3	20.6299	1.32454	0.426009	3.10919	0.00187602	0.0521591	RP3-370M22.8		ENSG00000106976.20	725.351	-0.573793	0.228982	-2.50585	0.0122158	0.282209	DNM1
ENSG00000165929.12	3325.34	1.33013	0.427857	3.10881	0.00187844	0.0521591	TC2N		ENSG00000198169.8	998.023	-0.30193	0.120496	-2.50573	0.0122199	0.282209	ZNF251
ENSG00000168393.12	644.534	-0.773252	0.248762	-3.1084	0.00188104	0.0521591	DTYMK		ENSG00000242852.6	367.478	-0.454999	0.181594	-2.50558	0.0122249	0.282209	ZNF709
ENSG00000107593.16	77.7058	1.68249	0.541275	3.10839	0.00188111	0.0521591	PKD2L1		ENSG00000232479.2	12.5247	-0.972048	0.388085	-2.50473	0.0122544	NA	AC010900.2
ENSG00000115163.14	198.338	-1.32348	0.425801	-3.10822	0.0018822	0.0521591	CENPA		ENSG00000170340.10	2383.34	0.365332	0.145891	2.50415	0.0122747	0.28282	B3GNT2
ENSG00000133574.9	2748.17	1.07358	0.345479	3.10751	0.00188668	0.0522224	GIMAP4		ENSG00000114374.12	557.306	0.827054	0.330301	2.50394	0.0122819	0.28282	USP9Y
ENSG00000171101.13	39.8461	1.63969	0.527846	3.10638	0.0018939	0.0523612	SIGLEC17P		ENSG00000068831.18	176.327	0.651383	0.260214	2.50326	0.0123056	0.283013	RASGRP2
ENSG00000260209.1	9.60349	-2.08456	0.67129	-3.10531	0.00190081	0.0524084	RP11-680F20.10		ENSG00000165476.13	2615.06	0.267943	0.107057	2.50281	0.0123213	0.283023	REEP3
ENSG00000234290.2	496.845	1.30245	0.419449	3.10516	0.00190177	0.0524084	AC116366.6		ENSG00000187699.10	487.39	-0.718182	0.287072	-2.50175	0.0123581	0.283518	C2orf88
ENSG00000205683.11	97.2563	1.08076	0.348122	3.10454	0.00190577	0.0524084	DPF3		ENSG00000105643.9	1412.82	0.461992	0.18472	2.50104	0.0123831	0.283519	ARRDC2
ENSG00000204576.11	440.447	-0.567233	0.182758	-3.10374	0.00191094	0.0524084	PRR3		ENSG00000135378.3	833.256	0.580134	0.231973	2.50087	0.0123888	0.283519	PRRG4
ENSG00000100505.13	480.25	-1.04971	0.338218	-3.10365	0.00191149	0.0524084	TRIM9		ENSG00000251380.3	11.4846	1.38554	0.55425	2.49984	0.0124248	NA	DCANP1
ENSG00000162377.5	1168.19	-0.533569	0.171935	-3.10332	0.0019136	0.0524084	COA7		ENSG00000243679.1	128.342	-0.511177	0.204495	-2.4997	0.0124297	0.283984	RP11-274B21.3
ENSG00000211655.3	29.4462	3.24501	1.04571	3.10317	0.00191461	0.0524084	IGLV1-36		ENSG00000027075.14	2136.48	0.553456	0.221442	2.49932	0.0124431	0.283984	PRKCH
ENSG00000017427.15	1809.91	1.17397	0.378332	3.10302	0.00191555	0.0524084	IGF1		ENSG00000125910.5	117.642	1.01759	0.40723	2.4988	0.0124614	0.283984	S1PR4
ENSG00000230537.1	11.3614	1.74753	0.563229	3.1027	0.00191766	0.0524084	RP11-305L7.1		ENSG00000137496.17	578.472	0.707906	0.283327	2.49855	0.0124704	0.283984	IL18BP
ENSG00000204394.12	2368.71	-0.644057	0.20758	-3.10269	0.00191768	0.0524084	VARS		ENSG00000179082.3	15.7756	-1.22185	0.48911	-2.49811	0.0124857	NA	C9orf106
ENSG00000211937.3	877.574	2.43656	0.785729	3.10102	0.00192855	0.052645	IGHV2-5		ENSG00000284486.1	41.5082	1.33989	0.536367	2.49809	0.0124865	0.284003	RP11-262N9.3
ENSG00000205846.3	20.3424	1.79672	0.579541	3.10024	0.00193365	0.0527237	CLEC6A		ENSG00000012779.10	713.908	0.638578	0.255777	2.49662	0.0125384	0.284833	ALOX5
ENSG00000167083.6	113.718	1.32877	0.428772	3.09902	0.00194164	0.0528808	GNGT2		ENSG00000198851.9	471.008	0.880603	0.352812	2.49596	0.0125618	0.285016	CD3E
ENSG00000223511.6	13.3495	2.10392	0.678999	3.09856	0.00194465	0.0529019	RP13-297E16.4		ENSG00000176994.10	2563.76	0.194946	0.0781221	2.4954	0.0125814	0.285113	SMCR8
ENSG00000124802.11	708.569	-0.760445	0.245462	-3.09802	0.00194818	0.0529373	EEF1E1		ENSG00000168754.14	97.8743	-1.337	0.536119	-2.49385	0.0126368	0.286017	FAM178B
ENSG00000244005.12	815.594	-0.35407	0.114313	-3.09736	0.00195252	0.0529373	NFS1		ENSG00000120063.9	7019.83	0.451236	0.181026	2.49266	0.012679	0.286483	GNA13
ENSG00000136270.13	1312.85	-0.475236	0.153433	-3.09734	0.00195263	0.0529373	TBRG4		ENSG00000186952.14	53.0275	-0.714248	0.28657	-2.4924	0.0126883	0.286483	TMEM232
ENSG00000102038.15	3050.74	-0.700912	0.226409	-3.09578	0.00196297	0.0531568	SMARCA1		ENSG00000173193.13	12698.5	0.445607	0.178865	2.4913	0.0127278	0.286688	PARP14
ENSG00000149131.15	5862.19	0.729845	0.235891	3.09399	0.00197486	0.0534178	SERPING1		ENSG00000179397.17	59.5387	-0.704772	0.282895	-2.49128	0.0127283	0.286688	C1orf101
ENSG00000135919.12	11652.7	-1.4776	0.477868	-3.09207	0.00198767	0.0537032	SERPINE2		ENSG00000213699.8	2088.01	0.245535	0.0985936	2.49037	0.0127609	0.286858	SLC35F6
ENSG00000260743.1	22.1536	-1.40586	0.454722	-3.09168	0.00199025	0.0537118	RP11-255C15.3		ENSG00000196834.11	258.029	-1.09227	0.438625	-2.49021	0.0127668	0.286858	POTEI
ENSG00000143458.11	1585.28	0.436712	0.141305	3.09057	0.00199775	0.0538531	GABPB2		ENSG00000053108.16	535.628	-0.61853	0.248489	-2.48917	0.0128043	0.287353	FSTL4
ENSG00000152818.18	21923.4	0.630962	0.204233	3.08942	0.00200548	0.0540001	UTRN		ENSG00000261226.1	44.8712	1.14263	0.459628	2.48599	0.0129193	0.289233	RP11-830F9.7
ENSG00000238121.5	146.945	1.44491	0.46806	3.08702	0.00202174	0.0543153	LINC00426		ENSG00000122912.14	917.888	-0.331164	0.133224	-2.48578	0.0129269	0.289233	SLC25A16
ENSG00000141968.7	1486.34	1.17598	0.380981	3.08673	0.00202375	0.0543153	VAV1		ENSG00000102230.13	83.4032	-0.714272	0.287369	-2.48556	0.0129349	0.289233	PCYT1B
ENSG00000179431.6	496.394	-1.14529	0.371042	-3.08668	0.00202405	0.0543153	FJX1		ENSG00000276462.1	7.11981	2.1139	0.850562	2.48529	0.0129444	NA	BX255923.3
ENSG00000254231.1	15.8714	1.20988	0.392158	3.08519	0.00203421	0.0545264	CTD-2284J15.1		ENSG00000123689.5	836.105	0.67182	0.270376	2.48476	0.0129639	0.289532	G0S2
ENSG00000148344.10	1074.82	0.997093	0.323286	3.08424	0.00204072	0.0545734	PTGES		ENSG00000261270.1	40.5319	0.719081	0.28947	2.48413	0.0129868	0.289694	RP11-325K4.3
ENSG00000173821.19	36129.4	0.70367	0.228157	3.08414	0.0020414	0.0545734	RNF213		ENSG00000126243.8	234.703	-0.402401	0.162058	-2.48307	0.0130255	0.290209	LRFN3
ENSG00000155158.20	2006.52	0.906539	0.293956	3.08393	0.00204286	0.0545734	TTC39B		ENSG00000135063.17	246.588	-0.453617	0.182741	-2.4823	0.0130539	0.290281	FAM189A2
ENSG00000133048.12	6554.6	1.07397	0.348346	3.08305	0.00204892	0.054674	CHI3L1		ENSG00000133627.17	304.193	-0.433082	0.174511	-2.48169	0.0130761	0.290281	ACTR3B
ENSG00000157456.7	832.75	-1.40563	0.456019	-3.08239	0.00205348	0.054682	CCNB2		ENSG00000251201.8	203.745	0.605809	0.244142	2.48138	0.0130876	0.290281	TMED7-TICAM2
ENSG00000168496.3	1541.12	-0.908774	0.294833	-3.08234	0.00205383	0.054682	FEN1		ENSG00000173559.12	3714.77	0.579481	0.233542	2.48127	0.0130914	0.290281	NABP1
ENSG00000137411.16	1110.2	-0.640353	0.207828	-3.08116	0.00206193	0.0548145	VARS2		ENSG00000231528.2	178.505	0.532649	0.214717	2.4807	0.0131124	0.2904	FAM225A
ENSG00000133962.7	86.3626	1.52056	0.493595	3.08058	0.00206601	0.0548145	CATSPERB		ENSG00000227039.6	100.998	0.975525	0.393318	2.48024	0.0131293	0.290428	ITGB2-AS1
ENSG00000112473.17	3990.44	-0.566566	0.183933	-3.08028	0.00206809	0.0548145	SLC39A7		ENSG00000167670.15	1065.73	-0.331671	0.133823	-2.47843	0.0131962	0.291558	CHAF1A
ENSG00000103202.12	1052.03	-0.825514	0.268035	-3.07988	0.00207086	0.0548145	NME4		ENSG00000116824.4	989.814	0.846968	0.341824	2.47779	0.0132199	0.291592	CD2
ENSG00000178199.13	860.666	1.30396	0.423397	3.07975	0.00207172	0.0548145	ZC3H12D		ENSG00000234062.7	77.5745	-0.617739	0.249422	-2.47668	0.0132611	0.291592	RP11-308D16.2
ENSG00000169249.12	391.108	0.39611	0.128623	3.07962	0.00207265	0.0548145	ZRSR2		ENSG00000047365.11	2332.7	0.66673	0.269228	2.47645	0.0132694	0.291592	ARAP2
ENSG00000225783.6	3948.32	1.55478	0.504966	3.07899	0.00207705	0.0548696	MIAT		ENSG00000072849.10	1136.69	0.284085	0.114714	2.47645	0.0132695	0.291592	DERL2
ENSG00000277775.1	1153.02	-1.1114	0.361003	-3.07863	0.00207952	0.0548739	HIST1H3F		ENSG00000230267.7	327.923	-0.597038	0.241104	-2.47627	0.0132764	0.291592	HERC2P4
ENSG00000167633.18	18.5798	2.01648	0.65512	3.07803	0.00208376	0.0549248	KIR3DL1		ENSG00000168589.14	10.0912	1.13501	0.458407	2.476	0.0132864	NA	DYNLRB2
ENSG00000119866.20	497.698	1.39108	0.451988	3.07769	0.00208609	0.0549252	BCL11A		ENSG00000112818.9	49.2975	2.01381	0.813453	2.47563	0.0133	0.291766	MEP1A
ENSG00000248485.1	104.094	2.29492	0.745786	3.07718	0.00208966	0.0549583	PCP4L1		ENSG00000135338.13	541.409	-0.461926	0.186639	-2.47497	0.0133246	0.29196	LCA5
ENSG00000114541.14	4228.9	0.707405	0.229913	3.07684	0.0020921	0.0549615	FRMD4B		ENSG00000184731.5	1222.53	0.825009	0.333504	2.47376	0.01337	0.292272	FAM110C
ENSG00000180537.12	421.41	-1.57523	0.51265	-3.07271	0.00212124	0.0556655	RNF182		ENSG00000148660.20	989.578	0.179275	0.0724711	2.47375	0.0133704	0.292272	CAMK2G
ENSG00000211809.2	9.2883	1.58288	0.515281	3.07187	0.00212723	0.0557611	TRAV27		ENSG00000118308.15	324.752	0.840895	0.340121	2.47234	0.0134231	0.292933	LRMP
ENSG00000168071.21	1493.81	1.33199	0.433682	3.07135	0.00213091	0.0557961	CCDC88B		ENSG00000205710.3	205.662	0.613823	0.2483	2.4721	0.0134322	0.292933	C17orf107
ENSG00000105173.13	399.718	-0.945873	0.308189	-3.06914	0.00214678	0.0561495	CCNE1		ENSG00000218565.2	15.03	1.26484	0.512149	2.46968	0.0135235	NA	RP11-12A2.1
ENSG00000100416.12	766.227	-0.418193	0.136302	-3.06814	0.00215396	0.0562754	TRMU		ENSG00000247774.6	208.46	0.970587	0.393017	2.46958	0.0135272	0.294352	PCED1B-AS1
ENSG00000140287.10	123.87	1.80266	0.58769	3.06736	0.00215961	0.0563076	HDC		ENSG00000167642.12	6134.57	0.698547	0.282866	2.46953	0.013529	0.294352	SPINT2
ENSG00000162694.13	1435.47	-0.836812	0.272831	-3.06714	0.00216114	0.0563076	EXTL2		ENSG00000105519.15	468.621	-0.432381	0.175182	-2.46818	0.01358	0.29486	CAPS
ENSG00000241472.6	85.7498	-1.2696	0.413958	-3.06698	0.0021623	0.0563076	PTPRG-AS1		ENSG00000279805.1	37.0183	0.904761	0.366616	2.46787	0.0135919	0.29486	CTA-212A2.1
ENSG00000244116.3	2143.82	2.28533	0.745341	3.06615	0.00216832	0.0563424	IGKV2-28		ENSG00000154548.8	118.265	-0.515118	0.208748	-2.46766	0.0136001	0.29486	SRSF12
ENSG00000080031.9	210.512	-1.11384	0.363278	-3.06607	0.0021689	0.0563424	PTPRH		ENSG00000132561.13	1389.64	-0.67756	0.274652	-2.46698	0.0136259	0.295073	MATN2
ENSG00000228203.6	65.4303	-0.855019	0.278917	-3.0655	0.00217307	0.0563424	RNF144A-AS1		ENSG00000276850.4	36.7327	-1.35362	0.54897	-2.46575	0.0136727	0.295742	CH17-360D5.2
ENSG00000186638.16	461.122	-1.05445	0.343974	-3.06549	0.00217313	0.0563424	KIF24		ENSG00000131115.15	864.793	-0.271723	0.110274	-2.46407	0.0137369	0.296574	ZNF227
ENSG00000118971.7	8754.14	0.918432	0.299654	3.06498	0.00217685	0.0563773	CCND2		ENSG00000201321.1	14.7589	-1.03419	0.419724	-2.46397	0.0137409	NA	RNA5S9
ENSG00000125459.14	892.807	-0.375626	0.122598	-3.06387	0.00218492	0.0565247	MSTO1		ENSG00000132517.14	26.9569	1.11429	0.452263	2.46382	0.0137466	NA	SLC52A1
ENSG00000187243.16	457.459	-0.967955	0.316196	-3.06126	0.00220411	0.0569261	MAGED4B		ENSG00000112799.8	240.301	0.874762	0.355053	2.46375	0.0137492	0.296574	LY86
ENSG00000117640.17	1747.09	-0.451853	0.147611	-3.0611	0.00220523	0.0569261	MTFR1L		ENSG00000187862.11	26.6979	1.47254	0.597811	2.46322	0.0137696	NA	TTC24
ENSG00000115165.9	3084.65	1.27817	0.417838	3.059	0.00222076	0.0572072	CYTIP		ENSG00000111348.8	4455.85	0.584559	0.237328	2.46308	0.0137748	0.296574	ARHGDIB
ENSG00000241106.6	224.301	1.26745	0.414338	3.05898	0.00222094	0.0572072	HLA-DOB		ENSG00000184293.7	38.1567	0.922581	0.374565	2.46307	0.0137752	0.296574	CLECL1
ENSG00000240891.7	789.91	1.2837	0.419742	3.05832	0.00222584	0.0572715	PLCXD2		ENSG00000143147.14	1475.34	-0.530234	0.215351	-2.46218	0.0138094	0.296967	GPR161
ENSG00000217643.1	12.1055	1.9472	0.636872	3.05744	0.00223238	0.0573774	PTGES3P2		ENSG00000163606.10	161.726	0.868854	0.352959	2.46163	0.0138308	0.297082	CD200R1
ENSG00000204713.10	2679.44	-0.492601	0.161142	-3.05694	0.0022361	0.0574109	TRIM27		ENSG00000280294.1	16.6669	-1.48985	0.605596	-2.46014	0.0138882	NA	RP11-177H2.1
ENSG00000156127.6	284.085	0.964309	0.315496	3.05648	0.00223949	0.0574282	BATF		ENSG00000079215.13	1315.42	0.800595	0.325438	2.46005	0.0138918	0.298035	SLC1A3
ENSG00000272601.1	17.7012	-1.32774	0.434441	-3.0562	0.00224161	0.0574282	RP11-155G14.5		ENSG00000162873.14	308.427	-0.699574	0.28442	-2.45965	0.0139074	0.298035	KLHDC8A
ENSG00000152518.7	10593.4	0.981803	0.321357	3.05518	0.00224926	0.0575622	ZFP36L2		ENSG00000125354.22	1828.54	0.4912	0.199742	2.45917	0.0139257	0.298084	44080
ENSG00000188848.15	82.7049	1.67542	0.548506	3.05451	0.0022543	0.0576291	BEND4		ENSG00000204536.13	1184.73	-0.289314	0.117791	-2.45618	0.0140424	0.29989	CCHCR1
ENSG00000176896.8	266.289	0.326286	0.106841	3.05395	0.00225848	0.0576739	TCEANC		ENSG00000280153.1	196.711	0.796333	0.324223	2.45613	0.0140443	0.29989	RP11-876N24.3
ENSG00000102879.15	4045.27	1.35854	0.444921	3.05345	0.00226224	0.0576788	CORO1A		ENSG00000178726.6	1753.88	0.723724	0.294704	2.45576	0.0140586	0.29989	THBD
ENSG00000241755.1	948.766	2.12995	0.697595	3.05328	0.00226353	0.0576788	IGKV1-9		ENSG00000185432.11	2293.4	0.573272	0.233482	2.45531	0.0140762	0.299921	METTL7A
ENSG00000129654.7	470.457	-1.09772	0.359571	-3.05286	0.00226674	0.0576985	FOXJ1		ENSG00000198237.8	272.779	-0.455171	0.185415	-2.45487	0.0140934	0.299941	RP11-98J23.2
ENSG00000279908.1	36.8236	1.85505	0.607803	3.05206	0.00227275	0.0577896	RP11-325I22.3		ENSG00000143546.9	3855.4	0.625659	0.255106	2.45255	0.0141848	0.301542	S100A8
ENSG00000125430.8	804.419	1.03676	0.339864	3.0505	0.00228457	0.0580282	HS3ST3B1		ENSG00000233355.6	16.937	1.39555	0.569203	2.45176	0.0142158	NA	CHRM3-AS2
ENSG00000107562.16	6230.82	1.22363	0.401261	3.04945	0.00229259	0.0580709	CXCL12		ENSG00000121039.9	1510.66	0.43545	0.177732	2.45004	0.014284	0.302881	RDH10
ENSG00000223648.4	26.3728	2.87686	0.943405	3.04944	0.0022927	0.0580709	IGHV3-64		ENSG00000074370.17	1452.43	0.639703	0.261128	2.44976	0.014295	0.302881	ATP2A3
ENSG00000269919.1	17.9232	1.35517	0.444475	3.04893	0.00229656	0.0580709	RP1-134E15.3		ENSG00000186594.14	1482.26	0.596257	0.243398	2.44972	0.0142969	0.302881	MIR22HG
ENSG00000171115.3	1678.53	1.06535	0.349436	3.04878	0.00229774	0.0580709	GIMAP8		ENSG00000261253.2	6.42904	1.60431	0.655025	2.44923	0.0143162	NA	AC137932.6
ENSG00000211779.3	11.3567	2.10951	0.69194	3.04868	0.00229848	0.0580709	TRAV5		ENSG00000163162.8	2599.32	0.390171	0.159344	2.44861	0.0143408	0.303226	RNF149
ENSG00000156509.13	46.4981	-1.2451	0.408821	-3.04558	0.00232231	0.0584294	FBXO43		ENSG00000126264.9	231.846	0.798402	0.326089	2.44841	0.0143487	0.303226	HCST
ENSG00000139985.6	30.4809	-1.21275	0.398204	-3.04556	0.0023225	0.0584294	ADAM21		ENSG00000277089.4	42.9298	1.13191	0.462367	2.44807	0.0143622	0.303226	AC069363.1
ENSG00000092853.13	1017.45	-1.4111	0.463331	-3.04555	0.00232253	0.0584294	CLSPN		ENSG00000185869.14	357.661	-0.470783	0.192416	-2.44669	0.0144175	0.303887	ZNF829
ENSG00000154721.14	1587.2	1.30044	0.427084	3.04492	0.00232742	0.0584294	JAM2		ENSG00000177807.8	184.149	1.06302	0.43451	2.44647	0.0144263	0.303887	KCNJ10
ENSG00000211668.2	854.137	2.07856	0.682659	3.04479	0.0023284	0.0584294	IGLV2-11		ENSG00000101307.15	110.885	0.741981	0.303447	2.44518	0.0144781	0.304632	SIRPB1
ENSG00000090554.12	262.261	0.765152	0.251304	3.04473	0.00232886	0.0584294	FLT3LG		ENSG00000276291.5	274.117	-0.300967	0.123135	-2.4442	0.0145176	0.305116	FRG1HP
ENSG00000086991.12	604.435	-1.14527	0.376165	-3.0446	0.00232989	0.0584294	NOX4		ENSG00000104833.11	123.695	-1.09598	0.448536	-2.44346	0.0145471	0.305207	TUBB4A
ENSG00000261435.1	5.45294	2.42005	0.795002	3.04408	0.00233397	NA	RP13-126P21.2		ENSG00000140678.16	1212.92	0.775544	0.317421	2.44327	0.0145549	0.305207	ITGAX
ENSG00000170379.19	696.559	0.733566	0.241031	3.04345	0.0023388	0.0585909	TCAF2		ENSG00000038945.14	2964.32	0.655066	0.268246	2.44204	0.0146047	0.305588	MSR1
ENSG00000255641.1	54.2599	1.74882	0.574725	3.04288	0.00234324	0.0586403	RP11-277P12.6		ENSG00000109107.13	2113.64	0.646357	0.264683	2.442	0.014606	0.305588	ALDOC
ENSG00000213424.8	28.0764	2.13822	0.702913	3.04194	0.00235058	0.0587621	KRT222		ENSG00000132514.13	196.385	1.00341	0.411536	2.4382	0.0147608	0.308479	CLEC10A
ENSG00000178597.6	795.955	9.01411	2.96494	3.04023	0.00236398	0.0590347	PSAPL1		ENSG00000049768.14	54.8796	0.897593	0.368318	2.437	0.0148095	0.309143	FOXP3
ENSG00000169248.12	1710.08	1.43307	0.471426	3.03986	0.00236687	0.0590449	CXCL11		ENSG00000009790.14	388.645	0.727213	0.298454	2.4366	0.0148259	0.309143	TRAF3IP3
ENSG00000177494.5	478.109	1.64329	0.540675	3.03932	0.00237111	0.0590887	ZBED2		ENSG00000131401.11	193.695	0.898291	0.36878	2.43584	0.0148571	0.309445	NAPSB
ENSG00000120949.14	77.7793	1.11136	0.365808	3.0381	0.00238078	0.0592675	TNFRSF8		ENSG00000120875.8	10488	0.676691	0.277966	2.43444	0.0149149	0.309648	DUSP4
ENSG00000211892.3	5703.41	2.46692	0.812286	3.03701	0.00238935	0.0594185	IGHG4		ENSG00000167380.16	695.817	-0.26427	0.108556	-2.43442	0.0149157	0.309648	ZNF226
ENSG00000091651.8	268.173	-1.2031	0.396242	-3.03627	0.00239522	0.0595023	ORC6		ENSG00000113732.8	3296.95	0.287568	0.118127	2.43439	0.014917	0.309648	ATP6V0E1
ENSG00000183196.8	94.0547	-1.15015	0.378908	-3.03543	0.00240189	0.0596056	CHST6		ENSG00000085563.14	352.484	0.630803	0.259206	2.4336	0.0149497	0.309689	ABCB1
ENSG00000101222.12	13.5237	-1.49502	0.492655	-3.03462	0.00240838	0.0597041	SPEF1		ENSG00000138463.8	902.739	0.2976	0.122292	2.43353	0.0149524	0.309689	DIRC2
ENSG00000135476.11	516.233	-0.933794	0.307852	-3.03326	0.00241927	0.0599115	ESPL1		ENSG00000167208.14	334.882	0.805023	0.33093	2.4326	0.0149906	0.3097	SNX20
ENSG00000102245.7	68.4511	1.20454	0.397286	3.03191	0.00243012	0.0601177	CD40LG		ENSG00000137273.3	112.734	-0.818448	0.336589	-2.4316	0.0150325	0.3097	FOXF2
ENSG00000262222.1	72.0916	0.903175	0.297926	3.03154	0.00243311	0.060129	RP11-876N24.4		ENSG00000198886.2	42868.3	-0.532482	0.218994	-2.4315	0.0150367	0.3097	MT-ND4
ENSG00000265148.5	218.627	1.17405	0.387889	3.02676	0.00247187	0.0610233	TSPOAP1-AS1		ENSG00000091106.18	101.105	0.815588	0.335468	2.43119	0.0150491	0.3097	NLRC4
ENSG00000145779.7	3240.23	0.963352	0.318385	3.02575	0.00248019	0.061162	TNFAIP8		ENSG00000196126.11	13968.7	0.870801	0.358236	2.4308	0.0150655	0.3097	HLA-DRB1
ENSG00000272053.1	34.6341	1.34066	0.443243	3.02465	0.00248919	0.061162	RP11-367G6.3		ENSG00000185215.8	6744.88	0.664974	0.27357	2.43072	0.0150687	0.3097	TNFAIP2
ENSG00000167889.12	76.1617	-1.27427	0.421301	-3.02461	0.00248954	0.061162	MGAT5B		ENSG00000228903.7	194.67	0.484863	0.199475	2.4307	0.0150698	0.3097	RASA4CP
ENSG00000154839.9	382.092	-1.46934	0.48582	-3.02444	0.00249091	0.061162	SKA1		ENSG00000164509.13	12.2188	1.306	0.537388	2.43028	0.0150873	NA	IL31RA
ENSG00000164136.16	381.039	0.845085	0.279421	3.02442	0.00249113	0.061162	IL15		ENSG00000064313.11	2498.57	-0.265431	0.109239	-2.42983	0.015106	0.3101	TAF2
ENSG00000115523.16	577.757	1.21079	0.400367	3.0242	0.00249294	0.061162	GNLY		ENSG00000164778.4	242.264	-0.809884	0.333379	-2.42932	0.0151272	0.310192	EN2
ENSG00000244026.6	291.497	-0.729651	0.241409	-3.02246	0.00250728	0.0614157	FAM86DP		ENSG00000165495.15	271.977	-0.821039	0.338077	-2.42856	0.015159	0.310501	PKNOX2
ENSG00000146267.11	252.001	-1.62208	0.536751	-3.02203	0.00251087	0.0614157	FAXC		ENSG00000162104.9	1764.96	-0.271669	0.111941	-2.42689	0.0152287	0.311583	ADCY9
ENSG00000138722.9	2753.4	1.57746	0.52199	3.02201	0.00251104	0.0614157	MMRN1		ENSG00000263335.1	38.7513	-0.507892	0.209366	-2.42586	0.0152721	0.312128	AF001548.5
ENSG00000078687.17	2151.02	0.409824	0.135644	3.02133	0.00251665	0.0614895	TNRC6C		ENSG00000153015.15	940.28	-0.213439	0.0880044	-2.42532	0.0152948	0.312245	CWC27
ENSG00000179344.16	9590.18	0.989228	0.327456	3.02095	0.00251986	0.0615049	HLA-DQB1		ENSG00000141736.13	3815.02	-0.351573	0.145024	-2.42424	0.0153407	0.312583	ERBB2
ENSG00000144233.9	1888.41	-0.440594	0.145868	-3.02049	0.00252366	0.0615344	AMMECR1L		ENSG00000123329.17	579.284	0.751382	0.309959	2.42413	0.015345	0.312583	ARHGAP9
ENSG00000256269.7	240.478	-0.475525	0.157462	-3.01993	0.00252836	0.0615856	HMBS		ENSG00000264954.1	7.34751	1.56952	0.647471	2.42409	0.015347	NA	PRR29-AS1
ENSG00000146223.14	7270.04	-0.470053	0.155684	-3.01928	0.00253377	0.0616541	RPL7L1		ENSG00000166923.10	681.568	0.664145	0.274092	2.42307	0.0153898	0.313152	GREM1
ENSG00000230539.1	10.0819	2.24584	0.744067	3.01834	0.00254167	0.0617832	AOAH-IT1		ENSG00000227354.6	95.4516	-0.384373	0.158661	-2.42261	0.0154095	0.313208	RBM26-AS1
ENSG00000171824.13	2982.91	-0.364812	0.12089	-3.01772	0.00254686	0.0618459	EXOSC10		ENSG00000106603.18	1793.46	-0.31183	0.128764	-2.42171	0.0154475	0.313396	COA1
ENSG00000146918.19	1844.48	-0.915854	0.303527	-3.01737	0.00254981	0.0618544	NCAPG2		ENSG00000107485.15	129.136	0.818772	0.33816	2.42126	0.015467	0.313396	GATA3
ENSG00000231652.2	43.0119	-0.756588	0.250802	-3.01667	0.00255566	0.0618613	RP11-553A21.3		ENSG00000050555.17	432.551	-0.786114	0.32468	-2.4212	0.0154695	0.313396	LAMC3
ENSG00000175029.16	2186.97	-0.510639	0.169291	-3.01634	0.00255846	0.0618613	CTBP2		ENSG00000197162.9	503.601	-0.320774	0.132534	-2.42032	0.015507	0.313473	ZNF785
ENSG00000187994.13	464.488	0.499602	0.165654	3.01593	0.0025619	0.0618613	RINL		ENSG00000254670.1	20.9981	-1.19864	0.495273	-2.42017	0.0155133	NA	CTC-497E21.3
ENSG00000180353.10	4231.02	1.08069	0.358369	3.0156	0.00256475	0.0618613	HCLS1		ENSG00000110876.9	673.055	0.7358	0.304057	2.41994	0.015523	0.313473	SELPLG
ENSG00000179088.14	23.7468	1.98113	0.656982	3.0155	0.00256555	0.0618613	C12orf42		ENSG00000249348.1	75.4583	-0.481318	0.198905	-2.41984	0.0155272	0.313473	UGDH-AS1
ENSG00000279396.1	14.2756	1.306	0.433116	3.01536	0.00256675	0.0618613	AC130469.1		ENSG00000101347.8	5326.82	0.599516	0.247783	2.41952	0.0155409	0.313473	SAMHD1
ENSG00000211812.1	7.11135	2.56317	0.85009	3.01517	0.00256833	0.0618613	TRAV26-2		ENSG00000150977.10	642.86	0.572602	0.236704	2.41906	0.0155607	0.313531	RILPL2
ENSG00000168490.13	147.692	1.14524	0.379974	3.01401	0.00257822	0.0620367	PHYHIP		ENSG00000124203.6	395.645	0.780516	0.322951	2.41682	0.0156567	0.31497	ZNF831
ENSG00000163694.14	2449.75	0.807344	0.26803	3.01214	0.00259409	0.0623554	RBM47		ENSG00000163735.6	179.951	0.842302	0.348548	2.4166	0.0156661	0.31497	CXCL5
ENSG00000141756.18	3621.48	-0.676131	0.224495	-3.01179	0.00259716	0.0623659	FKBP10		ENSG00000126246.9	269.959	0.60212	0.249334	2.41492	0.0157388	0.31609	IGFLR1
ENSG00000163918.10	912.199	-0.786506	0.261212	-3.01099	0.00260397	0.062425	RFC4		ENSG00000006534.15	612.867	0.458031	0.189803	2.41319	0.0158135	0.316997	ALDH3B1
ENSG00000064199.6	253.647	-0.770119	0.255786	-3.01079	0.00260565	0.062425	SPA17		ENSG00000227449.8	108.444	-0.864292	0.358203	-2.41286	0.0158281	0.316997	FGF7P6
ENSG00000077152.9	418.769	-1.30757	0.434326	-3.01058	0.0026075	0.062425	UBE2T		ENSG00000138821.12	1615.04	0.316038	0.131007	2.41238	0.0158486	0.316997	SLC39A8
ENSG00000143147.14	1399.32	-0.619181	0.205732	-3.00964	0.00261554	0.0624762	GPR161		ENSG00000113263.12	943.122	0.879723	0.364683	2.4123	0.0158524	0.316997	ITK
ENSG00000100462.15	2211.74	-0.565564	0.18792	-3.00959	0.00261597	0.0624762	PRMT5		ENSG00000113532.12	1164.06	0.593516	0.246156	2.41114	0.0159028	0.317662	ST8SIA4
ENSG00000130844.16	11206.3	1.08492	0.360508	3.00941	0.00261754	0.0624762	ZNF331		ENSG00000029534.19	412.246	0.578977	0.24035	2.40889	0.0160009	0.318957	ANK1
ENSG00000181631.6	534.437	1.14705	0.381235	3.00877	0.00262305	0.0625107	P2RY13		ENSG00000103056.11	336.468	0.778901	0.323347	2.40887	0.016002	0.318957	SMPD3
ENSG00000143228.12	456.944	-1.30434	0.43359	-3.00824	0.00262766	0.0625107	NUF2		ENSG00000261771.5	32.1756	-2.26514	0.941073	-2.40698	0.0160851	NA	DYX1C1-CCPG1
ENSG00000103494.12	717.435	-0.778293	0.258743	-3.00797	0.00262997	0.0625107	RPGRIP1L		ENSG00000249026.2	9.80424	-1.36553	0.567384	-2.40671	0.0160968	NA	CTNNA1P1
ENSG00000162073.13	961.74	-0.968718	0.322082	-3.00767	0.00263258	0.0625107	PAQR4		ENSG00000198019.12	97.7141	0.995719	0.413863	2.40591	0.0161321	0.321204	FCGR1B
ENSG00000189067.12	9866.37	0.712334	0.236842	3.00763	0.00263297	0.0625107	LITAF		ENSG00000110195.12	838.194	0.853385	0.354849	2.40492	0.016176	0.321732	FOLR1
ENSG00000165879.8	483.135	0.890926	0.296243	3.00742	0.00263477	0.0625107	FRAT1		ENSG00000141569.10	684.727	-0.207292	0.0862101	-2.4045	0.0161948	0.321761	TRIM65
ENSG00000131470.14	270.229	-0.989622	0.32924	-3.00578	0.00264903	0.0626811	PSMC3IP		ENSG00000198331.10	282.153	-0.399999	0.166416	-2.40361	0.0162341	0.322197	HYLS1
ENSG00000257698.1	191.702	-0.733929	0.244183	-3.00565	0.00265015	0.0626811	RP11-620J15.3		ENSG00000247708.7	109.232	-0.533785	0.222158	-2.40273	0.0162733	0.322629	STX18-AS1
ENSG00000280137.1	7.41249	3.01792	1.00413	3.0055	0.00265141	0.0626811	RP11-297C4.6		ENSG00000256663.1	45.1866	-0.691539	0.288024	-2.40097	0.0163516	0.323748	RP11-424C20.2
ENSG00000215193.12	2574.09	-0.368653	0.122665	-3.00537	0.00265262	0.0626811	PEX26		ENSG00000184194.5	214.372	-0.489691	0.20398	-2.40068	0.0163647	0.323748	GPR173
ENSG00000143970.16	3961.85	0.494999	0.164721	3.00508	0.00265515	0.0626811	ASXL2		ENSG00000100365.14	321.225	0.70241	0.292643	2.40022	0.0163851	0.323806	NCF4
ENSG00000141506.13	1729.32	1.11888	0.3728	3.00128	0.00268848	0.0634049	PIK3R5		ENSG00000068971.13	666.661	0.269823	0.112539	2.39759	0.0165033	0.325796	PPP2R5B
ENSG00000237254.2	15.2682	1.94698	0.648822	3.00079	0.00269284	0.0634446	TRBV30		ENSG00000019582.14	48751.8	0.823487	0.343544	2.39704	0.0165283	0.325942	CD74
ENSG00000279917.1	19.1244	1.48492	0.495103	2.99921	0.00270677	0.0637097	RP11-360N9.2		ENSG00000253729.7	23199.9	-0.368183	0.153629	-2.39657	0.0165493	0.326009	PRKDC
ENSG00000051341.13	715.918	-1.03961	0.346703	-2.99855	0.0027127	0.063786	POLQ		ENSG00000166401.14	529.82	0.480334	0.200471	2.39603	0.0165736	0.326141	SERPINB8
ENSG00000224356.5	27.3118	0.843612	0.281414	2.99776	0.00271973	0.0638605	RP11-151A6.4		ENSG00000146143.17	910.449	-0.300115	0.125345	-2.39432	0.0166513	0.327097	PRIM2
ENSG00000172009.14	1151.62	-0.689498	0.230018	-2.99759	0.00272125	0.0638605	THOP1		ENSG00000137269.14	751.45	-0.35346	0.147633	-2.39418	0.0166575	0.327097	LRRC1
ENSG00000138684.7	9.23954	1.97676	0.659711	2.9964	0.00273189	0.0640471	IL21		ENSG00000151746.13	1168.96	-0.480357	0.200701	-2.3934	0.016693	0.327133	BICD1
ENSG00000133639.4	19669.4	0.788254	0.263151	2.99544	0.00274046	0.0641718	BTG1		ENSG00000104613.11	2629.08	-0.257857	0.107738	-2.39337	0.0166946	0.327133	INTS10
ENSG00000188157.14	4421.84	-0.812606	0.271302	-2.9952	0.00274261	0.0641718	AGRN		ENSG00000162777.16	1237.86	0.633532	0.264757	2.39288	0.0167166	0.327219	DENND2D
ENSG00000274267.1	2095.25	-1.15022	0.384157	-2.99413	0.00275227	0.0642725	HIST1H3B		ENSG00000196189.12	861.228	0.629053	0.263013	2.39172	0.0167696	0.32764	SEMA4A
ENSG00000241014.1	75.1297	0.888721	0.296822	2.99412	0.00275233	0.0642725	RP11-244H3.1		ENSG00000234394.8	6.90958	1.77665	0.742843	2.3917	0.0167708	NA	RP11-561O23.5
ENSG00000006062.14	927.871	0.511734	0.170937	2.99369	0.00275622	0.0643001	MAP3K14		ENSG00000160654.9	411.112	0.898002	0.375518	2.39137	0.0167856	0.32764	CD3G
ENSG00000189319.13	3962.19	0.753882	0.251909	2.99268	0.00276542	0.0643967	FAM53B		ENSG00000165238.16	1110.5	-0.506839	0.211956	-2.39125	0.0167912	0.32764	WNK2
ENSG00000104368.17	3661.1	-0.945039	0.315814	-2.99239	0.00276801	0.0643967	PLAT		ENSG00000135119.14	260.152	-0.418975	0.175344	-2.38944	0.0168741	0.327754	RNFT2
ENSG00000109956.12	176.829	1.16368	0.388888	2.99234	0.0027685	0.0643967	B3GAT1		ENSG00000115523.16	637.578	0.974218	0.407738	2.38932	0.0168795	0.327754	GNLY
ENSG00000138964.16	1654.52	1.0956	0.366194	2.99185	0.00277296	0.0644374	PARVG		ENSG00000022267.16	1570.21	-0.467011	0.195512	-2.38866	0.0169098	0.327754	FHL1
ENSG00000136573.12	177.6	1.92785	0.644626	2.99065	0.0027838	0.0646261	BLK		ENSG00000182132.13	61.0746	-0.868197	0.363499	-2.38844	0.0169199	0.327754	KCNIP1
ENSG00000267457.1	13.2781	1.70049	0.568749	2.98987	0.00279092	0.0647282	RP5-837J1.4		ENSG00000135677.10	11972	0.230545	0.0965457	2.38794	0.0169431	0.327754	GNS
ENSG00000266378.1	24.9617	1.15353	0.385916	2.98908	0.00279823	0.0648208	RP11-214O1.3		ENSG00000271672.1	16.8065	-1.55876	0.652786	-2.38785	0.0169471	NA	DUXAP8
ENSG00000145908.12	948.078	-0.648403	0.216941	-2.98884	0.00280038	0.0648208	ZNF300		ENSG00000123342.15	803.339	1.01796	0.426381	2.38743	0.0169665	0.327754	MMP19
ENSG00000017483.14	173.001	0.662366	0.221655	2.98828	0.00280556	0.0648776	SLC38A5		ENSG00000109881.16	403.322	-0.446156	0.186879	-2.3874	0.0169678	0.327754	CCDC34
ENSG00000154330.12	882.259	1.20619	0.403938	2.98609	0.00282569	0.065164	PGM5		ENSG00000146858.7	453.527	-0.415729	0.174148	-2.38721	0.0169766	0.327754	ZC3HAV1L
ENSG00000277161.1	611.237	-0.760157	0.254599	-2.98571	0.00282925	0.065164	PIGW		ENSG00000197471.11	749.016	0.707627	0.296439	2.38709	0.0169824	0.327754	SPN
ENSG00000272573.5	82.2591	1.68161	0.563241	2.98559	0.00283029	0.065164	MUSTN1		ENSG00000274536.6	24.5884	1.15871	0.485419	2.38703	0.0169852	NA	RP6-159A1.4
ENSG00000100116.16	295.749	-0.969197	0.324651	-2.98535	0.00283256	0.065164	GCAT		ENSG00000267383.6	62.6874	-0.802447	0.336177	-2.38698	0.0169875	0.327754	CTC-260E6.6
ENSG00000276409.4	1769.77	1.7061	0.571517	2.98521	0.00283388	0.065164	CCL14		ENSG00000105383.14	127.671	0.694643	0.291024	2.38689	0.0169915	0.327754	CD33
ENSG00000026950.16	4047.6	0.851413	0.285224	2.98507	0.00283516	0.065164	BTN3A1		ENSG00000146070.16	598.446	0.941518	0.394554	2.38629	0.0170195	0.327952	PLA2G7
ENSG00000226415.1	74.3937	-0.735489	0.246407	-2.98485	0.00283715	0.065164	TPI1P1		ENSG00000023171.16	666.314	0.549976	0.23072	2.38374	0.0171376	0.329815	GRAMD1B
ENSG00000126814.6	1109.89	-0.48622	0.162951	-2.98384	0.00284658	0.0652721	TRMT5		ENSG00000147789.15	1092.66	-0.277344	0.116363	-2.38344	0.0171517	0.329815	ZNF7
ENSG00000125388.19	254.509	-0.481541	0.161388	-2.98375	0.00284736	0.0652721	GRK4		ENSG00000174697.4	12.2025	1.88307	0.790216	2.38298	0.0171732	NA	LEP
ENSG00000000938.12	931.407	1.09738	0.367876	2.98302	0.00285416	0.0653036	FGR		ENSG00000263590.2	3.68321	2.59948	1.09092	2.38284	0.0171798	NA	RP11-403I13.7
ENSG00000237541.3	1374.91	0.936005	0.313804	2.98277	0.00285653	0.0653036	HLA-DQA2		ENSG00000075702.16	505.181	-0.366059	0.153646	-2.38248	0.0171963	0.330196	WDR62
ENSG00000109113.18	2195.01	-0.661398	0.221755	-2.98256	0.00285847	0.0653036	RAB34		ENSG00000091127.13	1092.19	-0.325072	0.136458	-2.38222	0.0172086	0.330196	PUS7
ENSG00000168005.8	555.686	-0.496019	0.166333	-2.98209	0.00286289	0.0653036	C11orf84		ENSG00000130349.9	322.564	-0.300087	0.125988	-2.38187	0.017225	0.330196	C6orf203
ENSG00000245848.2	2790.74	1.50169	0.503586	2.98199	0.0028638	0.0653036	CEBPA		ENSG00000104228.12	959.188	-0.306398	0.128732	-2.38012	0.0173068	0.331113	TRIM35
ENSG00000233117.2	193.163	-1.35803	0.455467	-2.98162	0.00286727	0.0653036	LINC00702		ENSG00000215717.5	1992.41	0.285596	0.119994	2.38009	0.0173085	0.331113	TMEM167B
ENSG00000276410.3	499.755	-1.11528	0.374062	-2.98154	0.00286798	0.0653036	HIST1H2BB		ENSG00000204397.7	438.157	0.592177	0.248924	2.37895	0.0173621	0.331504	CARD16
ENSG00000152229.18	692.734	0.852912	0.286092	2.98125	0.00287077	0.0653045	PSTPIP2		ENSG00000259330.2	749.043	0.320382	0.134723	2.37808	0.017403	0.331504	INAFM2
ENSG00000245025.2	134.093	0.646828	0.217045	2.98016	0.00288101	0.0654747	RP11-875O11.1		ENSG00000164291.16	321.216	-0.227239	0.0955572	-2.37804	0.017405	0.331504	ARSK
ENSG00000135148.11	2071.74	0.464253	0.155847	2.9789	0.00289289	0.0656053	TRAFD1		ENSG00000103197.16	3088.09	-0.262603	0.11044	-2.37779	0.0174167	0.331504	TSC2
ENSG00000094804.9	964.807	-1.43795	0.482727	-2.9788	0.00289381	0.0656053	CDC6		ENSG00000090104.11	10857.8	0.779185	0.327698	2.37775	0.0174184	0.331504	RGS1
ENSG00000137404.14	305.606	-0.669564	0.224786	-2.97867	0.00289504	0.0656053	NRM		ENSG00000136895.18	415.177	-0.528843	0.222499	-2.37684	0.0174619	0.33199	GARNL3
ENSG00000073737.16	396.411	1.49185	0.500953	2.97803	0.00290105	0.0656788	DHRS9		ENSG00000135373.12	3845.75	0.526669	0.221729	2.37528	0.0175354	0.332878	EHF
ENSG00000157303.10	162.801	0.942941	0.316672	2.97766	0.00290461	0.0656966	SUSD3		ENSG00000188219.14	291.161	-1.05588	0.444744	-2.37414	0.0175901	0.332878	POTEE
ENSG00000276600.4	758.067	0.616439	0.207059	2.97712	0.00290973	0.0656975	RAB7B		ENSG00000106683.14	1130.67	0.31003	0.130587	2.37412	0.0175907	0.332878	LIMK1
ENSG00000259985.1	60.2284	-1.27763	0.429155	-2.97707	0.00291017	0.0656975	RP11-549B18.1		ENSG00000177575.12	3417.13	0.794302	0.334576	2.37406	0.0175938	0.332878	CD163
ENSG00000135439.11	754.698	1.15753	0.38902	2.97549	0.00292516	0.0659731	AGAP2		ENSG00000034152.18	1078.61	0.467558	0.196952	2.37396	0.0175983	0.332878	MAP2K3
ENSG00000179222.17	4544.84	-0.722668	0.242955	-2.97449	0.00293478	0.066102	MAGED1		ENSG00000075426.11	12418.2	0.680975	0.286977	2.37292	0.0176479	0.333475	FOSL2
ENSG00000133794.17	901.085	0.685632	0.230518	2.97431	0.00293644	0.066102	ARNTL		ENSG00000132109.9	769.256	0.441483	0.186124	2.37198	0.0176931	0.333988	TRIM21
ENSG00000167261.13	298.544	1.36759	0.459875	2.97383	0.00294107	0.0661435	DPEP2		ENSG00000148200.16	273.303	-0.603704	0.254672	-2.37052	0.0177633	0.334439	NR6A1
ENSG00000081237.18	19352.8	1.36627	0.459534	2.97317	0.00294737	0.0662223	PTPRC		ENSG00000161955.16	709.563	0.720771	0.304126	2.36998	0.0177893	0.334439	TNFSF13
ENSG00000150672.16	239.021	1.13835	0.382931	2.97274	0.00295157	0.0662292	DLG2		ENSG00000067064.10	3601.92	0.388657	0.163994	2.36994	0.0177908	0.334439	IDI1
ENSG00000069399.14	915.203	0.796134	0.267827	2.97256	0.00295325	0.0662292	BCL3		ENSG00000163694.14	2187.69	0.702826	0.296582	2.36975	0.0178	0.334439	RBM47
ENSG00000168843.13	173.226	-2.18726	0.736026	-2.97172	0.00296141	0.0663495	FSTL5		ENSG00000109861.15	6247.3	0.637654	0.269097	2.3696	0.0178072	0.334439	CTSC
ENSG00000275713.2	1269.89	-0.817169	0.275103	-2.97041	0.00297405	0.0664651	HIST1H2BH		ENSG00000100221.10	4893.1	0.396821	0.167491	2.3692	0.0178265	0.334463	JOSD1
ENSG00000249096.6	46.0352	1.19446	0.402121	2.9704	0.00297417	0.0664651	RP11-290F5.1		ENSG00000150722.10	25.5294	-1.05191	0.444032	-2.369	0.0178364	NA	PPP1R1C
ENSG00000185634.11	341.546	-1.22075	0.410984	-2.97031	0.00297496	0.0664651	SHC4		ENSG00000261435.1	4.83013	1.66687	0.703726	2.36863	0.0178541	NA	RP13-126P21.2
ENSG00000135899.17	1579.82	0.642646	0.216426	2.96936	0.00298421	0.0665645	SP110		ENSG00000186017.14	637.832	-0.381776	0.16122	-2.36805	0.0178824	0.334856	ZNF566
ENSG00000276405.1	7.90002	2.39579	0.806858	2.96928	0.00298502	0.0665645	TRBV13		ENSG00000227066.1	24.3018	1.48424	0.626783	2.36803	0.0178833	NA	RP3-340N1.2
ENSG00000172236.16	761.879	1.93009	0.650162	2.96863	0.00299132	0.0666425	TPSAB1		ENSG00000074416.13	2192.45	0.56093	0.236887	2.36792	0.0178885	0.334856	MGLL
ENSG00000148600.14	255.064	1.78466	0.601519	2.96692	0.00300801	0.0669515	CDHR1		ENSG00000130589.16	2896.65	0.388617	0.164137	2.36765	0.0179016	0.334856	HELZ2
ENSG00000153558.13	330.579	-0.706703	0.238312	-2.96546	0.00302232	0.0672069	FBXL2		ENSG00000103522.15	596.921	1.04479	0.441397	2.36701	0.0179323	0.334927	IL21R
ENSG00000103056.11	488.178	1.56411	0.527631	2.96441	0.00303264	0.0673733	SMPD3		ENSG00000052126.14	3597.81	-0.356813	0.150758	-2.3668	0.0179428	0.334927	PLEKHA5
ENSG00000111913.17	2037.6	0.848612	0.286322	2.96384	0.00303826	0.0674211	FAM65B		ENSG00000204516.9	256.388	0.421727	0.178237	2.3661	0.0179766	0.334927	MICB
ENSG00000185966.3	149.05	8.86311	2.99064	2.96362	0.00304047	0.0674211	LCE3E		ENSG00000152969.17	104.124	0.633429	0.267784	2.36545	0.0180083	0.334927	JAKMIP1
ENSG00000104970.10	8.78528	3.10738	1.0493	2.96138	0.00306268	0.0677919	KIR3DX1		ENSG00000185947.14	2859.88	0.536863	0.226986	2.36519	0.0180209	0.334927	ZNF267
ENSG00000147570.9	138.899	1.5724	0.530974	2.96135	0.0030629	0.0677919	DNAJC5B		ENSG00000116903.7	2161.13	0.247346	0.104578	2.36518	0.0180213	0.334927	EXOC8
ENSG00000129810.14	234.206	-1.17549	0.39733	-2.95846	0.00309176	0.0683019	SGO1		ENSG00000139344.7	159.074	0.946188	0.400172	2.36445	0.0180568	0.334927	AMDHD1
ENSG00000026103.21	2789.1	0.651964	0.220397	2.95813	0.00309511	0.0683019	FAS		ENSG00000116977.18	4128.07	0.283571	0.119937	2.36432	0.018063	0.334927	LGALS8
ENSG00000072858.10	579.007	1.51177	0.51109	2.95794	0.00309706	0.0683019	SIDT1		ENSG00000125482.12	687.286	-0.260623	0.110239	-2.36417	0.0180708	0.334927	TTF1
ENSG00000167523.13	233.827	-0.592526	0.200325	-2.95782	0.00309823	0.0683019	SPATA33		ENSG00000205502.3	1137.81	0.993682	0.420366	2.36385	0.0180861	0.334927	C2CD4B
ENSG00000239951.1	4289.97	1.91451	0.647315	2.95761	0.00310032	0.0683019	IGKV3-20		ENSG00000189221.9	1386.11	0.363179	0.153689	2.36307	0.018124	0.335295	MAOA
ENSG00000114268.11	553.225	-0.73623	0.248979	-2.957	0.00310646	0.0683738	PFKFB4		ENSG00000241106.6	282.138	1.01188	0.428281	2.36264	0.0181451	0.335351	HLA-DOB
ENSG00000145850.8	55.1314	1.72724	0.584549	2.95483	0.00312843	0.068711	TIMD4		ENSG00000268861.6	173.1	1.26068	0.53452	2.35852	0.0183478	0.338679	CTD-2207O23.3
ENSG00000049249.8	1425.6	1.46886	0.497111	2.9548	0.00312871	0.068711	TNFRSF9		ENSG00000272734.1	284.397	-0.431314	0.182896	-2.35824	0.0183618	0.338679	ADIRF-AS1
ENSG00000274911.1	10.0795	-1.70889	0.578378	-2.95463	0.00313046	0.068711	RP11-12A20.7		ENSG00000174885.12	24.0883	1.16249	0.492947	2.35824	0.0183618	NA	NLRP6
ENSG00000165092.12	17484.2	0.886494	0.300283	2.95219	0.00315527	0.0691916	ALDH1A1		ENSG00000156711.16	1130.55	0.534401	0.226748	2.35681	0.0184329	0.339653	MAPK13
ENSG00000168078.9	411.273	-1.58314	0.53636	-2.95164	0.00316096	0.0692525	PBK		ENSG00000168077.13	886.375	-0.622278	0.264111	-2.35613	0.0184667	0.33975	SCARA3
ENSG00000181315.10	2920.66	-0.484289	0.164136	-2.95053	0.00317225	0.0694357	ZNF322		ENSG00000277117.4	201.494	0.79825	0.338865	2.35566	0.01849	0.33975	CH507-9B2.1
ENSG00000112319.17	251.513	-1.26437	0.428618	-2.94988	0.003179	0.0695193	EYA4		ENSG00000143786.7	163.602	-0.42304	0.17959	-2.35559	0.0184932	0.33975	CNIH3
ENSG00000255163.1	4.3728	2.5006	0.847916	2.94911	0.00318687	NA	HSPE1P18		ENSG00000186453.12	11.6801	-1.22226	0.518877	-2.35559	0.0184933	NA	FAM228A
ENSG00000156253.6	811.287	-0.586027	0.198759	-2.94842	0.00319399	0.0697829	RWDD2B		ENSG00000263050.1	28.9416	1.01658	0.43163	2.35521	0.0185123	NA	RP11-667K14.3
ENSG00000206596.1	26805.4	0.93785	0.318136	2.94795	0.00319885	0.069825	RNU1-27P		ENSG00000246174.7	59.5881	-0.390086	0.165659	-2.35475	0.018535	0.340182	KCTD21-AS1
ENSG00000152503.9	259.265	-0.841074	0.285456	-2.94643	0.00321469	0.0701062	TRIM36		ENSG00000168952.15	475.143	-0.501548	0.213064	-2.35398	0.0185736	0.340552	STXBP6
ENSG00000171757.15	246.91	-0.878438	0.298211	-2.94569	0.00322231	0.0701416	LRRC34		ENSG00000134452.19	2255.82	-0.182182	0.0774281	-2.35292	0.0186268	0.341191	FBXO18
ENSG00000144061.12	335.153	-0.501999	0.170433	-2.94543	0.00322508	0.0701416	NPHP1		ENSG00000155926.13	1699.92	0.866091	0.368194	2.35227	0.0186592	0.341446	SLA
ENSG00000132514.13	506.348	1.27422	0.432609	2.94542	0.00322517	0.0701416	CLEC10A		ENSG00000224020.1	19.5561	-1.04203	0.443061	-2.35189	0.0186782	NA	MIR181A2HG
ENSG00000108798.8	758.161	0.939463	0.319114	2.94397	0.00324032	0.0704067	ABI3		ENSG00000168334.8	94.8121	1.2062	0.513151	2.35058	0.0187444	0.342546	XIRP1
ENSG00000162676.11	563.491	1.13342	0.385306	2.9416	0.00326521	0.0708591	GFI1		ENSG00000260293.2	838.743	-0.588815	0.250523	-2.35034	0.0187562	0.342546	RP11-715J22.6
ENSG00000235423.8	137.966	-0.663915	0.225712	-2.94142	0.00326711	0.0708591	RP11-282O18.3		ENSG00000226067.6	105.048	0.57473	0.244593	2.34974	0.0187864	0.342759	LINC00623
ENSG00000135898.9	65.356	1.2633	0.429733	2.93973	0.00328496	0.0711811	GPR55		ENSG00000060709.14	1401.5	-0.983662	0.418748	-2.34906	0.0188211	0.3428	RIMBP2
ENSG00000100092.20	1059.63	0.696575	0.237009	2.93902	0.00329248	0.07127	SH3BP1		ENSG00000186481.16	28.1714	0.923769	0.393372	2.34834	0.0188575	NA	ANKRD20A5P
ENSG00000213928.8	2947.9	0.531184	0.180766	2.93851	0.00329791	0.07127	IRF9		ENSG00000107863.17	6802.29	-0.209365	0.089157	-2.34827	0.018861	0.3428	ARHGAP21
ENSG00000256582.1	13.2528	2.56069	0.871427	2.9385	0.00329806	0.07127	RP11-75L1.1		ENSG00000183484.11	519.031	0.884096	0.376577	2.34771	0.0188891	0.3428	GPR132
ENSG00000116120.9	1449.6	-0.62074	0.211278	-2.93803	0.00330306	0.071296	FARSB		ENSG00000011422.11	3378.14	0.806001	0.343323	2.34764	0.0188925	0.3428	PLAUR
ENSG00000171848.13	2313.46	-1.44927	0.493316	-2.93781	0.00330539	0.071296	RRM2		ENSG00000042980.12	975.208	0.738724	0.314683	2.34752	0.0188989	0.3428	ADAM28
ENSG00000102384.13	386.277	-1.16417	0.396351	-2.93722	0.00331169	0.071296	CENPI		ENSG00000126821.7	1265.21	0.470948	0.200616	2.34751	0.0188996	0.3428	SGPP1
ENSG00000262061.5	30.6504	1.96664	0.669569	2.93717	0.00331221	0.071296	RP11-1260E13.4		ENSG00000140749.8	1062.74	0.849984	0.362207	2.34668	0.0189415	0.342922	IGSF6
ENSG00000212719.10	663.553	-0.47599	0.162068	-2.93698	0.00331428	0.071296	C17orf51		ENSG00000110330.8	3732.19	0.223419	0.0952076	2.34664	0.0189433	0.342922	BIRC2
ENSG00000007350.16	32.2394	1.49413	0.508833	2.93639	0.00332057	0.071308	TKTL1		ENSG00000145416.13	607.718	0.756483	0.322444	2.34609	0.0189714	0.343096	43891
ENSG00000211898.7	232.852	2.36435	0.805256	2.93615	0.00332313	0.071308	IGHD		ENSG00000144452.14	446.777	-0.890339	0.379647	-2.34517	0.0190182	0.343357	ABCA12
ENSG00000151025.9	285.765	-2.27151	0.773654	-2.93608	0.00332384	0.071308	GPR158		ENSG00000076650.6	424.723	-0.280726	0.119708	-2.34508	0.0190229	0.343357	GPATCH1
ENSG00000204592.8	55718.9	0.749399	0.255311	2.93524	0.00333291	0.0714379	HLA-E		ENSG00000275791.1	10.7604	1.57789	0.672909	2.34488	0.0190331	NA	TRBV10-3
ENSG00000135045.6	244.311	-0.414891	0.141381	-2.93455	0.00334032	0.0715323	C9orf40		ENSG00000081320.10	6065.33	0.60651	0.258747	2.34403	0.0190766	0.34374	STK17B
ENSG00000125841.12	400.034	-0.739806	0.252153	-2.93396	0.00334664	0.0716029	NRSN2		ENSG00000231925.11	9217.51	0.389447	0.166151	2.34394	0.0190812	0.34374	TAPBP
ENSG00000241360.1	577.688	-1.2181	0.415373	-2.93255	0.00336192	0.0718444	PDXP		ENSG00000128298.16	208.612	-0.635124	0.271056	-2.34314	0.0191221	0.344142	BAIAP2L2
ENSG00000180233.10	1653.82	0.502421	0.171352	2.9321	0.00336681	0.0718444	ZNRF2		ENSG00000118640.10	1232.16	0.635793	0.271423	2.34245	0.0191578	0.344451	VAMP8
ENSG00000144554.10	1046.18	-0.794475	0.27096	-2.93208	0.003367	0.0718444	FANCD2		ENSG00000261599.5	176.016	-0.696581	0.297694	-2.33992	0.0192878	0.346452	HERC2P8
ENSG00000084693.15	741.564	-0.544168	0.185611	-2.93176	0.00337051	0.0718548	AGBL5		ENSG00000146221.9	24.0592	-1.32255	0.565215	-2.3399	0.019289	NA	TCTE1
ENSG00000204856.11	224.893	-0.825019	0.281469	-2.93111	0.00337748	0.0719388	FAM216A		ENSG00000268734.1	14.1649	1.1529	0.492739	2.33977	0.0192957	NA	CTB-61M7.2
ENSG00000165409.16	21.7306	1.19162	0.406606	2.93065	0.00338251	0.0719814	TSHR		ENSG00000258818.3	837.585	0.475587	0.203328	2.33901	0.0193348	0.346673	RNASE4
ENSG00000183049.12	1765.24	0.925273	0.315787	2.93005	0.00338906	0.0720561	CAMK1D		ENSG00000260911.2	6.73413	1.19502	0.51091	2.33901	0.0193349	NA	RP11-196G11.2
ENSG00000176845.12	3586.38	1.15543	0.394502	2.92883	0.00340235	0.0722742	METRNL		ENSG00000232677.6	652.665	-0.425682	0.182065	-2.33808	0.019383	0.346673	LINC00665
ENSG00000168310.10	1344.02	0.567774	0.193923	2.92783	0.00341338	0.072382	IRF2		ENSG00000178188.14	1217.43	-0.244605	0.104623	-2.33796	0.0193892	0.346673	SH2B1
ENSG00000025708.13	4478.89	0.833526	0.284708	2.92765	0.00341536	0.072382	TYMP		ENSG00000138670.17	4080.07	0.647782	0.277077	2.33791	0.0193917	0.346673	RASGEF1B
ENSG00000272933.1	16.0867	1.38623	0.473513	2.92754	0.00341657	0.072382	RP11-47A8.5		ENSG00000049883.14	509.292	-0.340392	0.14561	-2.33769	0.0194031	0.346673	PTCD2
ENSG00000239789.5	569.833	-0.485627	0.165899	-2.92723	0.0034199	0.072388	MRPS17		ENSG00000179241.12	1178.15	-0.395094	0.169029	-2.33743	0.0194166	0.346673	LDLRAD3
ENSG00000134545.13	177.542	1.52587	0.521346	2.92679	0.00342477	0.0724264	KLRC1		ENSG00000162714.12	1995.54	-0.277841	0.11888	-2.33716	0.0194311	0.346673	ZNF496
ENSG00000275066.4	3481.21	0.577221	0.197255	2.92626	0.00343065	0.0724621	SYNRG		ENSG00000149179.13	717.947	-0.219968	0.0941511	-2.33633	0.0194739	0.347103	C11orf49
ENSG00000206588.1	27242	0.917456	0.313544	2.92609	0.00343256	0.0724621	RNU1-28P		ENSG00000179859.9	292.338	-0.438681	0.187829	-2.33554	0.0195154	0.347443	AC025335.1
ENSG00000182272.11	213.937	-1.53124	0.523523	-2.92488	0.00344588	0.0726787	B4GALNT4		ENSG00000158985.13	3627.68	0.407115	0.174335	2.33525	0.0195304	0.347443	CDC42SE2
ENSG00000155961.4	238.188	0.971137	0.332116	2.92409	0.00345467	0.0727592	RAB39B		ENSG00000100084.14	1129.52	-0.161642	0.0692298	-2.33486	0.0195506	0.347468	HIRA
ENSG00000085998.13	2258.44	-0.664488	0.227254	-2.92398	0.00345583	0.0727592	POMGNT1		ENSG00000052749.13	1806.82	0.268576	0.115075	2.33393	0.0195996	0.347533	RRP12
ENSG00000141480.17	1807.72	0.652703	0.223281	2.92323	0.00346419	0.0728645	ARRB2		ENSG00000244218.3	11.8836	1.38572	0.593796	2.33367	0.0196133	NA	RN7SL81P
ENSG00000141086.17	28.754	1.32621	0.453717	2.92298	0.00346696	0.0728645	CTRL		ENSG00000110427.14	615.3	-0.484926	0.207796	-2.33366	0.0196133	0.347533	KIAA1549L
ENSG00000121653.11	518.638	-0.624482	0.213699	-2.92225	0.00347513	0.0729126	MAPK8IP1		ENSG00000149781.12	746.292	0.613471	0.262923	2.33327	0.0196339	0.347533	FERMT3
ENSG00000101695.8	1933.85	1.25468	0.429356	2.92223	0.00347539	0.0729126	RNF125		ENSG00000255545.7	210.002	-0.849303	0.364032	-2.33304	0.0196458	0.347533	RP11-627G23.1
ENSG00000196358.10	112.708	1.33361	0.456615	2.92064	0.00349318	0.0732212	NTNG2		ENSG00000174740.7	63.1933	-0.624151	0.267531	-2.333	0.019648	0.347533	PABPC5
ENSG00000244575.3	393.132	2.36123	0.808881	2.91914	0.00351	0.0734683	IGKV1-27		ENSG00000144057.15	284.874	-0.818708	0.351075	-2.332	0.0197004	0.348129	ST6GAL2
ENSG00000278196.3	636.035	2.20584	0.755674	2.91904	0.00351116	0.0734683	IGLV2-8		ENSG00000250571.6	186.548	-0.459063	0.196919	-2.33122	0.0197416	0.348503	GLI4
ENSG00000185215.8	8941.36	0.707305	0.242362	2.91838	0.00351859	0.073559	TNFAIP2		ENSG00000161217.11	2399.72	0.166066	0.0712522	2.33068	0.0197701	0.348503	PCYT1A
ENSG00000083454.21	255.563	1.45554	0.499062	2.91655	0.00353928	0.0739263	P2RX5		ENSG00000276953.1	17.8365	1.30014	0.55785	2.33062	0.0197733	NA	TRBV12-4
ENSG00000091490.10	5667.6	0.813252	0.27887	2.91624	0.00354279	0.0739347	SEL1L3		ENSG00000236008.1	116.797	1.07624	0.461802	2.33053	0.019778	0.348503	LINC01814
ENSG00000165359.15	1385.32	0.710177	0.243644	2.91482	0.00355894	0.0741819	INTS6L		ENSG00000121057.12	2398.71	-0.231807	0.0995122	-2.32943	0.0198361	0.349194	AKAP1
ENSG00000040275.16	672.967	-0.656337	0.225186	-2.91465	0.00356088	0.0741819	SPDL1		ENSG00000143226.13	2656.17	0.526888	0.226308	2.32818	0.0199024	0.350029	FCGR2A
ENSG00000088356.5	428.427	-0.401313	0.137739	-2.91358	0.00357312	0.0743315	PDRG1		ENSG00000188511.12	128.437	0.675427	0.290184	2.32758	0.0199342	0.350256	C22orf34
ENSG00000145777.14	66.3749	1.34629	0.462092	2.91347	0.00357432	0.0743315	TSLP		ENSG00000234184.5	8.96216	2.11138	0.907198	2.32736	0.019946	NA	LINC01781
ENSG00000196664.4	938.837	0.763389	0.262055	2.91309	0.00357873	0.0743581	TLR7		ENSG00000128383.12	123.631	1.04842	0.450571	2.32687	0.019972	0.350588	APOBEC3A
ENSG00000243290.3	631.102	2.17639	0.747251	2.91253	0.00358513	0.0744259	IGKV1-12		ENSG00000123094.15	1576.63	-0.403595	0.173547	-2.32557	0.0200418	0.35148	RASSF8
ENSG00000211942.3	100.863	2.52796	0.868079	2.91213	0.00358968	0.0744554	IGHV3-13		ENSG00000121064.12	6045.41	0.52787	0.227078	2.32462	0.0200923	0.352033	SCPEP1
ENSG00000065357.19	1554.91	0.854819	0.293609	2.91142	0.00359793	0.0745613	DGKA		ENSG00000153885.14	1826.92	-0.411336	0.177001	-2.32391	0.0201301	0.352154	KCTD15
ENSG00000155307.17	3344.14	1.34879	0.463453	2.91032	0.00361064	0.0746805	SAMSN1		ENSG00000168447.10	161.959	0.732608	0.315266	2.32378	0.0201372	0.352154	SCNN1B
ENSG00000130208.9	8135.11	1.16609	0.400704	2.91011	0.00361298	0.0746805	APOC1		ENSG00000269473.1	22.5974	-0.84968	0.365863	-2.3224	0.0202114	NA	CTD-2619J13.19
ENSG00000273356.1	36.7924	0.753811	0.259032	2.9101	0.00361311	0.0746805	LINC02019		ENSG00000151715.7	871.143	0.912367	0.392892	2.32218	0.0202232	0.353325	TMEM45B
ENSG00000079215.13	2632.72	0.849503	0.291954	2.90971	0.00361763	0.0746986	SLC1A3		ENSG00000172602.9	814.456	0.922887	0.397611	2.32108	0.0202825	0.354027	RND1
ENSG00000165272.14	3880.99	1.57957	0.542904	2.90948	0.00362028	0.0746986	AQP3		ENSG00000099985.3	487.526	0.785242	0.338554	2.3194	0.0203735	0.355127	OSM
ENSG00000073111.13	3501.4	-0.945486	0.32502	-2.90901	0.00362576	0.0747468	MCM2		ENSG00000162144.9	1472.57	0.328564	0.141671	2.31921	0.0203838	0.355127	CYB561A3
ENSG00000138152.8	5.85273	2.25419	0.775138	2.90811	0.00363623	NA	BTBD16		ENSG00000178187.7	54.2129	-0.834794	0.360339	-2.31669	0.0205205	0.356869	ZNF454
ENSG00000132010.15	470.954	-0.612207	0.210543	-2.90776	0.00364031	0.0749815	ZNF20		ENSG00000160953.15	1271.38	-0.315683	0.136266	-2.31666	0.0205223	0.356869	MUM1
ENSG00000170629.14	379.361	-1.00574	0.346025	-2.90655	0.00365442	0.0751252	DPY19L2P2		ENSG00000275389.1	22.9888	-0.952661	0.411734	-2.31378	0.0206799	NA	RP11-214K3.24
ENSG00000103540.16	2316.05	-0.494054	0.169984	-2.90648	0.00365519	0.0751252	CCP110		ENSG00000168772.10	506.933	-0.374727	0.161997	-2.31317	0.0207135	0.359528	CXXC4
ENSG00000101057.15	833.243	-1.31439	0.452247	-2.90635	0.00365677	0.0751252	MYBL2		ENSG00000227403.1	103.398	0.644286	0.278531	2.31316	0.020714	0.359528	LINC01806
ENSG00000240474.3	10.0161	2.48787	0.856302	2.90536	0.00366826	0.075296	RN7SL116P		ENSG00000113583.7	2971.56	0.310221	0.134202	2.3116	0.0207996	0.360122	C5orf15
ENSG00000152061.23	4094.35	0.612844	0.211048	2.90381	0.00368652	0.0755757	RABGAP1L		ENSG00000197410.12	263.772	-0.855771	0.370223	-2.3115	0.0208051	0.360122	DCHS2
ENSG00000102921.7	3312.74	0.569553	0.19615	2.90366	0.00368825	0.0755757	N4BP1		ENSG00000153283.12	993.877	0.769514	0.33291	2.31148	0.0208065	0.360122	CD96
ENSG00000164087.7	184.777	-1.11278	0.383309	-2.90308	0.00369508	0.0756503	POC1A		ENSG00000282939.1	32.0756	1.11506	0.482651	2.31029	0.0208723	NA	TRBV7-2
ENSG00000172061.8	1220.2	1.49547	0.516094	2.89768	0.00375936	0.0768953	LRRC15		ENSG00000113248.5	261.296	-0.541319	0.234309	-2.31028	0.0208727	0.36093	PCDHB15
ENSG00000221817.9	218.146	0.680343	0.234809	2.89743	0.00376236	0.0768953	PPP3CB-AS1		ENSG00000248672.5	335.725	1.45043	0.628132	2.30912	0.020937	0.361666	LY75-CD302
ENSG00000186714.12	7.88182	2.8267	0.975728	2.89702	0.00376729	0.0769132	CCDC73		ENSG00000267520.2	1035.29	0.677921	0.293653	2.30857	0.0209673	0.361666	RP11-373L24.1
ENSG00000243264.2	105.048	2.65359	0.916038	2.89682	0.00376971	0.0769132	IGKV2D-29		ENSG00000233435.2	73.9074	-0.602377	0.260979	-2.30814	0.0209913	0.361666	AGGF1P2
ENSG00000020633.18	2313.63	1.17841	0.406861	2.89635	0.00377529	0.0769608	RUNX3		ENSG00000225177.5	37.4983	-0.576963	0.249973	-2.30811	0.0209933	0.361666	RP11-390P2.4
ENSG00000175792.11	1687.46	-0.656578	0.226755	-2.89554	0.00378504	0.0770677	RUVBL1		ENSG00000080561.13	423.78	0.48699	0.211057	2.30739	0.0210333	0.361804	MID2
ENSG00000143184.4	98.0254	1.20386	0.415786	2.89538	0.00378702	0.0770677	XCL1		ENSG00000272379.1	24.3963	-0.869724	0.376986	-2.30704	0.0210524	NA	RP1-257A7.5
ENSG00000104341.16	4093.86	-0.730042	0.252341	-2.89307	0.00381491	0.0775688	LAPTM4B		ENSG00000138336.8	846.299	-0.54137	0.234683	-2.30682	0.0210651	0.361804	TET1
ENSG00000235217.6	283.485	-0.526709	0.182105	-2.89233	0.00382391	0.0776852	TSPY26P		ENSG00000156273.15	6531.7	0.34827	0.150977	2.30677	0.0210674	0.361804	BACH1
ENSG00000104889.5	818.35	-0.868561	0.300388	-2.89147	0.00383447	0.0778051	RNASEH2A		ENSG00000116473.14	1550.25	0.361846	0.15688	2.30651	0.0210823	0.361804	RAP1A
ENSG00000204536.13	809.253	-0.608004	0.210296	-2.89118	0.00383798	0.0778051	CCHCR1		ENSG00000132906.17	472.764	0.499132	0.216481	2.30566	0.0211294	0.361804	CASP9
ENSG00000116106.11	1280.06	0.848125	0.293392	2.89075	0.00384319	0.0778051	EPHA4		ENSG00000187790.10	718.903	-0.34386	0.149144	-2.30556	0.0211355	0.361804	FANCM
ENSG00000247287.2	93.6437	1.03636	0.358536	2.89052	0.00384599	0.0778051	RP11-902B17.1		ENSG00000189283.9	164.233	-0.550997	0.238991	-2.30551	0.0211379	0.361804	FHIT
ENSG00000183379.8	12.2548	1.36711	0.472964	2.89051	0.00384619	0.0778051	SYNDIG1L		ENSG00000239407.5	92.7857	-0.383506	0.166513	-2.30316	0.0212698	0.363725	LL0XNC01-237H1.2
ENSG00000143194.12	7.85661	-1.80879	0.625862	-2.89009	0.00385134	0.077843	MAEL		ENSG00000211747.3	49.5249	1.16804	0.507252	2.30268	0.0212967	0.36385	TRBV20-1
ENSG00000159842.14	4887.44	0.256465	0.0887552	2.88958	0.00385757	0.0779025	ABR		ENSG00000262413.1	4.38396	-1.76646	0.767523	-2.30151	0.0213627	NA	RP11-498C9.3
ENSG00000113303.11	11.8633	1.49083	0.515984	2.88929	0.00386115	0.0779048	BTNL8		ENSG00000068097.14	778.482	-0.188366	0.0818731	-2.30071	0.0214081	0.365416	HEATR6
ENSG00000145287.10	675.014	1.16268	0.402446	2.88904	0.00386424	0.0779048	PLAC8		ENSG00000103932.11	645.607	-0.316625	0.137694	-2.29949	0.0214771	0.366257	RPAP1
ENSG00000239672.7	2016.26	-0.879566	0.304551	-2.88808	0.00387605	0.0780767	NME1		ENSG00000258017.1	42.112	-0.538863	0.23438	-2.2991	0.0214994	0.366299	RP11-386G11.10
ENSG00000120129.5	34873.8	0.847224	0.293382	2.88779	0.00387964	0.0780827	DUSP1		ENSG00000123485.11	697.721	-0.361575	0.157331	-2.29817	0.0215521	0.366535	HJURP
ENSG00000161888.11	494.626	-1.24656	0.43182	-2.88675	0.0038924	0.0782731	SPC24		ENSG00000204103.3	1258.81	0.489296	0.212908	2.29815	0.021553	0.366535	MAFB
ENSG00000101916.11	786.389	1.29692	0.449372	2.88608	0.00390076	0.0783023	TLR8		ENSG00000174137.12	63.6134	-0.571306	0.248645	-2.29767	0.0215804	0.366535	FAM53A
ENSG00000165966.14	145.358	2.07423	0.718733	2.88595	0.00390232	0.0783023	PDZRN4		ENSG00000185168.5	24.4783	-1.06322	0.462807	-2.29732	0.0216004	NA	LINC00482
ENSG00000121211.7	98.8133	-1.19858	0.415353	-2.88569	0.00390561	0.0783023	MND1		ENSG00000115762.16	4803.53	0.248874	0.108341	2.29714	0.0216106	0.366535	PLEKHB2
ENSG00000171385.9	449.563	1.10913	0.38437	2.88557	0.00390704	0.0783023	KCND3		ENSG00000177679.15	419.764	-0.58121	0.253017	-2.29712	0.0216121	0.366535	SRRM3
ENSG00000254709.7	900.668	1.91118	0.662421	2.88514	0.00391238	0.078325	IGLL5		ENSG00000241728.5	12.7809	-1.45466	0.633367	-2.2967	0.0216357	NA	AP001062.8
ENSG00000233093.5	36.6657	1.23924	0.429573	2.88482	0.00391635	0.078325	LINC00892		ENSG00000236830.6	139.234	0.398259	0.173437	2.29627	0.0216606	0.366668	CBR3-AS1
ENSG00000127564.16	302.671	-1.23046	0.426549	-2.88468	0.00391806	0.078325	PKMYT1		ENSG00000173402.11	4668.96	-0.277823	0.121001	-2.29604	0.0216736	0.366668	DAG1
ENSG00000236810.5	80.277	-0.608244	0.210939	-2.88351	0.00393275	0.0784481	ELOA-AS1		ENSG00000122986.13	275.372	0.628107	0.273573	2.29594	0.0216792	0.366668	HVCN1
ENSG00000163220.10	51914.7	1.61556	0.56034	2.88317	0.00393695	0.0784481	S100A9		ENSG00000029559.6	29.3762	1.63903	0.713902	2.29587	0.0216833	NA	IBSP
ENSG00000137310.11	1341.57	-0.796797	0.276368	-2.8831	0.00393777	0.0784481	TCF19		ENSG00000092010.14	5028.91	0.420384	0.183168	2.29508	0.0217288	0.366813	PSME1
ENSG00000145386.9	949.616	-1.20093	0.416556	-2.88299	0.00393925	0.0784481	CCNA2		ENSG00000129315.10	4538.87	0.285448	0.124375	2.29506	0.0217294	0.366813	CCNT1
ENSG00000250722.5	21581.2	1.074	0.372547	2.88285	0.00394089	0.0784481	SELENOP		ENSG00000174943.9	322.937	-0.329438	0.143562	-2.29475	0.0217472	0.366813	KCTD13
ENSG00000169302.14	557.311	-1.37209	0.475988	-2.8826	0.00394404	0.0784481	STK32A		ENSG00000101638.13	123.038	-1.06054	0.46244	-2.29336	0.0218275	0.367833	ST8SIA5
ENSG00000171067.10	859.549	-0.648661	0.225077	-2.88195	0.00395221	0.0784899	C11orf24		ENSG00000270210.1	15.8285	1.42363	0.620827	2.29311	0.0218415	NA	RP11-373D23.3
ENSG00000153113.23	12271.6	0.344665	0.119603	2.88175	0.0039547	0.0784899	CAST		ENSG00000196839.12	352.114	0.471709	0.205744	2.2927	0.0218651	0.367899	ADA
ENSG00000112312.9	721.68	-0.793905	0.275504	-2.88164	0.00395606	0.0784899	GMNN		ENSG00000120647.9	384.51	-0.333597	0.145569	-2.29168	0.021924	0.367899	CCDC77
ENSG00000105197.10	1452.44	-0.499241	0.173348	-2.87999	0.00397682	0.078775	TIMM50		ENSG00000187626.8	224.018	-0.344578	0.150398	-2.29111	0.0219569	0.367899	ZKSCAN4
ENSG00000160716.5	194.545	-1.41561	0.491536	-2.87998	0.00397706	0.078775	CHRNB2		ENSG00000120899.17	1384.49	0.522379	0.228057	2.29056	0.0219888	0.367899	PTK2B
ENSG00000188010.12	473.451	-0.594673	0.206572	-2.87876	0.00399236	0.0790121	MORN2		ENSG00000163257.10	2320.14	-0.214979	0.0938818	-2.28989	0.0220279	0.367899	DCAF16
ENSG00000162063.12	910.472	-0.783279	0.272143	-2.87818	0.00399972	0.0790919	CCNF		ENSG00000254726.2	1165.7	-0.65094	0.284277	-2.28981	0.0220325	0.367899	MEX3A
ENSG00000069424.14	2020.22	0.707826	0.246005	2.87729	0.00401109	0.0792508	KCNAB2		ENSG00000280114.1	48.7469	-0.729917	0.318789	-2.28966	0.0220411	0.367899	RP5-875O13.7
ENSG00000125089.16	1577.46	0.785763	0.273144	2.87673	0.00401818	0.0793247	SH3TC1		ENSG00000170542.5	1981.48	0.637356	0.278377	2.28954	0.0220481	0.367899	SERPINB9
ENSG00000113716.12	3338.59	-0.314782	0.109452	-2.87599	0.00402762	0.0794452	HMGXB3		ENSG00000164949.7	6114.21	0.790584	0.345306	2.28952	0.0220492	0.367899	GEM
ENSG00000230183.4	28.7844	1.18608	0.412478	2.8755	0.00403383	0.0795017	CNOT6LP1		ENSG00000230155.6	6.97896	1.24795	0.545079	2.28947	0.0220518	NA	RP3-477O4.14
ENSG00000144724.19	6098.4	-0.558269	0.194169	-2.87517	0.0040381	0.0795197	PTPRG		ENSG00000012817.15	736.732	0.689604	0.301231	2.28929	0.0220627	0.367899	KDM5D
ENSG00000100320.22	6825.1	-0.481458	0.167484	-2.87466	0.00404464	0.0795827	RBFOX2		ENSG00000268001.1	175.343	0.51057	0.223064	2.2889	0.0220852	0.367899	CARD8-AS1
ENSG00000160818.16	882.894	-0.45081	0.156893	-2.87337	0.00406124	0.079843	GPATCH4		ENSG00000080608.9	1608.69	-0.345807	0.151082	-2.28886	0.0220872	0.367899	PUM3
ENSG00000096006.11	94.4137	2.54176	0.885341	2.87094	0.00409251	0.0803444	CRISP3		ENSG00000123453.17	224.332	0.585689	0.25589	2.28883	0.0220894	0.367899	SARDH
ENSG00000211893.3	10005.1	1.84013	0.640968	2.87086	0.00409351	0.0803444	IGHG2		ENSG00000114850.6	9572.92	0.228097	0.0996823	2.28824	0.0221236	0.368138	SSR3
ENSG00000128438.10	60.8221	2.65033	0.92338	2.87025	0.00410151	0.080435	TBC1D27		ENSG00000198502.5	4440.71	0.830636	0.363158	2.28726	0.0221807	0.368512	HLA-DRB5
ENSG00000174944.8	232.271	0.919911	0.320574	2.86958	0.0041102	0.0804966	P2RY14		ENSG00000128335.13	1840.42	0.444942	0.194555	2.28697	0.0221974	0.368512	APOL2
ENSG00000180914.10	1239.99	-0.867796	0.302423	-2.86948	0.00411143	0.0804966	OXTR		ENSG00000159720.11	2345.05	0.383457	0.167688	2.28672	0.022212	0.368512	ATP6V0D1
ENSG00000138109.9	225.35	2.62441	0.915292	2.86729	0.00414002	0.0809518	CYP2C9		ENSG00000226608.3	216.565	0.47834	0.209217	2.28633	0.0222347	0.368512	FTLP3
ENSG00000198901.13	2280.91	-1.01818	0.355141	-2.86698	0.00414404	0.0809518	PRC1		ENSG00000166736.11	40.8068	1.0388	0.45439	2.28615	0.0222455	0.368512	HTR3A
ENSG00000095917.13	48.5204	2.01262	0.702017	2.86692	0.00414491	0.0809518	TPSD1		ENSG00000130299.16	422.519	-0.33203	0.145257	-2.28581	0.0222655	0.368514	GTPBP3
ENSG00000043462.11	2439.35	0.873503	0.304754	2.86626	0.00415359	0.0810177	LCP2		ENSG00000256948.1	16.6407	1.653	0.723301	2.28536	0.0222917	NA	RP11-598F7.3
ENSG00000146858.7	378.73	-0.654737	0.228439	-2.86614	0.0041551	0.0810177	ZC3HAV1L		ENSG00000283128.1	92.1654	-0.892716	0.390652	-2.28519	0.0223015	0.368781	RP5-912I13.2
ENSG00000112246.9	137.474	1.33732	0.466675	2.86564	0.0041617	0.0810248	SIM1		ENSG00000169621.9	476.316	-0.284635	0.124576	-2.28483	0.0223226	0.3688	APLF
ENSG00000106178.6	80.841	1.72785	0.602964	2.86559	0.00416229	0.0810248	CCL24		ENSG00000186431.18	58.066	0.848989	0.371781	2.28357	0.0223966	0.369694	FCAR
ENSG00000128408.8	102.623	-1.12203	0.391702	-2.86449	0.00417681	0.0811905	RIBC2		ENSG00000127418.14	602.992	-0.468912	0.205393	-2.283	0.0224306	0.369926	FGFRL1
ENSG00000276043.4	1770.91	-1.2546	0.437994	-2.86443	0.00417764	0.0811905	UHRF1		ENSG00000126882.12	373.876	0.579508	0.25395	2.28198	0.0224906	0.369997	FAM78A
ENSG00000131401.11	467.175	1.18828	0.414913	2.86392	0.0041844	0.081205	NAPSB		ENSG00000011600.11	890.131	0.761571	0.333755	2.28182	0.0224997	0.369997	TYROBP
ENSG00000065150.18	7559.3	-0.398633	0.139195	-2.86385	0.00418523	0.081205	IPO5		ENSG00000083799.17	3883.95	0.481199	0.210904	2.28161	0.0225126	0.369997	CYLD
ENSG00000163947.11	2672.27	0.856473	0.299096	2.86354	0.0041894	0.0812196	ARHGEF3		ENSG00000158402.18	253.959	-0.449672	0.197089	-2.28157	0.0225148	0.369997	CDC25C
ENSG00000177697.17	4130.98	-0.615609	0.215017	-2.86307	0.00419562	0.0812271	CD151		ENSG00000259531.2	4.35936	-1.81924	0.797605	-2.28088	0.0225555	NA	RP11-295H24.3
ENSG00000265118.5	45.0874	2.20278	0.769398	2.86299	0.00419662	0.0812271	CTD-2370N5.3		ENSG00000157796.17	1058.99	-0.372815	0.163462	-2.28074	0.0225638	0.370292	WDR19
ENSG00000156675.15	5325.08	0.816193	0.285158	2.86225	0.0042065	0.0813519	RAB11FIP1		ENSG00000164989.16	650.536	-0.579171	0.253961	-2.28055	0.0225751	0.370292	CCDC171
ENSG00000134516.15	6196.24	1.12412	0.39282	2.86167	0.0042141	0.0814325	DOCK2		ENSG00000213015.8	261.607	-0.29151	0.127841	-2.28025	0.0225927	0.370292	ZNF580
ENSG00000106415.12	1032.87	0.801645	0.28016	2.86139	0.00421789	0.0814396	GLCCI1		ENSG00000186074.18	179.979	0.856742	0.37583	2.2796	0.0226315	0.370385	CD300LF
ENSG00000026559.13	97.5093	-1.47799	0.516826	-2.85973	0.00423996	0.0817992	KCNG1		ENSG00000149201.9	32.7748	-0.675735	0.296476	-2.27922	0.0226537	0.370385	CCDC81
ENSG00000229474.6	265.377	1.0197	0.356645	2.85916	0.00424767	0.0818815	PATL2		ENSG00000212994.5	3.62772	2.18773	0.959868	2.2792	0.0226554	NA	RPS26P6
ENSG00000138028.15	156.83	-1.0052	0.351608	-2.85886	0.00425167	0.081892	CGREF1		ENSG00000172543.7	332.02	0.78355	0.343909	2.27837	0.0227048	0.370385	CTSW
ENSG00000152556.15	2433.66	-0.613539	0.214639	-2.85846	0.00425699	0.0819281	PFKM		ENSG00000155016.17	910.978	-0.42589	0.18694	-2.27822	0.0227133	0.370385	CYP2U1
ENSG00000107771.15	4446.3	0.537454	0.188069	2.85775	0.00426651	0.0820448	CCSER2		ENSG00000170919.15	785.892	-0.360921	0.158425	-2.27818	0.0227158	0.370385	TPT1-AS1
ENSG00000185669.5	95.7289	1.44809	0.506907	2.85671	0.00428051	0.0821428	SNAI3		ENSG00000119523.9	1652.46	0.236399	0.103769	2.27814	0.0227183	0.370385	ALG2
ENSG00000119714.10	514.654	0.976975	0.341998	2.85667	0.00428116	0.0821428	GPR68		ENSG00000249138.1	11.5144	1.26941	0.557361	2.27753	0.0227545	NA	SLED1
ENSG00000121281.12	3955.72	0.93842	0.328509	2.85661	0.00428198	0.0821428	ADCY7		ENSG00000106560.10	440.551	0.507678	0.222923	2.27737	0.022764	0.370799	GIMAP2
ENSG00000065328.16	521.232	-1.33542	0.467756	-2.85495	0.00430439	0.0825059	MCM10		ENSG00000126461.14	1013.49	-0.278015	0.122099	-2.27696	0.0227884	0.370799	SCAF1
ENSG00000279964.1	12.0152	1.29285	0.453088	2.85342	0.00432515	0.082837	RP11-69J7.1		ENSG00000174749.5	726.465	0.584053	0.256566	2.27643	0.0228205	0.370799	C4orf32
ENSG00000137409.19	6413.74	-0.372273	0.130501	-2.85265	0.00433565	0.0829712	MTCH1		ENSG00000198821.10	457.399	0.808383	0.355119	2.27637	0.0228236	0.370799	CD247
ENSG00000244405.7	2484.12	-1.05192	0.368799	-2.85229	0.00434054	0.0829979	ETV5		ENSG00000269800.1	8.22805	1.28654	0.565256	2.27603	0.022844	NA	PLEKHA3P1
ENSG00000211787.1	7.33429	2.17336	0.762133	2.85168	0.00434893	0.0830915	TRAV8-3		ENSG00000107897.18	1698.67	0.189409	0.0832373	2.27553	0.0228739	0.370929	ACBD5
ENSG00000178999.12	337.324	-1.23121	0.431803	-2.85131	0.0043539	0.0831195	AURKB		ENSG00000172379.20	2058.66	-0.296615	0.130365	-2.27526	0.02289	0.370929	ARNT2
ENSG00000275791.1	29.2787	1.64271	0.576229	2.8508	0.0043609	0.0831864	TRBV10-3		ENSG00000145088.8	289.814	0.506646	0.222678	2.27524	0.0228917	0.370929	EAF2
ENSG00000196497.16	1255.65	-0.475582	0.166881	-2.84983	0.00437426	0.0833135	IPO4		ENSG00000205746.9	1296.91	-0.392912	0.172755	-2.27439	0.0229424	0.371426	RP11-1212A22.1
ENSG00000129245.11	1666.25	-0.382888	0.134356	-2.84981	0.00437458	0.0833135	FXR2		ENSG00000188779.10	33.6124	-0.821382	0.36133	-2.27322	0.0230129	0.372243	SKOR1
ENSG00000126262.4	101.734	1.10179	0.386686	2.84931	0.00438138	0.0833761	FFAR2		ENSG00000140682.18	478.281	-0.479799	0.211504	-2.26851	0.0232984	0.37623	TGFB1I1
ENSG00000174928.15	204.418	-0.441663	0.155095	-2.8477	0.00440366	0.0836961	C3orf33		ENSG00000196345.12	129.247	-0.557553	0.245783	-2.26848	0.0233	0.37623	ZKSCAN7
ENSG00000261888.1	139.154	1.03854	0.36471	2.84758	0.00440524	0.0836961	AC144831.1		ENSG00000013441.15	7751.89	0.310842	0.13707	2.26776	0.0233439	0.37661	CLK1
ENSG00000120899.17	2500.1	0.877995	0.308576	2.84532	0.00443673	0.084195	PTK2B		ENSG00000232810.3	946.661	0.6326	0.279012	2.26729	0.0233728	0.376748	TNF
ENSG00000184357.4	3055.38	-1.18167	0.415347	-2.84503	0.00444077	0.084195	HIST1H1B		ENSG00000276557.1	14.41	1.20414	0.531291	2.26645	0.0234241	NA	TRBV18
ENSG00000140968.10	3626.74	1.16239	0.408584	2.84493	0.00444214	0.084195	IRF8		ENSG00000100346.17	69.393	0.830906	0.366669	2.26609	0.0234457	0.376974	CACNA1I
ENSG00000077420.15	1185.67	1.15069	0.404628	2.84381	0.00445774	0.0844233	APBB1IP		ENSG00000167996.15	43567.9	0.340977	0.150485	2.26585	0.0234604	0.376974	FTH1
ENSG00000138641.15	1879.55	0.553302	0.194758	2.84097	0.00449768	0.0850453	HERC3		ENSG00000185664.14	19488.5	-0.510715	0.225436	-2.26545	0.0234852	0.376974	PMEL
ENSG00000183281.14	101.828	0.902027	0.317526	2.8408	0.00450003	0.0850453	PLGLB1		ENSG00000196139.13	2170.98	0.579366	0.255755	2.26531	0.0234934	0.376974	AKR1C3
ENSG00000135378.3	1414.57	1.09249	0.384585	2.84071	0.00450132	0.0850453	PRRG4		ENSG00000171310.10	2658.81	0.281085	0.124109	2.26483	0.0235232	0.376974	CHST11
ENSG00000173239.13	148.47	8.43515	2.97074	2.83941	0.00451965	0.0853236	LIPM		ENSG00000135094.10	715.945	1.03977	0.459105	2.26477	0.0235267	0.376974	SDS
ENSG00000174718.11	13434.7	0.66666	0.234867	2.83845	0.0045333	0.0855105	KIAA1551		ENSG00000273259.3	29.6	-1.15401	0.509595	-2.26456	0.0235397	NA	RP11-986E7.7
ENSG00000101407.12	1638.19	-0.417574	0.147142	-2.83789	0.00454127	0.0855105	TTI1		ENSG00000228327.3	606.864	-0.301279	0.133042	-2.26454	0.023541	0.376974	RP11-206L10.2
ENSG00000275743.1	12.7243	2.15823	0.760533	2.83778	0.00454283	0.0855105	TRBV14		ENSG00000109846.7	2885.47	-0.690173	0.304793	-2.2644	0.0235494	0.376974	CRYAB
ENSG00000211955.2	1103.5	1.76896	0.623413	2.83754	0.00454629	0.0855105	IGHV3-33		ENSG00000186407.6	182.668	0.759443	0.335491	2.26368	0.0235941	0.377363	CD300E
ENSG00000158714.10	895.11	0.977318	0.344435	2.83745	0.00454755	0.0855105	SLAMF8		ENSG00000130592.15	1396.98	0.584897	0.25847	2.26292	0.0236405	0.377386	LSP1
ENSG00000156049.6	126.443	0.886822	0.312643	2.83653	0.00456063	0.0856495	GNA14		ENSG00000179144.4	391.433	0.677823	0.299611	2.26234	0.0236764	0.377386	GIMAP7
ENSG00000167094.15	51.732	1.36253	0.480367	2.83643	0.00456216	0.0856495	TTC16		ENSG00000115085.13	369.656	0.884861	0.391252	2.26161	0.0237213	0.377386	ZAP70
ENSG00000130695.14	1300.56	-0.599886	0.211521	-2.83605	0.00456752	0.0856825	CEP85		ENSG00000105647.16	1377.5	-0.380438	0.168221	-2.26154	0.023726	0.377386	PIK3R2
ENSG00000126337.13	7.96125	1.45215	0.512243	2.83489	0.00458415	0.0858882	KRT36		ENSG00000184661.13	746.411	-0.401824	0.177684	-2.26145	0.0237314	0.377386	CDCA2
ENSG00000165304.7	774.69	-1.28197	0.45223	-2.83478	0.00458572	0.0858882	MELK		ENSG00000205220.11	1081.93	0.48448	0.214295	2.26081	0.0237709	0.377386	PSMB10
ENSG00000204525.16	31060.5	0.707598	0.249642	2.83445	0.00459045	0.0859091	HLA-C		ENSG00000104343.19	2052.22	0.301531	0.133394	2.26045	0.0237934	0.377386	UBE2W
ENSG00000254505.9	1096.49	0.368767	0.130139	2.83365	0.00460202	0.0860577	CHMP4A		ENSG00000203943.8	54.7628	-0.621779	0.275132	-2.25993	0.0238255	0.377386	SAMD13
ENSG00000159733.13	592.95	0.814715	0.287615	2.83265	0.00461634	0.0862576	ZFYVE28		ENSG00000136861.17	3407.62	-0.267828	0.118516	-2.25984	0.0238312	0.377386	CDK5RAP2
ENSG00000142686.7	1147.38	-0.530355	0.187323	-2.83123	0.00463695	0.0865405	C1orf216		ENSG00000179163.11	2079.73	0.532468	0.235692	2.25917	0.0238728	0.377386	FUCA1
ENSG00000186193.8	372.843	-1.14513	0.404483	-2.8311	0.00463877	0.0865405	SAPCD2		ENSG00000262728.5	24.2698	-0.795146	0.352197	-2.25767	0.023966	NA	RP11-1000B6.8
ENSG00000278829.1	81.1566	1.17344	0.414604	2.83027	0.00465086	0.0866344	RP11-358B23.7		ENSG00000184708.17	740.248	-0.305524	0.135328	-2.25765	0.0239676	0.377386	EIF4ENIF1
ENSG00000175279.21	255.335	-0.960191	0.33926	-2.83025	0.0046511	0.0866344	CENPS		ENSG00000197601.12	3304.29	0.132276	0.0585981	2.25735	0.0239863	0.377386	FAR1
ENSG00000224796.1	27.5546	1.36795	0.483448	2.82957	0.00466112	0.0866474	RPL32P1		ENSG00000135604.9	543.412	0.822148	0.364246	2.25712	0.0240004	0.377386	STX11
ENSG00000141027.20	8263.46	0.252128	0.0891126	2.82932	0.00466474	0.0866474	NCOR1		ENSG00000147443.12	322.295	0.653944	0.289743	2.25698	0.0240092	0.377386	DOK2
ENSG00000253719.3	5727.75	-0.344123	0.121641	-2.82901	0.00466926	0.0866474	ATXN7L3B		ENSG00000180616.8	593.096	0.668043	0.29604	2.25659	0.0240335	0.377386	SSTR2
ENSG00000141698.16	1080.74	-0.523029	0.184916	-2.82847	0.0046771	0.0866474	NT5C3B		ENSG00000197780.9	1043.16	0.348444	0.154413	2.25657	0.0240351	0.377386	TAF13
ENSG00000149554.12	727.261	-0.966249	0.341634	-2.82832	0.00467935	0.0866474	CHEK1		ENSG00000124126.13	3531.62	0.430685	0.190878	2.25634	0.0240492	0.377386	PREX1
ENSG00000262823.1	9.01493	1.92604	0.680998	2.82826	0.00468014	0.0866474	RP13-580F15.2		ENSG00000152556.15	2320.22	-0.33817	0.149929	-2.25553	0.0240999	0.377386	PFKM
ENSG00000183117.18	99.0074	-2.06364	0.729665	-2.82821	0.00468095	0.0866474	CSMD1		ENSG00000144712.11	278.938	-0.33309	0.147679	-2.2555	0.024102	0.377386	CAND2
ENSG00000163689.19	222.842	-1.30846	0.462671	-2.82804	0.00468334	0.0866474	C3orf67		ENSG00000148798.10	393.621	-1.05085	0.465922	-2.25542	0.0241072	0.377386	INA
ENSG00000196449.3	1138.02	-0.518936	0.183515	-2.82776	0.00468746	0.0866474	YRDC		ENSG00000225630.1	894.138	-0.432211	0.191642	-2.25531	0.0241139	0.377386	MTND2P28
ENSG00000172508.10	75.9004	1.32239	0.467653	2.82771	0.00468828	0.0866474	CARNS1		ENSG00000136573.12	51.3241	1.07698	0.477571	2.25513	0.0241251	0.377386	BLK
ENSG00000178722.12	5.21789	2.12101	0.750313	2.82683	0.00470114	NA	C5orf64		ENSG00000254325.2	6.7949	1.71596	0.760958	2.255	0.0241334	NA	RP11-318K15.2
ENSG00000072786.12	4574.81	0.757319	0.268112	2.82464	0.0047334	0.0874133	STK10		ENSG00000165312.6	1784.17	0.506024	0.224413	2.25488	0.0241408	0.377386	OTUD1
ENSG00000138587.5	364.855	-1.03743	0.367346	-2.82413	0.00474087	0.0874443	MNS1		ENSG00000266086.1	103.951	-0.485018	0.215131	-2.25452	0.0241635	0.377386	RP11-159D12.5
ENSG00000124422.11	11734.7	-0.357645	0.126656	-2.82375	0.00474656	0.0874443	USP22		ENSG00000160179.18	1703	0.526338	0.233463	2.25448	0.0241663	0.377386	ABCG1
ENSG00000197442.9	2435.44	0.663651	0.235034	2.82364	0.00474816	0.0874443	MAP3K5		ENSG00000140090.17	185.087	0.967179	0.429013	2.25443	0.0241691	0.377386	SLC24A4
ENSG00000184635.14	454.832	-0.678676	0.240364	-2.82353	0.00474981	0.0874443	ZNF93		ENSG00000182372.9	1300.1	0.337145	0.149553	2.25436	0.0241738	0.377386	CLN8
ENSG00000163207.6	2311.59	8.35466	2.95932	2.82317	0.00475514	0.0874747	IVL		ENSG00000269918.1	105.734	-0.531413	0.235735	-2.25428	0.0241785	0.377386	AF131215.9
ENSG00000128641.18	9181.46	-0.672194	0.238129	-2.82281	0.00476046	0.0875048	MYO1B		ENSG00000136754.16	2738.86	0.275551	0.122255	2.25391	0.0242018	0.377386	ABI1
ENSG00000164100.8	63.0623	-1.52184	0.539189	-2.82245	0.00476577	0.0875347	NDST3		ENSG00000100055.20	689.081	0.667303	0.296074	2.25384	0.0242063	0.377386	CYTH4
ENSG00000165244.6	1215.73	-0.975671	0.345751	-2.82189	0.00477412	0.0876202	ZNF367		ENSG00000266923.1	12.9163	1.49942	0.665317	2.25369	0.0242158	NA	RP11-693J15.4
ENSG00000164294.13	2007	-0.846397	0.300038	-2.82097	0.00478792	0.0878056	GPX8		ENSG00000159860.6	26.6835	1.3241	0.587683	2.25309	0.0242534	NA	TCAF2P1
ENSG00000066279.17	2414.38	-1.22128	0.433426	-2.81774	0.00483624	0.088582	ASPM		ENSG00000275832.4	1090.45	-0.470553	0.208873	-2.25282	0.0242708	0.378074	ARHGAP23
ENSG00000146374.13	277.041	1.16472	0.413365	2.81765	0.00483771	0.088582	RSPO3		ENSG00000163683.11	2936.74	0.309619	0.137463	2.25239	0.0242978	0.378177	SMIM14
ENSG00000240350.2	28.3606	1.35272	0.480219	2.81687	0.00484935	0.0887267	AC017002.1		ENSG00000136869.13	1555.91	0.560709	0.248994	2.2519	0.0243287	0.378203	TLR4
ENSG00000015285.10	501.497	1.07627	0.382191	2.81605	0.00486187	0.0888872	WAS		ENSG00000197444.9	372.34	-0.907173	0.402881	-2.25172	0.0243403	0.378203	OGDHL
ENSG00000007129.17	106.06	1.01305	0.359819	2.81544	0.0048711	0.0889874	CEACAM21		ENSG00000271856.1	66.8635	1.04447	0.464063	2.25071	0.0244038	0.378716	LINC01215
ENSG00000126882.12	967.369	0.895473	0.318339	2.81296	0.00490884	0.089608	FAM78A		ENSG00000103353.15	2700	-0.270381	0.12014	-2.25055	0.0244142	0.378716	UBFD1
ENSG00000184330.11	884.283	8.36156	2.97317	2.81234	0.00491832	0.0896121	S100A7A		ENSG00000173391.8	1724.43	0.873019	0.388111	2.2494	0.0244869	0.379233	OLR1
ENSG00000128059.8	1108	-0.671241	0.238696	-2.81212	0.00492165	0.0896121	PPAT		ENSG00000110987.8	632.849	-0.430245	0.191273	-2.24938	0.0244884	0.379233	BCL7A
ENSG00000161904.11	1875.23	-0.342929	0.121951	-2.81201	0.00492328	0.0896121	LEMD2		ENSG00000262075.3	8.15098	-1.39138	0.618703	-2.24886	0.0245213	NA	DKFZP434A062
ENSG00000057019.15	4992.87	-0.993687	0.35339	-2.81187	0.00492542	0.0896121	DCBLD2		ENSG00000169403.11	720.247	0.674939	0.300143	2.24872	0.02453	0.37956	PTAFR
ENSG00000072110.13	9115.86	-0.568044	0.202039	-2.81156	0.00493019	0.0896121	ACTN1		ENSG00000203819.6	21.1819	-1.37924	0.613346	-2.24872	0.0245304	NA	HIST2H2BC
ENSG00000111679.16	1833.65	0.845105	0.300593	2.81146	0.0049317	0.0896121	PTPN6		ENSG00000135925.8	282.267	-0.724514	0.322291	-2.24801	0.0245753	0.37962	WNT10A
ENSG00000090104.11	20343.5	1.07869	0.383744	2.81096	0.00493947	0.0896845	RGS1		ENSG00000226690.7	10.4489	-1.30323	0.579799	-2.24773	0.0245934	NA	AC005281.1
ENSG00000141574.7	601.64	0.87231	0.310455	2.80978	0.00495757	0.0898907	SECTM1		ENSG00000198786.2	20629.7	-0.541042	0.240733	-2.24748	0.0246096	0.37962	MT-ND5
ENSG00000109881.16	437.885	-0.523557	0.186366	-2.8093	0.00496493	0.0898907	CCDC34		ENSG00000197721.16	12.9911	1.40556	0.625406	2.24743	0.0246126	NA	CR1L
ENSG00000267731.1	48.6512	1.2841	0.457096	2.80927	0.00496545	0.0898907	RP11-147L13.8		ENSG00000161640.15	34.5888	0.819249	0.364527	2.24743	0.0246127	0.37962	SIGLEC11
ENSG00000065413.18	3259.99	0.795851	0.283303	2.80919	0.0049667	0.0898907	ANKRD44		ENSG00000164684.13	4829.36	-0.564424	0.251198	-2.24693	0.0246445	0.37962	ZNF704
ENSG00000072736.18	4453.61	0.550468	0.195967	2.80899	0.00496975	0.0898907	NFATC3		ENSG00000083067.22	95.1328	-1.13009	0.503025	-2.24659	0.0246663	0.37962	TRPM3
ENSG00000168807.16	5016.29	0.377298	0.134346	2.80841	0.00497874	0.0899848	SNTB2		ENSG00000153201.15	18127.5	0.344454	0.153324	2.24658	0.024667	0.37962	RANBP2
ENSG00000174123.10	155.366	0.913233	0.325325	2.80714	0.00499839	0.0902714	TLR10		ENSG00000189233.11	88.7171	1.21461	0.540685	2.24642	0.0246772	0.37962	NUGGC
ENSG00000247416.2	7.02842	-2.45375	0.874461	-2.80601	0.00501591	0.0905188	RP11-629G13.1		ENSG00000127578.6	71.2857	-0.594621	0.264882	-2.24485	0.0247776	0.380306	WFIKKN1
ENSG00000211660.3	712.221	1.84124	0.656384	2.80514	0.00502955	0.0906961	IGLV2-23		ENSG00000023892.10	519.569	0.579974	0.25838	2.24466	0.0247902	0.380306	DEF6
ENSG00000035720.7	100.729	1.19743	0.42709	2.80369	0.00505207	0.0910332	STAP1		ENSG00000134909.18	2475.72	-0.356354	0.15877	-2.24447	0.0248024	0.380306	ARHGAP32
ENSG00000153933.9	1065.58	0.603536	0.215379	2.8022	0.00507558	0.091322	DGKE		ENSG00000240036.4	6.81308	-1.58716	0.707334	-2.24386	0.0248414	NA	RP11-587D21.1
ENSG00000106829.18	1205.21	0.708788	0.252941	2.80218	0.0050758	0.091322	TLE4		ENSG00000170264.12	299.547	-0.472051	0.210389	-2.2437	0.0248515	0.380306	FAM161A
ENSG00000234171.2	113.684	-0.669683	0.239022	-2.80176	0.00508241	0.0913324	RNASEH1-AS1		ENSG00000268869.5	52.5418	-0.887336	0.39549	-2.24364	0.0248558	0.380306	ESPNP
ENSG00000166796.11	50.8897	-1.54312	0.550786	-2.80166	0.00508406	0.0913324	LDHC		ENSG00000154118.12	127.463	1.30575	0.582036	2.24341	0.0248703	0.380306	JPH3
ENSG00000166523.7	146.451	1.15248	0.411427	2.80117	0.00509176	0.0913625	CLEC4E		ENSG00000257591.5	215.737	-0.372635	0.166117	-2.24321	0.0248831	0.380306	ZNF625
ENSG00000106477.18	973.074	-0.705924	0.25202	-2.80106	0.00509343	0.0913625	CEP41		ENSG00000183166.10	92.8587	1.53794	0.68569	2.24291	0.0249028	0.380306	CALN1
ENSG00000228166.1	4.87634	2.36479	0.844277	2.80096	0.00509506	NA	MTND1P11		ENSG00000046774.9	541.598	-0.842858	0.375856	-2.24251	0.0249287	0.380306	MAGEC2
ENSG00000258512.1	25.7681	1.77395	0.633401	2.80067	0.00509965	0.091405	LINC00239		ENSG00000069956.11	3741.43	0.228372	0.101854	2.24216	0.0249511	0.380306	MAPK6
ENSG00000279344.1	16.4493	1.26101	0.450303	2.80036	0.00510453	0.0914235	RP11-44F14.7		ENSG00000178573.6	1960.33	0.432303	0.192849	2.24167	0.0249829	0.380306	MAF
ENSG00000108515.17	164.843	-0.62974	0.224969	-2.79923	0.00512244	0.0915873	ENO3		ENSG00000133561.15	1142.89	0.589562	0.263055	2.24121	0.0250126	0.380306	GIMAP6
ENSG00000214447.4	104.571	-0.962567	0.343904	-2.79895	0.00512697	0.0915873	FAM187A		ENSG00000162924.13	4172.13	0.600081	0.267764	2.24108	0.0250211	0.380306	REL
ENSG00000010256.10	3433.18	-0.569053	0.203315	-2.79887	0.00512818	0.0915873	UQCRC1		ENSG00000107742.12	6637.9	0.724736	0.32341	2.24092	0.0250315	0.380306	SPOCK2
ENSG00000180828.2	362.312	1.25708	0.449149	2.79881	0.0051291	0.0915873	BHLHE22		ENSG00000254445.1	63.7559	-0.788743	0.351975	-2.2409	0.0250324	0.380306	HSPB2-C11orf52
ENSG00000121316.10	2463.55	0.85001	0.303851	2.79746	0.00515067	0.0918869	PLBD1		ENSG00000205485.13	253.199	-0.437348	0.19519	-2.24063	0.0250501	0.380306	AC004980.7
ENSG00000169224.12	30.8806	1.50874	0.53936	2.79727	0.00515362	0.0918869	GCSAML		ENSG00000188783.5	699.299	-0.691827	0.308818	-2.24024	0.0250754	0.38034	PRELP
ENSG00000207008.1	2603.86	1.10011	0.393336	2.79687	0.00515997	0.0919311	SNORA54		ENSG00000189127.7	76.3589	0.882216	0.393884	2.23979	0.0251048	0.38034	ANKRD34B
ENSG00000172578.11	1791.4	0.865189	0.309422	2.79614	0.00517168	0.0919895	KLHL6		ENSG00000137337.14	1711.77	-0.407339	0.181876	-2.23965	0.0251139	0.38034	MDC1
ENSG00000131504.15	5001.16	0.370818	0.132622	2.79606	0.00517299	0.0919895	DIAPH1		ENSG00000260128.6	16.1022	-0.850939	0.380028	-2.23915	0.025146	NA	ULK4P2
ENSG00000134242.15	2996.69	1.50563	0.538506	2.79594	0.00517487	0.0919895	PTPN22		ENSG00000260691.5	126.187	0.805985	0.36001	2.23879	0.0251697	0.380791	ANKRD20A1
ENSG00000216937.13	698.38	0.589214	0.210771	2.79553	0.00518154	0.0920392	CCDC7		ENSG00000166833.19	3884.41	-0.432033	0.192999	-2.23852	0.0251869	0.380791	NAV2
ENSG00000137135.17	98.742	-0.963959	0.344942	-2.79455	0.00519715	0.0922475	ARHGEF39		ENSG00000196954.13	2575.07	0.327691	0.146433	2.23782	0.0252326	0.380791	CASP4
ENSG00000215386.11	467.808	1.00215	0.35871	2.79375	0.00521008	0.092371	MIR99AHG		ENSG00000143819.12	1021.24	0.40934	0.182924	2.23776	0.0252365	0.380791	EPHX1
ENSG00000185721.12	1855.1	-0.466941	0.167144	-2.79364	0.00521189	0.092371	DRG1		ENSG00000130477.15	865.099	0.756003	0.337924	2.2372	0.0252734	0.380791	UNC13A
ENSG00000085563.14	959.507	0.993016	0.355572	2.79273	0.00522654	0.092468	ABCB1		ENSG00000148019.12	1705.56	-0.250067	0.111786	-2.237	0.0252862	0.380791	CEP78
ENSG00000104361.9	1473.01	0.511003	0.183006	2.79227	0.00523397	0.092468	NIPAL2		ENSG00000122025.14	47.3889	1.02478	0.458108	2.23698	0.0252875	0.380791	FLT3
ENSG00000148735.14	56.1162	-1.94918	0.698098	-2.79213	0.00523625	0.092468	PLEKHS1		ENSG00000204469.12	8199.84	-0.185	0.0827738	-2.235	0.0254172	0.382434	PRRC2A
ENSG00000214293.8	133.695	-0.512601	0.183599	-2.79196	0.00523906	0.092468	APTR		ENSG00000072422.16	1075.06	-0.398358	0.178295	-2.23427	0.0254653	0.382848	RHOBTB1
ENSG00000108813.10	200.373	-1.92446	0.689308	-2.79187	0.00524047	0.092468	DLX4		ENSG00000175548.8	984.489	0.254426	0.113924	2.23331	0.0255287	0.38299	ALG10B
ENSG00000266967.6	638.932	-0.310197	0.111108	-2.79185	0.00524072	0.092468	AARSD1		ENSG00000172167.7	594.623	-0.386968	0.173305	-2.23288	0.0255572	0.38299	MTBP
ENSG00000196363.9	1439.7	-0.377283	0.135197	-2.79062	0.00526078	0.0927078	WDR5		ENSG00000162747.9	209.092	0.582283	0.2608	2.23268	0.0255702	0.38299	FCGR3B
ENSG00000140563.14	1198.01	0.982813	0.35221	2.79041	0.00526407	0.0927078	MCTP2		ENSG00000181007.8	451.775	-0.323877	0.145065	-2.23263	0.0255735	0.38299	ZFP82
ENSG00000120885.21	8744.32	1.10855	0.397287	2.79029	0.00526602	0.0927078	CLU		ENSG00000086730.16	425.503	0.589529	0.26406	2.23256	0.0255781	0.38299	LAT2
ENSG00000240505.8	35.0736	2.56003	0.917688	2.78965	0.00527648	0.0928231	TNFRSF13B		ENSG00000264230.7	154.729	-1.0685	0.478737	-2.23191	0.0256211	0.383324	ANXA8L1
ENSG00000165661.16	1165.61	-0.463065	0.166089	-2.78806	0.00530255	0.0931484	QSOX2		ENSG00000230747.1	11.2495	1.16527	0.52237	2.23073	0.0256989	NA	AC021188.4
ENSG00000137288.9	962.284	-0.628704	0.22553	-2.78767	0.00530879	0.0931484	UQCC2		ENSG00000165912.15	486.756	-0.457235	0.204976	-2.23068	0.0257026	0.384068	PACSIN3
ENSG00000266677.1	21.8009	1.34007	0.480715	2.78765	0.00530911	0.0931484	RP11-258F1.1		ENSG00000075461.5	247.935	-0.625956	0.280674	-2.23019	0.0257349	0.384068	CACNG4
ENSG00000224875.2	17.2396	1.55469	0.557762	2.78737	0.00531383	0.0931484	AC083949.1		ENSG00000104973.16	867.472	-0.204218	0.091577	-2.23001	0.0257465	0.384068	MED25
ENSG00000248099.3	20.4372	1.63449	0.586402	2.78732	0.00531459	0.0931484	INSL3		ENSG00000264940.4	527.399	-0.72321	0.324323	-2.22991	0.0257537	0.384068	SNORD3C
ENSG00000226950.6	846.85	-0.548926	0.197026	-2.78606	0.00533526	0.0934419	DANCR		ENSG00000185219.16	1741.09	-0.309375	0.138794	-2.22902	0.0258124	0.384262	ZNF445
ENSG00000111845.4	1347.07	-0.663725	0.238255	-2.78578	0.00533994	0.0934549	PAK1IP1		ENSG00000270069.1	706.523	0.647372	0.290475	2.22867	0.0258359	0.384262	MIR222HG
ENSG00000143067.4	1504.93	-0.819461	0.29421	-2.7853	0.00534788	0.0935249	ZNF697		ENSG00000179674.3	200.603	1.09284	0.490418	2.22838	0.0258551	0.384262	ARL14
ENSG00000244649.4	123.34	1.44193	0.517786	2.78481	0.00535598	0.0935977	LINC02086		ENSG00000167930.15	1917.46	-0.269041	0.120745	-2.22816	0.0258695	0.384262	FAM234A
ENSG00000159184.7	91.7745	-1.98307	0.712183	-2.78449	0.00536118	0.0936197	HOXB13		ENSG00000183426.16	2306.37	-0.370122	0.166111	-2.22815	0.0258704	0.384262	NPIPA1
ENSG00000121895.7	218.054	1.09428	0.393056	2.78402	0.00536896	0.0936866	TMEM156		ENSG00000237484.5	24.9199	0.931035	0.418062	2.22702	0.0259457	NA	LINC01684
ENSG00000185818.7	329.043	-1.39847	0.502451	-2.78331	0.0053808	0.0938243	NAT8L		ENSG00000134253.9	283.303	-0.395466	0.177594	-2.22679	0.0259611	0.384838	TRIM45
ENSG00000123329.17	1562.39	1.23733	0.444612	2.78294	0.00538692	0.0938621	ARHGAP9		ENSG00000182150.15	2309.21	-0.269114	0.120866	-2.22655	0.0259772	0.384838	ERCC6L2
ENSG00000273305.1	25.1154	-1.34436	0.483219	-2.78209	0.00540093	0.0940372	RP11-440D17.4		ENSG00000148337.20	1539.88	-0.225089	0.101097	-2.22645	0.025984	0.384838	CIZ1
ENSG00000279202.1	9.59327	1.46803	0.527897	2.78089	0.00542093	0.0942726	CTA-113A6.1		ENSG00000101336.13	748.353	0.610062	0.274022	2.22633	0.0259922	0.384838	HCK
ENSG00000204160.11	1399.5	0.456359	0.16411	2.78081	0.00542239	0.0942726	ZDHHC18		ENSG00000108448.20	199.264	-0.456407	0.205134	-2.22492	0.0260865	0.385926	TRIM16L
ENSG00000274997.1	818.223	-1.10579	0.397689	-2.78054	0.0054268	0.0942802	HIST1H2AH		ENSG00000197928.10	363.812	-0.40756	0.183226	-2.22436	0.0261241	0.386174	ZNF677
ENSG00000175832.12	341.596	-1.36271	0.49025	-2.77963	0.00544217	0.0944781	ETV4		ENSG00000182541.17	2196.65	0.294897	0.132637	2.22334	0.0261931	0.386666	LIMK2
ENSG00000228427.1	29.4374	1.21705	0.438022	2.77851	0.00546096	0.0946671	RP5-1091N2.9		ENSG00000167525.13	69.2059	-0.445204	0.200249	-2.22325	0.0261991	0.386666	PROCA1
ENSG00000124334.17	61.3289	1.43776	0.517478	2.77841	0.00546264	0.0946671	IL9R		ENSG00000168993.14	193.627	0.663051	0.298312	2.22267	0.0262378	0.38693	CPLX1
ENSG00000114115.9	691.433	1.18435	0.426293	2.77826	0.00546501	0.0946671	RBP1		ENSG00000280018.3	235.598	-0.512042	0.230474	-2.22169	0.0263042	0.387521	CH507-154B10.2
ENSG00000164889.13	3505.14	-0.680416	0.245024	-2.77694	0.00548741	0.0949533	SLC4A2		ENSG00000135931.17	602.504	-0.274877	0.123737	-2.22146	0.0263197	0.387521	ARMC9
ENSG00000259316.10	211.868	-1.37436	0.494983	-2.77659	0.00549327	0.0949533	CTD-2116N17.1		ENSG00000266074.8	1604.34	-0.454293	0.204652	-2.21983	0.0264302	0.388549	BAHCC1
ENSG00000158985.13	5787.43	0.779938	0.280899	2.77657	0.00549353	0.0949533	CDC42SE2		ENSG00000010292.12	3447.89	-0.250671	0.112942	-2.21947	0.0264549	0.388549	NCAPD2
ENSG00000122966.15	932.126	-0.871272	0.313856	-2.77603	0.00550277	0.0950438	CIT		ENSG00000196169.14	380.619	0.932367	0.420315	2.21826	0.0265373	0.388549	KIF19
ENSG00000042062.11	376.043	1.29718	0.467435	2.77511	0.00551837	0.095244	FAM65C		ENSG00000278733.1	12.681	-1.29636	0.58443	-2.21817	0.0265435	NA	RP11-425D17.1
ENSG00000170837.2	268.129	-1.10487	0.398488	-2.77266	0.00556	0.0958559	GPR27		ENSG00000211891.5	1.9558	2.49664	1.12571	2.21785	0.0265653	NA	IGHE
ENSG00000265206.5	390.511	1.39448	0.502961	2.77254	0.0055621	0.0958559	RP5-1171I10.5		ENSG00000078295.16	170.933	-0.620453	0.279787	-2.21759	0.0265829	0.388549	ADCY2
ENSG00000100211.10	500.677	-0.442478	0.159606	-2.77231	0.00556593	0.0958559	CBY1		ENSG00000148297.15	1055.6	-0.308453	0.139108	-2.21736	0.0265986	0.388549	MED22
ENSG00000106665.15	2175.8	-0.635382	0.229236	-2.77174	0.00557577	0.0959102	CLIP2		ENSG00000102879.15	1313.17	0.618199	0.27882	2.2172	0.0266097	0.388549	CORO1A
ENSG00000253755.1	122.858	1.72886	0.623764	2.77166	0.00557716	0.0959102	IGHGP		ENSG00000184937.13	527.151	0.844875	0.3811	2.21694	0.0266274	0.388549	WT1
ENSG00000130762.14	390.677	-1.27974	0.461844	-2.77094	0.00558948	0.0960526	ARHGEF16		ENSG00000122733.12	47.3525	-1.10161	0.497001	-2.21651	0.0266567	0.388549	PHF24
ENSG00000110446.10	1995.18	0.651344	0.235133	2.7701	0.00560385	0.0961591	SLC15A3		ENSG00000164935.6	35.2743	1.2726	0.574171	2.21642	0.026663	0.388549	DCSTAMP
ENSG00000182326.14	23780	0.748673	0.270278	2.77001	0.0056054	0.0961591	C1S		ENSG00000172572.6	2684.37	-0.583719	0.263362	-2.21641	0.0266633	0.388549	PDE3A
ENSG00000103222.18	2558.52	0.776307	0.280268	2.76987	0.00560783	0.0961591	ABCC1		ENSG00000128683.13	254.264	0.834082	0.376347	2.21626	0.0266737	0.388549	GAD1
ENSG00000174808.11	140.531	1.33627	0.482692	2.76838	0.00563354	0.0965303	BTC		ENSG00000165197.4	111.014	-0.614588	0.27732	-2.21617	0.0266798	0.388549	VEGFD
ENSG00000055163.19	2626.84	0.830348	0.300065	2.76722	0.00565358	0.0967333	CYFIP2		ENSG00000110324.10	2507.1	0.711798	0.321278	2.21552	0.0267242	0.388549	IL10RA
ENSG00000134698.10	2491.13	0.262491	0.0948632	2.76705	0.00565665	0.0967333	AGO4		ENSG00000256235.1	521.855	0.686197	0.309755	2.21529	0.0267403	0.388549	SMIM3
ENSG00000164818.15	941.804	-0.535181	0.193416	-2.76699	0.00565761	0.0967333	DNAAF5		ENSG00000065675.14	411.527	0.642382	0.289983	2.21524	0.0267434	0.388549	PRKCQ
ENSG00000117877.10	353.067	-0.497013	0.179646	-2.76663	0.00566393	0.0967505	CD3EAP		ENSG00000086619.13	1228.58	0.385343	0.173968	2.21502	0.0267588	0.388549	ERO1B
ENSG00000272525.1	15.9785	-0.768736	0.277877	-2.76647	0.00566676	0.0967505	RP11-79P5.9		ENSG00000162004.16	136.808	-0.45861	0.20705	-2.21498	0.0267617	0.388549	CCDC78
ENSG00000166710.17	179929	0.754909	0.272944	2.76581	0.00567821	0.0968526	B2M		ENSG00000157992.12	260.656	0.356109	0.160779	2.2149	0.0267668	0.388549	KRTCAP3
ENSG00000230709.1	15.8779	2.07829	0.751465	2.76565	0.0056809	0.0968526	AC104024.1		ENSG00000172594.12	667.807	0.492436	0.222404	2.21414	0.0268188	0.388615	SMPDL3A
ENSG00000225331.1	30.4958	1.26768	0.458664	2.76384	0.00571254	0.0973221	LINC01678		ENSG00000111885.6	4160.11	0.513483	0.231939	2.21387	0.0268378	0.388615	MAN1A1
ENSG00000124191.17	153.311	1.16617	0.422031	2.76323	0.00572324	0.0974346	TOX2		ENSG00000142188.16	1543.79	0.231169	0.104429	2.21364	0.0268533	0.388615	TMEM50B
ENSG00000167664.8	28.5558	1.2913	0.467415	2.76264	0.00573361	0.097529	TMIGD2		ENSG00000077147.14	12844.8	0.186667	0.0843267	2.21362	0.0268553	0.388615	TM9SF3
ENSG00000137822.12	787.514	-0.357287	0.129339	-2.7624	0.00573778	0.097529	TUBGCP4		ENSG00000200488.1	137.682	-0.454918	0.205557	-2.2131	0.0268908	0.388826	RN7SKP203
ENSG00000185880.12	2271.29	0.617396	0.223546	2.76183	0.00574784	0.097529	TRIM69		ENSG00000240758.2	12.4067	-1.40094	0.633243	-2.21232	0.0269445	NA	RP11-155G14.6
ENSG00000170776.21	18743.5	0.639773	0.23165	2.7618	0.00574832	0.097529	AKAP13		ENSG00000278231.1	18.6361	0.825215	0.373018	2.21226	0.0269484	NA	RP5-906C1.1
ENSG00000236423.5	23.7711	-1.2791	0.463171	-2.76162	0.00575154	0.097529	LINC01134		ENSG00000179119.14	2738.67	0.308217	0.139336	2.21205	0.0269633	0.389317	SPTY2D1
ENSG00000114346.13	2555.11	-0.874606	0.316734	-2.76133	0.0057567	0.097529	ECT2		ENSG00000174032.16	682.274	0.308983	0.139685	2.212	0.0269668	0.389317	SLC25A30
ENSG00000116741.7	13057.2	0.74132	0.26847	2.76128	0.00575753	0.097529	RGS2		ENSG00000081913.13	1459.45	-0.336703	0.15228	-2.21109	0.0270299	0.389537	PHLPP1
ENSG00000150593.17	8727.67	0.687014	0.248842	2.76084	0.00576522	0.0975759	PDCD4		ENSG00000173611.17	970.227	-0.387253	0.175173	-2.21069	0.0270574	0.389537	SCAI
ENSG00000240954.1	7.52281	2.06652	0.74856	2.76066	0.00576852	0.0975759	RPL4P1		ENSG00000186448.14	1109.9	-0.286602	0.129646	-2.21065	0.0270601	0.389537	ZNF197
ENSG00000242574.8	6239.95	0.834083	0.302166	2.76035	0.00577398	0.0975988	HLA-DMB		ENSG00000185436.11	313.873	0.462156	0.209072	2.21051	0.0270695	0.389537	IFNLR1
ENSG00000129003.15	14100.1	0.461331	0.167143	2.7601	0.00577833	0.0976029	VPS13C		ENSG00000043093.13	2908.75	0.255002	0.115372	2.21026	0.0270871	0.389537	DCUN1D1
ENSG00000111801.15	2984.64	0.757407	0.274491	2.75932	0.00579225	0.0977157	BTN3A3		ENSG00000179583.18	2395.42	0.709529	0.321081	2.20982	0.0271179	0.389678	CIITA
ENSG00000183044.11	792.036	0.907972	0.329083	2.7591	0.00579612	0.0977157	ABAT		ENSG00000161958.10	154.843	0.666406	0.301773	2.20831	0.0272229	0.390866	FGF11
ENSG00000240671.4	42.5464	1.83237	0.664159	2.75893	0.00579912	0.0977157	IGKV1-8		ENSG00000144481.16	90.353	-1.01256	0.458613	-2.20789	0.0272523	0.390866	TRPM8
ENSG00000060558.3	1081.64	0.644122	0.233496	2.7586	0.00580489	0.0977157	GNA15		ENSG00000282639.1	106.533	1.89889	0.860144	2.20764	0.0272696	0.390866	IGHV3-64D
ENSG00000167323.11	2644.65	0.448056	0.162423	2.75856	0.00580559	0.0977157	STIM1		ENSG00000254101.5	45.4027	-0.940454	0.426043	-2.20742	0.0272849	0.390866	LINC02055
ENSG00000124541.6	1454.11	-0.423287	0.153498	-2.75761	0.00582259	0.0978793	RRP36		ENSG00000067445.20	508.413	-0.466143	0.211202	-2.2071	0.0273072	0.390882	TRO
ENSG00000134184.12	380.857	1.06636	0.386707	2.75755	0.00582355	0.0978793	GSTM1		ENSG00000164187.6	2415.97	0.222259	0.100738	2.20631	0.0273624	0.391033	LMBRD2
ENSG00000138442.9	1698.97	-0.721849	0.261871	-2.7565	0.00584228	0.0981248	WDR12		ENSG00000169550.12	262.742	-0.915839	0.415147	-2.20606	0.0273797	0.391033	MUC15
ENSG00000115232.13	4633.25	1.01983	0.370082	2.7557	0.00585663	0.0982961	ITGA4		ENSG00000166788.9	554.669	-0.307199	0.139272	-2.20574	0.027402	0.391033	SAAL1
ENSG00000253882.6	374.413	0.642879	0.233334	2.75518	0.00586596	0.0983797	RP11-61L23.2		ENSG00000139626.15	582.031	0.647135	0.293387	2.20574	0.027402	0.391033	ITGB7
ENSG00000280120.1	163.766	-0.783304	0.28434	-2.75482	0.00587252	0.0983797	RP11-546D6.3		ENSG00000132465.10	7161.35	0.966785	0.43848	2.20485	0.0274643	0.39162	JCHAIN
ENSG00000224837.1	60.2648	-0.924839	0.335733	-2.75468	0.00587487	0.0983797	GCSHP5		ENSG00000135409.10	20.6749	-1.25201	0.568042	-2.20408	0.0275186	NA	AMHR2
ENSG00000130204.12	1421.03	-0.544363	0.197627	-2.7545	0.00587818	0.0983797	TOMM40		ENSG00000173588.14	844.275	-0.435345	0.197576	-2.20343	0.0275643	0.392743	CEP83
ENSG00000233954.6	261.913	-0.581995	0.21132	-2.7541	0.00588545	0.0984144	UQCRHL		ENSG00000144959.9	1843.8	0.586198	0.266141	2.20259	0.0276239	0.393291	NCEH1
ENSG00000161013.16	2225.75	-0.423475	0.153772	-2.75392	0.00588854	0.0984144	MGAT4B		ENSG00000183150.7	125.719	-0.504099	0.228903	-2.20224	0.0276485	0.393338	GPR19
ENSG00000211659.2	793.498	1.61451	0.586378	2.75336	0.00589874	0.0984944	IGLV3-25		ENSG00000167851.13	416.994	0.581134	0.26396	2.2016	0.0276937	0.39364	CD300A
ENSG00000177096.8	575.873	-0.616409	0.223888	-2.7532	0.00590162	0.0984944	FAM109B		ENSG00000169951.9	355.153	-0.248944	0.113088	-2.20134	0.0277121	0.39364	ZNF764
ENSG00000234389.1	7.18518	1.80859	0.657147	2.75219	0.00591976	0.0987279	AC007278.3		ENSG00000234431.2	5.99546	1.88097	0.854559	2.2011	0.0277292	NA	AC007283.5
ENSG00000140511.11	1514.61	0.578447	0.210201	2.75187	0.00592557	0.0987553	HAPLN3		ENSG00000105672.14	15.2377	-0.933094	0.42401	-2.20064	0.0277614	NA	ETV2
ENSG00000196844.8	6.09761	-2.27875	0.828143	-2.75163	0.00592988	NA	PATE2		ENSG00000278224.5	74.9325	-1.13587	0.516239	-2.20027	0.0277874	0.394407	PRICKLE4
ENSG00000124243.17	316.532	0.951097	0.345672	2.75144	0.00593341	0.0987688	BCAS4		ENSG00000269952.1	44.7592	0.974545	0.443268	2.19855	0.0279101	0.395845	RP11-324I22.3
ENSG00000171522.5	4943.52	1.06116	0.385701	2.75126	0.0059367	0.0987688	PTGER4		ENSG00000126705.13	1120.21	-0.331819	0.150967	-2.19796	0.0279516	0.396131	AHDC1
ENSG00000169946.13	473.904	1.09061	0.396469	2.7508	0.00594499	0.0987688	ZFPM2		ENSG00000104164.10	2754.76	0.278289	0.126654	2.19725	0.0280029	0.396421	BLOC1S6
ENSG00000260528.4	113.855	0.7954	0.289158	2.75075	0.00594595	0.0987688	FAM157C		ENSG00000176485.11	724.363	0.376232	0.171244	2.19705	0.0280171	0.396421	PLA2G16
ENSG00000254389.3	18.1953	-1.37777	0.500895	-2.75061	0.00594842	0.0987688	RHPN1-AS1		ENSG00000138964.16	574.193	0.668718	0.304409	2.19678	0.0280363	0.396421	PARVG
ENSG00000182240.15	3954.03	-0.633739	0.230413	-2.75045	0.00595133	0.0987688	BACE2		ENSG00000184154.13	306.247	0.333684	0.151926	2.19636	0.0280661	0.396541	LRTOMT
ENSG00000157680.15	999.917	-1.23086	0.447608	-2.74986	0.00596204	0.0988775	DGKI		ENSG00000167618.9	13.2326	1.19332	0.54358	2.19531	0.0281415	NA	LAIR2
ENSG00000105609.16	838.702	1.2266	0.446231	2.7488	0.00598138	0.0990473	LILRB5		ENSG00000198535.5	1285.71	0.971073	0.442344	2.19529	0.0281427	0.397297	C2CD4A
ENSG00000212464.1	659.04	0.583875	0.212422	2.74866	0.00598398	0.0990473	SNORA12		ENSG00000148719.14	1311.03	0.158272	0.0721071	2.19496	0.0281668	0.397297	DNAJB12
ENSG00000103021.9	422.125	-0.505809	0.184023	-2.74861	0.00598479	0.0990473	CCDC113		ENSG00000106689.10	95.69	-0.705832	0.321605	-2.19472	0.0281839	0.397297	LHX2
ENSG00000178498.15	1025.33	-0.618325	0.225001	-2.7481	0.00599424	0.0991346	DTX3		ENSG00000154553.13	2834.67	-0.501839	0.228751	-2.19382	0.0282483	0.397612	PDLIM3
ENSG00000096968.13	3191.29	0.742326	0.270224	2.74707	0.00601294	0.0993746	JAK2		ENSG00000182585.9	101.634	1.105	0.503748	2.19356	0.0282671	0.397612	EPGN
ENSG00000100372.14	858.402	-0.491044	0.178771	-2.74678	0.00601829	0.0993938	SLC25A17		ENSG00000262222.1	39.4407	0.828923	0.377898	2.19351	0.0282706	0.397612	RP11-876N24.4
ENSG00000225008.1	17.0283	1.12197	0.408526	2.74639	0.0060256	0.0994454	RP13-228J13.6		ENSG00000273011.1	4.82117	-2.04614	0.93291	-2.19329	0.0282867	NA	RP11-728K20.3
ENSG00000211653.2	575.283	2.24392	0.817355	2.74534	0.00604473	0.0996919	IGLV1-40		ENSG00000257950.3	12.6945	1.64463	0.750051	2.19269	0.0283297	NA	P2RX5-TAX1BP3
ENSG00000167037.18	185.039	1.46108	0.532371	2.74447	0.00606089	0.099889	SGSM1		ENSG00000086289.11	386.939	0.4979	0.227122	2.19222	0.0283639	0.398368	EPDR1
ENSG00000226025.9	30.6286	1.9979	0.728127	2.74388	0.0060717	0.0999884	LGALS17A		ENSG00000179630.10	819.174	0.476272	0.217275	2.19202	0.0283778	0.398368	LACC1
ENSG00000204568.11	1753.3	-0.598377	0.218092	-2.74369	0.00607534	0.0999884	MRPS18B		ENSG00000121380.12	171.978	0.9842	0.449023	2.19187	0.0283888	0.398368	BCL2L14
ENSG00000174371.16	411.115	-1.21957	0.444626	-2.74292	0.00608958	0.100153	EXO1		ENSG00000167483.17	133.024	0.848278	0.387087	2.19144	0.0284198	0.398501	FAM129C
ENSG00000186871.6	274.871	-1.14346	0.416917	-2.74266	0.00609445	0.100164	ERCC6L		ENSG00000164107.8	136.988	-0.82441	0.376345	-2.19057	0.0284827	0.398707	HAND2
ENSG00000094914.12	1083.41	-0.352785	0.128678	-2.7416	0.006114	0.100416	AAAS		ENSG00000261373.1	71.8376	-0.707347	0.322909	-2.19054	0.0284849	0.398707	VPS9D1-AS1
ENSG00000146733.13	496.397	-0.696447	0.254085	-2.741	0.00612526	0.100531	PSPH		ENSG00000105409.16	187.845	0.618051	0.28217	2.19035	0.028499	0.398707	ATP1A3
ENSG00000144908.13	270.789	1.13375	0.413719	2.74039	0.00613655	0.100607	ALDH1L1		ENSG00000004809.13	6.33842	1.41332	0.645478	2.18957	0.0285557	NA	SLC22A16
ENSG00000073008.14	1445.36	-0.637208	0.232532	-2.7403	0.00613834	0.100607	PVR		ENSG00000051108.14	5741.6	0.428073	0.195557	2.18899	0.0285974	0.399379	HERPUD1
ENSG00000211800.3	16.6349	1.88741	0.68906	2.7391	0.00616072	0.100898	TRAV20		ENSG00000105501.12	33.8868	1.10895	0.506639	2.18883	0.0286092	0.399379	SIGLEC5
ENSG00000111728.10	550.146	1.0093	0.368522	2.73876	0.00616707	0.100898	ST8SIA1		ENSG00000189367.14	539.019	-0.607377	0.277551	-2.18835	0.0286443	0.399379	KIAA0408
ENSG00000186818.12	1845.89	1.02869	0.375616	2.73867	0.00616885	0.100898	LILRB4		ENSG00000169330.8	431.381	-0.523174	0.239087	-2.18821	0.028654	0.399379	KIAA1024
ENSG00000188833.9	46.4709	-2.16371	0.790292	-2.73787	0.0061839	0.101075	ENTPD8		ENSG00000247373.3	89.4382	-0.493829	0.225718	-2.18782	0.0286829	0.399379	RP11-486O12.2
ENSG00000144366.15	790.532	-0.759983	0.277631	-2.73738	0.00619299	0.101154	GULP1		ENSG00000122783.16	1040.73	-0.252566	0.115443	-2.1878	0.0286845	0.399379	C7orf49
ENSG00000173020.10	4132.32	0.535447	0.195643	2.73685	0.00620307	0.101249	GRK2		ENSG00000165072.9	419.945	-0.800643	0.365989	-2.18761	0.0286979	0.399379	MAMDC2
ENSG00000157224.15	1952.05	-0.662629	0.242138	-2.73658	0.00620815	0.101262	CLDN12		ENSG00000278129.1	882.687	-0.337302	0.154236	-2.18692	0.0287483	0.399545	ZNF8
ENSG00000172943.19	2089.68	0.277741	0.101511	2.73608	0.00621755	0.101346	PHF8		ENSG00000143153.12	7283.59	0.410345	0.187652	2.18673	0.0287621	0.399545	ATP1B1
ENSG00000008853.16	1188.79	-0.507307	0.185485	-2.73503	0.00623754	0.101602	RHOBTB2		ENSG00000172171.10	307.44	-0.256992	0.117533	-2.18656	0.0287745	0.399545	TEFM
ENSG00000211640.4	189.314	1.98408	0.725529	2.73467	0.00624434	0.101643	IGLV6-57		ENSG00000234906.9	537.739	0.971757	0.444626	2.18556	0.0288479	0.400265	APOC2
ENSG00000163221.8	280.923	1.81276	0.662937	2.73444	0.00624863	0.101643	S100A12		ENSG00000279138.1	19.1787	-0.999098	0.457202	-2.18525	0.0288708	NA	KB-1742H10.3
ENSG00000134602.15	1108.69	0.903956	0.330662	2.73378	0.00626119	0.101778	STK26		ENSG00000175832.12	589.038	-0.474104	0.216997	-2.18484	0.0289009	0.400401	ETV4
ENSG00000140022.9	1330.3	1.11073	0.406387	2.73319	0.00627242	0.101815	STON2		ENSG00000167700.8	300.586	-0.544843	0.249375	-2.18484	0.0289009	0.400401	MFSD3
ENSG00000172732.11	988.236	-0.364181	0.133252	-2.73302	0.00627573	0.101815	MUS81		ENSG00000167207.11	334.41	0.699867	0.320617	2.18287	0.0290451	0.402098	NOD2
ENSG00000253632.1	8.01708	2.02631	0.74143	2.73298	0.00627638	0.101815	RP11-486M23.1		ENSG00000168710.17	5016.45	0.197571	0.0905356	2.18225	0.029091	0.402248	AHCYL1
ENSG00000206337.10	3392.71	0.922044	0.33745	2.73238	0.0062878	0.101929	HCP5		ENSG00000223756.6	28.3261	-0.93344	0.427771	-2.1821	0.029102	NA	TSSC2
ENSG00000054219.10	4068.66	0.907441	0.332141	2.73209	0.00629331	0.101929	LY75		ENSG00000183864.4	2627	0.369815	0.169486	2.18198	0.029111	0.402248	TOB2
ENSG00000116857.16	1280.73	-0.528445	0.193432	-2.73194	0.00629628	0.101929	TMEM9		ENSG00000263412.1	46.7546	-0.600697	0.275316	-2.18184	0.029121	0.402248	RP5-890E16.2
ENSG00000162747.9	431.667	0.940898	0.344569	2.73065	0.00632093	0.102259	FCGR3B		ENSG00000105726.16	1559.56	-0.224326	0.102842	-2.18127	0.0291631	0.402529	ATP13A1
ENSG00000231789.2	61.4622	-1.26369	0.462852	-2.73024	0.00632886	0.102262	PIK3CD-AS2		ENSG00000257139.1	9.53957	-1.11002	0.508963	-2.18094	0.0291875	NA	RP11-320P7.2
ENSG00000128340.14	2318.25	1.19884	0.439106	2.73019	0.00632974	0.102262	RAC2		ENSG00000162437.14	1041.91	-0.228837	0.104955	-2.18033	0.0292328	0.40319	RAVER2
ENSG00000225210.9	795.304	-0.888207	0.325475	-2.72896	0.00635349	0.102557	DUXAP9		ENSG00000273213.1	15.1688	1.11266	0.510437	2.17982	0.0292709	NA	RP5-998N21.10
ENSG00000229950.1	59.5034	-1.78688	0.654824	-2.72879	0.00635666	0.102557	TFAP2A-AS1		ENSG00000107165.12	10625.2	-0.939208	0.430919	-2.17955	0.029291	0.403693	TYRP1
ENSG00000137168.7	1147.59	-0.733917	0.268978	-2.72854	0.0063615	0.102566	PPIL1		ENSG00000228623.5	185.391	-0.75608	0.347043	-2.17863	0.0293589	0.404328	ZNF883
ENSG00000170525.19	10626.6	0.759943	0.278606	2.72767	0.00637841	0.102769	PFKFB3		ENSG00000248515.1	13.055	-1.09601	0.503422	-2.17712	0.0294719	NA	RP11-608O21.1
ENSG00000257838.5	100.249	1.20298	0.441094	2.72726	0.00638632	0.102826	RP11-368J21.3		ENSG00000234882.1	103.122	-0.441725	0.202968	-2.17633	0.0295306	0.406391	EIF3EP1
ENSG00000127241.16	635.811	1.18109	0.433151	2.72674	0.00639634	0.102918	MASP1		ENSG00000139351.14	10.9347	-1.07302	0.493071	-2.17621	0.0295399	NA	SYCP3
ENSG00000128271.21	457.834	0.883068	0.323962	2.72584	0.0064138	0.103127	ADORA2A		ENSG00000182183.14	27.5349	0.758576	0.348595	2.17609	0.0295484	NA	FAM159A
ENSG00000112782.15	1096.23	1.08474	0.39798	2.72562	0.00641804	0.103127	CLIC5		ENSG00000255987.1	32.7711	0.92023	0.422982	2.17558	0.0295868	0.406668	TOMM20P2
ENSG00000156510.12	167.945	-1.47325	0.54065	-2.72496	0.00643097	0.103265	HKDC1		ENSG00000158714.10	462.862	0.882125	0.405486	2.17547	0.0295946	0.406668	SLAMF8
ENSG00000167165.18	44.7937	2.42406	0.889772	2.72437	0.00644253	0.103381	UGT1A6		ENSG00000198355.4	4289.35	0.629545	0.289429	2.17513	0.0296206	0.406724	PIM3
ENSG00000075188.8	742.747	-0.500113	0.183614	-2.72372	0.00645517	0.103514	NUP37		ENSG00000242076.2	1117.11	1.54201	0.709032	2.17481	0.029644	0.406744	IGKV1-33
ENSG00000260401.1	103.356	1.33021	0.488451	2.72332	0.00646289	0.103568	RP11-800A3.4		ENSG00000150051.13	13.658	1.42625	0.655901	2.17449	0.0296681	NA	MKX
ENSG00000242371.1	330.397	1.90694	0.700913	2.72065	0.00651529	0.104318	IGKV1-39		ENSG00000153395.9	3656.36	0.325283	0.14961	2.17421	0.0296894	0.40682	LPCAT1
ENSG00000100055.20	2050.53	0.94891	0.348801	2.72049	0.00651851	0.104318	CYTH4		ENSG00000181788.3	1461.38	0.312362	0.143716	2.17346	0.0297454	0.40682	SIAH2
ENSG00000204052.4	57.2582	-0.987517	0.363108	-2.71962	0.00653566	0.104522	LRRC73		ENSG00000078018.19	1974.8	-0.348888	0.160523	-2.17344	0.0297469	0.40682	MAP2
ENSG00000165055.15	1605.8	-0.502054	0.184627	-2.71928	0.00654239	0.104544	METTL2B		ENSG00000157927.16	80.5759	-0.706078	0.324878	-2.17336	0.0297529	0.40682	RADIL
ENSG00000211651.3	670.622	2.10585	0.774541	2.71883	0.00655132	0.104544	IGLV1-44		ENSG00000160326.13	211.329	0.457547	0.210533	2.17328	0.0297593	0.40682	SLC2A6
ENSG00000107984.9	548.413	-1.48302	0.545493	-2.71867	0.00655445	0.104544	DKK1		ENSG00000144407.9	67.2235	0.858527	0.395104	2.17292	0.0297865	0.406848	PTH2R
ENSG00000204287.13	65113.4	0.861992	0.317065	2.71866	0.00655465	0.104544	HLA-DRA		ENSG00000143384.12	37832.6	0.331673	0.152657	2.17267	0.0298053	0.406848	MCL1
ENSG00000196652.11	1458.72	-0.407748	0.149995	-2.7184	0.00655976	0.104556	ZKSCAN5		ENSG00000115107.19	1276.81	0.334708	0.154095	2.17209	0.0298492	0.407148	STEAP3
ENSG00000256663.1	54.4017	-1.53727	0.565806	-2.71695	0.0065886	0.104945	RP11-424C20.2		ENSG00000284024.1	637.047	0.334819	0.154216	2.1711	0.0299236	0.407864	RP11-398C13.8
ENSG00000248008.2	291.963	-0.571538	0.21041	-2.71631	0.00660137	0.105078	NRAV		ENSG00000146352.12	64.6962	-1.7753	0.817807	-2.1708	0.0299463	0.407873	CLVS2
ENSG00000161944.16	103.558	0.969839	0.35709	2.71595	0.00660853	0.105121	ASGR2		ENSG00000160185.14	153.015	0.837106	0.385773	2.16994	0.0300111	0.408455	UBASH3A
ENSG00000097096.8	1326.61	-0.913719	0.336461	-2.71567	0.00661413	0.10514	SYDE2		ENSG00000187116.13	96.5883	0.631422	0.291081	2.16923	0.0300651	0.40889	LILRA5
ENSG00000130307.11	250.516	1.02411	0.377232	2.7148	0.00663157	0.105347	USHBP1		ENSG00000224796.1	13.0807	1.25804	0.57997	2.16914	0.0300717	NA	RPL32P1
ENSG00000178752.15	70.6192	-1.51993	0.559959	-2.71436	0.00664033	0.105415	ERFE		ENSG00000247595.4	19.2178	-0.633532	0.2921	-2.16889	0.0300911	NA	SPTY2D1-AS1
ENSG00000271936.1	40.7472	-0.66778	0.246067	-2.71381	0.00665139	0.105417	RP11-443B20.1		ENSG00000037749.11	1753.27	0.199132	0.0918398	2.16826	0.030139	0.409423	MFAP3
ENSG00000184661.13	413.708	-1.20181	0.442864	-2.71373	0.00665294	0.105417	CDCA2		ENSG00000196329.11	739.678	0.618846	0.285428	2.16813	0.0301485	0.409423	GIMAP5
ENSG00000112139.14	517.484	0.845565	0.311612	2.71352	0.00665727	0.105417	MDGA1		ENSG00000188033.9	439.465	-0.310424	0.14322	-2.16746	0.0301996	0.409817	ZNF490
ENSG00000116157.5	768.953	-0.66017	0.243293	-2.71347	0.00665819	0.105417	GPX7		ENSG00000182162.10	532.952	0.875501	0.404216	2.16592	0.0303169	0.411108	P2RY8
ENSG00000107518.16	1371.18	-1.50639	0.555197	-2.71324	0.00666279	0.10542	ATRNL1		ENSG00000196503.3	30.1029	-0.828564	0.38259	-2.16567	0.0303361	NA	ARL9
ENSG00000260896.5	25.8568	-1.51583	0.558762	-2.71283	0.00667116	0.105472	LINC02170		ENSG00000236496.2	5.7685	-1.26225	0.583215	-2.1643	0.0304417	NA	GPS2P1
ENSG00000110852.4	1705.82	0.69584	0.256518	2.71264	0.00667501	0.105472	CLEC2B		ENSG00000100302.6	185.345	0.60018	0.277358	2.16391	0.0304711	0.412896	RASD2
ENSG00000154760.13	1244.73	0.753551	0.277933	2.71127	0.00670261	0.105838	SLFN13		ENSG00000164106.7	91.9621	-1.13666	0.525415	-2.16336	0.0305136	0.413098	SCRG1
ENSG00000211795.3	26.3887	1.64056	0.605212	2.71072	0.00671363	0.105942	TRAV8-6		ENSG00000275302.1	2160.87	0.603636	0.279056	2.16314	0.0305305	0.413098	CCL4
ENSG00000255587.7	21.7627	1.55032	0.572167	2.70956	0.00673716	0.106242	RAB44		ENSG00000162929.13	675.058	-0.331763	0.153447	-2.16206	0.0306132	0.413156	KIAA1841
ENSG00000244731.7	3743.31	0.477615	0.17632	2.7088	0.00675276	0.106418	C4A		ENSG00000007402.11	700.407	0.549897	0.254352	2.16195	0.0306218	0.413156	CACNA2D2
ENSG00000233355.6	48.3855	1.44989	0.535346	2.70832	0.00676251	0.106501	CHRM3-AS2		ENSG00000188786.9	1074.27	0.445398	0.206018	2.16194	0.0306231	0.413156	MTF1
ENSG00000111713.2	35.8043	1.82441	0.673781	2.70772	0.00677477	0.106623	GYS2		ENSG00000154079.5	260.034	-0.299415	0.138504	-2.16178	0.0306353	0.413156	SDHAF4
ENSG00000152495.10	1133.31	1.14944	0.424795	2.70588	0.00681245	0.107078	CAMK4		ENSG00000125484.11	2649.97	-0.232991	0.107791	-2.1615	0.0306567	0.413156	GTF3C4
ENSG00000155755.18	1789.09	-0.478398	0.1768	-2.70586	0.00681269	0.107078	TMEM237		ENSG00000248477.6	45.0268	1.23063	0.56938	2.16135	0.0306685	0.413156	RP11-848G14.2
ENSG00000143556.8	21898.1	7.93465	2.93417	2.70422	0.0068464	0.107536	S100A7		ENSG00000251517.1	6.39553	1.82278	0.843356	2.16134	0.0306691	NA	RP11-109E24.1
ENSG00000234073.1	7.96126	1.73539	0.641973	2.70322	0.00686716	0.10774	AC011816.1		ENSG00000065923.9	1845.81	0.629143	0.29115	2.16089	0.0307042	0.413336	SLC9A7
ENSG00000076248.10	1678.82	-0.57248	0.211793	-2.70301	0.00687142	0.10774	UNG		ENSG00000120800.4	2708.03	-0.252641	0.11696	-2.16006	0.0307681	0.413661	UTP20
ENSG00000058804.11	2828.25	-0.669783	0.247831	-2.70258	0.00688044	0.10774	NDC1		ENSG00000183773.15	104.35	0.61049	0.282635	2.16	0.030773	0.413661	AIFM3
ENSG00000189057.10	1141.5	-1.17525	0.434878	-2.70248	0.00688235	0.10774	FAM111B		ENSG00000281937.1	17.0124	1.25147	0.579412	2.1599	0.0307805	NA	RP3-510D11.4
ENSG00000161800.12	2181.77	-0.755002	0.279382	-2.7024	0.0068841	0.10774	RACGAP1		ENSG00000103599.19	160.346	-0.457084	0.211653	-2.1596	0.030804	0.41376	IQCH
ENSG00000105851.10	2138.09	1.09589	0.405544	2.70228	0.00688659	0.10774	PIK3CG		ENSG00000158525.15	16.8677	1.5469	0.716296	2.15958	0.0308054	NA	CPA5
ENSG00000204060.6	110.495	-1.36946	0.50686	-2.70185	0.00689544	0.107758	FOXO6		ENSG00000231106.2	19.4713	0.940813	0.435657	2.15953	0.0308092	NA	LINC01436
ENSG00000121104.7	752.189	0.827068	0.306119	2.70179	0.0068968	0.107758	FAM117A		ENSG00000153234.13	5330.44	0.648839	0.300509	2.15913	0.0308397	0.41376	NR4A2
ENSG00000106628.10	1739.51	-0.64007	0.23694	-2.7014	0.00690487	0.107799	POLD2		ENSG00000153292.15	213.858	0.962107	0.445619	2.15904	0.0308473	0.41376	ADGRF1
ENSG00000067082.14	19673.5	0.373701	0.138345	2.70122	0.0069085	0.107799	KLF6		ENSG00000128652.11	138.187	-0.64355	0.298132	-2.15861	0.0308805	0.413905	HOXD3
ENSG00000181467.4	7465.34	0.495927	0.18363	2.70068	0.00691984	0.107839	RAP2B		ENSG00000168685.14	2497.42	0.728774	0.337733	2.15784	0.0309404	0.414025	IL7R
ENSG00000105438.8	2446.78	-0.402735	0.149125	-2.70066	0.00692017	0.107839	KDELR1		ENSG00000279069.1	56.0276	-0.517534	0.239854	-2.1577	0.0309508	0.414025	RP11-159D12.6
ENSG00000181610.12	1460.46	-0.607612	0.225061	-2.69977	0.00693883	0.108007	MRPS23		ENSG00000239626.1	43.6499	-0.471249	0.21841	-2.15763	0.0309564	0.414025	RPSAP41
ENSG00000197702.11	3627.8	-0.579523	0.214661	-2.69971	0.00694003	0.108007	PARVA		ENSG00000064601.16	7769.81	0.319724	0.148216	2.15715	0.0309939	0.414144	CTSA
ENSG00000159314.11	1425.35	0.8669	0.321163	2.69925	0.0069496	0.108085	ARHGAP27		ENSG00000185189.17	2105.45	-0.387824	0.179832	-2.15659	0.0310378	0.414144	NRBP2
ENSG00000235831.6	89.3626	0.749985	0.277952	2.69825	0.00697046	0.108339	BHLHE40-AS1		ENSG00000117758.13	2289.08	0.229327	0.106341	2.15651	0.0310436	0.414144	STX12
ENSG00000136436.14	5749.52	0.417839	0.154874	2.69793	0.00697717	0.108346	CALCOCO2		ENSG00000144036.15	1760.21	-0.398202	0.184663	-2.15637	0.0310547	0.414144	EXOC6B
ENSG00000100079.6	122.341	1.2648	0.468829	2.69779	0.00698004	0.108346	LGALS2		ENSG00000169583.12	62.2622	0.963273	0.446842	2.15574	0.0311042	0.414303	CLIC3
ENSG00000118503.14	27229.4	0.909718	0.337276	2.69725	0.00699146	0.108452	TNFAIP3		ENSG00000100911.15	4242.21	0.39758	0.184455	2.15543	0.0311284	0.414303	PSME2
ENSG00000183527.11	1005.95	-0.606613	0.224991	-2.69617	0.0070142	0.108677	PSMG1		ENSG00000265808.3	4521.81	0.240041	0.111378	2.1552	0.0311463	0.414303	SEC22B
ENSG00000211814.1	7.05863	1.51112	0.560477	2.69613	0.0070151	0.108677	TRAV35		ENSG00000181264.8	337.151	-0.324319	0.150491	-2.15507	0.031156	0.414303	TMEM136
ENSG00000167244.18	14901.4	1.49951	0.556217	2.69591	0.00701969	0.108677	IGF2		ENSG00000276410.3	374.915	-0.622402	0.288897	-2.1544	0.0312084	0.414703	HIST1H2BB
ENSG00000172232.9	27.7902	1.76771	0.655872	2.6952	0.00703466	0.108751	AZU1		ENSG00000173068.17	991.304	-0.399307	0.18537	-2.15411	0.0312317	0.414715	BNC2
ENSG00000069974.15	1753.52	0.598719	0.222146	2.69516	0.00703553	0.108751	RAB27A		ENSG00000246560.2	29.8351	-0.529171	0.24568	-2.1539	0.0312477	NA	RP11-10L12.4
ENSG00000168234.12	1610.89	0.607013	0.225234	2.69503	0.00703818	0.108751	TTC39C		ENSG00000267120.3	25.9599	1.24274	0.577107	2.15339	0.0312878	NA	AD000671.6
ENSG00000157193.15	1819.13	-0.975915	0.362168	-2.69465	0.00704636	0.108806	LRP8		ENSG00000232433.2	34.4845	1.41441	0.657001	2.15283	0.0313322	0.415749	GXYLT1P3
ENSG00000164109.13	938.208	-1.11564	0.414109	-2.69408	0.00705842	0.108922	MAD2L1		ENSG00000280113.2	2.77538	-2.09625	0.973744	-2.15277	0.0313369	NA	RP11-84A14.7
ENSG00000184574.9	191.091	0.83535	0.310172	2.69319	0.0070773	0.109142	LPAR5		ENSG00000064270.12	612.091	0.561823	0.261071	2.152	0.0313977	0.415749	ATP2C2
ENSG00000186603.5	71.754	-1.37709	0.511373	-2.69294	0.00708259	0.109153	HPDL		ENSG00000187068.2	589.398	-0.616296	0.286436	-2.1516	0.0314289	0.415749	C3orf70
ENSG00000166965.12	538.617	-0.712273	0.264518	-2.69272	0.0070872	0.109153	RCCD1		ENSG00000181638.17	474.058	-0.387218	0.179987	-2.15137	0.0314472	0.415749	ZFP41
ENSG00000198650.10	215.568	1.84707	0.68609	2.69217	0.00709881	0.109261	TAT		ENSG00000141376.22	1399.57	-0.345212	0.160463	-2.15135	0.0314483	0.415749	BCAS3
ENSG00000233058.1	30.3833	0.872797	0.324231	2.6919	0.00710462	0.109272	LINC00884		ENSG00000077150.18	1990.53	0.492353	0.228879	2.15114	0.0314649	0.415749	NFKB2
ENSG00000159063.12	1121.85	-0.610704	0.226883	-2.69171	0.00710871	0.109272	ALG8		ENSG00000181392.14	106.34	0.456852	0.21238	2.15111	0.0314677	0.415749	SYNE4
ENSG00000224083.1	15.4781	1.22667	0.455883	2.69075	0.0071292	0.109516	MTCO1P11		ENSG00000104689.9	582.419	0.484605	0.22531	2.15084	0.031489	0.415749	TNFRSF10A
ENSG00000153976.2	190.307	0.806841	0.299892	2.69044	0.00713584	0.109547	HS3ST3A1		ENSG00000054690.13	1488.67	-0.365186	0.169817	-2.15047	0.0315179	0.415834	PLEKHH1
ENSG00000206195.10	984.199	-0.896749	0.333478	-2.68908	0.00716496	0.109923	DUXAP8		ENSG00000253317.1	19.2355	-1.72022	0.79997	-2.15035	0.0315272	NA	RP11-142A23.1
ENSG00000232021.6	37.9187	-0.961319	0.357575	-2.68844	0.00717861	0.110027	LEF1-AS1		ENSG00000127364.3	59.795	-0.805102	0.37453	-2.14963	0.0315841	0.416146	TAS2R4
ENSG00000198523.5	451.47	1.09626	0.407801	2.68823	0.00718325	0.110027	PLN		ENSG00000169989.2	53.3666	-0.523413	0.243493	-2.14961	0.0315864	0.416146	TIGD4
ENSG00000140835.9	88.5388	1.36731	0.508725	2.68773	0.00719395	0.110027	CHST4		ENSG00000251141.5	55.4661	-0.583644	0.271696	-2.14815	0.031702	0.417372	RP11-53O19.1
ENSG00000164647.8	488.493	-0.956126	0.355739	-2.68772	0.00719421	0.110027	STEAP1		ENSG00000229273.1	9.34331	-1.574	0.732801	-2.14793	0.0317196	NA	RP11-104G3.2
ENSG00000113645.14	960.557	-0.96388	0.358628	-2.68769	0.00719489	0.110027	WWC1		ENSG00000160570.13	844.103	0.38358	0.178604	2.14766	0.0317411	0.417591	DEDD2
ENSG00000125910.5	374.76	1.55291	0.577901	2.68716	0.00720633	0.110131	S1PR4		ENSG00000272631.1	73.0503	-0.524924	0.244482	-2.14709	0.0317865	0.417661	RP11-359E3.4
ENSG00000211967.3	198.234	2.34551	0.872979	2.68679	0.00721434	0.110182	IGHV3-53		ENSG00000151320.10	3022.48	-0.462636	0.215478	-2.14702	0.0317915	0.417661	AKAP6
ENSG00000270379.5	13.2597	1.77276	0.660177	2.68528	0.00724681	0.11055	HEATR9		ENSG00000121858.10	3896.66	0.596166	0.277733	2.14655	0.0318294	0.417862	TNFSF10
ENSG00000176049.15	184.946	1.22631	0.456685	2.68524	0.00724771	0.11055	JAKMIP2		ENSG00000135047.14	6098.14	0.318531	0.148527	2.1446	0.0319851	0.419487	CTSL
ENSG00000225159.1	21.8512	-1.02809	0.382978	-2.68445	0.00726485	0.11074	NPM1P39		ENSG00000171469.10	1212.88	-0.187663	0.087512	-2.14443	0.0319984	0.419487	ZNF561
ENSG00000100298.15	66.9946	1.07294	0.399795	2.68373	0.00728067	0.11091	APOBEC3H		ENSG00000198785.4	47.5542	1.07908	0.503325	2.14391	0.0320401	0.419736	GRIN3A
ENSG00000189241.6	7441.14	0.32192	0.119999	2.68269	0.00730316	0.111181	TSPYL1		ENSG00000124783.12	7117.88	0.204856	0.0955707	2.14351	0.0320724	0.419795	SSR1
ENSG00000126602.10	2285.25	-0.440478	0.164244	-2.68186	0.00732149	0.11124	TRAP1		ENSG00000134184.12	177.538	0.709261	0.330922	2.14329	0.0320899	0.419795	GSTM1
ENSG00000196591.11	3963.88	-0.608553	0.226918	-2.68182	0.00732234	0.11124	HDAC2		ENSG00000234663.5	34.7839	1.07739	0.50275	2.143	0.0321135	0.419808	LINC01934
ENSG00000125657.4	778.397	1.01325	0.377836	2.68172	0.00732437	0.11124	TNFSF9		ENSG00000225383.7	38.4966	1.02296	0.477482	2.14241	0.0321604	0.419861	SFTA1P
ENSG00000256268.1	16.7557	-2.69583	1.00529	-2.68166	0.00732578	0.11124	RP11-221N13.3		ENSG00000136167.13	9769.1	0.690748	0.322434	2.1423	0.0321696	0.419861	LCP1
ENSG00000156261.12	7434.69	-0.54879	0.204689	-2.68109	0.00733833	0.111251	CCT8		ENSG00000134317.17	1180.69	0.532707	0.248685	2.1421	0.0321855	0.419861	GRHL1
ENSG00000159023.19	5269.23	0.483721	0.180422	2.68105	0.00733918	0.111251	EPB41		ENSG00000108379.9	50.9995	-0.678704	0.316907	-2.14165	0.0322215	0.419973	WNT3
ENSG00000265798.6	10.8078	1.55864	0.581471	2.68051	0.00735091	0.111251	RP11-271K11.5		ENSG00000211666.2	2467	1.49258	0.697001	2.14143	0.0322394	0.419973	IGLV2-14
ENSG00000281887.3	217.317	1.81413	0.676795	2.68047	0.00735179	0.111251	GIMAP1-GIMAP5		ENSG00000242808.7	33.4926	-1.0961	0.511968	-2.14096	0.0322769	0.420166	SOX2-OT
ENSG00000204387.12	4243.27	-0.559376	0.208691	-2.6804	0.00735334	0.111251	C6orf48		ENSG00000274093.1	29.041	1.23673	0.577746	2.14061	0.0323053	NA	RP11-140H17.2
ENSG00000163808.16	647.067	-1.13674	0.424102	-2.68035	0.00735461	0.111251	KIF15		ENSG00000107099.15	3347.55	0.607024	0.283631	2.14019	0.0323396	0.420345	DOCK8
ENSG00000223509.8	950.176	0.470726	0.175672	2.67957	0.00737167	0.111438	RP11-632K20.7		ENSG00000211801.3	14.4596	1.08501	0.506973	2.14016	0.0323415	NA	TRAV21
ENSG00000203785.8	2913.1	7.95819	2.97071	2.67888	0.00738683	0.111591	SPRR2E		ENSG00000183762.12	2052.2	-0.304332	0.142207	-2.14006	0.0323499	0.420345	KREMEN1
ENSG00000272779.1	450.568	-0.349893	0.130621	-2.67869	0.00739119	0.111591	LL22NC03-80A10.6		ENSG00000112195.8	20.3628	0.892459	0.417094	2.13971	0.0323785	NA	TREML2
ENSG00000175697.10	73.2941	-1.15369	0.430741	-2.67838	0.00739784	0.111621	GPR156		ENSG00000211938.2	1043.32	1.63797	0.765519	2.13968	0.0323804	0.420345	IGHV3-7
ENSG00000146216.11	14.9013	1.1343	0.423659	2.67738	0.00741996	0.111884	TTBK1		ENSG00000104738.16	6458.48	-0.35319	0.165067	-2.13967	0.0323813	0.420345	MCM4
ENSG00000174282.11	3677.06	0.381498	0.142541	2.6764	0.00744181	0.112142	ZBTB4		ENSG00000080224.17	41.5004	-0.788247	0.368456	-2.13932	0.0324095	0.420416	EPHA6
ENSG00000104427.11	627.563	0.306394	0.114496	2.67603	0.00745003	0.112195	ZC2HC1A		ENSG00000171291.8	470.013	-0.382495	0.178818	-2.13902	0.0324337	0.420436	ZNF439
ENSG00000141497.13	184.083	0.870218	0.325351	2.6747	0.00747951	0.112516	ZMYND15		ENSG00000133246.11	31.2127	0.81445	0.380822	2.13866	0.032463	NA	PRAM1
ENSG00000005100.12	986.2	-0.495928	0.185418	-2.67464	0.00748088	0.112516	DHX33		ENSG00000253943.1	7.32242	1.28311	0.600029	2.13842	0.0324826	NA	KRT18P37
ENSG00000154175.16	1069.42	0.956482	0.357675	2.67417	0.00749151	0.112605	ABI3BP		ENSG00000283108.1	4.63464	-2.08292	0.97406	-2.13839	0.0324855	NA	CTC-325H20.8
ENSG00000121858.10	6205.07	0.905773	0.338783	2.67361	0.00750403	0.112722	TNFSF10		ENSG00000217801.9	32.6394	0.680465	0.318274	2.13798	0.032518	0.421234	RP11-465B22.3
ENSG00000140104.13	344.956	-0.720364	0.269573	-2.67223	0.0075348	0.112978	C14orf79		ENSG00000165259.13	249.847	-0.356424	0.166773	-2.13719	0.0325829	0.42178	HDX
ENSG00000237945.7	464.856	1.01188	0.378682	2.67211	0.00753764	0.112978	LINC00649		ENSG00000018236.14	432.881	-0.685586	0.321044	-2.13549	0.0327213	0.422734	CNTN1
ENSG00000270361.1	21.5549	0.887256	0.332052	2.67204	0.00753916	0.112978	RP11-307C12.13		ENSG00000050030.13	508.087	0.696103	0.32602	2.13515	0.0327485	0.422734	KIAA2022
ENSG00000004487.15	4674.07	-0.520038	0.194625	-2.672	0.0075401	0.112978	KDM1A		ENSG00000130338.12	6886.21	-0.276654	0.129603	-2.13462	0.032792	0.422734	TULP4
ENSG00000121742.16	2380.57	1.76918	0.662213	2.67162	0.00754859	0.113022	GJB6		ENSG00000004846.16	1333.46	-0.913466	0.42794	-2.13456	0.0327968	0.422734	ABCB5
ENSG00000134291.11	2019.54	-0.732853	0.274345	-2.67129	0.00755608	0.113022	TMEM106C		ENSG00000121316.10	1522.05	0.490358	0.22975	2.13431	0.0328175	0.422734	PLBD1
ENSG00000180332.6	25.1688	2.36037	0.883626	2.67123	0.00755731	0.113022	KCTD4		ENSG00000100060.17	327.443	0.582041	0.272799	2.13359	0.0328765	0.422734	MFNG
ENSG00000196209.12	222.886	0.834004	0.312312	2.67042	0.00757568	0.113225	SIRPB2		ENSG00000073861.2	138.531	0.85772	0.402018	2.13354	0.0328807	0.422734	TBX21
ENSG00000165458.13	4404.54	-0.485131	0.181747	-2.66927	0.00760161	0.113541	INPPL1		ENSG00000111275.12	3256.17	0.572173	0.268214	2.13327	0.0329024	0.422734	ALDH2
ENSG00000012124.16	526.482	1.23707	0.463485	2.66905	0.00760655	0.113544	CD22		ENSG00000172057.9	2006.71	0.331297	0.155319	2.13301	0.0329235	0.422734	ORMDL3
ENSG00000181773.6	153.12	-1.09964	0.412078	-2.66852	0.00761856	0.113556	GPR3		ENSG00000174498.13	47.9705	-1.13565	0.532434	-2.13294	0.0329298	0.422734	IGDCC3
ENSG00000169679.14	1027.89	-1.09731	0.411229	-2.66836	0.00762221	0.113556	BUB1		ENSG00000205045.8	433.498	0.73554	0.344903	2.1326	0.0329575	0.422734	SLFN12L
ENSG00000254750.1	9.93928	2.12388	0.796006	2.66817	0.00762664	0.113556	CASP1P2		ENSG00000137135.17	202.884	-0.437264	0.2051	-2.13195	0.0330109	0.422734	ARHGEF39
ENSG00000168566.12	1123.67	-0.524772	0.196685	-2.66808	0.0076287	0.113556	SNRNP48		ENSG00000264754.1	4.18097	2.23272	1.04734	2.13181	0.0330228	NA	CTD-2653B5.1
ENSG00000131153.8	391.735	-1.22248	0.458216	-2.66792	0.0076322	0.113556	GINS2		ENSG00000130066.16	14050.7	0.438437	0.205692	2.13152	0.0330467	0.422734	SAT1
ENSG00000160678.11	385.613	-1.2631	0.473471	-2.66775	0.00763606	0.113556	S100A1		ENSG00000112782.15	707.088	0.594417	0.278871	2.13151	0.033047	0.422734	CLIC5
ENSG00000117593.9	1444.89	-0.604812	0.226748	-2.66733	0.0076456	0.113627	DARS2		ENSG00000182963.9	1811.45	-0.49752	0.233431	-2.13134	0.0330615	0.422734	GJC1
ENSG00000185477.4	5749.32	0.984859	0.369336	2.66656	0.00766312	0.113803	GPRIN3		ENSG00000113360.16	2229.35	-0.349426	0.163953	-2.13125	0.0330685	0.422734	DROSHA
ENSG00000185291.11	446.139	0.774669	0.290559	2.66613	0.00767295	0.113803	IL3RA		ENSG00000104852.14	4128.82	-0.215889	0.101299	-2.1312	0.0330725	0.422734	SNRNP70
ENSG00000211452.10	17.7756	1.96209	0.736006	2.66586	0.00767908	0.113803	DIO1		ENSG00000139193.3	182.447	0.868633	0.407583	2.13118	0.0330741	0.422734	CD27
ENSG00000164076.16	25.7185	-2.52776	0.948204	-2.66584	0.00767968	0.113803	CAMKV		ENSG00000170624.13	1196.8	-0.59238	0.278053	-2.13046	0.0331338	0.422734	SGCD
ENSG00000151726.13	8986.9	0.737733	0.276744	2.66576	0.00768145	0.113803	ACSL1		ENSG00000275385.1	1050.1	0.81515	0.382665	2.13019	0.0331559	0.422734	CCL18
ENSG00000236977.1	29.7204	1.31449	0.493146	2.66551	0.00768719	0.113817	ANKRD44-IT1		ENSG00000143556.8	1734.14	-1.67324	0.785534	-2.13006	0.0331666	0.422734	S100A7
ENSG00000185985.8	935.294	-1.31432	0.493255	-2.66458	0.00770837	0.11406	SLITRK2		ENSG00000137185.11	483.659	-0.185013	0.0868635	-2.12993	0.0331777	0.422734	ZSCAN9
ENSG00000080503.22	10313.1	0.567912	0.21317	2.66413	0.00771881	0.114143	SMARCA2		ENSG00000055957.10	107.961	1.53909	0.722679	2.1297	0.0331966	0.422734	ITIH1
ENSG00000260923.6	57.5112	1.05271	0.395208	2.66368	0.00772911	0.114146	LINC02193		ENSG00000170629.14	355.101	-0.354648	0.166541	-2.12949	0.0332136	0.422734	DPY19L2P2
ENSG00000205581.10	9004.76	-0.371488	0.139466	-2.66365	0.00772978	0.114146	HMGN1		ENSG00000185156.5	34.1704	0.928361	0.435987	2.12933	0.0332267	0.422734	MFSD6L
ENSG00000213588.5	547.86	-0.460446	0.172873	-2.66349	0.00773338	0.114146	ZBTB9		ENSG00000105576.15	2677.83	-0.259195	0.121788	-2.12825	0.0333168	0.423428	TNPO2
ENSG00000271288.1	6.53091	2.33239	0.87651	2.661	0.00779092	NA	IGHV1OR15-3		ENSG00000242616.3	1467.08	0.392443	0.184415	2.12805	0.0333332	0.423428	GNG10
ENSG00000246084.2	11.2346	1.78494	0.670934	2.66038	0.00780536	0.115136	CTD-2506J14.1		ENSG00000080007.7	122.468	-0.584397	0.274642	-2.12785	0.0333498	0.423428	DDX43
ENSG00000119946.10	107.94	-1.31581	0.494652	-2.66007	0.00781243	0.115169	CNNM1		ENSG00000166002.6	278.295	0.607689	0.285652	2.12738	0.0333886	0.423631	SMCO4
ENSG00000212232.1	28081.6	0.70468	0.264982	2.65935	0.00782911	0.115219	SNORD17		ENSG00000247828.7	331.343	-0.368148	0.173125	-2.12649	0.0334629	0.423785	TMEM161B-AS1
ENSG00000224877.3	530.453	-0.513729	0.193181	-2.65931	0.00783003	0.115219	NDUFAF8		ENSG00000181894.14	696.113	-0.214408	0.100836	-2.1263	0.0334782	0.423785	ZNF329
ENSG00000231925.11	11313.3	0.444965	0.167327	2.65926	0.00783123	0.115219	TAPBP		ENSG00000153107.11	3013.03	-0.289598	0.136245	-2.12556	0.0335395	0.423785	ANAPC1
ENSG00000116237.15	4378.62	-0.470137	0.176808	-2.65902	0.00783688	0.115219	ICMT		ENSG00000281162.2	23.7836	0.977667	0.459964	2.12553	0.0335425	NA	LINC01127
ENSG00000234072.1	115.86	-0.636729	0.239473	-2.65888	0.00784007	0.115219	AC074117.10		ENSG00000138780.14	695.965	-0.265141	0.124755	-2.12528	0.0335629	0.423785	GSTCD
ENSG00000084070.11	3336.46	0.680011	0.255841	2.65794	0.0078619	0.115301	SMAP2		ENSG00000175471.19	662.38	0.644537	0.303314	2.12498	0.0335881	0.423785	MCTP1
ENSG00000113441.15	12356	0.465695	0.175213	2.65788	0.00786341	0.115301	LNPEP		ENSG00000260644.6	125.937	-0.527978	0.248512	-2.12456	0.0336236	0.423785	HERC2P5
ENSG00000230043.1	353.057	1.15123	0.433171	2.65768	0.00786813	0.115301	TMSB4XP6		ENSG00000244694.7	246.399	-0.635162	0.298974	-2.12448	0.0336304	0.423785	PTCHD4
ENSG00000152455.15	666.505	-0.661938	0.249096	-2.65737	0.00787538	0.115301	SUV39H2		ENSG00000168243.10	1448.87	0.699123	0.329171	2.12389	0.0336793	0.423785	GNG4
ENSG00000259917.1	75.4376	-0.804853	0.302882	-2.65731	0.00787659	0.115301	HNRNPLP2		ENSG00000179240.9	201.789	-0.577162	0.271754	-2.12384	0.0336835	0.423785	RP11-111M22.2
ENSG00000167721.10	3439.22	-0.414936	0.156153	-2.65724	0.00787838	0.115301	TSR1		ENSG00000157227.12	8779.81	-0.376032	0.177061	-2.12374	0.0336921	0.423785	MMP14
ENSG00000144048.10	1104.62	0.356031	0.133994	2.65706	0.00788258	0.115301	DUSP11		ENSG00000272341.1	91.4225	0.435655	0.205142	2.12367	0.0336976	0.423785	RP1-151F17.2
ENSG00000182004.12	1769.68	-0.653276	0.245872	-2.65698	0.00788449	0.115301	SNRPE		ENSG00000111801.15	2022.81	0.436318	0.205478	2.12343	0.0337177	0.423785	BTN3A3
ENSG00000204356.13	1965.92	-0.508456	0.19145	-2.65582	0.00791169	0.115628	NELFE		ENSG00000162636.15	2535.17	0.220799	0.10399	2.12326	0.0337319	0.423785	FAM102B
ENSG00000166391.14	31.4556	1.96763	0.741043	2.65521	0.00792589	0.115707	MOGAT2		ENSG00000116489.12	6276.42	0.220244	0.103739	2.12307	0.0337482	0.423785	CAPZA1
ENSG00000250988.7	82.2542	-0.541123	0.2038	-2.65516	0.0079271	0.115707	SNHG21		ENSG00000129474.15	610.97	-0.372255	0.175354	-2.12288	0.0337641	0.423785	AJUBA
ENSG00000132932.16	1226.49	-1.32281	0.49827	-2.65482	0.00793518	0.115707	ATP8A2		ENSG00000164830.18	2478.35	-0.237012	0.111648	-2.12285	0.0337666	0.423785	OXR1
ENSG00000204257.14	4464.36	0.745888	0.280963	2.65476	0.00793659	0.115707	HLA-DMA		ENSG00000143994.13	8.85557	1.05191	0.495578	2.1226	0.0337876	NA	ABHD1
ENSG00000099331.13	7307.08	0.385743	0.145321	2.65443	0.00794436	0.115749	MYO9B		ENSG00000149633.11	613.414	-0.587002	0.276581	-2.12235	0.033808	0.424018	KIAA1755
ENSG00000013573.16	1216.72	-0.503274	0.189626	-2.65403	0.00795377	0.115815	DDX11		ENSG00000282393.1	309.496	-0.288321	0.135881	-2.12187	0.0338484	0.424195	CTD-3113P16.11
ENSG00000133119.12	751.508	-0.685958	0.258551	-2.65309	0.00797587	0.116008	RFC3		ENSG00000163961.4	2560.67	0.24722	0.116541	2.12132	0.0338953	0.424195	RNF168
ENSG00000100413.16	1532.91	-0.468634	0.17664	-2.65305	0.00797681	0.116008	POLR3H		ENSG00000138587.5	243.121	-0.373486	0.17608	-2.12112	0.0339119	0.424195	MNS1
ENSG00000230092.7	72.0858	0.838875	0.316226	2.65277	0.00798338	0.116018	RP11-206L10.8		ENSG00000182149.20	4697.27	0.131903	0.0621928	2.12087	0.033933	0.424195	IST1
ENSG00000234327.7	75.0555	-0.727958	0.274431	-2.65261	0.00798728	0.116018	AC012146.7		ENSG00000185900.9	1033.45	-0.271976	0.12824	-2.12083	0.0339365	0.424195	POMK
ENSG00000164938.13	4633.09	0.540304	0.20371	2.65231	0.0079942	0.116048	TP53INP1		ENSG00000197813.5	40.267	-0.609329	0.28756	-2.11897	0.0340933	0.425822	CTC-301O7.4
ENSG00000135824.12	29.3491	1.33968	0.505224	2.65166	0.00800969	0.116202	RGS8		ENSG00000025434.18	695.022	0.53348	0.25185	2.11824	0.0341544	0.425822	NR1H3
ENSG00000198774.4	557.79	1.13979	0.429881	2.6514	0.00801592	0.116221	RASSF9		ENSG00000147036.11	69.8151	0.652409	0.308011	2.11814	0.0341635	0.425822	LANCL3
ENSG00000102174.8	95.3226	0.997934	0.376457	2.65086	0.00802869	0.116335	PHEX		ENSG00000160712.12	1776.28	0.40457	0.19102	2.11795	0.0341793	0.425822	IL6R
ENSG00000119535.17	927.309	0.888718	0.335293	2.65057	0.00803556	0.116364	CSF3R		ENSG00000125375.14	717.133	-0.357482	0.168789	-2.11792	0.0341816	0.425822	ATP5S
ENSG00000095713.13	542.105	-1.08715	0.410515	-2.64826	0.0080908	0.117092	CRTAC1		ENSG00000011243.17	1891.75	-0.150434	0.0710457	-2.11742	0.0342239	0.426032	AKAP8L
ENSG00000103811.15	5015.93	0.657892	0.248477	2.6477	0.00810409	0.117213	CTSH		ENSG00000049246.14	1874.78	-0.198901	0.0939461	-2.11718	0.0342444	0.426032	PER3
ENSG00000229153.5	89.9978	0.967002	0.365284	2.64726	0.00811459	0.11729	EPHA1-AS1		ENSG00000122068.12	4613.64	0.338114	0.159739	2.11666	0.0342885	0.426295	FYTTD1
ENSG00000260719.1	12.3016	1.95122	0.737125	2.64707	0.00811925	0.11729	AC009133.17		ENSG00000179943.7	245.584	-0.219165	0.103557	-2.11637	0.0343135	0.42632	FIZ1
ENSG00000103037.11	631.579	-0.397671	0.15025	-2.64673	0.00812734	0.117335	SETD6		ENSG00000184261.4	15.7078	0.996378	0.470841	2.11616	0.0343308	NA	KCNK12
ENSG00000153066.12	2130.7	0.252304	0.0953615	2.64576	0.00815075	0.117602	TXNDC11		ENSG00000218027.2	7.16843	-1.07706	0.509045	-2.11585	0.0343578	NA	RP11-157J24.1
ENSG00000073849.14	3939.43	0.719653	0.272028	2.64551	0.00815674	0.117617	ST6GAL1		ENSG00000163006.11	460.512	-0.264943	0.125239	-2.11549	0.0343881	0.42696	CCDC138
ENSG00000042781.12	8679.38	-2.02238	0.764643	-2.64486	0.00817242	0.117771	USH2A		ENSG00000196810.4	527.05	-0.306012	0.144688	-2.11498	0.0344314	0.427213	CTBP1-AS2
ENSG00000179253.3	6.15705	1.99922	0.756267	2.64354	0.00820438	NA	RP11-429E11.3		ENSG00000198624.12	800.335	0.606946	0.287065	2.11431	0.0344886	0.427446	CCDC69
ENSG00000071242.11	1678.57	0.732985	0.27731	2.6432	0.00821275	0.118281	RPS6KA2		ENSG00000166946.13	1626.26	0.257135	0.121627	2.11412	0.0345047	0.427446	CCNDBP1
ENSG00000211816.2	6.7507	2.12443	0.803887	2.6427	0.0082249	NA	TRAV38-1		ENSG00000188343.12	553.376	-0.397412	0.187995	-2.11395	0.0345195	0.427446	FAM92A
ENSG00000177946.5	235.163	-0.442856	0.167578	-2.64269	0.00822504	0.118386	CENPBD1		ENSG00000085999.11	378.303	-0.407085	0.19265	-2.11308	0.0345936	0.428078	RAD54L
ENSG00000260302.1	17.32	1.82099	0.689575	2.64074	0.00827257	0.118998	RP11-973H7.1		ENSG00000089335.20	1186.19	-0.245331	0.116175	-2.11173	0.0347097	0.429004	ZNF302
ENSG00000231105.1	29.3461	1.3266	0.502409	2.64047	0.00827913	0.119017	RP5-1071N3.1		ENSG00000109323.8	1403.8	0.359645	0.170329	2.11147	0.0347315	0.429004	MANBA
ENSG00000196236.12	1325.41	-0.462319	0.175103	-2.64027	0.00828391	0.119017	XPNPEP3		ENSG00000162236.11	1285.64	0.204231	0.0967363	2.11122	0.0347538	0.429004	STX5
ENSG00000116212.14	985.313	-0.522862	0.198103	-2.63934	0.00830666	0.11916	LRRC42		ENSG00000128602.9	632.5	-0.554015	0.262426	-2.11113	0.034761	0.429004	SMO
ENSG00000197935.6	133.369	-0.980879	0.371638	-2.63934	0.00830679	0.11916	ZNF311		ENSG00000277744.1	14.1766	-1.63509	0.774631	-2.1108	0.0347898	NA	CTC-435M10.12
ENSG00000183010.16	834.175	-1.01331	0.38394	-2.63925	0.00830897	0.11916	PYCR1		ENSG00000015133.18	1768.08	0.516133	0.244558	2.11047	0.0348176	0.429226	CCDC88C
ENSG00000211897.8	5998.29	1.76226	0.667779	2.63899	0.00831541	0.119181	IGHG3		ENSG00000198947.15	3562.92	-0.475763	0.225439	-2.11038	0.0348253	0.429226	DMD
ENSG00000153898.12	581.126	1.09552	0.415164	2.63877	0.00832071	0.119185	MCOLN2		ENSG00000142235.8	92.9855	0.500445	0.237217	2.10965	0.0348885	0.42966	LMTK3
ENSG00000196132.11	114.225	-2.19723	0.832893	-2.63807	0.00833791	0.119286	MYT1		ENSG00000253535.5	17.2278	1.32532	0.628226	2.10962	0.0348913	NA	RP11-624C23.1
ENSG00000097046.12	659.993	-0.716656	0.271669	-2.63797	0.00834037	0.119286	CDC7		ENSG00000184371.13	1408.99	0.389883	0.18484	2.1093	0.0349187	0.42966	CSF1
ENSG00000225697.12	727.213	-0.409372	0.15519	-2.63787	0.00834281	0.119286	SLC26A6		ENSG00000126453.9	185.833	-0.287373	0.136249	-2.10917	0.03493	0.42966	BCL2L12
ENSG00000128294.15	1580.32	0.515993	0.195774	2.63565	0.00839757	0.119996	TPST2		ENSG00000076826.9	386.525	0.468854	0.222445	2.10773	0.0350543	0.430903	CAMSAP3
ENSG00000234745.10	73612	0.75198	0.285413	2.63471	0.00842097	0.120202	HLA-B		ENSG00000243015.2	12.8781	-1.10245	0.523097	-2.10754	0.0350707	NA	RN7SL737P
ENSG00000159131.16	3619.8	-0.431273	0.163692	-2.63466	0.00842206	0.120202	GART		ENSG00000138166.5	4775.41	0.625906	0.297004	2.1074	0.0350829	0.430969	DUSP5
ENSG00000119333.11	1088.96	-0.883601	0.335405	-2.63443	0.00842784	0.120212	WDR34		ENSG00000158050.4	3865.01	0.623278	0.29584	2.10681	0.0351343	0.4312	DUSP2
ENSG00000130675.14	55.7377	-1.99373	0.756884	-2.63412	0.00843551	0.120249	MNX1		ENSG00000198727.2	30778.3	-0.449516	0.21338	-2.10665	0.0351483	0.4312	MT-CYB
ENSG00000241127.7	438.831	-0.474725	0.180245	-2.63378	0.0084439	0.120284	YAE1D1		ENSG00000213614.9	4150.64	0.201174	0.0955179	2.10614	0.0351918	0.431449	HEXA
ENSG00000234608.7	484.249	-0.387634	0.147187	-2.63362	0.00844811	0.120284	MAPKAPK5-AS1		ENSG00000227533.5	56.6293	-0.70389	0.33426	-2.10582	0.0352201	0.43151	SLC2A1-AS1
ENSG00000144395.17	145.003	-0.638369	0.242428	-2.63324	0.00845756	0.120347	CCDC150		ENSG00000255062.1	6.27729	-1.38962	0.659918	-2.10574	0.0352268	NA	RP11-712L6.5
ENSG00000167272.10	652.825	-0.380085	0.144413	-2.63194	0.00848989	0.120734	POP5		ENSG00000135424.15	1365.59	-0.354371	0.168307	-2.1055	0.0352478	0.431531	ITGA7
ENSG00000231389.7	31105.9	0.780786	0.296721	2.63138	0.00850389	0.120816	HLA-DPA1		ENSG00000108639.7	2640.84	0.538643	0.255856	2.10526	0.0352684	0.431531	SYNGR2
ENSG00000156103.15	1649.39	-0.779213	0.296132	-2.6313	0.00850583	0.120816	MMP16		ENSG00000227191.8	168.138	0.898291	0.426943	2.10401	0.0353779	0.432496	TRGC2
ENSG00000276136.1	59.7633	0.773591	0.294128	2.63011	0.00853562	0.121167	RP11-50I19.2		ENSG00000122122.9	618.051	0.616599	0.293102	2.1037	0.0354046	0.432496	SASH3
ENSG00000111445.13	889.769	-0.682756	0.25963	-2.62973	0.00854531	0.121232	RFC5		ENSG00000225079.2	12.1167	1.11689	0.531029	2.10326	0.0354429	NA	FTH1P22
ENSG00000160588.9	1883.87	1.10394	0.419903	2.62905	0.00856248	0.121403	MPZL3		ENSG00000261423.1	78.6737	-0.365441	0.173763	-2.1031	0.0354569	0.432496	RP11-1007O24.3
ENSG00000181585.3	22.8385	1.07303	0.408227	2.62851	0.00857593	0.121455	TMIE		ENSG00000211640.4	207.055	1.42485	0.677519	2.10304	0.0354619	0.432496	IGLV6-57
ENSG00000185862.6	1621.64	1.1569	0.440136	2.62849	0.00857636	0.121455	EVI2B		ENSG00000121005.8	577.702	-0.514868	0.244823	-2.10302	0.0354639	0.432496	CRISPLD1
ENSG00000185261.14	581.996	0.54511	0.207427	2.62796	0.0085899	0.121495	KIAA0825		ENSG00000261499.2	23.6326	-1.43081	0.68036	-2.10302	0.0354642	NA	CH17-260O16.1
ENSG00000211642.3	19.488	2.19534	0.8354	2.62789	0.00859159	0.121495	IGLV10-54		ENSG00000283228.1	93.2297	1.55503	0.739544	2.10268	0.0354936	0.432573	CTD-2021K4.1
ENSG00000118965.14	1777.9	-0.608548	0.231583	-2.62778	0.00859451	0.121495	WDR35		ENSG00000170293.8	140.666	0.490562	0.233406	2.10175	0.0355751	0.433282	CMTM8
ENSG00000159164.9	550.294	-0.608787	0.231707	-2.6274	0.0086039	0.121555	SV2A		ENSG00000119655.10	4311.24	0.276859	0.131765	2.10116	0.035627	0.433307	NPC2
ENSG00000168610.14	15674.7	0.391718	0.149123	2.62681	0.00861892	0.121695	STAT3		ENSG00000168461.12	2734.35	0.449881	0.214127	2.101	0.0356408	0.433307	RAB31
ENSG00000181143.15	839.297	1.83175	0.697421	2.62646	0.00862781	0.12172	MUC16		ENSG00000204642.13	3028.84	0.632307	0.300993	2.10074	0.0356641	0.433307	HLA-F
ENSG00000103549.21	3688.23	-0.283435	0.10792	-2.62634	0.00863094	0.12172	RNF40		ENSG00000167850.3	83.6784	0.732573	0.348761	2.1005	0.0356846	0.433307	CD300C
ENSG00000141425.17	3895.56	-0.416001	0.15842	-2.62594	0.00864105	0.121782	RPRD1A		ENSG00000123146.19	1979.92	0.521836	0.248447	2.1004	0.035694	0.433307	ADGRE5
ENSG00000198807.12	68.7688	1.68775	0.642767	2.62576	0.0086456	0.121782	PAX9		ENSG00000280924.1	23.719	0.964897	0.459492	2.09992	0.035736	NA	LINC00628
ENSG00000169245.5	6285.91	1.276	0.486175	2.62456	0.00867603	0.122138	CXCL10		ENSG00000139323.13	1004.77	-0.200569	0.0955167	-2.09983	0.0357439	0.433339	POC1B
ENSG00000198355.4	5771.29	0.615649	0.234595	2.6243	0.00868263	0.122159	PIM3		ENSG00000172216.5	2820.54	0.518401	0.246878	2.09982	0.0357444	0.433339	CEBPB
ENSG00000073536.17	598.634	-0.506865	0.193216	-2.62331	0.00870807	0.122444	NLE1		ENSG00000100600.14	5110.36	0.53321	0.253979	2.09942	0.0357795	0.433339	LGMN
ENSG00000136159.3	931.407	-0.472381	0.180129	-2.62247	0.00872961	0.122522	NUDT15		ENSG00000161914.9	128.769	-0.365558	0.174159	-2.09899	0.0358182	0.433339	ZNF653
ENSG00000175471.19	2069.23	0.816315	0.311283	2.62242	0.0087307	0.122522	MCTP1		ENSG00000246985.7	38.5209	-0.830947	0.395952	-2.0986	0.0358519	0.433339	SOCS2-AS1
ENSG00000124688.13	747.148	-0.531041	0.202503	-2.62238	0.00873168	0.122522	MAD2L1BP		ENSG00000119401.10	663.72	-0.305178	0.145434	-2.0984	0.0358699	0.433339	TRIM32
ENSG00000271425.7	917.213	0.470714	0.179527	2.62197	0.00874236	0.122522	NBPF10		ENSG00000099377.13	552.051	0.405937	0.193523	2.09762	0.0359385	0.433339	HSD3B7
ENSG00000197084.5	224.373	7.78736	2.97014	2.62189	0.00874449	0.122522	LCE1C		ENSG00000152253.8	214.963	-0.4403	0.209928	-2.09739	0.0359591	0.433339	SPC25
ENSG00000237372.2	9.65075	1.58472	0.604477	2.62164	0.00875069	0.122522	UNQ6494		ENSG00000143751.9	2687.93	0.343612	0.163839	2.09725	0.0359714	0.433339	SDE2
ENSG00000166856.2	24.8793	1.97333	0.752769	2.62142	0.00875637	0.122522	GPR182		ENSG00000141668.9	103.401	-1.23809	0.590413	-2.097	0.0359938	0.433339	CBLN2
ENSG00000215447.7	303.722	-0.53551	0.204293	-2.62129	0.00875982	0.122522	BX322557.10		ENSG00000201793.1	19.9438	-0.601403	0.286825	-2.09676	0.0360148	NA	RN7SKP9
ENSG00000256625.1	28.2588	0.846703	0.323011	2.62128	0.00876001	0.122522	RP11-582E3.4		ENSG00000186654.20	255.837	0.393512	0.187683	2.09668	0.0360216	0.433339	PRR5
ENSG00000122550.17	1640.34	-0.353885	0.135033	-2.62074	0.0087739	0.122616	KLHL7		ENSG00000254413.8	176.924	0.585534	0.279269	2.09667	0.0360232	0.433339	CHKB-CPT1B
ENSG00000156970.12	922.214	-1.08526	0.414124	-2.62062	0.00877713	0.122616	BUB1B		ENSG00000280852.2	44.7243	-0.524957	0.250378	-2.09665	0.0360242	0.433339	CTD-2319I12.10
ENSG00000257219.5	3.3136	-2.67987	1.0229	-2.61987	0.00879642	NA	RP11-54A9.1		ENSG00000163719.19	1031.16	0.197782	0.0943404	2.09647	0.0360403	0.433339	MTMR14
ENSG00000240864.3	523.836	1.90429	0.726902	2.61974	0.00879967	0.122859	IGKV1-16		ENSG00000131116.11	586.897	-0.396528	0.189148	-2.09639	0.0360473	0.433339	ZNF428
ENSG00000158717.10	1142.65	1.04424	0.398685	2.61921	0.0088133	0.122916	RNF166		ENSG00000018280.16	355.045	0.533409	0.254522	2.09573	0.0361064	0.433768	SLC11A1
ENSG00000240280.6	39.9572	-1.22097	0.466164	-2.61918	0.0088141	0.122916	TCAM1P		ENSG00000111704.10	6.09923	-1.69194	0.807441	-2.09543	0.0361326	NA	NANOG
ENSG00000213186.7	828.688	0.726902	0.277717	2.61742	0.00885966	0.123474	TRIM59		ENSG00000179912.20	1643.3	-0.38937	0.18586	-2.09496	0.0361743	0.433993	R3HDM2
ENSG00000151150.21	3406.88	1.06956	0.408659	2.61723	0.00886454	0.123474	ANK3		ENSG00000105339.10	1201.16	0.587112	0.280307	2.09453	0.036213	0.433993	DENND3
ENSG00000204642.13	5244.95	0.843138	0.322185	2.61694	0.00887227	0.12351	HLA-F		ENSG00000103199.13	423.928	-0.362718	0.173176	-2.0945	0.0362151	0.433993	ZNF500
ENSG00000196182.10	2066.65	0.379331	0.144967	2.61667	0.00887926	0.123535	STK40		ENSG00000005020.12	2255.52	0.288382	0.137711	2.09411	0.0362505	0.433993	SKAP2
ENSG00000157227.12	18324	-0.610174	0.233298	-2.61542	0.0089117	0.123888	MMP14		ENSG00000163126.14	110.562	-0.315362	0.150606	-2.09395	0.0362641	0.433993	ANKRD23
ENSG00000141349.8	632.338	-0.497482	0.19022	-2.61529	0.00891512	0.123888	G6PC3		ENSG00000196632.10	848.058	-0.471702	0.22528	-2.09385	0.0362732	0.433993	WNK3
ENSG00000211663.2	730.035	2.12463	0.812491	2.61495	0.00892399	0.123939	IGLV3-19		ENSG00000063176.15	327.078	-0.312354	0.149189	-2.09367	0.036289	0.433993	SPHK2
ENSG00000105011.8	657.574	-1.00194	0.383347	-2.61367	0.00895746	0.124331	ASF1B		ENSG00000227507.2	231.845	0.692153	0.330636	2.0934	0.0363137	0.434008	LTB
ENSG00000002933.7	993.986	0.832926	0.318741	2.61317	0.0089706	0.124434	TMEM176A		ENSG00000235008.1	5.99644	-1.68245	0.804887	-2.09029	0.0365916	NA	RP3-497J21.1
ENSG00000167085.11	2911.18	-0.574663	0.219926	-2.61298	0.00897562	0.124434	PHB		ENSG00000008853.16	912.076	-0.273966	0.131093	-2.08987	0.0366295	0.437501	RHOBTB2
ENSG00000230487.7	256.023	-0.558352	0.213699	-2.61279	0.00898059	0.124434	PSMG3-AS1		ENSG00000116128.10	922.966	-0.311532	0.149213	-2.08783	0.036813	0.43941	BCL9
ENSG00000181788.3	1860.88	0.37931	0.145202	2.61229	0.00899378	0.124544	SIAH2		ENSG00000070081.15	2888.61	0.219761	0.105291	2.08718	0.0368723	0.439618	NUCB2
ENSG00000215301.9	43167.3	0.484144	0.185391	2.61148	0.00901521	0.124661	DDX3X		ENSG00000103253.17	245.231	-0.558261	0.267509	-2.08689	0.0368984	0.439618	HAGHL
ENSG00000213753.10	1087	-0.41433	0.158664	-2.61137	0.00901809	0.124661	CENPBD1P1		ENSG00000140254.12	242.698	0.469623	0.225039	2.08685	0.0369016	0.439618	DUOXA1
ENSG00000171865.9	904.295	-0.317932	0.12175	-2.61136	0.00901838	0.124661	RNASEH1		ENSG00000278535.4	253.076	-0.306798	0.147036	-2.08655	0.0369286	0.439657	DHRS11
ENSG00000102316.16	7212.6	-0.593488	0.227292	-2.61112	0.00902458	0.124661	MAGED2		ENSG00000261839.1	9.26371	-0.971449	0.465903	-2.08509	0.037061	NA	RP1-265C24.8
ENSG00000280132.1	23.3329	-1.18342	0.453248	-2.61097	0.00902846	0.124661	RP11-452L6.6		ENSG00000167595.14	280.153	-0.375855	0.180262	-2.08505	0.0370646	0.440899	PROSER3
ENSG00000124532.14	1535.54	-0.553717	0.212142	-2.61012	0.00905108	0.124901	MRS2		ENSG00000136720.6	1867.69	0.394684	0.189308	2.08488	0.0370805	0.440899	HS6ST1
ENSG00000236264.4	5.89881	-1.45301	0.556806	-2.60955	0.00906605	NA	RPL26P30		ENSG00000275542.1	6.3424	-1.35556	0.650294	-2.08453	0.0371119	NA	RP11-455O6.9
ENSG00000160051.11	288.114	-0.688061	0.263688	-2.60937	0.00907086	0.125065	IQCC		ENSG00000138100.13	27.946	-1.16233	0.557605	-2.0845	0.0371149	NA	TRIM54
ENSG00000176160.10	30.7118	1.20899	0.463343	2.60927	0.00907352	0.125065	HSF5		ENSG00000140961.12	243.78	0.507008	0.243256	2.08426	0.0371368	0.441013	OSGIN1
ENSG00000160949.16	547.226	-0.747325	0.286464	-2.60879	0.00908636	0.125169	TONSL		ENSG00000214826.5	205.999	-0.445988	0.213996	-2.0841	0.0371515	0.441013	DDX12P
ENSG00000234913.1	7.87381	-2.13217	0.817659	-2.60766	0.00911642	0.125511	XXbac-B476C20.13		ENSG00000189350.12	57.3614	0.910424	0.436867	2.08399	0.0371615	0.441013	TOGARAM2
ENSG00000207501.1	143.721	0.733788	0.281426	2.60739	0.00912344	0.125534	RNVU1-14		ENSG00000221887.5	51.3893	1.3192	0.633111	2.08368	0.0371894	0.441062	HMSD
ENSG00000183134.4	13.8847	1.37871	0.528854	2.60697	0.0091346	0.125615	PTGDR2		ENSG00000175857.8	86.6001	0.75532	0.362582	2.08317	0.0372356	0.441327	GAPT
ENSG00000273428.3	21.315	1.67506	0.642631	2.60657	0.00914548	0.125617	RP4-539M6.22		ENSG00000138767.12	4145.8	0.465652	0.223611	2.08242	0.0373044	0.441752	CNOT6L
ENSG00000267206.5	26.4149	2.17016	0.832594	2.60651	0.009147	0.125617	LCN6		ENSG00000187627.14	380.523	0.557164	0.267577	2.08226	0.0373191	0.441752	RGPD1
ENSG00000177182.10	36.4212	1.6885	0.647834	2.60638	0.00915062	0.125617	CLVS1		ENSG00000258555.6	29.1677	2.54753	1.22361	2.08197	0.037345	NA	SPECC1L-ADORA2A
ENSG00000249249.1	41.0958	1.07407	0.412148	2.60604	0.00915962	0.125668	AC010226.4		ENSG00000261697.5	8.55017	-1.60958	0.77318	-2.08176	0.0373643	NA	RP11-178L8.5
ENSG00000188011.5	17.9792	2.20356	0.845674	2.60568	0.00916914	0.125726	RTP5		ENSG00000136098.16	423.811	-0.469242	0.225459	-2.08128	0.0374087	0.442531	NEK3
ENSG00000272921.1	117.368	4.30542	1.65245	2.60548	0.00917455	0.125728	RP11-500M8.7		ENSG00000174607.10	1013.38	-0.414677	0.199295	-2.08072	0.0374597	0.442628	UGT8
ENSG00000122952.16	939.213	-1.03384	0.396852	-2.60511	0.00918446	0.125744	ZWINT		ENSG00000068912.13	2884.67	0.190282	0.0914528	2.08066	0.0374647	0.442628	ERLEC1
ENSG00000100029.17	1761.68	-0.374533	0.143772	-2.60504	0.00918634	0.125744	PES1		ENSG00000156170.12	537.945	-0.346369	0.166548	-2.0797	0.0375533	0.443176	NDUFAF6
ENSG00000276566.1	586.534	2.08554	0.800809	2.6043	0.00920634	0.125807	IGKV1D-13		ENSG00000146243.13	449.091	-0.344604	0.165704	-2.07964	0.0375589	0.443176	IRAK1BP1
ENSG00000211599.2	18.8446	2.8632	1.09942	2.60429	0.00920657	0.125807	IGKV5-2		ENSG00000158528.11	1831.81	-0.564971	0.271748	-2.07902	0.0376153	0.443412	PPP1R9A
ENSG00000198612.10	2699.11	-0.48689	0.186963	-2.60421	0.0092087	0.125807	COPS8		ENSG00000197044.10	681.167	-0.271321	0.130515	-2.07884	0.0376318	0.443412	ZNF441
ENSG00000185904.11	234.721	-0.637261	0.244716	-2.60408	0.00921212	0.125807	LINC00839		ENSG00000182568.16	1996.46	0.585982	0.281907	2.07864	0.0376507	0.443412	SATB1
ENSG00000279236.1	45.4309	0.804485	0.308984	2.60365	0.00922373	0.125826	RP11-120K19.3		ENSG00000155592.15	687.305	-0.280982	0.135198	-2.0783	0.0376822	0.443501	ZKSCAN2
ENSG00000279693.1	16.351	1.78795	0.68672	2.60361	0.00922488	0.125826	RP11-71L14.3		ENSG00000240233.3	2.96005	1.62875	0.783925	2.07768	0.0377388	NA	RN7SL587P
ENSG00000250986.1	103.759	-1.26928	0.487538	-2.60344	0.00922943	0.125826	AC141928.1		ENSG00000171943.11	1567.7	-0.185162	0.089127	-2.07751	0.0377546	0.443981	SRGAP2C
ENSG00000100604.12	497.462	-2.1843	0.83924	-2.60271	0.009249	0.125953	CHGA		ENSG00000147439.12	1028.95	-0.25186	0.121242	-2.07733	0.0377708	0.443981	BIN3
ENSG00000066294.14	7300.87	1.24029	0.47654	2.6027	0.00924933	0.125953	CD84		ENSG00000160014.16	5049.06	0.279029	0.134433	2.0756	0.0379312	0.445583	CALM3
ENSG00000134198.9	263.227	0.91019	0.349766	2.60228	0.00926051	0.126019	TSPAN2		ENSG00000228742.9	57.9365	1.11265	0.536186	2.07513	0.0379749	0.445814	RP5-884M6.1
ENSG00000103356.15	1353.08	-0.405555	0.155856	-2.60212	0.00926494	0.126019	EARS2		ENSG00000183726.10	3106.77	0.279704	0.13481	2.07481	0.0380042	0.445868	TMEM50A
ENSG00000158169.12	646.591	-0.523657	0.201257	-2.60193	0.00927009	0.126019	FANCC		ENSG00000186409.14	186.105	-0.34784	0.167737	-2.07372	0.0381052	0.445868	CCDC30
ENSG00000011478.11	272.772	-0.590465	0.22696	-2.60163	0.0092781	0.126056	QPCTL		ENSG00000186185.13	566.875	-0.411451	0.198475	-2.07306	0.0381668	0.445868	KIF18B
ENSG00000159055.3	440.733	-0.553535	0.212821	-2.60095	0.00929668	0.126236	MIS18A		ENSG00000183763.8	196.245	-0.373606	0.180271	-2.07247	0.0382214	0.445868	TRAIP
ENSG00000100767.15	1303.7	0.763379	0.293545	2.60055	0.00930736	0.126266	PAPLN		ENSG00000138395.14	44.1082	-0.777304	0.375087	-2.07233	0.0382348	0.445868	CDK15
ENSG00000163219.11	2724.89	0.989546	0.380525	2.60047	0.00930952	0.126266	ARHGAP25		ENSG00000165152.8	436.438	-0.485808	0.234441	-2.0722	0.0382471	0.445868	TMEM246
ENSG00000169957.9	1128.44	-0.475059	0.182748	-2.59953	0.00933514	0.126541	ZNF768		ENSG00000284194.1	47.0684	2.1571	1.04105	2.07205	0.0382604	0.445868	SCO2
ENSG00000204072.3	113.134	-1.52454	0.586561	-2.59912	0.00934629	0.12662	ARMCX7P		ENSG00000161204.11	1273.75	0.185625	0.0895954	2.07181	0.0382831	0.445868	ABCF3
ENSG00000157578.13	80.4791	-0.742716	0.285851	-2.59827	0.00936958	0.126863	LCA5L		ENSG00000183570.16	302.353	0.681055	0.328727	2.07179	0.0382847	0.445868	PCBP3
ENSG00000268416.1	55.8404	2.13363	0.821361	2.59767	0.00938581	0.127011	CTD-2626G11.2		ENSG00000076258.9	244.14	0.353826	0.170795	2.07164	0.0382992	0.445868	FMO4
ENSG00000124562.9	1652.18	-0.638794	0.245958	-2.59716	0.00939978	0.127061	SNRPC		ENSG00000043462.11	1097.44	0.581268	0.280598	2.07153	0.0383089	0.445868	LCP2
ENSG00000018625.14	139.342	1.33224	0.512963	2.59714	0.00940023	0.127061	ATP1A2		ENSG00000134602.15	851.802	0.461991	0.223035	2.07138	0.0383231	0.445868	STK26
ENSG00000066185.12	136.584	-0.655357	0.252429	-2.5962	0.00942608	0.127338	ZMYND12		ENSG00000146232.15	1212.71	0.389244	0.187922	2.07131	0.0383301	0.445868	NFKBIE
ENSG00000118308.15	947.09	1.03801	0.399901	2.59565	0.00944111	0.127468	LRMP		ENSG00000105767.2	477.536	-0.559726	0.270279	-2.07092	0.0383661	0.445868	CADM4
ENSG00000283239.1	90.2778	-1.87737	0.72356	-2.59463	0.00946921	0.127761	KBTBD11-OT1		ENSG00000136560.13	2512.06	0.229666	0.110904	2.07086	0.0383721	0.445868	TANK
ENSG00000183354.11	3858.88	0.461554	0.177902	2.59442	0.00947495	0.127761	KIAA2026		ENSG00000257511.1	58.7705	-0.489751	0.2365	-2.07082	0.0383752	0.445868	RP11-278C7.1
ENSG00000137628.16	4434.92	0.599206	0.230972	2.59428	0.00947892	0.127761	DDX60		ENSG00000171502.14	72.3407	-0.783463	0.378391	-2.07052	0.0384041	0.445868	COL24A1
ENSG00000188976.10	2805.55	-0.465728	0.179629	-2.59273	0.00952175	0.128266	NOC2L		ENSG00000179094.15	1616.39	0.492115	0.237703	2.0703	0.0384246	0.445868	PER1
ENSG00000168679.17	953.494	-0.72269	0.278883	-2.59137	0.0095594	0.128694	SLC16A4		ENSG00000272446.5	2.3772	2.45783	1.18725	2.07019	0.0384345	NA	RP1-225E12.3
ENSG00000146278.10	20270.1	0.535773	0.206767	2.59119	0.00956439	0.128694	PNRC1		ENSG00000168811.6	53.2712	0.704074	0.340141	2.06994	0.0384575	0.445868	IL12A
ENSG00000221886.3	331.006	-0.593698	0.229189	-2.59042	0.00958578	0.128909	ZBED8		ENSG00000115008.5	349.297	0.625377	0.302163	2.06967	0.0384835	0.445868	IL1A
ENSG00000236700.5	22.3253	1.40106	0.541027	2.58962	0.00960806	0.129084	LINC01010		ENSG00000178026.12	280.606	-0.435382	0.210364	-2.06966	0.0384846	0.445868	LRRC75B
ENSG00000261644.2	43.8665	1.17748	0.454719	2.58946	0.00961269	0.129084	RP11-327F22.1		ENSG00000170166.5	83.3532	-0.643402	0.31107	-2.06835	0.0386073	0.446681	HOXD4
ENSG00000122863.5	2200.86	-0.547143	0.211313	-2.58925	0.00961853	0.129084	CHST3		ENSG00000047230.14	1118.2	-0.269182	0.130162	-2.06805	0.0386354	0.446681	CTPS2
ENSG00000136213.9	1179.75	0.631591	0.243935	2.58918	0.0096206	0.129084	CHST12		ENSG00000237575.4	69.2867	-1.03065	0.498387	-2.06796	0.0386434	0.446681	PYY2
ENSG00000248283.2	22.988	1.42587	0.550842	2.58853	0.00963853	0.129179	CCNL2P1		ENSG00000163535.17	852.415	-0.303504	0.146784	-2.06769	0.0386696	0.446681	SGO2
ENSG00000253535.5	29.2404	1.29528	0.500421	2.58838	0.00964288	0.129179	RP11-624C23.1		ENSG00000069493.14	1220.98	0.674487	0.326213	2.06763	0.0386752	0.446681	CLEC2D
ENSG00000211821.2	16.5571	2.22227	0.858571	2.58834	0.00964392	0.129179	TRDV2		ENSG00000186280.6	44.3495	-0.42894	0.207507	-2.06711	0.0387236	0.446753	KDM4D
ENSG00000165646.11	196.446	1.58714	0.613359	2.58762	0.00966412	0.129312	SLC18A2		ENSG00000246082.2	170.437	0.703489	0.340335	2.06705	0.0387296	0.446753	NUDT16P1
ENSG00000135446.16	3640.63	-0.778024	0.300674	-2.5876	0.0096648	0.129312	CDK4		ENSG00000108395.13	1850.63	-0.172362	0.0834005	-2.06667	0.0387651	0.446883	TRIM37
ENSG00000204403.9	13.6715	1.09451	0.423275	2.58582	0.00971479	0.129749	CASP12		ENSG00000243649.8	6715.8	0.457375	0.221421	2.06563	0.0388632	0.44769	CFB
ENSG00000151729.10	1433.66	-0.868222	0.335772	-2.58575	0.00971683	0.129749	SLC25A4		ENSG00000137203.10	1664.71	-0.496536	0.240404	-2.06542	0.0388833	0.44769	TFAP2A
ENSG00000148357.16	704.261	1.67465	0.647667	2.58566	0.00971932	0.129749	HMCN2		ENSG00000145780.7	2571.99	0.198649	0.0961924	2.06512	0.0389119	0.447741	FEM1C
ENSG00000204165.5	30.0522	1.63278	0.631532	2.58543	0.0097258	0.129749	CXorf65		ENSG00000106003.12	1233.09	0.488553	0.23669	2.0641	0.039008	0.448282	LFNG
ENSG00000128581.15	752.759	-0.677791	0.262166	-2.58535	0.00972789	0.129749	IFT22		ENSG00000279348.1	270.437	-0.520236	0.252064	-2.0639	0.0390269	0.448282	RP11-566E18.1
ENSG00000176490.4	384.343	-1.2298	0.475695	-2.58527	0.00973024	0.129749	DIRAS1		ENSG00000147394.18	786.467	0.349459	0.169323	2.06385	0.0390315	0.448282	ZNF185
ENSG00000134686.18	3819.66	-0.479905	0.185655	-2.58493	0.00973974	0.129796	PHC2		ENSG00000168126.3	9.94305	-1.10032	0.53331	-2.06319	0.0390945	NA	OR2W6P
ENSG00000185437.13	161.891	-0.560309	0.216784	-2.58464	0.00974811	0.129796	SH3BGR		ENSG00000197506.7	234.753	0.814318	0.394693	2.06317	0.0390965	0.448606	SLC28A3
ENSG00000279727.1	6.97819	1.48955	0.57636	2.5844	0.00975476	0.129796	LINC02033		ENSG00000163513.17	5018.7	0.3839	0.186084	2.06305	0.0391081	0.448606	TGFBR2
ENSG00000132563.15	132.386	-0.797033	0.308405	-2.58437	0.0097556	0.129796	REEP2		ENSG00000185008.17	1363.43	-0.626669	0.303837	-2.06251	0.0391588	0.448707	ROBO2
ENSG00000142871.16	5857.56	-0.732541	0.283516	-2.58378	0.00977253	0.129896	CYR61		ENSG00000135540.11	1652.81	-0.333697	0.16181	-2.06228	0.0391814	0.448707	NHSL1
ENSG00000118276.11	614.426	-0.886422	0.343085	-2.58368	0.00977511	0.129896	B4GALT6		ENSG00000079332.14	4981.18	0.152295	0.073851	2.06219	0.0391895	0.448707	SAR1A
ENSG00000119801.12	10929.6	0.826064	0.319743	2.58353	0.00977955	0.129896	YPEL5		ENSG00000170681.6	60.3444	-0.585714	0.284114	-2.06154	0.0392514	0.449138	MURC
ENSG00000132819.16	2898.39	0.693132	0.26856	2.58092	0.00985379	0.130752	RBM38		ENSG00000166225.8	1714.77	-0.205966	0.0999591	-2.06051	0.0393502	0.449744	FRS2
ENSG00000140525.17	1998.71	-0.948296	0.367432	-2.58088	0.009855	0.130752	FANCI		ENSG00000159189.11	3406.99	0.821436	0.398711	2.06023	0.0393765	0.449744	C1QC
ENSG00000154065.16	667.878	1.02318	0.396482	2.58066	0.00986129	0.130763	ANKRD29		ENSG00000280202.1	76.9459	0.679742	0.329936	2.06022	0.0393771	0.449744	RP5-1180D12.1
ENSG00000102225.15	2549.89	-0.265421	0.102881	-2.57989	0.0098833	0.130981	CDK16		ENSG00000119487.16	2545.31	-0.22775	0.110565	-2.05987	0.039411	0.449853	MAPKAP1
ENSG00000187079.16	4557.34	-0.555859	0.215534	-2.57898	0.00990913	0.131116	TEAD1		ENSG00000172322.13	101.064	0.856706	0.416063	2.05908	0.0394868	0.450441	CLEC12A
ENSG00000272463.1	61.3303	0.923463	0.358074	2.57897	0.00990955	0.131116	RP11-532F6.3		ENSG00000136848.16	1718.04	-0.262693	0.127614	-2.0585	0.039542	0.450576	DAB2IP
ENSG00000197629.5	5796.79	0.849936	0.329577	2.57887	0.00991241	0.131116	MPEG1		ENSG00000243667.6	350.823	-0.231962	0.112688	-2.05845	0.0395473	0.450576	WDR92
ENSG00000134470.20	466.743	0.662005	0.256714	2.57876	0.00991552	0.131116	IL15RA		ENSG00000255495.1	106.155	-0.479455	0.233041	-2.05739	0.039649	0.451458	AC145124.2
ENSG00000128050.8	4043.44	-0.813118	0.315357	-2.57841	0.00992565	0.13113	PAICS		ENSG00000196850.5	1636.32	0.292393	0.142153	2.05689	0.0396964	0.451598	PPTC7
ENSG00000136167.13	21679.5	1.14416	0.443757	2.57834	0.00992764	0.13113	LCP1		ENSG00000186204.14	102.818	-0.839366	0.408103	-2.05675	0.0397102	0.451598	CYP4F12
ENSG00000102870.5	1283.25	-0.427446	0.165811	-2.57792	0.00993976	0.131189	ZNF629		ENSG00000167964.12	775.985	-0.697607	0.33922	-2.0565	0.0397344	0.451598	RAB26
ENSG00000225423.1	47.2607	0.980642	0.380431	2.57772	0.00994558	0.131189	TNPO1P1		ENSG00000065609.14	149.673	1.15814	0.563479	2.05534	0.039846	0.452525	SNAP91
ENSG00000042493.15	4996.27	0.797808	0.309515	2.57761	0.00994867	0.131189	CAPG		ENSG00000010671.15	421.183	0.589519	0.28685	2.05515	0.0398648	0.452525	BTK
ENSG00000276144.1	12.1735	1.61127	0.625197	2.57721	0.0099601	0.131267	ABC12-49244600F4.4		ENSG00000177409.11	3352.13	0.486129	0.236594	2.0547	0.0399084	0.452743	SAMD9L
ENSG00000179958.8	762.13	-0.643831	0.249933	-2.57602	0.00999456	0.131579	DCTPP1		ENSG00000147316.12	1293.79	-0.163167	0.07944	-2.05396	0.0399793	0.45327	MCPH1
ENSG00000166289.5	508.018	0.792966	0.30785	2.57582	0.0100004	0.131579	PLEKHF1		ENSG00000280027.1	18.8685	1.23025	0.599178	2.05323	0.0400507	NA	RP11-44F14.10
ENSG00000133195.11	1161.05	0.378272	0.146861	2.57571	0.0100035	0.131579	SLC39A11		ENSG00000127074.14	69.061	0.688098	0.335144	2.05314	0.0400588	0.453894	RGS13
ENSG00000119778.14	2745.59	0.405863	0.157579	2.57562	0.010006	0.131579	ATAD2B		ENSG00000221923.8	532.608	-0.26554	0.129354	-2.05282	0.0400905	0.453975	ZNF880
ENSG00000100814.17	1549.68	-0.579439	0.225045	-2.57477	0.0100307	0.131832	CCNB1IP1		ENSG00000141577.13	625.818	-0.307876	0.150018	-2.05226	0.040144	0.454304	CEP131
ENSG00000124787.13	267.62	-0.612592	0.237966	-2.57428	0.0100449	0.131912	RPP40		ENSG00000184115.17	16.8566	1.06911	0.521003	2.05202	0.040168	NA	RP13-1039J1.2
ENSG00000161929.14	403.671	0.913137	0.35473	2.57417	0.010048	0.131912	SCIMP		ENSG00000011143.16	431.387	-0.208494	0.101634	-2.05141	0.0402266	0.454961	MKS1
ENSG00000116539.12	10350.5	0.285011	0.110754	2.57338	0.010071	0.132142	ASH1L		ENSG00000260198.1	21.4465	-1.20481	0.587412	-2.05104	0.0402632	NA	RP11-441F2.2
ENSG00000182183.14	67.9012	1.28014	0.497579	2.57274	0.0100896	0.132312	FAM159A		ENSG00000242960.1	10.6082	0.966423	0.471214	2.05092	0.0402745	NA	FTH1P23
ENSG00000274641.1	796.693	-1.03856	0.403766	-2.57219	0.0101057	0.132451	HIST1H2BO		ENSG00000260493.1	10.3638	-0.888261	0.433258	-2.05019	0.040346	NA	RP11-219B4.7
ENSG00000103657.13	13654.7	0.433458	0.168531	2.57198	0.0101118	0.132457	HERC1		ENSG00000185480.11	487.922	-0.280006	0.136585	-2.05005	0.0403598	0.455559	PARPBP
ENSG00000155906.16	734.53	-0.558504	0.217204	-2.57133	0.0101309	0.132634	RMND1		ENSG00000110841.13	5437.53	-0.308938	0.150709	-2.0499	0.0403741	0.455559	PPFIBP1
ENSG00000276317.1	19.5617	1.46878	0.57132	2.57085	0.0101448	0.132743	RP11-93B14.10		ENSG00000105771.13	772.763	-0.256966	0.125356	-2.04989	0.0403754	0.455559	SMG9
ENSG00000215840.3	10.1404	1.48418	0.577503	2.56999	0.0101701	0.132938	RP11-122G18.7		ENSG00000144229.11	70.637	-0.755579	0.368609	-2.04981	0.0403828	0.455559	THSD7B
ENSG00000117643.14	1016.79	0.578593	0.225151	2.5698	0.0101757	0.132938	MAN1C1		ENSG00000166575.16	1333.12	-0.280073	0.136649	-2.04959	0.0404049	0.455559	TMEM135
ENSG00000107798.17	16152	0.826612	0.321679	2.56968	0.0101792	0.132938	LIPA		ENSG00000213626.11	2770.32	0.370429	0.180758	2.04931	0.0404318	0.455559	LBH
ENSG00000088808.16	1018.75	0.683811	0.266117	2.56958	0.0101821	0.132938	PPP1R13B		ENSG00000266258.1	12.768	-1.01104	0.493389	-2.04918	0.0404446	NA	LINC01909
ENSG00000140030.5	1478.99	1.13621	0.442239	2.56923	0.0101926	0.133002	GPR65		ENSG00000261970.1	6.11133	-1.1351	0.553951	-2.0491	0.0404526	NA	RP11-342L8.2
ENSG00000267673.6	265.51	-0.531967	0.207091	-2.56875	0.0102065	0.13311	FDX2		ENSG00000031823.14	1364.73	-0.218721	0.106753	-2.04886	0.0404756	0.455559	RANBP3
ENSG00000127951.6	8643.4	0.916193	0.356755	2.56813	0.0102248	0.133276	FGL2		ENSG00000182986.12	919.439	-0.356332	0.173926	-2.04875	0.0404863	0.455559	ZNF320
ENSG00000203668.2	2762.27	-0.586407	0.228387	-2.5676	0.0102405	0.133348	CHML		ENSG00000180035.12	378.589	-0.327514	0.159881	-2.04848	0.040513	0.455559	ZNF48
ENSG00000168209.4	5734.56	0.629213	0.245076	2.56742	0.010246	0.133348	DDIT4		ENSG00000279117.1	572.77	0.27267	0.133127	2.0482	0.0405406	0.455559	CTD-2562J17.6
ENSG00000211970.3	291.997	1.65785	0.645737	2.56738	0.0102472	0.133348	IGHV4-61		ENSG00000118600.11	805.037	-0.2728	0.133209	-2.04791	0.0405685	0.455559	TMEM5
ENSG00000169403.11	1550.21	0.781534	0.304436	2.56716	0.0102536	0.133359	PTAFR		ENSG00000133639.4	10385.8	0.430673	0.210305	2.04785	0.0405744	0.455559	BTG1
ENSG00000155254.12	1494.92	-0.537626	0.209444	-2.56692	0.0102605	0.133376	MARVELD1		ENSG00000166741.7	1919.2	0.589957	0.288174	2.04723	0.040636	0.455974	NNMT
ENSG00000183691.4	148.348	-1.32696	0.516987	-2.56671	0.0102667	0.133383	NOG		ENSG00000266677.1	12.2009	1.2534	0.612256	2.04718	0.0406409	NA	RP11-258F1.1
ENSG00000173369.15	9312.3	0.931988	0.363149	2.56641	0.0102758	0.133428	C1QB		ENSG00000214756.7	334.022	-0.396138	0.193553	-2.04666	0.0406913	0.456319	METTL12
ENSG00000152990.13	1862.37	-0.750343	0.29248	-2.56545	0.0103041	0.133723	ADGRA3		ENSG00000100031.18	1205.65	0.420087	0.205303	2.04618	0.0407384	0.45657	GGT1
ENSG00000126353.3	1317.22	1.30733	0.509629	2.56526	0.0103098	0.133723	CCR7		ENSG00000205423.11	463.654	0.310256	0.151697	2.04523	0.0408321	0.457344	CNEP1R1
ENSG00000083444.16	4894.96	-0.669741	0.261131	-2.56477	0.0103244	0.133836	PLOD1		ENSG00000089818.17	1642.1	0.280382	0.137116	2.04485	0.0408697	0.457489	NECAP1
ENSG00000169509.5	272.536	7.62474	2.97308	2.56459	0.0103297	0.133836	CRCT1		ENSG00000185669.5	30.521	0.754411	0.368949	2.04476	0.0408789	NA	SNAI3
ENSG00000172345.13	658.886	0.826497	0.322297	2.56439	0.0103356	0.133839	STARD5		ENSG00000102302.7	703.379	-0.384421	0.188027	-2.04449	0.040905	0.457608	FGD1
ENSG00000204392.10	872.745	-0.559776	0.218328	-2.56393	0.0103495	0.133909	LSM2		ENSG00000125454.11	544.277	0.502579	0.245904	2.0438	0.0409729	0.458091	SLC25A19
ENSG00000005189.19	238.204	-0.598871	0.233584	-2.56383	0.0103523	0.133909	AC004381.6		ENSG00000174500.12	72.0352	0.894599	0.437775	2.04351	0.0410018	0.458137	GCSAM
ENSG00000117322.17	207.023	1.61307	0.629544	2.56228	0.0103986	0.13437	CR2		ENSG00000171860.4	662.707	0.627613	0.307178	2.04316	0.041037	0.458218	C3AR1
ENSG00000176401.5	124.689	-0.575136	0.224466	-2.56224	0.0103999	0.13437	EID2B		ENSG00000145242.13	232.887	-0.734924	0.359738	-2.04294	0.0410584	0.458218	EPHA5
ENSG00000219085.1	27.877	0.715362	0.279212	2.56207	0.0104049	0.13437	NPM1P37		ENSG00000137103.16	292.157	-0.303117	0.148455	-2.04181	0.0411702	0.459189	TMEM8B
ENSG00000070495.14	1903.11	0.376002	0.146782	2.56164	0.010418	0.134466	JMJD6		ENSG00000238279.1	11.4025	-1.41998	0.695777	-2.04085	0.0412659	NA	BX470102.3
ENSG00000206585.1	22893	0.678177	0.264816	2.56094	0.010439	0.134663	RNVU1-7		ENSG00000129667.12	685.905	0.367616	0.180162	2.04047	0.0413034	0.460397	RHBDF2
ENSG00000043039.6	139.511	2.12918	0.831688	2.56007	0.0104651	0.134808	BARX2		ENSG00000196584.2	554.701	-0.34122	0.167278	-2.03984	0.0413666	0.460664	XRCC2
ENSG00000197943.9	2141.42	0.983597	0.384228	2.55993	0.0104692	0.134808	PLCG2		ENSG00000179915.22	676.239	-0.996356	0.488511	-2.03958	0.0413923	0.460664	NRXN1
ENSG00000168309.16	511.946	1.07088	0.418326	2.55991	0.0104698	0.134808	FAM107A		ENSG00000127527.13	946.538	-0.315916	0.1549	-2.03948	0.0414018	0.460664	EPS15L1
ENSG00000213064.9	9389.84	0.404424	0.15799	2.55981	0.0104729	0.134808	SFT2D2		ENSG00000198353.7	97.8119	-0.30732	0.150727	-2.03892	0.0414578	0.460893	HOXC4
ENSG00000151690.14	2645.09	0.735187	0.287287	2.55907	0.0104954	0.135024	MFSD6		ENSG00000086015.20	1475.66	-0.288859	0.141682	-2.03878	0.0414722	0.460893	MAST2
ENSG00000088387.18	5973.28	0.552791	0.216059	2.55851	0.010512	0.135133	DOCK9		ENSG00000197472.14	181.991	-0.632449	0.310292	-2.03824	0.0415256	0.461211	ZNF695
ENSG00000007171.16	127.208	-1.26712	0.495275	-2.55841	0.0105152	0.135133	NOS2		ENSG00000236809.2	15.0364	-0.716327	0.351506	-2.03788	0.0415619	NA	SNX25P1
ENSG00000197472.14	83.9089	-1.10645	0.432517	-2.55817	0.0105226	0.135155	ZNF695		ENSG00000142453.11	1106.02	-0.312114	0.153175	-2.03762	0.0415878	0.461624	CARM1
ENSG00000205268.10	2702.38	0.832858	0.325621	2.55775	0.0105352	0.135243	PDE7A		ENSG00000205038.11	169.893	1.20477	0.591474	2.0369	0.04166	0.462032	PKHD1L1
ENSG00000189190.9	624.661	0.741683	0.290227	2.55552	0.0106028	0.136038	ZNF600		ENSG00000172175.12	2780.25	0.363137	0.178338	2.03623	0.041727	0.462032	MALT1
ENSG00000087586.17	678.518	-1.05186	0.411776	-2.55444	0.0106359	0.136389	AURKA		ENSG00000228878.7	74.8868	0.56865	0.279278	2.03614	0.0417363	0.462032	SEPT7-AS1
ENSG00000115602.16	205.507	1.12078	0.438925	2.55345	0.0106661	0.136702	IL1RL1		ENSG00000137343.17	307.769	-0.379046	0.186182	-2.03589	0.041761	0.462032	ATAT1
ENSG00000007312.12	326.953	1.09745	0.429856	2.55306	0.0106781	0.136783	CD79B		ENSG00000256633.1	2.74741	1.60566	0.788701	2.03584	0.0417669	NA	RP11-169D4.2
ENSG00000141499.16	371.547	-0.480607	0.188315	-2.55215	0.0107061	0.137066	WRAP53		ENSG00000175322.11	462.883	-0.459809	0.225869	-2.03574	0.0417768	0.462032	ZNF519
ENSG00000184445.11	3071.94	-0.632537	0.248044	-2.55011	0.010769	0.137798	KNTC1		ENSG00000019505.7	1866.31	0.932515	0.458178	2.03527	0.0418237	0.462032	SYT13
ENSG00000279476.1	225.314	0.929652	0.364648	2.54945	0.0107893	0.137983	RP11-391L3.3		ENSG00000115993.12	3927.23	-0.27441	0.134833	-2.03518	0.0418326	0.462032	TRAK2
ENSG00000132688.10	7547.22	-0.730873	0.286708	-2.54919	0.0107974	0.138013	NES		ENSG00000139915.18	85.7229	-0.815866	0.400892	-2.03512	0.0418383	0.462032	MDGA2
ENSG00000168116.13	942.69	-0.431126	0.169166	-2.54854	0.0108174	0.138194	KIAA1586		ENSG00000161888.11	532.653	-0.389284	0.191292	-2.03502	0.0418489	0.462032	SPC24
ENSG00000274979.1	9.44762	1.82026	0.714322	2.54824	0.0108269	0.138241	RP11-1143G9.5		ENSG00000164674.15	447.548	0.656538	0.322703	2.0345	0.0419015	0.462339	SYTL3
ENSG00000163874.10	3519.24	0.817444	0.320867	2.54761	0.0108463	0.138415	ZC3H12A		ENSG00000283293.1	1.4708e+06	-0.35893	0.176444	-2.03424	0.0419276	0.46235	RN7SK
ENSG00000142556.18	1181.13	-0.378846	0.148733	-2.54715	0.0108607	0.138452	ZNF614		ENSG00000170631.14	603.571	-0.216463	0.106446	-2.03355	0.0419965	0.462612	ZNF16
ENSG00000106013.14	51.9471	-1.47068	0.577383	-2.54714	0.0108609	0.138452	ANKRD7		ENSG00000237125.8	138.556	-0.734152	0.361027	-2.03351	0.0420012	0.462612	HAND2-AS1
ENSG00000055957.10	206.357	1.8518	0.727191	2.54651	0.0108805	0.138568	ITIH1		ENSG00000251046.2	14.6837	-1.74056	0.856052	-2.03324	0.0420278	NA	ZNF969P
ENSG00000166446.14	1376.56	0.825892	0.324328	2.54647	0.0108817	0.138568	CDYL2		ENSG00000234383.1	20.2935	-0.855443	0.42076	-2.03309	0.0420434	NA	CTBP2P8
ENSG00000137185.11	547.651	-0.394909	0.155106	-2.54606	0.0108945	0.138657	ZSCAN9		ENSG00000142319.17	37.705	1.07792	0.530454	2.03207	0.0421469	0.463942	SLC6A3
ENSG00000227057.9	1563.57	-0.46257	0.181703	-2.54575	0.0109044	0.138708	WDR46		ENSG00000124939.5	777.615	0.85916	0.422878	2.0317	0.0421842	0.464076	SCGB2A1
ENSG00000204103.3	3361.57	0.619056	0.243201	2.54545	0.0109136	0.138751	MAFB		ENSG00000185101.12	443.456	0.540689	0.266189	2.03122	0.0422324	0.464297	ANO9
ENSG00000164885.12	433.612	-0.697782	0.274197	-2.54482	0.0109333	0.138754	CDK5		ENSG00000073754.5	60.679	1.69021	0.832452	2.0304	0.0423157	0.464297	CD5L
ENSG00000143776.18	5058.47	-0.494513	0.194322	-2.54481	0.0109336	0.138754	CDC42BPA		ENSG00000114790.12	824.008	-0.446963	0.220157	-2.0302	0.0423358	0.464297	ARHGEF26
ENSG00000178921.13	1251.07	-0.487821	0.191693	-2.5448	0.0109342	0.138754	PFAS		ENSG00000102580.14	6109.09	0.23949	0.117971	2.03007	0.0423496	0.464297	DNAJC3
ENSG00000119457.7	79.8055	1.68121	0.66067	2.5447	0.0109372	0.138754	SLC46A2		ENSG00000140941.12	2952.66	0.279905	0.137881	2.03005	0.0423517	0.464297	MAP1LC3B
ENSG00000138615.5	1599.68	1.21838	0.478865	2.5443	0.0109497	0.138838	CILP		ENSG00000057593.13	102.131	-1.17067	0.576678	-2.03002	0.0423545	0.464297	F7
ENSG00000167291.15	3661.79	-0.589755	0.231843	-2.54377	0.0109663	0.138954	TBC1D16		ENSG00000107518.16	1223.69	-0.626228	0.308581	-2.02938	0.0424194	0.4647	ATRNL1
ENSG00000142178.7	1933.09	0.753438	0.296205	2.54364	0.0109705	0.138954	SIK1		ENSG00000115232.13	2123.86	0.550149	0.271155	2.02891	0.0424675	0.4647	ITGA4
ENSG00000146038.11	398.291	-1.00012	0.393287	-2.54297	0.0109915	0.139128	DCDC2		ENSG00000166450.12	266.149	-0.720008	0.354952	-2.02846	0.0425129	0.4647	PRTG
ENSG00000167634.12	23.904	1.88844	0.742653	2.54283	0.010996	0.139128	NLRP7		ENSG00000131910.4	338.013	1.33871	0.660026	2.02827	0.0425331	0.4647	NR0B2
ENSG00000048342.15	942.764	-0.52575	0.206863	-2.54153	0.0110368	0.13957	CC2D2A		ENSG00000142197.12	1755.76	0.30147	0.148639	2.0282	0.0425398	0.4647	DOPEY2
ENSG00000132635.16	832.202	-0.502718	0.197817	-2.54133	0.0110432	0.139577	PCED1A		ENSG00000145979.17	1394.91	-0.268789	0.132535	-2.02806	0.0425543	0.4647	TBC1D7
ENSG00000226409.2	6.81192	1.69324	0.666282	2.54132	0.0110435	NA	RP11-735G4.1		ENSG00000198883.11	10.2681	2.31111	1.13961	2.02798	0.0425619	NA	PNMA5
ENSG00000126838.9	19.8075	1.35328	0.53262	2.5408	0.0110598	0.139713	PZP		ENSG00000105429.12	2309.3	-0.306795	0.151285	-2.02794	0.0425668	0.4647	MEGF8
ENSG00000277758.4	283.342	1.76159	0.693556	2.53995	0.011087	0.139981	ABC7-42404400C24.1		ENSG00000141198.14	1593.1	-0.331109	0.16331	-2.02748	0.0426131	0.464931	TOM1L1
ENSG00000124406.16	3094.52	0.954833	0.376104	2.53875	0.0111249	0.140386	ATP8A1		ENSG00000163319.10	624.24	-0.278232	0.13729	-2.0266	0.0427035	0.465005	MRPS18C
ENSG00000196876.15	383.142	-0.777351	0.306229	-2.53846	0.011134	0.140426	SCN8A		ENSG00000079150.17	386.031	-0.315396	0.15563	-2.02657	0.0427059	0.465005	FKBP7
ENSG00000118849.9	886.526	0.74077	0.291923	2.53755	0.0111631	0.140673	RARRES1		ENSG00000256039.1	56.0405	1.07942	0.532742	2.02616	0.0427486	0.465005	RP11-291B21.2
ENSG00000141524.15	2533.27	0.849406	0.334745	2.53748	0.0111655	0.140673	TMC6		ENSG00000130723.18	9678.88	-0.26162	0.129131	-2.026	0.0427644	0.465005	PRRC2B
ENSG00000171596.6	82.6557	1.34064	0.528406	2.53714	0.0111761	0.140733	NMUR1		ENSG00000223704.1	46.1589	-0.683661	0.337456	-2.02592	0.0427727	0.465005	LINC01422
ENSG00000260941.1	68.285	-0.772009	0.30434	-2.53667	0.0111913	0.140849	LINC00622		ENSG00000236137.1	13.7781	0.813492	0.401553	2.02587	0.0427786	NA	RP11-27K13.3
ENSG00000136492.8	807.034	-0.937326	0.369592	-2.53611	0.0112092	0.140864	BRIP1		ENSG00000127314.17	6134.39	0.217235	0.107245	2.0256	0.0428062	0.465005	RAP1B
ENSG00000259399.1	34.2503	-2.03088	0.800786	-2.53611	0.0112093	0.140864	TGIF2-C20orf24		ENSG00000088247.17	3246.83	-0.230493	0.113797	-2.02547	0.0428191	0.465005	KHSRP
ENSG00000101096.19	2474.7	0.826727	0.325987	2.53607	0.0112103	0.140864	NFATC2		ENSG00000180089.5	64.7006	-0.361664	0.178574	-2.02529	0.0428374	0.465005	TMEM86B
ENSG00000214114.8	1265.42	-0.6002	0.236688	-2.53583	0.0112183	0.14089	MYCBP		ENSG00000249504.3	18.6773	-1.87933	0.927943	-2.02526	0.0428402	NA	PCDHA14
ENSG00000086015.20	1632.43	-0.531315	0.209544	-2.53557	0.0112263	0.140916	MAST2		ENSG00000253190.3	481.638	-0.631556	0.311847	-2.02521	0.0428456	0.465005	AC084082.3
ENSG00000211952.3	108.76	1.85695	0.732544	2.53494	0.0112468	0.141099	IGHV4-28		ENSG00000139734.17	811.276	-0.40432	0.199699	-2.02465	0.0429033	0.46521	DIAPH3
ENSG00000133710.15	11281.8	1.68569	0.66512	2.53442	0.0112634	0.141232	SPINK5		ENSG00000230316.6	57.2533	0.926496	0.457633	2.02454	0.0429146	0.46521	FEZF1-AS1
ENSG00000006459.10	3754.57	0.519447	0.205027	2.53356	0.0112911	0.141505	KDM7A		ENSG00000170989.8	968.117	0.653468	0.322843	2.0241	0.0429594	0.465271	S1PR1
ENSG00000260997.1	49.1195	1.19414	0.471378	2.53329	0.0112998	0.14154	RP4-647J21.1		ENSG00000136750.11	281.792	-1.35439	0.669202	-2.02388	0.0429821	0.465271	GAD2
ENSG00000116885.18	288.923	-0.589668	0.232829	-2.53262	0.0113214	0.1416	OSCP1		ENSG00000272068.1	82.2832	-0.590484	0.291777	-2.02375	0.0429956	0.465271	RP11-284F21.9
ENSG00000261438.1	84.0552	0.618838	0.244347	2.53261	0.0113215	0.1416	RP11-399O19.9		ENSG00000163660.11	14908.7	0.265071	0.131004	2.02338	0.0430344	0.465419	CCNL1
ENSG00000093217.9	209.646	-0.754059	0.297743	-2.53259	0.0113225	0.1416	XYLB		ENSG00000120645.11	84.0895	0.645112	0.31891	2.02287	0.0430866	0.465459	IQSEC3
ENSG00000139194.7	197.596	1.08604	0.428866	2.53236	0.0113297	0.141615	RBP5		ENSG00000163138.18	461.442	-0.232996	0.115189	-2.02272	0.0431018	0.465459	PACRGL
ENSG00000278903.3	70.8251	-1.0223	0.403812	-2.53162	0.0113537	0.141744	CH507-145C22.1		ENSG00000000971.15	4962.77	0.60165	0.297495	2.02239	0.0431362	0.465459	CFH
ENSG00000125207.7	21.818	-1.92143	0.759102	-2.53119	0.0113676	0.141744	PIWIL1		ENSG00000187123.14	303.833	-0.468969	0.231891	-2.02237	0.0431385	0.465459	LYPD6
ENSG00000166750.9	9330.69	0.721845	0.285219	2.53085	0.0113788	0.141744	SLFN5		ENSG00000253948.1	22.8116	-0.785202	0.388375	-2.02176	0.043201	NA	RP11-410L14.2
ENSG00000127463.13	3738.57	-0.537946	0.21256	-2.5308	0.0113803	0.141744	EMC1		ENSG00000124151.18	4399.26	0.275027	0.136117	2.02052	0.0433294	0.467062	NCOA3
ENSG00000237489.3	72.3497	0.672277	0.26565	2.53069	0.0113839	0.141744	LINC00959		ENSG00000104980.7	855.451	-0.255751	0.126593	-2.02027	0.0433557	0.467062	TIMM44
ENSG00000238122.1	17.843	-1.96039	0.774667	-2.53062	0.0113861	0.141744	RP11-483I13.2		ENSG00000090316.15	1518.36	-0.169814	0.0840651	-2.02003	0.04338	0.467062	MAEA
ENSG00000108924.13	503.619	0.92539	0.365709	2.5304	0.0113932	0.141744	HLF		ENSG00000182473.21	4738.01	-0.148208	0.0733909	-2.01944	0.043442	0.467062	EXOC7
ENSG00000074416.13	3492.37	0.785381	0.310392	2.53029	0.0113968	0.141744	MGLL		ENSG00000248871.1	43.9767	-1.32744	0.657436	-2.01912	0.043475	0.467062	TNFSF12-TNFSF13
ENSG00000186204.14	253.401	1.55788	0.615706	2.53022	0.011399	0.141744	CYP4F12		ENSG00000266094.7	2358.39	0.643852	0.318897	2.019	0.0434873	0.467062	RASSF5
ENSG00000149474.13	1061.52	-0.431445	0.170518	-2.5302	0.0113997	0.141744	KAT14		ENSG00000180008.8	2412.74	0.191995	0.0951051	2.01877	0.0435111	0.467062	SOCS4
ENSG00000224531.5	1745.67	-0.728998	0.288156	-2.52987	0.0114104	0.141804	SMIM13		ENSG00000241313.2	19.1641	-0.669958	0.331871	-2.01873	0.0435151	NA	WWTR1-AS1
ENSG00000124702.17	2571.03	-0.460066	0.181868	-2.52967	0.011417	0.14181	KLHDC3		ENSG00000226419.7	303.969	-0.489248	0.242357	-2.01871	0.0435174	0.467062	SLC16A1-AS1
ENSG00000275560.1	132.458	0.92475	0.365703	2.52869	0.0114488	0.142132	RP11-180M15.7		ENSG00000138018.17	3985.66	0.183039	0.0906763	2.0186	0.0435286	0.467062	SELENOI
ENSG00000130038.9	478.223	0.918652	0.363392	2.52799	0.0114716	0.14231	CRACR2A		ENSG00000142599.17	2450.78	-0.367516	0.182074	-2.0185	0.043539	0.467062	RERE
ENSG00000278627.1	10.1923	-1.18957	0.47058	-2.52789	0.0114751	0.14231	RP11-506H21.5		ENSG00000260105.6	7.07326	-1.5379	0.761967	-2.01833	0.0435565	NA	AOC4P
ENSG00000173638.18	340.364	-0.545581	0.215896	-2.52706	0.0115022	0.14233	SLC19A1		ENSG00000135535.15	11955.1	0.240832	0.119346	2.01793	0.0435986	0.467265	CD164
ENSG00000171914.16	1328.88	-0.512329	0.202747	-2.52693	0.0115064	0.14233	TLN2		ENSG00000176658.16	4965.16	-0.254264	0.126008	-2.01784	0.0436084	0.467265	MYO1D
ENSG00000270607.1	49.1911	-0.718595	0.28438	-2.52689	0.0115079	0.14233	RP11-359E10.1		ENSG00000120318.15	1191.48	-0.434245	0.21529	-2.01703	0.0436926	0.467661	ARAP3
ENSG00000151135.9	4121.4	-0.406127	0.16073	-2.52676	0.0115119	0.14233	TMEM263		ENSG00000269837.1	323.199	-0.34298	0.170045	-2.017	0.0436958	0.467661	IPO5P1
ENSG00000100365.14	709.432	0.739059	0.292494	2.52674	0.0115126	0.14233	NCF4		ENSG00000196396.9	3066.51	0.211244	0.104754	2.01657	0.0437404	0.467868	PTPN1
ENSG00000272419.6	597.403	0.732068	0.289728	2.52674	0.0115127	0.14233	RP11-403I13.8		ENSG00000164488.11	262.831	-0.564462	0.27999	-2.01601	0.0437991	0.468226	DACT2
ENSG00000205060.10	1890.44	-0.592285	0.234446	-2.52631	0.0115266	0.142427	SLC35B4		ENSG00000239713.8	1028.57	0.618567	0.306956	2.01517	0.0438871	0.468461	APOBEC3G
ENSG00000232811.1	6.7767	2.07989	0.823449	2.52583	0.0115426	NA	RP11-96K19.2		ENSG00000154727.10	2198.86	0.21194	0.105174	2.01514	0.0438898	0.468461	GABPA
ENSG00000246582.2	78.8598	0.686047	0.271617	2.52578	0.011544	0.142569	RP11-1149O23.3		ENSG00000267280.5	23.6202	-0.813715	0.403879	-2.01475	0.0439312	NA	TBX2-AS1
ENSG00000272555.1	7.79354	1.47377	0.583593	2.52533	0.011559	0.142664	RP11-459I19.1		ENSG00000273824.1	6.15358	1.40675	0.698456	2.01408	0.0440011	NA	RP11-81H14.1
ENSG00000105409.16	122.257	1.01778	0.403052	2.52518	0.0115638	0.142664	ATP1A3		ENSG00000180113.15	87.4824	-0.612968	0.304365	-2.01393	0.0440173	0.468461	TDRD6
ENSG00000166002.6	333.183	0.637041	0.25235	2.52443	0.0115885	0.142895	SMCO4		ENSG00000114978.17	9017.69	0.246855	0.122577	2.01388	0.044022	0.468461	MOB1A
ENSG00000116701.14	2177.13	0.776594	0.307745	2.5235	0.0116193	0.143157	NCF2		ENSG00000155530.2	76.8817	-0.435912	0.216474	-2.01369	0.0440418	0.468461	LRGUK
ENSG00000123124.13	2829.27	0.57829	0.229169	2.52342	0.0116219	0.143157	WWP1		ENSG00000176890.15	1216.22	-0.317115	0.157492	-2.01353	0.0440585	0.468461	TYMS
ENSG00000211592.8	43878.7	1.59317	0.631465	2.52297	0.0116368	0.143199	IGKC		ENSG00000229848.1	11.81	-1.01483	0.504033	-2.01342	0.0440708	NA	RP13-766D20.2
ENSG00000173372.16	8324.52	0.826819	0.327718	2.52296	0.0116373	0.143199	C1QA		ENSG00000223612.3	18.5998	0.939701	0.466794	2.0131	0.0441045	NA	RP11-289I10.2
ENSG00000105865.10	304.054	-0.524597	0.207952	-2.52269	0.0116461	0.143234	DUS4L		ENSG00000158457.5	446.05	0.450758	0.223924	2.013	0.0441151	0.468461	TSPAN33
ENSG00000238741.1	18134.8	0.502793	0.199327	2.52246	0.0116539	0.143254	SCARNA7		ENSG00000006118.14	2248.12	-0.374837	0.186213	-2.01294	0.0441205	0.468461	TMEM132A
ENSG00000184640.17	10701.8	0.422991	0.167736	2.52177	0.0116765	0.143459	44083		ENSG00000170315.13	14090.3	0.490682	0.24377	2.0129	0.0441256	0.468461	UBB
ENSG00000279294.1	49.3496	1.05527	0.41862	2.52083	0.0117079	0.14377	RP11-274A11.3		ENSG00000226791.6	15.1405	0.875232	0.434866	2.01265	0.0441517	NA	AC109826.1
ENSG00000089639.10	1017.49	0.584326	0.231829	2.5205	0.0117187	0.143787	GMIP		ENSG00000012223.12	4728.55	0.714912	0.355357	2.01181	0.0442398	0.468461	LTF
ENSG00000136937.12	2957.96	-0.442149	0.175426	-2.52042	0.0117214	0.143787	NCBP1		ENSG00000095319.14	2688.01	-0.276732	0.137558	-2.01175	0.0442465	0.468461	NUP188
ENSG00000251349.3	319.713	-0.734876	0.291613	-2.52004	0.0117342	0.14387	MSANTD3-TMEFF1		ENSG00000163219.11	686.954	0.654355	0.325283	2.01165	0.0442566	0.468461	ARHGAP25
ENSG00000105963.13	296.334	0.929875	0.36902	2.51985	0.0117404	0.143872	ADAP1		ENSG00000078674.17	11218.4	-0.258146	0.128327	-2.01163	0.0442586	0.468461	PCM1
ENSG00000060491.16	1641.45	0.326698	0.129664	2.51958	0.0117495	0.143908	OGFR		ENSG00000257924.1	4.14396	1.84488	0.917122	2.0116	0.0442625	NA	RP11-493L12.5
ENSG00000111674.8	1922.67	-0.787602	0.312649	-2.51912	0.0117648	0.144022	ENO2		ENSG00000258405.9	71.3902	-0.729677	0.36275	-2.01152	0.0442709	0.468461	ZNF578
ENSG00000113456.18	1294.53	-0.375864	0.149274	-2.51795	0.0118039	0.144381	RAD1		ENSG00000175482.8	955.999	0.338683	0.168399	2.0112	0.0443047	0.468461	POLD4
ENSG00000236824.2	163.697	-0.829912	0.329609	-2.51787	0.0118066	0.144381	BCYRN1		ENSG00000165121.11	215.403	-0.259858	0.129206	-2.01119	0.0443053	0.468461	RP11-213G2.3
ENSG00000135077.8	2431.94	1.03798	0.412272	2.5177	0.0118124	0.144381	HAVCR2		ENSG00000235183.3	7.3198	1.20794	0.600625	2.01114	0.0443111	NA	RP11-613C6.4
ENSG00000211959.2	1113.12	1.5904	0.631765	2.5174	0.0118225	0.14443	IGHV4-39		ENSG00000104897.9	715.982	-0.322343	0.160282	-2.01111	0.0443142	0.468461	SF3A2
ENSG00000167840.13	404.678	-0.444281	0.176498	-2.5172	0.0118293	0.144439	ZNF232		ENSG00000102595.19	1566.53	-0.331781	0.165005	-2.01074	0.0443534	0.468461	UGGT2
ENSG00000104953.19	45.7918	-0.892095	0.354548	-2.51615	0.0118646	0.144735	TLE6		ENSG00000165055.15	1265.9	-0.225265	0.112049	-2.01042	0.044387	0.468461	METTL2B
ENSG00000115935.17	6604.48	0.806318	0.320462	2.51611	0.0118657	0.144735	WIPF1		ENSG00000278831.1	4.00712	1.17386	0.584027	2.00994	0.0444373	NA	RP11-12J10.4
ENSG00000253966.1	7.98109	-1.74694	0.694506	-2.51538	0.0118905	0.144873	CTC-455F18.3		ENSG00000167685.14	327.473	-0.361834	0.180042	-2.00972	0.0444609	0.468461	ZNF444
ENSG00000178401.14	334.046	-1.2246	0.486862	-2.5153	0.0118932	0.144873	DNAJC22		ENSG00000213088.9	379.739	0.987969	0.491622	2.00961	0.0444724	0.468461	ACKR1
ENSG00000197106.6	145.244	-1.26142	0.501513	-2.51524	0.0118953	0.144873	SLC6A17		ENSG00000139112.10	2309.07	0.439863	0.218883	2.00958	0.044476	0.468461	GABARAPL1
ENSG00000132591.11	705.192	-0.302363	0.12024	-2.51466	0.0119146	0.145033	ERAL1		ENSG00000134138.19	740.266	-0.370847	0.184541	-2.00956	0.0444778	0.468461	MEIS2
ENSG00000240065.7	1664.1	0.794769	0.31615	2.5139	0.0119405	0.145274	PSMB9		ENSG00000137834.14	351.233	-0.444346	0.221117	-2.00955	0.0444784	0.468461	SMAD6
ENSG00000239900.12	2069.89	-0.566974	0.225591	-2.51329	0.0119611	0.145451	ADSL		ENSG00000108312.14	3719.05	-0.231659	0.115283	-2.00949	0.0444855	0.468461	UBTF
ENSG00000198551.9	1257.49	-0.327951	0.130528	-2.5125	0.0119879	0.145702	ZNF627		ENSG00000205213.13	2563.98	-0.37158	0.184948	-2.0091	0.0445267	0.468461	LGR4
ENSG00000272941.1	149.446	0.595169	0.236919	2.51213	0.0120006	0.145781	RP11-134L10.1		ENSG00000007174.17	42.3453	0.974287	0.484942	2.00908	0.0445286	0.468461	DNAH9
ENSG00000101464.10	636.977	-0.399465	0.159055	-2.51149	0.0120221	0.145939	PIGU		ENSG00000011451.17	1039.96	-0.280579	0.13966	-2.00901	0.0445356	0.468461	WIZ
ENSG00000064652.10	528.745	0.409361	0.163002	2.51138	0.0120259	0.145939	SNX24		ENSG00000273084.1	52.4868	-0.504916	0.25139	-2.0085	0.0445905	0.468461	RP11-1275H24.3
ENSG00000222162.1	3.73287	1.95229	0.77751	2.51095	0.0120406	NA	RN7SKP151		ENSG00000104866.10	972.376	-0.331788	0.165195	-2.00847	0.0445937	0.468461	PPP1R37
ENSG00000204314.10	53.5589	-0.751662	0.29941	-2.51048	0.0120567	0.146239	PRRT1		ENSG00000263818.5	19.6385	-0.891119	0.443683	-2.00846	0.0445945	NA	CTD-2206N4.4
ENSG00000139714.12	93.1614	0.868292	0.345912	2.51015	0.0120678	0.146299	MORN3		ENSG00000123095.5	1889.4	-0.427723	0.21297	-2.00837	0.0446045	0.468461	BHLHE41
ENSG00000111863.12	258.981	1.01457	0.404226	2.50991	0.0120761	0.146319	ADTRP		ENSG00000178409.13	427.988	-0.301539	0.15016	-2.00812	0.0446304	0.468468	BEND3
ENSG00000140538.16	385.254	1.03044	0.410577	2.50974	0.0120819	0.146319	NTRK3		ENSG00000254718.6	3.49012	-1.81167	0.902299	-2.00784	0.04466	NA	CTD-2184C24.2
ENSG00000236194.3	128.893	1.05723	0.421337	2.50922	0.0120999	0.146463	AC003104.1		ENSG00000235151.1	7.82651	1.35899	0.677213	2.00674	0.0447777	NA	AC114730.2
ENSG00000054654.16	26300.5	0.501652	0.199959	2.50878	0.012115	0.146507	SYNE2		ENSG00000102393.9	1417.6	0.459521	0.229006	2.00659	0.0447932	0.46991	GLA
ENSG00000181904.8	3151.54	-0.400648	0.1597	-2.50875	0.0121158	0.146507	C5orf24		ENSG00000171044.10	117.329	-0.391795	0.195302	-2.0061	0.044846	0.470198	XKR6
ENSG00000171320.14	425.359	-1.32603	0.528748	-2.50788	0.0121459	0.146744	ESCO2		ENSG00000119048.7	1532.37	0.255582	0.127476	2.00494	0.0449694	0.471225	UBE2B
ENSG00000108829.9	5770.41	-0.558611	0.222772	-2.50754	0.0121573	0.146744	LRRC59		ENSG00000126262.4	327.256	0.522394	0.260589	2.00467	0.0449985	0.471264	FFAR2
ENSG00000103365.15	6318.64	0.628182	0.25052	2.50752	0.0121583	0.146744	GGA2		ENSG00000125384.6	152.969	0.678066	0.338386	2.00382	0.0450889	0.471945	PTGER2
ENSG00000109099.13	3314.77	-0.540938	0.215731	-2.50746	0.0121602	0.146744	PMP22		ENSG00000104856.13	883.605	0.511851	0.2556	2.00255	0.0452258	0.473098	RELB
ENSG00000163161.12	2234.1	-0.254022	0.101323	-2.50706	0.012174	0.146837	ERCC3		ENSG00000198682.12	2367.68	0.375145	0.187376	2.00209	0.0452746	0.473098	PAPSS2
ENSG00000236935.1	6.58143	1.98688	0.792608	2.50676	0.0121842	NA	AP003774.1		ENSG00000130775.15	1224.91	0.571484	0.285463	2.00195	0.0452897	0.473098	THEMIS2
ENSG00000117419.14	1267.61	-0.498068	0.198701	-2.50662	0.0121891	0.146943	ERI3		ENSG00000122861.15	2308.65	0.563983	0.281731	2.00185	0.0453013	0.473098	PLAU
ENSG00000205436.7	81.5004	0.730489	0.291685	2.50437	0.0122669	0.147807	EXOC3L4		ENSG00000229961.2	13.7409	1.33199	0.665482	2.00153	0.0453348	NA	RP11-71G12.1
ENSG00000105948.13	683.073	-0.657567	0.262623	-2.50384	0.0122853	0.147953	TTC26		ENSG00000184905.8	239.843	1.35155	0.675832	1.99984	0.0455176	0.474993	TCEAL2
ENSG00000167747.13	1131.64	-0.621509	0.248272	-2.50334	0.0123029	0.148003	C19orf48		ENSG00000185904.11	142.263	-0.689867	0.344987	-1.99969	0.045534	0.474993	LINC00839
ENSG00000089041.16	1483.22	0.707871	0.282813	2.50297	0.0123157	0.148003	P2RX7		ENSG00000102547.18	539.357	-0.280894	0.140538	-1.9987	0.0456407	0.475664	CAB39L
ENSG00000137274.12	591.358	-0.481093	0.19222	-2.50282	0.0123207	0.148003	BPHL		ENSG00000259726.1	285.057	-0.530865	0.265661	-1.99828	0.0456863	0.475664	CSPG4P11
ENSG00000239855.1	307.778	2.06066	0.823342	2.5028	0.0123214	0.148003	IGKV1-6		ENSG00000166670.9	74.7641	0.921966	0.46142	1.9981	0.0457053	0.475664	MMP10
ENSG00000178149.16	713.937	-0.485978	0.194181	-2.50271	0.0123247	0.148003	DALRD3		ENSG00000272760.1	49.8606	0.419341	0.209898	1.99783	0.0457348	0.475664	RP11-5C23.1
[truncated: 31,490 more rows]

## Sheet: Fig. 4C
SAMPLE_ID	PATIENT_ID	Gene	groups	FoldChange
INS.A.007.ST	INS.A.007	TIGIT	HS/CB_BL	-0.563189
INS.C.018.ST	INS.C.018	TIGIT	HS/CB_BL	2.90354
INS.D.003.ST	INS.D.003	TIGIT	HS/CB_BL	2.56152
INS.D.006.ST	INS.D.006	TIGIT	HS/CB_BL	2.56679
INS.D.009.ST	INS.D.009	TIGIT	HS/CB_BL	0.436569
INS.D.013.ST	INS.D.013	TIGIT	HS/CB_BL	4.68952
INS.E.002.ST	INS.E.002	TIGIT	HS/CB_BL	4.52369
INS.E.004.ST	INS.E.004	TIGIT	HS/CB_BL	1.28534
INS.E.013.ST	INS.E.013	TIGIT	HS/CB_BL	3.78256
INS.E.022.ST	INS.E.022	TIGIT	HS/CB_BL	3.96167
INS.E.028.ST	INS.E.028	TIGIT	HS/CB_BL	-0.712652
INS.B.014.ST	INS.B.014	TIGIT	LS_BL	2.20771
INS.B.015.ST	INS.B.015	TIGIT	LS_BL	-0.0205956
INS.C.020.ST	INS.C.020	TIGIT	LS_BL	1.28197
INS.D.007.ST	INS.D.007	TIGIT	LS_BL	1.49933
INS.D.008.ST	INS.D.008	TIGIT	LS_BL	2.81381
INS.E.003.ST	INS.E.003	TIGIT	LS_BL	0.300691
INS.E.011.ST	INS.E.011	TIGIT	LS_BL	2.56914
INS.E.016.ST	INS.E.016	TIGIT	LS_BL	3.20854
INS.E.018.ST	INS.E.018	TIGIT	LS_BL	-0.0344676
INS.E.023.ST	INS.E.023	TIGIT	LS_BL	-0.543492
INS.E.034.ST	INS.E.034	TIGIT	LS_BL	2.64974
INS.A.007.ST	INS.A.007	PDCD1	HS/CB_BL	-0.623734
INS.C.018.ST	INS.C.018	PDCD1	HS/CB_BL	2.48899
INS.D.003.ST	INS.D.003	PDCD1	HS/CB_BL	4.53825
INS.D.006.ST	INS.D.006	PDCD1	HS/CB_BL	2.26149
INS.D.009.ST	INS.D.009	PDCD1	HS/CB_BL	0.493844
INS.D.013.ST	INS.D.013	PDCD1	HS/CB_BL	4.64486
INS.E.002.ST	INS.E.002	PDCD1	HS/CB_BL	2.80248
INS.E.004.ST	INS.E.004	PDCD1	HS/CB_BL	0.397126
INS.E.013.ST	INS.E.013	PDCD1	HS/CB_BL	3.2779
INS.E.022.ST	INS.E.022	PDCD1	HS/CB_BL	2.7267
INS.E.028.ST	INS.E.028	PDCD1	HS/CB_BL	0.603377
INS.B.014.ST	INS.B.014	PDCD1	LS_BL	1.65663
INS.B.015.ST	INS.B.015	PDCD1	LS_BL	0.373895
INS.C.020.ST	INS.C.020	PDCD1	LS_BL	1.92444
INS.D.007.ST	INS.D.007	PDCD1	LS_BL	0.87114
INS.D.008.ST	INS.D.008	PDCD1	LS_BL	3.84173
INS.E.003.ST	INS.E.003	PDCD1	LS_BL	-0.600448
INS.E.011.ST	INS.E.011	PDCD1	LS_BL	2.22581
INS.E.016.ST	INS.E.016	PDCD1	LS_BL	3.14841
INS.E.018.ST	INS.E.018	PDCD1	LS_BL	0.0582519
INS.E.023.ST	INS.E.023	PDCD1	LS_BL	-0.55147
INS.E.034.ST	INS.E.034	PDCD1	LS_BL	2.00903
INS.A.007.ST	INS.A.007	CTLA4	HS/CB_BL	-0.834988
INS.C.018.ST	INS.C.018	CTLA4	HS/CB_BL	3.04339
INS.D.003.ST	INS.D.003	CTLA4	HS/CB_BL	0.813831
INS.D.006.ST	INS.D.006	CTLA4	HS/CB_BL	1.51821
INS.D.009.ST	INS.D.009	CTLA4	HS/CB_BL	0.528463
INS.D.013.ST	INS.D.013	CTLA4	HS/CB_BL	3.97009
INS.E.002.ST	INS.E.002	CTLA4	HS/CB_BL	4.58216
INS.E.004.ST	INS.E.004	CTLA4	HS/CB_BL	1.57449
INS.E.013.ST	INS.E.013	CTLA4	HS/CB_BL	4.5023
INS.E.022.ST	INS.E.022	CTLA4	HS/CB_BL	3.41453
INS.E.028.ST	INS.E.028	CTLA4	HS/CB_BL	-0.825273
INS.B.014.ST	INS.B.014	CTLA4	LS_BL	1.89766
INS.B.015.ST	INS.B.015	CTLA4	LS_BL	0.381911
INS.C.020.ST	INS.C.020	CTLA4	LS_BL	1.8111
INS.D.007.ST	INS.D.007	CTLA4	LS_BL	1.71828
INS.D.008.ST	INS.D.008	CTLA4	LS_BL	3.15431
INS.E.003.ST	INS.E.003	CTLA4	LS_BL	0.0892086
INS.E.011.ST	INS.E.011	CTLA4	LS_BL	2.97266
INS.E.016.ST	INS.E.016	CTLA4	LS_BL	2.81836
INS.E.018.ST	INS.E.018	CTLA4	LS_BL	-0.115047
INS.E.023.ST	INS.E.023	CTLA4	LS_BL	-1.68569
INS.E.034.ST	INS.E.034	CTLA4	LS_BL	3.54194

## Sheet: Fig. 4D
SAMPLE_ID	PATIENT_ID	Timepoint	COHORT	log2TPM	groups	Gene
INS.A.007.ST	INS.A.007	BL	HS/CB	4.13826	HS/CB_BL	PLA2G2D
INS.C.018.ST	INS.C.018	BL	HS/CB	2.65763	HS/CB_BL	PLA2G2D
INS.D.003.ST	INS.D.003	BL	HS/CB	0.385662	HS/CB_BL	PLA2G2D
INS.D.006.ST	INS.D.006	BL	HS/CB	2.45402	HS/CB_BL	PLA2G2D
INS.D.009.ST	INS.D.009	BL	HS/CB	6.17166	HS/CB_BL	PLA2G2D
INS.D.013.ST	INS.D.013	BL	HS/CB	2.96554	HS/CB_BL	PLA2G2D
INS.E.002.ST	INS.E.002	BL	HS/CB	2.79272	HS/CB_BL	PLA2G2D
INS.E.004.ST	INS.E.004	BL	HS/CB	1.07388	HS/CB_BL	PLA2G2D
INS.E.013.ST	INS.E.013	BL	HS/CB	2.81038	HS/CB_BL	PLA2G2D
INS.E.022.ST	INS.E.022	BL	HS/CB	4.66328	HS/CB_BL	PLA2G2D
INS.E.028.ST	INS.E.028	BL	HS/CB	6.89459	HS/CB_BL	PLA2G2D
INS.A.007.C2T	INS.A.007	C2_3	HS/CB	5.5035	HS/CB_C2_3	PLA2G2D
INS.C.018.C2T	INS.C.018	C2_3	HS/CB	6.46402	HS/CB_C2_3	PLA2G2D
INS.D.003.C3T	INS.D.003	C2_3	HS/CB	4.66819	HS/CB_C2_3	PLA2G2D
INS.D.006.C2T	INS.D.006	C2_3	HS/CB	9.16426	HS/CB_C2_3	PLA2G2D
INS.D.009.C2T	INS.D.009	C2_3	HS/CB	8.29391	HS/CB_C2_3	PLA2G2D
INS.D.013.C2T	INS.D.013	C2_3	HS/CB	9.27001	HS/CB_C2_3	PLA2G2D
INS.E.002.C3T	INS.E.002	C2_3	HS/CB	7.15617	HS/CB_C2_3	PLA2G2D
INS.E.004.C3T	INS.E.004	C2_3	HS/CB	3.39377	HS/CB_C2_3	PLA2G2D
INS.E.013.C3T	INS.E.013	C2_3	HS/CB	6.07453	HS/CB_C2_3	PLA2G2D
INS.E.022.C2T	INS.E.022	C2_3	HS/CB	5.84737	HS/CB_C2_3	PLA2G2D
INS.E.028.C2T.L	INS.E.028	C2_3	HS/CB	7.2122	HS/CB_C2_3	PLA2G2D
INS.B.014.ST	INS.B.014	BL	LS	4.54653	LS_BL	PLA2G2D
INS.B.015.ST	INS.B.015	BL	LS	5.08312	LS_BL	PLA2G2D
INS.C.020.ST	INS.C.020	BL	LS	4.57033	LS_BL	PLA2G2D
INS.D.007.ST	INS.D.007	BL	LS	2.44982	LS_BL	PLA2G2D
INS.D.008.ST	INS.D.008	BL	LS	4.79787	LS_BL	PLA2G2D
INS.E.003.ST	INS.E.003	BL	LS	4.87598	LS_BL	PLA2G2D
INS.E.011.ST	INS.E.011	BL	LS	1.16527	LS_BL	PLA2G2D
INS.E.016.ST	INS.E.016	BL	LS	0.385662	LS_BL	PLA2G2D
INS.E.018.ST	INS.E.018	BL	LS	5.51965	LS_BL	PLA2G2D
INS.E.023.ST	INS.E.023	BL	LS	0.385662	LS_BL	PLA2G2D
INS.E.034.ST	INS.E.034	BL	LS	4.49197	LS_BL	PLA2G2D
INS.B.014.C2T	INS.B.014	C2_3	LS	6.57342	LS_C2_3	PLA2G2D
INS.B.015.C2T	INS.B.015	C2_3	LS	5.57002	LS_C2_3	PLA2G2D
INS.C.020.C2T	INS.C.020	C2_3	LS	8.1946	LS_C2_3	PLA2G2D
INS.D.007.C2T	INS.D.007	C2_3	LS	8.77717	LS_C2_3	PLA2G2D
INS.D.008.C2T	INS.D.008	C2_3	LS	9.09497	LS_C2_3	PLA2G2D
INS.E.003.C3T	INS.E.003	C2_3	LS	5.41235	LS_C2_3	PLA2G2D
INS.E.011.C3T	INS.E.011	C2_3	LS	5.53617	LS_C2_3	PLA2G2D
INS.E.016.C2T	INS.E.016	C2_3	LS	1.93835	LS_C2_3	PLA2G2D
INS.E.018.C2T	INS.E.018	C2_3	LS	5.1093	LS_C2_3	PLA2G2D
INS.E.023.C2T	INS.E.023	C2_3	LS	1.80344	LS_C2_3	PLA2G2D
INS.E.034.C2T	INS.E.034	C2_3	LS	4.31625	LS_C2_3	PLA2G2D
