# Supplementary material for: Pan-cancer analysis of longitudinal metastatic tumors reveals genomic alterations and immune landscape dynamics associated with pembrolizumab sensitivity
Source: Nat Commun. 2021 Aug 26;12:5137. doi: 10.1038/s41467-021-25432-7 (PMC8390680; doi:10.1038/s41467-021-25432-7)
Supplement: Supplementary file 11 — Source Data [file 41467_2021_25432_MOESM11_ESM.zip › Source Data/SourceData_Fig5.xlsx]

## Sheet: Fig. 5A
GO biological processes pathways	pval	padj	ES	NES	nMoreExtreme	size	Enrichment
HUMORAL_IMMUNE_RESPONSE_MEDIATED_BY_CIRCULATING_IMMUNOGLOBULIN	0.00271003	0.0285155	0.828084	2.61718	0	143	Up-regulated
LYMPHOCYTE_MEDIATED_IMMUNITY	0.0023753	0.0285155	0.768928	2.6098	0	340	Up-regulated
B_CELL_RECEPTOR_SIGNALING_PATHWAY	0.0028169	0.0285155	0.850839	2.60888	0	117	Up-regulated
ADAPTIVE_IMMUNE_RESPONSE_BASED_ON_SOMATIC_RECOMBINATION_OF_IMMUNE_RECEPTORS_BUILT_FROM_IMMUNOGLOBULIN_SUPERFAMILY_DOMAINS	0.00234192	0.0285155	0.756986	2.57848	0	346	Up-regulated
POSITIVE_REGULATION_OF_CELL_ACTIVATION	0.00233645	0.0285155	0.753807	2.57825	0	376	Up-regulated
IMMUNE_RESPONSE_REGULATING_CELL_SURFACE_RECEPTOR_SIGNALING_PATHWAY	0.00219298	0.0285155	0.74203	2.57278	0	482	Up-regulated
ANTIGEN_RECEPTOR_MEDIATED_SIGNALING_PATHWAY	0.00244499	0.0285155	0.765256	2.56073	0	297	Up-regulated
T_CELL_ACTIVATION	0.00226244	0.0285155	0.740755	2.55705	0	435	Up-regulated
REGULATION_OF_LYMPHOCYTE_ACTIVATION	0.00221239	0.0285155	0.735936	2.54877	0	466	Up-regulated
HUMORAL_IMMUNE_RESPONSE	0.00236967	0.0285155	0.751442	2.54766	0	320	Up-regulated
LEUKOCYTE_CELL_CELL_ADHESION	0.0023753	0.0285155	0.744367	2.52264	0	319	Up-regulated
PHAGOCYTOSIS	0.00234192	0.0285155	0.733457	2.50042	0	347	Up-regulated
DEFENSE_RESPONSE_TO_BACTERIUM	0.00248139	0.0285155	0.736042	2.45631	0	266	Up-regulated
LYMPHOCYTE_MIGRATION	0.00280899	0.0285155	0.807443	2.45271	0	103	Up-regulated
LYMPHOCYTE_DIFFERENTIATION	0.00238095	0.0285155	0.719777	2.44014	0	327	Up-regulated
ALPHA_BETA_T_CELL_ACTIVATION	0.0027248	0.0285155	0.778008	2.43932	0	132	Up-regulated
LEUKOCYTE_MIGRATION	0.00221239	0.0285155	0.69955	2.42229	0	476	Up-regulated
B_CELL_ACTIVATION	0.00242718	0.0285155	0.717297	2.40745	0	282	Up-regulated
REGULATION_OF_IMMUNE_EFFECTOR_PROCESS	0.00224719	0.0285155	0.696076	2.40462	0	443	Up-regulated
INTERFERON_GAMMA_PRODUCTION	0.002849	0.0285155	0.787789	2.40443	0	107	Up-regulated
CELL_KILLING	0.0027248	0.0285155	0.752565	2.39185	0	152	Up-regulated
PRODUCTION_OF_MOLECULAR_MEDIATOR_OF_IMMUNE_RESPONSE	0.00248139	0.0285155	0.71501	2.38612	0	266	Up-regulated
LEUKOCYTE_MEDIATED_CYTOTOXICITY	0.0028169	0.0285155	0.767675	2.34957	0	108	Up-regulated
DEFENSE_RESPONSE_TO_OTHER_ORGANISM	0.00220264	0.0285155	0.677693	2.34716	0	485	Up-regulated
LEUKOCYTE_DIFFERENTIATION	0.00219298	0.0285155	0.670452	2.3246	0	482	Up-regulated
NATURAL_KILLER_CELL_MEDIATED_IMMUNITY	0.00293255	0.0285155	0.818149	2.31773	0	65	Up-regulated
RESPONSE_TO_CHEMOKINE	0.00295858	0.0285155	0.779814	2.31686	0	93	Up-regulated
LEUKOCYTE_PROLIFERATION	0.00246305	0.0285155	0.69094	2.30893	0	270	Up-regulated
IMMUNOGLOBULIN_PRODUCTION	0.0026455	0.0285155	0.719446	2.30877	0	177	Up-regulated
INTERFERON_GAMMA_MEDIATED_SIGNALING_PATHWAY	0.003003	0.0285155	0.772949	2.26998	0	87	Up-regulated
NATURAL_KILLER_CELL_ACTIVATION	0.00294985	0.0285155	0.792033	2.26813	0	72	Up-regulated
POSITIVE_REGULATION_OF_CYTOKINE_PRODUCTION	0.00225225	0.0285155	0.656126	2.26781	0	432	Up-regulated
RESPONSE_TO_INTERFERON_GAMMA	0.00260417	0.0285155	0.69994	2.26566	0	193	Up-regulated
CELL_CHEMOTAXIS	0.00240385	0.0285155	0.666399	2.24403	0	285	Up-regulated
T_CELL_SELECTION	0.00310559	0.0285155	0.825405	2.24087	0	48	Up-regulated
TUMOR_NECROSIS_FACTOR_SUPERFAMILY_CYTOKINE_PRODUCTION	0.0027248	0.0285155	0.707107	2.23257	0	138	Up-regulated
KERATINIZATION	0.00269542	0.0285155	0.698971	2.21397	0	145	Up-regulated
CYTOKINE_SECRETION	0.00259067	0.0285155	0.678767	2.21209	0	208	Up-regulated
NEGATIVE_REGULATION_OF_IMMUNE_SYSTEM_PROCESS	0.00225225	0.0285155	0.639225	2.20939	0	432	Up-regulated
POSITIVE_REGULATION_OF_RESPONSE_TO_EXTERNAL_STIMULUS	0.00241546	0.0285155	0.655421	2.20076	0	294	Up-regulated
REGULATION_OF_INFLAMMATORY_RESPONSE	0.00240964	0.0285155	0.650774	2.1983	0	314	Up-regulated
NEGATIVE_REGULATION_OF_CELL_ACTIVATION	0.0026455	0.0285155	0.681232	2.19191	0	181	Up-regulated
PEPTIDE_CROSS_LINKING	0.00311526	0.0285155	0.787565	2.18867	0	56	Up-regulated
RESPONSE_TO_MOLECULE_OF_BACTERIAL_ORIGIN	0.00238663	0.0285155	0.644638	2.18553	0	328	Up-regulated
POSITIVE_REGULATION_OF_DEFENSE_RESPONSE	0.00220751	0.0285155	0.623573	2.16083	0	480	Up-regulated
REGULATION_OF_INNATE_IMMUNE_RESPONSE	0.00230947	0.0285155	0.628367	2.15826	0	422	Up-regulated
NEGATIVE_REGULATION_OF_DEFENSE_RESPONSE	0.00260417	0.0285155	0.659469	2.1348	0	188	Up-regulated
INTERLEUKIN_2_PRODUCTION	0.00297619	0.0285155	0.759757	2.13327	0	63	Up-regulated
INTERLEUKIN_1_BETA_PRODUCTION	0.00292398	0.0285155	0.735427	2.13027	0	75	Up-regulated
CELLULAR_DEFENSE_RESPONSE	0.00310559	0.0285155	0.771902	2.11774	0	51	Up-regulated
NEGATIVE_REGULATION_OF_CYTOKINE_PRODUCTION	0.00250627	0.0285155	0.632843	2.10067	0	251	Up-regulated
INTERLEUKIN_6_PRODUCTION	0.00277008	0.0285155	0.665473	2.08352	0	134	Up-regulated
CYTOKINE_METABOLIC_PROCESS	0.0028169	0.0285155	0.676824	2.07151	0	108	Up-regulated
REGULATION_OF_ADAPTIVE_IMMUNE_RESPONSE	0.00273973	0.0285155	0.651135	2.07002	0	156	Up-regulated
REGULATION_OF_CYTOSOLIC_CALCIUM_ION_CONCENTRATION	0.00238095	0.0285155	0.601446	2.04096	0	341	Up-regulated
INTERLEUKIN_12_PRODUCTION	0.0031348	0.0285155	0.738337	2.03454	0	53	Up-regulated
RESPIRATORY_BURST	0.00334448	0.0285155	0.796779	2.03116	0	34	Up-regulated
CALCIUM_MEDIATED_SIGNALING	0.00260417	0.0285155	0.62166	2.02728	0	211	Up-regulated
MYELOID_DENDRITIC_CELL_ACTIVATION	0.00337838	0.0285155	0.813024	2.01704	0	29	Up-regulated
MACROPHAGE_ACTIVATION	0.00298507	0.0285155	0.684	2.00418	0	83	Up-regulated
POSITIVE_REGULATION_OF_ERK1_AND_ERK2_CASCADE	0.00260417	0.0285155	0.612737	1.98362	0	192	Up-regulated
RESPONSE_TO_TYPE_I_INTERFERON	0.00295858	0.0285155	0.669183	1.96671	0	82	Up-regulated
RECEPTOR_MEDIATED_ENDOCYTOSIS	0.00234192	0.0285155	0.574934	1.96	0	347	Up-regulated
POSITIVE_REGULATION_OF_RECEPTOR_SIGNALING_PATHWAY_VIA_STAT	0.003003	0.0285155	0.671589	1.95894	0	84	Up-regulated
NEGATIVE_REGULATION_OF_I_KAPPAB_KINASE_NF_KAPPAB_SIGNALING	0.0031348	0.0285155	0.738432	1.95839	0	41	Up-regulated
MAST_CELL_ACTIVATION	0.00311526	0.0285155	0.697256	1.93729	0	58	Up-regulated
RESPONSE_TO_VIRUS	0.00244499	0.0285155	0.577925	1.93492	0	299	Up-regulated
CYTOLYSIS	0.00316456	0.0285155	0.730866	1.92678	0	39	Up-regulated
POSITIVE_REGULATION_OF_NF_KAPPAB_TRANSCRIPTION_FACTOR_ACTIVITY	0.00273973	0.0285155	0.595414	1.88854	0	150	Up-regulated
REGULATION_OF_ANTIGEN_PROCESSING_AND_PRESENTATION	0.00362319	0.0285155	0.839564	1.86707	0	18	Up-regulated
REGULATION_OF_LIPID_KINASE_ACTIVITY	0.00302115	0.0285155	0.663044	1.85392	0	62	Up-regulated
ANTIGEN_PROCESSING_AND_PRESENTATION_OF_ENDOGENOUS_ANTIGEN	0.00350877	0.0285155	0.808127	1.853	0	21	Up-regulated
RESPONSE_TO_TUMOR_NECROSIS_FACTOR	0.00241546	0.0285155	0.547676	1.83898	0	294	Up-regulated
I_KAPPAB_KINASE_NF_KAPPAB_SIGNALING	0.00254453	0.0285155	0.555345	1.83837	0	255	Up-regulated
REGULATION_OF_CALCIUM_ION_TRANSPORT	0.00253807	0.0285155	0.556329	1.83778	0	230	Up-regulated
POSITIVE_REGULATION_OF_SMALL_GTPASE_MEDIATED_SIGNAL_TRANSDUCTION	0.00296736	0.0285155	0.644308	1.83653	0	69	Up-regulated
HOMEOSTASIS_OF_NUMBER_OF_CELLS	0.00254453	0.0285155	0.550488	1.82313	0	240	Up-regulated
ACUTE_INFLAMMATORY_RESPONSE	0.00280112	0.0285155	0.591555	1.80125	0	104	Up-regulated
G_PROTEIN_COUPLED_PURINERGIC_RECEPTOR_SIGNALING_PATHWAY	0.00338983	0.0285155	0.749324	1.79141	0	24	Up-regulated
STEROL_HOMEOSTASIS	0.00290698	0.0285155	0.611621	1.78858	0	79	Up-regulated
LYMPH_NODE_DEVELOPMENT	0.0037037	0.0285155	0.813348	1.78783	0	16	Up-regulated
REGULATION_OF_NUCLEAR_TRANSCRIBED_MRNA_CATABOLIC_PROCESS_DEADENYLATION_DEPENDENT_DECAY	0.00364964	0.0285155	0.803568	1.78632	0	17	Up-regulated
NEGATIVE_REGULATION_OF_RESPONSE_TO_EXTERNAL_STIMULUS	0.00241546	0.0285155	0.528975	1.78581	0	313	Up-regulated
INOSITOL_LIPID_MEDIATED_SIGNALING	0.0026738	0.0285155	0.548948	1.75453	0	174	Up-regulated
NEUTRAL_LIPID_METABOLIC_PROCESS	0.00273973	0.0285155	0.565559	1.74499	0	118	Up-regulated
CELLULAR_RESPONSE_TO_CORTICOSTEROID_STIMULUS	0.00297619	0.0285155	0.609574	1.71158	0	63	Up-regulated
PEPTIDYL_TYROSINE_MODIFICATION	0.00235294	0.0285155	0.501265	1.7078	0	350	Up-regulated
REGULATION_OF_CYSTEINE_TYPE_ENDOPEPTIDASE_ACTIVITY	0.00257069	0.0285155	0.512744	1.68283	0	222	Up-regulated
POSITIVE_REGULATION_OF_GTPASE_ACTIVITY	0.00232019	0.0285155	0.491364	1.68259	0	390	Up-regulated
PROTEIN_KINASE_B_SIGNALING	0.00253165	0.0285155	0.506495	1.67602	0	234	Up-regulated
ANTIGEN_PROCESSING_AND_PRESENTATION	0.00257732	0.0285155	0.508418	1.66375	0	217	Up-regulated
HORMONE_METABOLIC_PROCESS	0.00259067	0.0285155	0.505481	1.65135	0	213	Up-regulated
LONG_CHAIN_FATTY_ACID_BIOSYNTHETIC_PROCESS	0.003367	0.0285155	0.684927	1.64822	0	25	Up-regulated
REGULATION_OF_LIPID_METABOLIC_PROCESS	0.00235294	0.0285155	0.468588	1.60009	0	368	Up-regulated
MULTICELLULAR_ORGANISMAL_HOMEOSTASIS	0.00224719	0.0285155	0.460686	1.59183	0	458	Up-regulated
REGULATION_OF_BODY_FLUID_LEVELS	0.00220751	0.0285155	0.457296	1.58474	0	479	Up-regulated
STEROID_METABOLIC_PROCESS	0.00244499	0.0285155	0.470241	1.57439	0	299	Up-regulated
LIPID_CATABOLIC_PROCESS	0.00242131	0.0285155	0.460329	1.55333	0	312	Up-regulated
REGULATION_OF_VASCULATURE_DEVELOPMENT	0.00243309	0.0285155	0.459262	1.54695	0	307	Up-regulated
STRESS_ACTIVATED_PROTEIN_KINASE_SIGNALING_CASCADE	0.00244499	0.0285155	0.460393	1.53975	0	298	Up-regulated
REGULATION_OF_ION_TRANSMEMBRANE_TRANSPORT	0.00224719	0.0285155	0.438503	1.51593	0	451	Up-regulated
NEGATIVE_REGULATION_OF_TRANSPORT	0.00223714	0.0285155	0.435879	1.50783	0	452	Up-regulated
ORGANIC_HYDROXY_COMPOUND_METABOLIC_PROCESS	0.00220264	0.0285155	0.4279	1.48387	0	467	Up-regulated
LIPID_LOCALIZATION	0.00471698	0.0338851	0.429715	1.46857	1	381	Up-regulated
DENDRITE_MORPHOGENESIS	0.0222222	0.0802559	-0.418591	-1.47383	2	137	Down-regulated
PEPTIDYL_LYSINE_MODIFICATION	0.0135135	0.0584796	-0.375386	-1.48693	0	376	Down-regulated
CELLULAR_PROCESS_INVOLVED_IN_REPRODUCTION_IN_MULTICELLULAR_ORGANISM	0.011236	0.0506772	-0.394523	-1.5193	0	310	Down-regulated
PROTEIN_FOLDING	0.0178571	0.0693742	-0.41284	-1.53163	1	219	Down-regulated
MALE_GAMETE_GENERATION	0.0188679	0.0720263	-0.38434	-1.54007	0	490	Down-regulated
NUCLEOSIDE_PHOSPHATE_BIOSYNTHETIC_PROCESS	0.00970874	0.0467795	-0.410938	-1.55347	0	251	Down-regulated
METHYLATION	0.0121951	0.0542601	-0.400995	-1.5628	0	339	Down-regulated
POST_TRANSLATIONAL_PROTEIN_MODIFICATION	0.0135135	0.0584796	-0.408361	-1.59609	0	353	Down-regulated
NEURAL_TUBE_DEVELOPMENT	0.0144928	0.061615	-0.444908	-1.61265	1	157	Down-regulated
REGULATION_OF_DNA_METABOLIC_PROCESS	0.010101	0.0475108	-0.426612	-1.62539	0	266	Down-regulated
REGULATION_OF_GENE_EXPRESSION_EPIGENETIC	0.0120482	0.053788	-0.421832	-1.65294	0	343	Down-regulated
CEREBRAL_CORTEX_DEVELOPMENT	0.0133333	0.0581457	-0.4819	-1.67577	1	112	Down-regulated
RNA_SPLICING_VIA_TRANSESTERIFICATION_REACTIONS	0.0133333	0.0581457	-0.430483	-1.68472	0	354	Down-regulated
REGULATION_OF_ESTABLISHMENT_OF_PLANAR_POLARITY	0.0136054	0.058813	-0.493129	-1.68596	1	108	Down-regulated
DNA_TEMPLATED_TRANSCRIPTION_INITIATION	0.00925926	0.0457864	-0.449397	-1.68857	0	243	Down-regulated
NUCLEIC_ACID_PHOSPHODIESTER_BOND_HYDROLYSIS	0.0103093	0.0482606	-0.447099	-1.70779	0	277	Down-regulated
RIBONUCLEOPROTEIN_COMPLEX_SUBUNIT_ORGANIZATION	0.0105263	0.0488713	-0.460285	-1.74987	0	267	Down-regulated
DNA_BIOSYNTHETIC_PROCESS	0.00892857	0.0445414	-0.484814	-1.75452	0	185	Down-regulated
CELLULAR_AMINO_ACID_METABOLIC_PROCESS	0.0111111	0.0502864	-0.461103	-1.75651	0	284	Down-regulated
MITOCHONDRION_ORGANIZATION	0.0204082	0.0764291	-0.441438	-1.76199	0	487	Down-regulated
DNA_TEMPLATED_TRANSCRIPTION_ELONGATION	0.013245	0.0579525	-0.514406	-1.76406	1	107	Down-regulated
CELL_CYCLE_G1_S_PHASE_TRANSITION	0.00943396	0.0460737	-0.47342	-1.78609	0	249	Down-regulated
MICROTUBULE_POLYMERIZATION_OR_DEPOLYMERIZATION	0.00662252	0.0377544	-0.521119	-1.78786	0	106	Down-regulated
POSITIVE_REGULATION_OF_CELL_CYCLE	0.0133333	0.0581457	-0.455316	-1.7917	0	371	Down-regulated
NUCLEOSIDE_MONOPHOSPHATE_BIOSYNTHETIC_PROCESS	0.0163043	0.065935	-0.624433	-1.8059	2	43	Down-regulated
RNA_3_END_PROCESSING	0.0070922	0.0388106	-0.518634	-1.82991	0	134	Down-regulated
REGULATION_OF_CYTOKINESIS	0.0121951	0.0542601	-0.561297	-1.83878	1	81	Down-regulated
NUCLEOBASE_BIOSYNTHETIC_PROCESS	0.00440529	0.0324347	-0.756194	-1.84608	0	19	Down-regulated
BASE_EXCISION_REPAIR	0.010929	0.0499772	-0.652267	-1.8572	1	41	Down-regulated
TRANSCRIPTION_INITIATION_FROM_RNA_POLYMERASE_I_PROMOTER	0.005	0.0344164	-0.669457	-1.85781	0	35	Down-regulated
PYRIMIDINE_NUCLEOSIDE_TRIPHOSPHATE_BIOSYNTHETIC_PROCESS	0.00440529	0.0324347	-0.765626	-1.86911	0	19	Down-regulated
REGULATION_OF_MICROTUBULE_BASED_PROCESS	0.00862069	0.043389	-0.511143	-1.89566	0	208	Down-regulated
NEGATIVE_REGULATION_OF_CELL_CYCLE_PROCESS	0.0119048	0.0532681	-0.49693	-1.91271	0	317	Down-regulated
PIGMENT_BIOSYNTHETIC_PROCESS	0.00543478	0.0353462	-0.620795	-1.91885	0	55	Down-regulated
INNER_MITOCHONDRIAL_MEMBRANE_ORGANIZATION	0.00485437	0.0341274	-0.712035	-1.92277	0	29	Down-regulated
PEPTIDYL_GLUTAMIC_ACID_MODIFICATION	0.00490196	0.0342185	-0.716861	-1.92413	0	28	Down-regulated
REGULATION_OF_POSTTRANSCRIPTIONAL_GENE_SILENCING	0.00680272	0.0379626	-0.556888	-1.92581	0	111	Down-regulated
RETROGRADE_VESICLE_MEDIATED_TRANSPORT_GOLGI_TO_ENDOPLASMIC_RETICULUM	0.00609756	0.0367047	-0.587214	-1.92757	0	82	Down-regulated
MISMATCH_REPAIR	0.00505051	0.0344638	-0.697571	-1.9348	0	37	Down-regulated
MITOTIC_CYTOKINESIS	0.00606061	0.0366699	-0.599723	-1.94668	0	69	Down-regulated
PROTEIN_CONTAINING_COMPLEX_LOCALIZATION	0.0103093	0.0482606	-0.510432	-1.95618	0	279	Down-regulated
NUCLEOBASE_CONTAINING_SMALL_MOLECULE_INTERCONVERSION	0.00485437	0.0341274	-0.72974	-1.97059	0	29	Down-regulated
PYRIMIDINE_NUCLEOTIDE_BIOSYNTHETIC_PROCESS	0.00555556	0.0353462	-0.673072	-1.98134	0	46	Down-regulated
MICROTUBULE_BASED_MOVEMENT	0.0104167	0.048648	-0.520566	-1.98592	0	270	Down-regulated
NCRNA_TRANSCRIPTION	0.00653595	0.0375888	-0.588976	-1.99042	0	101	Down-regulated
MICROTUBULE_BUNDLE_FORMATION	0.00591716	0.0360782	-0.595206	-1.99125	0	87	Down-regulated
REGULATION_OF_CELL_CYCLE_PHASE_TRANSITION	0.016129	0.0653598	-0.49909	-1.99638	0	425	Down-regulated
INTRACELLULAR_PROTEIN_TRANSMEMBRANE_TRANSPORT	0.00546448	0.0353462	-0.65338	-2.00135	0	52	Down-regulated
TELOMERASE_RNA_LOCALIZATION	0.00440529	0.0324347	-0.832045	-2.03126	0	19	Down-regulated
MANNOSYLATION	0.005	0.0344164	-0.734927	-2.03949	0	35	Down-regulated
REGULATION_OF_UBIQUITIN_PROTEIN_LIGASE_ACTIVITY	0.00460829	0.033408	-0.823747	-2.04335	0	21	Down-regulated
PROTEIN_LOCALIZATION_TO_CHROMOSOME_CENTROMERIC_REGION	0.00460829	0.033408	-0.827996	-2.05389	0	21	Down-regulated
TRNA_TRANSPORT	0.00515464	0.0349331	-0.745123	-2.05499	0	36	Down-regulated
INTERSTRAND_CROSS_LINK_REPAIR	0.00546448	0.0353462	-0.670287	-2.05557	0	53	Down-regulated
RNA_LOCALIZATION	0.00909091	0.0451233	-0.553709	-2.06312	0	227	Down-regulated
KINETOCHORE_ORGANIZATION	0.00460829	0.033408	-0.836112	-2.07402	0	21	Down-regulated
DNA_DAMAGE_RESPONSE_DETECTION_OF_DNA_DAMAGE	0.00518135	0.0350539	-0.740374	-2.07541	0	38	Down-regulated
NUCLEOTIDE_EXCISION_REPAIR	0.00662252	0.0377544	-0.607514	-2.08336	0	107	Down-regulated
PROTEIN_LOCALIZATION_TO_CHROMOSOME	0.00613497	0.0367047	-0.644451	-2.09805	0	80	Down-regulated
MICROTUBULE_ORGANIZING_CENTER_ORGANIZATION	0.00775194	0.0404062	-0.607751	-2.10043	0	131	Down-regulated
TELOMERE_ORGANIZATION	0.00763359	0.0398946	-0.585904	-2.12026	0	168	Down-regulated
PROTEIN_DNA_COMPLEX_SUBUNIT_ORGANIZATION	0.00990099	0.0470178	-0.567849	-2.15747	0	263	Down-regulated
DNA_TEMPLATED_TRANSCRIPTION_TERMINATION	0.00617284	0.0367047	-0.669765	-2.1639	0	73	Down-regulated
DNA_STRAND_ELONGATION	0.00460829	0.033408	-0.875167	-2.1709	0	21	Down-regulated
CELLULAR_RESPIRATION	0.00862069	0.043389	-0.597254	-2.17094	0	187	Down-regulated
CELLULAR_PROTEIN_COMPLEX_DISASSEMBLY	0.00862069	0.043389	-0.583883	-2.17109	0	213	Down-regulated
CELL_CYCLE_G2_M_PHASE_TRANSITION	0.00970874	0.0467795	-0.573441	-2.18262	0	260	Down-regulated
OXIDATIVE_PHOSPHORYLATION	0.00714286	0.0389196	-0.632791	-2.19856	0	119	Down-regulated
MEIOTIC_CELL_CYCLE	0.00952381	0.0462267	-0.602979	-2.24079	0	233	Down-regulated
RIBONUCLEOPROTEIN_COMPLEX_BIOGENESIS	0.0175439	0.0687657	-0.558067	-2.25232	0	458	Down-regulated
AMINO_ACID_ACTIVATION	0.00543478	0.0353462	-0.748301	-2.25304	0	49	Down-regulated
RIBOSOMAL_LARGE_SUBUNIT_BIOGENESIS	0.00617284	0.0367047	-0.704704	-2.26053	0	68	Down-regulated
DOUBLE_STRAND_BREAK_REPAIR	0.00884956	0.044203	-0.60677	-2.26639	0	222	Down-regulated
CELL_CYCLE_CHECKPOINT	0.00854701	0.043389	-0.610936	-2.26825	0	210	Down-regulated
ORGANELLE_FISSION	0.0181818	0.0703588	-0.578306	-2.30055	0	440	Down-regulated
MITOTIC_NUCLEAR_DIVISION	0.0105263	0.0488713	-0.603914	-2.30367	0	274	Down-regulated
HOMOLOGOUS_RECOMBINATION	0.00555556	0.0353462	-0.759013	-2.30904	0	51	Down-regulated
SPINDLE_ORGANIZATION	0.00740741	0.0391266	-0.636949	-2.30966	0	165	Down-regulated
DNA_CONFORMATION_CHANGE	0.0111111	0.0502864	-0.608111	-2.31685	0	281	Down-regulated
NEGATIVE_REGULATION_OF_NUCLEAR_DIVISION	0.00552486	0.0353462	-0.752713	-2.34512	0	57	Down-regulated
ATP_DEPENDENT_CHROMATIN_REMODELING	0.00628931	0.0367047	-0.725079	-2.34875	0	78	Down-regulated
CENTROMERE_COMPLEX_ASSEMBLY	0.00546448	0.0353462	-0.77041	-2.36261	0	53	Down-regulated
DNA_REPLICATION	0.0106383	0.0492754	-0.622582	-2.36269	0	268	Down-regulated
DNA_DEPENDENT_DNA_REPLICATION	0.00746269	0.0392089	-0.668495	-2.36371	0	144	Down-regulated
CILIUM_ORGANIZATION	0.012987	0.0570764	-0.60372	-2.38136	0	360	Down-regulated
MITOCHONDRIAL_RESPIRATORY_CHAIN_COMPLEX_ASSEMBLY	0.00609756	0.0367047	-0.711191	-2.41009	0	93	Down-regulated
MICROTUBULE_CYTOSKELETON_ORGANIZATION_INVOLVED_IN_MITOSIS	0.0075188	0.0393989	-0.709887	-2.44681	0	123	Down-regulated
CHROMOSOME_SEGREGATION	0.010989	0.0501358	-0.64141	-2.46847	0	300	Down-regulated
CHROMOSOME_SEPARATION	0.00591716	0.0360782	-0.738865	-2.47186	0	87	Down-regulated
NCRNA_METABOLIC_PROCESS	0.0172414	0.0682572	-0.620604	-2.48143	0	432	Down-regulated
RIBOSOME_BIOGENESIS	0.0106383	0.0492754	-0.658653	-2.5086	0	273	Down-regulated
TRANSLATIONAL_TERMINATION	0.00689655	0.0382164	-0.743628	-2.52008	0	104	Down-regulated
MITOCHONDRIAL_GENE_EXPRESSION	0.00729927	0.0389196	-0.7471	-2.68896	0	160	Down-regulated

## Sheet: Fig. 5B
PATIENT_ID	Pembro_CB_groups	signature	score
INS-A-007	2. HS/CB	delta_abs_B.cells.memory	-2.12336
INS-B-014	1. LS	delta_abs_B.cells.memory	0
INS-B-015	1. LS	delta_abs_B.cells.memory	0
INS-C-018	2. HS/CB	delta_abs_B.cells.memory	0
INS-C-020	1. LS	delta_abs_B.cells.memory	-0.121965
INS-D-003	2. HS/CB	delta_abs_B.cells.memory	0.695068
INS-D-006	2. HS/CB	delta_abs_B.cells.memory	0.654221
INS-D-007	1. LS	delta_abs_B.cells.memory	0
INS-D-008	1. LS	delta_abs_B.cells.memory	0
INS-D-009	2. HS/CB	delta_abs_B.cells.memory	0
INS-D-013	2. HS/CB	delta_abs_B.cells.memory	2.52144
INS-E-002	2. HS/CB	delta_abs_B.cells.memory	0
INS-E-003	1. LS	delta_abs_B.cells.memory	3.93646
INS-E-004	2. HS/CB	delta_abs_B.cells.memory	-0.00202346
INS-E-011	1. LS	delta_abs_B.cells.memory	0
INS-E-013	2. HS/CB	delta_abs_B.cells.memory	0
INS-E-016	1. LS	delta_abs_B.cells.memory	0
INS-E-018	1. LS	delta_abs_B.cells.memory	0
INS-E-022	2. HS/CB	delta_abs_B.cells.memory	0
INS-E-023	1. LS	delta_abs_B.cells.memory	0
INS-E-028	2. HS/CB	delta_abs_B.cells.memory	0
INS-E-034	1. LS	delta_abs_B.cells.memory	-0.343451
INS-A-007	2. HS/CB	delta_abs_B.cells.naive	-5.94211
INS-B-014	1. LS	delta_abs_B.cells.naive	2.72038
INS-B-015	1. LS	delta_abs_B.cells.naive	-0.268177
INS-C-018	2. HS/CB	delta_abs_B.cells.naive	0.0364201
INS-C-020	1. LS	delta_abs_B.cells.naive	-0.0944994
INS-D-003	2. HS/CB	delta_abs_B.cells.naive	0.633901
INS-D-006	2. HS/CB	delta_abs_B.cells.naive	0.694376
INS-D-007	1. LS	delta_abs_B.cells.naive	3.49372
INS-D-008	1. LS	delta_abs_B.cells.naive	0.64531
INS-D-009	2. HS/CB	delta_abs_B.cells.naive	-1.63914
INS-D-013	2. HS/CB	delta_abs_B.cells.naive	5.28633
INS-E-002	2. HS/CB	delta_abs_B.cells.naive	0.223969
INS-E-003	1. LS	delta_abs_B.cells.naive	3.29644
INS-E-004	2. HS/CB	delta_abs_B.cells.naive	0
INS-E-011	1. LS	delta_abs_B.cells.naive	0
INS-E-013	2. HS/CB	delta_abs_B.cells.naive	0.638564
INS-E-016	1. LS	delta_abs_B.cells.naive	0.410005
INS-E-018	1. LS	delta_abs_B.cells.naive	0
INS-E-022	2. HS/CB	delta_abs_B.cells.naive	-0.199697
INS-E-023	1. LS	delta_abs_B.cells.naive	0.0106315
INS-E-028	2. HS/CB	delta_abs_B.cells.naive	0.395791
INS-E-034	1. LS	delta_abs_B.cells.naive	0
INS-A-007	2. HS/CB	delta_abs_Macrophages.M0	-1.65691
INS-B-014	1. LS	delta_abs_Macrophages.M0	-0.814476
INS-B-015	1. LS	delta_abs_Macrophages.M0	3.25607
INS-C-018	2. HS/CB	delta_abs_Macrophages.M0	-0.408501
INS-C-020	1. LS	delta_abs_Macrophages.M0	0.0697165
INS-D-003	2. HS/CB	delta_abs_Macrophages.M0	-0.55811
INS-D-006	2. HS/CB	delta_abs_Macrophages.M0	-0.139659
INS-D-007	1. LS	delta_abs_Macrophages.M0	1.25833
INS-D-008	1. LS	delta_abs_Macrophages.M0	1.83264
INS-D-009	2. HS/CB	delta_abs_Macrophages.M0	-0.9591
INS-D-013	2. HS/CB	delta_abs_Macrophages.M0	0
INS-E-002	2. HS/CB	delta_abs_Macrophages.M0	-2.44218
INS-E-003	1. LS	delta_abs_Macrophages.M0	-4.88928
INS-E-004	2. HS/CB	delta_abs_Macrophages.M0	0
INS-E-011	1. LS	delta_abs_Macrophages.M0	3.70418
INS-E-013	2. HS/CB	delta_abs_Macrophages.M0	0.356926
INS-E-016	1. LS	delta_abs_Macrophages.M0	0.0975335
INS-E-018	1. LS	delta_abs_Macrophages.M0	-0.886855
INS-E-022	2. HS/CB	delta_abs_Macrophages.M0	0.328656
INS-E-023	1. LS	delta_abs_Macrophages.M0	0.841887
INS-E-028	2. HS/CB	delta_abs_Macrophages.M0	2.25211
INS-E-034	1. LS	delta_abs_Macrophages.M0	0
INS-A-007	2. HS/CB	delta_abs_Macrophages.M1	0.683791
INS-B-014	1. LS	delta_abs_Macrophages.M1	0.00649906
INS-B-015	1. LS	delta_abs_Macrophages.M1	0.565977
INS-C-018	2. HS/CB	delta_abs_Macrophages.M1	1.23946
INS-C-020	1. LS	delta_abs_Macrophages.M1	1.87395
INS-D-003	2. HS/CB	delta_abs_Macrophages.M1	0.0987604
INS-D-006	2. HS/CB	delta_abs_Macrophages.M1	-0.0258715
INS-D-007	1. LS	delta_abs_Macrophages.M1	3.53269
INS-D-008	1. LS	delta_abs_Macrophages.M1	3.1218
INS-D-009	2. HS/CB	delta_abs_Macrophages.M1	0.241107
INS-D-013	2. HS/CB	delta_abs_Macrophages.M1	3.73729
INS-E-002	2. HS/CB	delta_abs_Macrophages.M1	2.78429
INS-E-003	1. LS	delta_abs_Macrophages.M1	0.287601
INS-E-004	2. HS/CB	delta_abs_Macrophages.M1	-0.0120834
INS-E-011	1. LS	delta_abs_Macrophages.M1	0.615228
INS-E-013	2. HS/CB	delta_abs_Macrophages.M1	-2.6505
INS-E-016	1. LS	delta_abs_Macrophages.M1	0.372119
INS-E-018	1. LS	delta_abs_Macrophages.M1	-0.273151
INS-E-022	2. HS/CB	delta_abs_Macrophages.M1	0.747166
INS-E-023	1. LS	delta_abs_Macrophages.M1	-0.876001
INS-E-028	2. HS/CB	delta_abs_Macrophages.M1	0.0273536
INS-E-034	1. LS	delta_abs_Macrophages.M1	0.959115
INS-A-007	2. HS/CB	delta_abs_Macrophages.M2	0.71899
INS-B-014	1. LS	delta_abs_Macrophages.M2	0.784823
INS-B-015	1. LS	delta_abs_Macrophages.M2	-3.45102
INS-C-018	2. HS/CB	delta_abs_Macrophages.M2	1.76488
INS-C-020	1. LS	delta_abs_Macrophages.M2	3.33378
INS-D-003	2. HS/CB	delta_abs_Macrophages.M2	0.978339
INS-D-006	2. HS/CB	delta_abs_Macrophages.M2	7.95143
INS-D-007	1. LS	delta_abs_Macrophages.M2	1.9274
INS-D-008	1. LS	delta_abs_Macrophages.M2	2.68572
INS-D-009	2. HS/CB	delta_abs_Macrophages.M2	0.235303
INS-D-013	2. HS/CB	delta_abs_Macrophages.M2	3.05914
INS-E-002	2. HS/CB	delta_abs_Macrophages.M2	-0.44563
INS-E-003	1. LS	delta_abs_Macrophages.M2	-3.22316
INS-E-004	2. HS/CB	delta_abs_Macrophages.M2	0.516341
INS-E-011	1. LS	delta_abs_Macrophages.M2	6.22647
INS-E-013	2. HS/CB	delta_abs_Macrophages.M2	-2.17536
INS-E-016	1. LS	delta_abs_Macrophages.M2	-0.416629
INS-E-018	1. LS	delta_abs_Macrophages.M2	-2.46892
INS-E-022	2. HS/CB	delta_abs_Macrophages.M2	3.8518
INS-E-023	1. LS	delta_abs_Macrophages.M2	0.414106
INS-E-028	2. HS/CB	delta_abs_Macrophages.M2	-0.516799
INS-E-034	1. LS	delta_abs_Macrophages.M2	0.298393
INS-A-007	2. HS/CB	delta_abs_NK.cells.activated	0.657836
INS-B-014	1. LS	delta_abs_NK.cells.activated	1.553
INS-B-015	1. LS	delta_abs_NK.cells.activated	-2.12676
INS-C-018	2. HS/CB	delta_abs_NK.cells.activated	0.480479
INS-C-020	1. LS	delta_abs_NK.cells.activated	3.75576
INS-D-003	2. HS/CB	delta_abs_NK.cells.activated	1.63585
INS-D-006	2. HS/CB	delta_abs_NK.cells.activated	2.06874
INS-D-007	1. LS	delta_abs_NK.cells.activated	-0.159121
INS-D-008	1. LS	delta_abs_NK.cells.activated	1.34191
INS-D-009	2. HS/CB	delta_abs_NK.cells.activated	0.592125
INS-D-013	2. HS/CB	delta_abs_NK.cells.activated	1.54479
INS-E-002	2. HS/CB	delta_abs_NK.cells.activated	1.48168
INS-E-003	1. LS	delta_abs_NK.cells.activated	0.192195
INS-E-004	2. HS/CB	delta_abs_NK.cells.activated	-0.23778
INS-E-011	1. LS	delta_abs_NK.cells.activated	1.09324
INS-E-013	2. HS/CB	delta_abs_NK.cells.activated	6.76484
INS-E-016	1. LS	delta_abs_NK.cells.activated	0.371895
INS-E-018	1. LS	delta_abs_NK.cells.activated	-1.09066
INS-E-022	2. HS/CB	delta_abs_NK.cells.activated	11.4965
INS-E-023	1. LS	delta_abs_NK.cells.activated	-0.396016
INS-E-028	2. HS/CB	delta_abs_NK.cells.activated	-1.48161
INS-E-034	1. LS	delta_abs_NK.cells.activated	1.26537
INS-A-007	2. HS/CB	delta_abs_Plasma.cells	0
INS-B-014	1. LS	delta_abs_Plasma.cells	-0.0303872
INS-B-015	1. LS	delta_abs_Plasma.cells	-0.766342
INS-C-018	2. HS/CB	delta_abs_Plasma.cells	0.20214
INS-C-020	1. LS	delta_abs_Plasma.cells	0.170916
INS-D-003	2. HS/CB	delta_abs_Plasma.cells	2.02437
INS-D-006	2. HS/CB	delta_abs_Plasma.cells	-0.111611
INS-D-007	1. LS	delta_abs_Plasma.cells	-0.630081
INS-D-008	1. LS	delta_abs_Plasma.cells	-0.0692622
INS-D-009	2. HS/CB	delta_abs_Plasma.cells	-0.333916
INS-D-013	2. HS/CB	delta_abs_Plasma.cells	-0.0344576
INS-E-002	2. HS/CB	delta_abs_Plasma.cells	0.00729649
INS-E-003	1. LS	delta_abs_Plasma.cells	-0.820872
INS-E-004	2. HS/CB	delta_abs_Plasma.cells	0
INS-E-011	1. LS	delta_abs_Plasma.cells	-0.0139808
INS-E-013	2. HS/CB	delta_abs_Plasma.cells	0.233849
INS-E-016	1. LS	delta_abs_Plasma.cells	-0.0278227
INS-E-018	1. LS	delta_abs_Plasma.cells	0.169505
INS-E-022	2. HS/CB	delta_abs_Plasma.cells	0.0556863
INS-E-023	1. LS	delta_abs_Plasma.cells	0.164054
INS-E-028	2. HS/CB	delta_abs_Plasma.cells	-0.134325
INS-E-034	1. LS	delta_abs_Plasma.cells	-0.0290215
INS-A-007	2. HS/CB	delta_abs_T.cells.CD4.memory.activated	-1.83077
INS-B-014	1. LS	delta_abs_T.cells.CD4.memory.activated	2.26814
INS-B-015	1. LS	delta_abs_T.cells.CD4.memory.activated	2.19127
INS-C-018	2. HS/CB	delta_abs_T.cells.CD4.memory.activated	4.01696
INS-C-020	1. LS	delta_abs_T.cells.CD4.memory.activated	0
INS-D-003	2. HS/CB	delta_abs_T.cells.CD4.memory.activated	0
INS-D-006	2. HS/CB	delta_abs_T.cells.CD4.memory.activated	0.184623
INS-D-007	1. LS	delta_abs_T.cells.CD4.memory.activated	0.0689867
INS-D-008	1. LS	delta_abs_T.cells.CD4.memory.activated	2.35163
INS-D-009	2. HS/CB	delta_abs_T.cells.CD4.memory.activated	0
INS-D-013	2. HS/CB	delta_abs_T.cells.CD4.memory.activated	5.22063
INS-E-002	2. HS/CB	delta_abs_T.cells.CD4.memory.activated	0
INS-E-003	1. LS	delta_abs_T.cells.CD4.memory.activated	0
INS-E-004	2. HS/CB	delta_abs_T.cells.CD4.memory.activated	0
INS-E-011	1. LS	delta_abs_T.cells.CD4.memory.activated	0
INS-E-013	2. HS/CB	delta_abs_T.cells.CD4.memory.activated	0
INS-E-016	1. LS	delta_abs_T.cells.CD4.memory.activated	0.229388
INS-E-018	1. LS	delta_abs_T.cells.CD4.memory.activated	2.04549
INS-E-022	2. HS/CB	delta_abs_T.cells.CD4.memory.activated	0
INS-E-023	1. LS	delta_abs_T.cells.CD4.memory.activated	0
INS-E-028	2. HS/CB	delta_abs_T.cells.CD4.memory.activated	0
INS-E-034	1. LS	delta_abs_T.cells.CD4.memory.activated	0
INS-A-007	2. HS/CB	delta_abs_T.cells.CD4.memory.resting	-3.82191
INS-B-014	1. LS	delta_abs_T.cells.CD4.memory.resting	3.35671
INS-B-015	1. LS	delta_abs_T.cells.CD4.memory.resting	-1.69599
INS-C-018	2. HS/CB	delta_abs_T.cells.CD4.memory.resting	1.91847
INS-C-020	1. LS	delta_abs_T.cells.CD4.memory.resting	-2.7547
INS-D-003	2. HS/CB	delta_abs_T.cells.CD4.memory.resting	0.13735
INS-D-006	2. HS/CB	delta_abs_T.cells.CD4.memory.resting	3.45341
INS-D-007	1. LS	delta_abs_T.cells.CD4.memory.resting	4.24769
INS-D-008	1. LS	delta_abs_T.cells.CD4.memory.resting	2.76977
INS-D-009	2. HS/CB	delta_abs_T.cells.CD4.memory.resting	2.06218
INS-D-013	2. HS/CB	delta_abs_T.cells.CD4.memory.resting	0.245178
INS-E-002	2. HS/CB	delta_abs_T.cells.CD4.memory.resting	0.704537
INS-E-003	1. LS	delta_abs_T.cells.CD4.memory.resting	1.74385
INS-E-004	2. HS/CB	delta_abs_T.cells.CD4.memory.resting	0.627243
INS-E-011	1. LS	delta_abs_T.cells.CD4.memory.resting	0.855211
INS-E-013	2. HS/CB	delta_abs_T.cells.CD4.memory.resting	0.853546
INS-E-016	1. LS	delta_abs_T.cells.CD4.memory.resting	0.183977
INS-E-018	1. LS	delta_abs_T.cells.CD4.memory.resting	-2.31858
INS-E-022	2. HS/CB	delta_abs_T.cells.CD4.memory.resting	1.66908
INS-E-023	1. LS	delta_abs_T.cells.CD4.memory.resting	-1.34435
INS-E-028	2. HS/CB	delta_abs_T.cells.CD4.memory.resting	-7.00964
INS-E-034	1. LS	delta_abs_T.cells.CD4.memory.resting	0.48057
INS-A-007	2. HS/CB	delta_abs_T.cells.CD8	-3.93522
INS-B-014	1. LS	delta_abs_T.cells.CD8	7.67324
INS-B-015	1. LS	delta_abs_T.cells.CD8	-1.86463
INS-C-018	2. HS/CB	delta_abs_T.cells.CD8	1.55972
INS-C-020	1. LS	delta_abs_T.cells.CD8	3.04197
INS-D-003	2. HS/CB	delta_abs_T.cells.CD8	5.87302
INS-D-006	2. HS/CB	delta_abs_T.cells.CD8	10.8286
INS-D-007	1. LS	delta_abs_T.cells.CD8	-0.63634
INS-D-008	1. LS	delta_abs_T.cells.CD8	3.85128
INS-D-009	2. HS/CB	delta_abs_T.cells.CD8	0.717712
INS-D-013	2. HS/CB	delta_abs_T.cells.CD8	14.5393
INS-E-002	2. HS/CB	delta_abs_T.cells.CD8	1.6172
INS-E-003	1. LS	delta_abs_T.cells.CD8	0.530969
INS-E-004	2. HS/CB	delta_abs_T.cells.CD8	0.153967
INS-E-011	1. LS	delta_abs_T.cells.CD8	2.48909
INS-E-013	2. HS/CB	delta_abs_T.cells.CD8	9.30478
INS-E-016	1. LS	delta_abs_T.cells.CD8	1.77928
INS-E-018	1. LS	delta_abs_T.cells.CD8	0.781645
INS-E-022	2. HS/CB	delta_abs_T.cells.CD8	15.0127
INS-E-023	1. LS	delta_abs_T.cells.CD8	0.125368
INS-E-028	2. HS/CB	delta_abs_T.cells.CD8	1.8436
INS-E-034	1. LS	delta_abs_T.cells.CD8	0.851462
INS-A-007	2. HS/CB	delta_abs_Tdg	0
INS-B-014	1. LS	delta_abs_Tdg	0
INS-B-015	1. LS	delta_abs_Tdg	0
INS-C-018	2. HS/CB	delta_abs_Tdg	2.39157
INS-C-020	1. LS	delta_abs_Tdg	0
INS-D-003	2. HS/CB	delta_abs_Tdg	-0.0626537
INS-D-006	2. HS/CB	delta_abs_Tdg	0
INS-D-007	1. LS	delta_abs_Tdg	0
INS-D-008	1. LS	delta_abs_Tdg	-0.0312096
INS-D-009	2. HS/CB	delta_abs_Tdg	0.108333
INS-D-013	2. HS/CB	delta_abs_Tdg	0
INS-E-002	2. HS/CB	delta_abs_Tdg	0.802041
INS-E-003	1. LS	delta_abs_Tdg	-0.178805
INS-E-004	2. HS/CB	delta_abs_Tdg	0
INS-E-011	1. LS	delta_abs_Tdg	0
INS-E-013	2. HS/CB	delta_abs_Tdg	4.16851
INS-E-016	1. LS	delta_abs_Tdg	0
INS-E-018	1. LS	delta_abs_Tdg	0
INS-E-022	2. HS/CB	delta_abs_Tdg	2.68687
INS-E-023	1. LS	delta_abs_Tdg	0.0481024
INS-E-028	2. HS/CB	delta_abs_Tdg	1.48878
INS-E-034	1. LS	delta_abs_Tdg	0.663264
INS-A-007	2. HS/CB	delta_abs_Tfh	1.44409
INS-B-014	1. LS	delta_abs_Tfh	1.76628
INS-B-015	1. LS	delta_abs_Tfh	-2.36798
INS-C-018	2. HS/CB	delta_abs_Tfh	1.60833
INS-C-020	1. LS	delta_abs_Tfh	2.69116
INS-D-003	2. HS/CB	delta_abs_Tfh	2.4672
INS-D-006	2. HS/CB	delta_abs_Tfh	2.21205
INS-D-007	1. LS	delta_abs_Tfh	0.755819
INS-D-008	1. LS	delta_abs_Tfh	1.33629
INS-D-009	2. HS/CB	delta_abs_Tfh	0.252335
INS-D-013	2. HS/CB	delta_abs_Tfh	5.85423
INS-E-002	2. HS/CB	delta_abs_Tfh	0.275065
INS-E-003	1. LS	delta_abs_Tfh	0.462163
INS-E-004	2. HS/CB	delta_abs_Tfh	0.325287
INS-E-011	1. LS	delta_abs_Tfh	0.704505
INS-E-013	2. HS/CB	delta_abs_Tfh	4.48649
INS-E-016	1. LS	delta_abs_Tfh	1.15508
INS-E-018	1. LS	delta_abs_Tfh	-0.0669273
INS-E-022	2. HS/CB	delta_abs_Tfh	3.04578
INS-E-023	1. LS	delta_abs_Tfh	-0.514585
INS-E-028	2. HS/CB	delta_abs_Tfh	1.00562
INS-E-034	1. LS	delta_abs_Tfh	0.882203
INS-A-007	2. HS/CB	delta_abs_Tregs	-0.0585973
INS-B-014	1. LS	delta_abs_Tregs	0
INS-B-015	1. LS	delta_abs_Tregs	0
INS-C-018	2. HS/CB	delta_abs_Tregs	0
INS-C-020	1. LS	delta_abs_Tregs	0.195674
INS-D-003	2. HS/CB	delta_abs_Tregs	0
INS-D-006	2. HS/CB	delta_abs_Tregs	0.436785
INS-D-007	1. LS	delta_abs_Tregs	-0.0416629
INS-D-008	1. LS	delta_abs_Tregs	0.031339
INS-D-009	2. HS/CB	delta_abs_Tregs	0
INS-D-013	2. HS/CB	delta_abs_Tregs	0.114175
INS-E-002	2. HS/CB	delta_abs_Tregs	0.188764
INS-E-003	1. LS	delta_abs_Tregs	-0.108635
INS-E-004	2. HS/CB	delta_abs_Tregs	0.0487321
INS-E-011	1. LS	delta_abs_Tregs	0.0695383
INS-E-013	2. HS/CB	delta_abs_Tregs	0
INS-E-016	1. LS	delta_abs_Tregs	0
INS-E-018	1. LS	delta_abs_Tregs	-0.498106
INS-E-022	2. HS/CB	delta_abs_Tregs	1.24274
INS-E-023	1. LS	delta_abs_Tregs	0
INS-E-028	2. HS/CB	delta_abs_Tregs	0
INS-E-034	1. LS	delta_abs_Tregs	0

## Sheet: Fig. 5C
PATIENT_ID	PFSTIME_Months_since_C3	PFSevent	signature	score
INS-C-017	0.49	1	delta_abs_Tfh	-4.16394
INS-B-015	0.26	1	delta_abs_Tfh	-2.36798
INS-E-012	0.53	1	delta_abs_Tfh	-1.64681
INS-E-023	0.49	1	delta_abs_Tfh	-0.514585
INS-C-023	0.49	1	delta_abs_Tfh	-0.39319
INS-E-036	NA	NA	delta_abs_Tfh	-0.196478
INS-E-018	0.33	1	delta_abs_Tfh	-0.0669273
INS-E-015	NA	NA	delta_abs_Tfh	0
INS-A-010	2.6	1	delta_abs_Tfh	0.154064
INS-A-012	1.91	1	delta_abs_Tfh	0.181641
INS-D-009	24.9	0	delta_abs_Tfh	0.252335
INS-E-002	3.61	1	delta_abs_Tfh	0.275065
INS-E-004	34.04	0	delta_abs_Tfh	0.325287
INS-E-003	3.06	1	delta_abs_Tfh	0.462163
INS-C-001	2.46	1	delta_abs_Tfh	0.63022
INS-E-011	0.66	1	delta_abs_Tfh	0.704505
INS-D-007	0.49	1	delta_abs_Tfh	0.755819
INS-B-024	0.53	1	delta_abs_Tfh	0.787213
INS-E-034	0.49	1	delta_abs_Tfh	0.882203
INS-E-028	21.98	0	delta_abs_Tfh	1.00562
INS-E-016	0.59	1	delta_abs_Tfh	1.15508
INS-D-008	NA	1	delta_abs_Tfh	1.33629
INS-A-007	19.35	1	delta_abs_Tfh	1.44409
INS-E-035	0.46	1	delta_abs_Tfh	1.57372
INS-C-018	9.2	1	delta_abs_Tfh	1.60833
INS-B-014	0.56	1	delta_abs_Tfh	1.76628
INS-D-006	14.85	1	delta_abs_Tfh	2.21205
INS-D-003	29.47	0	delta_abs_Tfh	2.4672
INS-C-020	0.23	1	delta_abs_Tfh	2.69116
INS-E-022	8.67	1	delta_abs_Tfh	3.04578
INS-E-013	30.72	0	delta_abs_Tfh	4.48649
INS-D-013	16.07	0	delta_abs_Tfh	5.85423
