# Supplementary material for: Pan-cancer analysis of longitudinal metastatic tumors reveals genomic alterations and immune landscape dynamics associated with pembrolizumab sensitivity
Source: Nat Commun. 2021 Aug 26;12:5137. doi: 10.1038/s41467-021-25432-7 (PMC8390680; doi:10.1038/s41467-021-25432-7)
Supplement: Supplementary file 11 — Source Data [file 41467_2021_25432_MOESM11_ESM.zip › Source Data/SourceData_SupplementaryFig10.xlsx]

## Sheet: Supplementary Fig. 10A
PATIENT_ID	Pembrolizumab_sensitivity_groups_n71	signature	score
INS-A-002	1. LS	BL_CYT	6.72647
INS-A-003	1. LS	BL_CYT	8.39714
INS-A-007	4. HS	BL_CYT	8.32354
INS-A-010	3. MSPP	BL_CYT	8.87078
INS-A-012	2. MSER	BL_CYT	5.40928
INS-A-015	4. HS	BL_CYT	8.32711
INS-A-018	1. LS	BL_CYT	7.21967
INS-A-019	4. HS	BL_CYT	10.933
INS-A-023	1. LS	BL_CYT	11.2843
INS-B-002	1. LS	BL_CYT	6.01516
INS-B-003	2. MSER	BL_CYT	7.00289
INS-B-011	3. MSPP	BL_CYT	6.63872
INS-B-014	1. LS	BL_CYT	9.35313
INS-B-015	1. LS	BL_CYT	9.68509
INS-B-024	3. MSPP	BL_CYT	9.40035
INS-C-001	3. MSPP	BL_CYT	7.42515
INS-C-004	2. MSER	BL_CYT	9.87383
INS-C-006	4. HS	BL_CYT	10.3488
INS-C-013	1. LS	BL_CYT	10.5286
INS-C-017	3. MSPP	BL_CYT	9.56029
INS-C-018	3. MSPP	BL_CYT	7.00248
INS-C-020	1. LS	BL_CYT	8.26651
INS-C-023	3. MSPP	BL_CYT	7.4256
INS-D-003	4. HS	BL_CYT	9.88225
INS-D-004	4. HS	BL_CYT	10.2986
INS-D-005	4. HS	BL_CYT	9.78161
INS-D-006	4. HS	BL_CYT	7.3867
INS-D-007	1. LS	BL_CYT	8.49086
INS-D-008	1. LS	BL_CYT	7.01331
INS-D-009	4. HS	BL_CYT	8.9916
INS-D-013	4. HS	BL_CYT	6.67169
INS-E-001	1. LS	BL_CYT	9.68473
INS-E-002	3. MSPP	BL_CYT	6.44746
INS-E-003	1. LS	BL_CYT	7.23946
INS-E-004	2. MSER	BL_CYT	5.00521
INS-E-008	3. MSPP	BL_CYT	11.5629
INS-E-011	1. LS	BL_CYT	8.16685
INS-E-012	1. LS	BL_CYT	9.21487
INS-E-013	2. MSER	BL_CYT	8.52703
INS-E-016	1. LS	BL_CYT	4.91423
INS-E-018	1. LS	BL_CYT	9.79032
INS-E-019	1. LS	BL_CYT	10.1135
INS-E-021	1. LS	BL_CYT	6.08191
INS-E-022	4. HS	BL_CYT	6.63895
INS-E-023	1. LS	BL_CYT	6.88672
INS-E-024	3. MSPP	BL_CYT	4.38815
INS-E-026	4. HS	BL_CYT	8.34498
INS-E-028	4. HS	BL_CYT	8.86325
INS-E-029	1. LS	BL_CYT	7.63029
INS-E-034	1. LS	BL_CYT	5.04219
INS-E-035	3. MSPP	BL_CYT	7.18016
INS-A-002	1. LS	BL_IFNG	0.470901
INS-A-003	1. LS	BL_IFNG	0.672491
INS-A-007	4. HS	BL_IFNG	0.682143
INS-A-010	3. MSPP	BL_IFNG	0.662753
INS-A-012	2. MSER	BL_IFNG	0.460327
INS-A-015	4. HS	BL_IFNG	0.633337
INS-A-018	1. LS	BL_IFNG	0.549383
INS-A-019	4. HS	BL_IFNG	0.652353
INS-A-023	1. LS	BL_IFNG	0.788308
INS-B-002	1. LS	BL_IFNG	0.441399
INS-B-003	2. MSER	BL_IFNG	0.476096
INS-B-011	3. MSPP	BL_IFNG	0.540763
INS-B-014	1. LS	BL_IFNG	0.584437
INS-B-015	1. LS	BL_IFNG	0.651058
INS-B-024	3. MSPP	BL_IFNG	0.699237
INS-C-001	3. MSPP	BL_IFNG	0.642396
INS-C-004	2. MSER	BL_IFNG	0.711388
INS-C-006	4. HS	BL_IFNG	0.751621
INS-C-013	1. LS	BL_IFNG	0.785679
INS-C-017	3. MSPP	BL_IFNG	0.698013
INS-C-018	3. MSPP	BL_IFNG	0.54312
INS-C-020	1. LS	BL_IFNG	0.632328
INS-C-023	3. MSPP	BL_IFNG	0.562029
INS-D-003	4. HS	BL_IFNG	0.637428
INS-D-004	4. HS	BL_IFNG	0.72728
INS-D-005	4. HS	BL_IFNG	0.748623
INS-D-006	4. HS	BL_IFNG	0.588832
INS-D-007	1. LS	BL_IFNG	0.5201
INS-D-008	1. LS	BL_IFNG	0.516745
INS-D-009	4. HS	BL_IFNG	0.696058
INS-D-013	4. HS	BL_IFNG	0.514796
INS-E-001	1. LS	BL_IFNG	0.498634
INS-E-002	3. MSPP	BL_IFNG	0.610247
INS-E-003	1. LS	BL_IFNG	0.590658
INS-E-004	2. MSER	BL_IFNG	0.48763
INS-E-008	3. MSPP	BL_IFNG	0.809657
INS-E-011	1. LS	BL_IFNG	0.486484
INS-E-012	1. LS	BL_IFNG	0.658498
INS-E-013	2. MSER	BL_IFNG	0.637257
INS-E-016	1. LS	BL_IFNG	0.300777
INS-E-018	1. LS	BL_IFNG	0.696195
INS-E-019	1. LS	BL_IFNG	0.654223
INS-E-021	1. LS	BL_IFNG	0.513885
INS-E-022	4. HS	BL_IFNG	0.42764
INS-E-023	1. LS	BL_IFNG	0.600036
INS-E-024	3. MSPP	BL_IFNG	0.48446
INS-E-026	4. HS	BL_IFNG	0.651991
INS-E-028	4. HS	BL_IFNG	0.742021
INS-E-029	1. LS	BL_IFNG	0.669276
INS-E-034	1. LS	BL_IFNG	0.277401
INS-E-035	3. MSPP	BL_IFNG	0.19442
INS-A-007	4. HS	TX_CYT	8.18937
INS-A-010	3. MSPP	TX_CYT	8.11047
INS-A-011	2. MSER	TX_CYT	11.4071
INS-A-012	2. MSER	TX_CYT	7.19617
INS-B-014	1. LS	TX_CYT	10.9497
INS-B-015	1. LS	TX_CYT	9.58851
INS-B-020	1. LS	TX_CYT	9.01583
INS-B-021	3. MSPP	TX_CYT	10.1781
INS-B-022	1. LS	TX_CYT	9.73376
INS-B-023	1. LS	TX_CYT	10.1188
INS-B-024	3. MSPP	TX_CYT	9.10812
INS-C-001	3. MSPP	TX_CYT	8.43945
INS-C-010	1. LS	TX_CYT	7.34073
INS-C-013	1. LS	TX_CYT	11.6463
INS-C-017	3. MSPP	TX_CYT	11.404
INS-C-018	3. MSPP	TX_CYT	10.2912
INS-C-020	1. LS	TX_CYT	9.72155
INS-C-023	3. MSPP	TX_CYT	3.94091
INS-C-024	1. LS	TX_CYT	5.37239
INS-D-003	4. HS	TX_CYT	8.24127
INS-D-006	4. HS	TX_CYT	8.84977
INS-D-007	1. LS	TX_CYT	9.5405
INS-D-008	1. LS	TX_CYT	10.7862
INS-D-009	4. HS	TX_CYT	9.07445
INS-D-013	4. HS	TX_CYT	11.2288
INS-E-002	3. MSPP	TX_CYT	9.34645
INS-E-003	1. LS	TX_CYT	8.06732
INS-E-004	2. MSER	TX_CYT	6.42536
INS-E-011	1. LS	TX_CYT	9.24479
INS-E-013	2. MSER	TX_CYT	11.2464
INS-E-016	1. LS	TX_CYT	7.4052
INS-E-018	1. LS	TX_CYT	10.3481
INS-E-020	4. HS	TX_CYT	5.32815
INS-E-022	4. HS	TX_CYT	12.1078
INS-E-023	1. LS	TX_CYT	5.83386
INS-E-027	2. MSER	TX_CYT	10.2113
INS-E-028	4. HS	TX_CYT	9.61529
INS-E-032	3. MSPP	TX_CYT	5.1865
INS-E-034	1. LS	TX_CYT	8.27829
INS-E-035	3. MSPP	TX_CYT	9.15876
INS-A-007	4. HS	TX_IFNG	0.660799
INS-A-010	3. MSPP	TX_IFNG	0.617922
INS-A-011	2. MSER	TX_IFNG	0.686637
INS-A-012	2. MSER	TX_IFNG	0.529376
INS-B-014	1. LS	TX_IFNG	0.709906
INS-B-015	1. LS	TX_IFNG	0.610548
INS-B-020	1. LS	TX_IFNG	0.586438
INS-B-021	3. MSPP	TX_IFNG	0.767391
INS-B-022	1. LS	TX_IFNG	0.703715
INS-B-023	1. LS	TX_IFNG	0.658251
INS-B-024	3. MSPP	TX_IFNG	0.685834
INS-C-001	3. MSPP	TX_IFNG	0.733887
INS-C-010	1. LS	TX_IFNG	0.535085
INS-C-013	1. LS	TX_IFNG	0.810815
INS-C-017	3. MSPP	TX_IFNG	0.793456
INS-C-018	3. MSPP	TX_IFNG	0.750442
INS-C-020	1. LS	TX_IFNG	0.764903
INS-C-023	3. MSPP	TX_IFNG	0.286647
INS-C-024	1. LS	TX_IFNG	0.474293
INS-D-003	4. HS	TX_IFNG	0.574789
INS-D-006	4. HS	TX_IFNG	0.728164
INS-D-007	1. LS	TX_IFNG	0.743151
INS-D-008	1. LS	TX_IFNG	0.782593
INS-D-009	4. HS	TX_IFNG	0.719205
INS-D-013	4. HS	TX_IFNG	0.789245
INS-E-002	3. MSPP	TX_IFNG	0.807991
INS-E-003	1. LS	TX_IFNG	0.625619
INS-E-004	2. MSER	TX_IFNG	0.535086
INS-E-011	1. LS	TX_IFNG	0.6618
INS-E-013	2. MSER	TX_IFNG	0.726124
INS-E-016	1. LS	TX_IFNG	0.375325
INS-E-018	1. LS	TX_IFNG	0.682283
INS-E-020	4. HS	TX_IFNG	0.498765
INS-E-022	4. HS	TX_IFNG	0.7395
INS-E-023	1. LS	TX_IFNG	0.493597
INS-E-027	2. MSER	TX_IFNG	0.751093
INS-E-028	4. HS	TX_IFNG	0.752849
INS-E-032	3. MSPP	TX_IFNG	0.437527
INS-E-034	1. LS	TX_IFNG	0.413671
INS-E-035	3. MSPP	TX_IFNG	0.474661

## Sheet: Supplementary Fig. 10B
PATIENT_ID	signature	score
INS-A-002	BL_abs_B.cells.memory	0
INS-A-003	BL_abs_B.cells.memory	0
INS-A-023	BL_abs_B.cells.memory	0
INS-B-015	BL_abs_B.cells.memory	0
INS-A-018	BL_abs_B.cells.memory	0
INS-B-014	BL_abs_B.cells.memory	0
INS-E-012	BL_abs_B.cells.memory	0
INS-B-003	BL_abs_B.cells.memory	0
INS-B-011	BL_abs_B.cells.memory	0
INS-E-018	BL_abs_B.cells.memory	0
INS-E-019	BL_abs_B.cells.memory	0
INS-D-007	BL_abs_B.cells.memory	0
INS-E-029	BL_abs_B.cells.memory	0
INS-E-011	BL_abs_B.cells.memory	0
INS-D-008	BL_abs_B.cells.memory	0
INS-E-016	BL_abs_B.cells.memory	0
INS-A-015	BL_abs_B.cells.memory	0
INS-A-019	BL_abs_B.cells.memory	0
INS-C-006	BL_abs_B.cells.memory	0
INS-C-008	BL_abs_B.cells.memory	0
INS-C-011	BL_abs_B.cells.memory	0
INS-E-023	BL_abs_B.cells.memory	0
INS-D-005	BL_abs_B.cells.memory	0
INS-D-002	BL_abs_B.cells.memory	0
INS-E-013	BL_abs_B.cells.memory	0
INS-E-002	BL_abs_B.cells.memory	0
INS-C-018	BL_abs_B.cells.memory	0
INS-E-028	BL_abs_B.cells.memory	0
INS-D-009	BL_abs_B.cells.memory	0
INS-D-006	BL_abs_B.cells.memory	0
INS-E-006	BL_abs_B.cells.memory	0
INS-E-022	BL_abs_B.cells.memory	0
INS-C-002	BL_abs_B.cells.memory	0
INS-C-023	BL_abs_B.cells.memory	0
INS-C-003	BL_abs_B.cells.memory	0
INS-C-005	BL_abs_B.cells.memory	0
INS-A-012	BL_abs_B.cells.memory	0
INS-A-010	BL_abs_B.cells.memory	0
INS-E-026	BL_abs_B.cells.memory	0
INS-E-005	BL_abs_B.cells.memory	0
INS-E-035	BL_abs_B.cells.memory	0
INS-E-036	BL_abs_B.cells.memory	0
INS-D-003	BL_abs_B.cells.memory	0.00673874
INS-E-001	BL_abs_B.cells.memory	0.0122083
INS-C-001	BL_abs_B.cells.memory	0.0178758
INS-E-024	BL_abs_B.cells.memory	0.0242388
INS-B-002	BL_abs_B.cells.memory	0.0374673
INS-E-004	BL_abs_B.cells.memory	0.0577537
INS-A-014	BL_abs_B.cells.memory	0.101869
INS-E-021	BL_abs_B.cells.memory	0.108147
INS-E-003	BL_abs_B.cells.memory	0.188527
INS-D-004	BL_abs_B.cells.memory	0.242999
INS-E-034	BL_abs_B.cells.memory	0.343451
INS-C-020	BL_abs_B.cells.memory	0.384186
INS-B-026	BL_abs_B.cells.memory	0.526325
INS-A-024	BL_abs_B.cells.memory	0.54062
INS-D-013	BL_abs_B.cells.memory	0.645398
INS-E-033	BL_abs_B.cells.memory	0.777978
INS-D-012	BL_abs_B.cells.memory	0.942372
INS-C-013	BL_abs_B.cells.memory	1.04348
INS-B-024	BL_abs_B.cells.memory	1.42922
INS-C-004	BL_abs_B.cells.memory	1.58694
INS-E-008	BL_abs_B.cells.memory	1.74293
INS-A-007	BL_abs_B.cells.memory	2.12336
INS-C-017	BL_abs_B.cells.memory	2.20884
INS-A-014	BL_abs_B.cells.naive	0
INS-A-018	BL_abs_B.cells.naive	0
INS-A-024	BL_abs_B.cells.naive	0
INS-B-002	BL_abs_B.cells.naive	0
INS-E-018	BL_abs_B.cells.naive	0
INS-E-034	BL_abs_B.cells.naive	0
INS-E-011	BL_abs_B.cells.naive	0
INS-E-016	BL_abs_B.cells.naive	0
INS-D-004	BL_abs_B.cells.naive	0
INS-D-003	BL_abs_B.cells.naive	0
INS-E-004	BL_abs_B.cells.naive	0
INS-C-018	BL_abs_B.cells.naive	0
INS-D-006	BL_abs_B.cells.naive	0
INS-C-023	BL_abs_B.cells.naive	0
INS-E-021	BL_abs_B.cells.naive	0
INS-E-024	BL_abs_B.cells.naive	0
INS-E-005	BL_abs_B.cells.naive	0
INS-C-001	BL_abs_B.cells.naive	0
INS-D-008	BL_abs_B.cells.naive	0.0139961
INS-B-003	BL_abs_B.cells.naive	0.0200131
INS-D-002	BL_abs_B.cells.naive	0.0201787
INS-A-002	BL_abs_B.cells.naive	0.0409053
INS-E-002	BL_abs_B.cells.naive	0.0474493
INS-C-020	BL_abs_B.cells.naive	0.0944994
INS-C-008	BL_abs_B.cells.naive	0.110638
INS-C-005	BL_abs_B.cells.naive	0.111569
INS-E-001	BL_abs_B.cells.naive	0.121828
INS-C-011	BL_abs_B.cells.naive	0.12477
INS-A-012	BL_abs_B.cells.naive	0.147362
INS-A-015	BL_abs_B.cells.naive	0.153733
INS-E-028	BL_abs_B.cells.naive	0.192913
INS-E-023	BL_abs_B.cells.naive	0.203569
INS-E-013	BL_abs_B.cells.naive	0.207824
INS-A-003	BL_abs_B.cells.naive	0.284102
INS-C-004	BL_abs_B.cells.naive	0.294446
INS-E-022	BL_abs_B.cells.naive	0.319424
INS-E-029	BL_abs_B.cells.naive	0.33286
INS-C-013	BL_abs_B.cells.naive	0.361596
INS-A-019	BL_abs_B.cells.naive	0.433618
INS-D-005	BL_abs_B.cells.naive	0.499668
INS-D-007	BL_abs_B.cells.naive	0.500102
INS-C-006	BL_abs_B.cells.naive	0.573339
INS-E-036	BL_abs_B.cells.naive	0.649801
INS-B-026	BL_abs_B.cells.naive	0.72661
INS-E-035	BL_abs_B.cells.naive	0.764389
INS-C-002	BL_abs_B.cells.naive	0.787621
INS-B-011	BL_abs_B.cells.naive	0.794698
INS-B-015	BL_abs_B.cells.naive	1.07985
INS-C-003	BL_abs_B.cells.naive	1.22287
INS-E-006	BL_abs_B.cells.naive	1.29898
INS-E-019	BL_abs_B.cells.naive	1.33449
INS-B-014	BL_abs_B.cells.naive	2.00377
INS-D-009	BL_abs_B.cells.naive	2.04907
INS-A-010	BL_abs_B.cells.naive	2.11107
INS-E-003	BL_abs_B.cells.naive	2.28427
INS-E-012	BL_abs_B.cells.naive	2.9443
INS-C-017	BL_abs_B.cells.naive	3.03496
INS-D-012	BL_abs_B.cells.naive	3.28514
INS-D-013	BL_abs_B.cells.naive	3.31488
INS-E-033	BL_abs_B.cells.naive	3.88309
INS-E-008	BL_abs_B.cells.naive	6.25815
INS-E-026	BL_abs_B.cells.naive	6.31919
INS-A-023	BL_abs_B.cells.naive	7.18131
INS-A-007	BL_abs_B.cells.naive	8.66591
INS-B-024	BL_abs_B.cells.naive	10.3013
INS-A-003	BL_abs_Dendritic.cells.activated	0
INS-B-015	BL_abs_Dendritic.cells.activated	0
INS-E-012	BL_abs_Dendritic.cells.activated	0
INS-B-002	BL_abs_Dendritic.cells.activated	0
INS-B-003	BL_abs_Dendritic.cells.activated	0
INS-B-011	BL_abs_Dendritic.cells.activated	0
INS-E-018	BL_abs_Dendritic.cells.activated	0
INS-E-019	BL_abs_Dendritic.cells.activated	0
INS-D-007	BL_abs_Dendritic.cells.activated	0
INS-E-029	BL_abs_Dendritic.cells.activated	0
INS-D-008	BL_abs_Dendritic.cells.activated	0
INS-E-016	BL_abs_Dendritic.cells.activated	0
INS-C-004	BL_abs_Dendritic.cells.activated	0
INS-C-006	BL_abs_Dendritic.cells.activated	0
INS-D-004	BL_abs_Dendritic.cells.activated	0
INS-D-005	BL_abs_Dendritic.cells.activated	0
INS-A-007	BL_abs_Dendritic.cells.activated	0
INS-D-012	BL_abs_Dendritic.cells.activated	0
INS-E-013	BL_abs_Dendritic.cells.activated	0
INS-E-002	BL_abs_Dendritic.cells.activated	0
INS-E-001	BL_abs_Dendritic.cells.activated	0
INS-D-006	BL_abs_Dendritic.cells.activated	0
INS-E-006	BL_abs_Dendritic.cells.activated	0
INS-E-022	BL_abs_Dendritic.cells.activated	0
INS-E-021	BL_abs_Dendritic.cells.activated	0
INS-E-026	BL_abs_Dendritic.cells.activated	0
INS-C-017	BL_abs_Dendritic.cells.activated	0
INS-B-024	BL_abs_Dendritic.cells.activated	0
INS-E-005	BL_abs_Dendritic.cells.activated	0
INS-E-033	BL_abs_Dendritic.cells.activated	0
INS-E-035	BL_abs_Dendritic.cells.activated	0
INS-D-003	BL_abs_Dendritic.cells.activated	0.00119948
INS-E-034	BL_abs_Dendritic.cells.activated	0.0294006
INS-C-005	BL_abs_Dendritic.cells.activated	0.0684711
INS-C-001	BL_abs_Dendritic.cells.activated	0.0911085
INS-E-024	BL_abs_Dendritic.cells.activated	0.0997278
INS-A-019	BL_abs_Dendritic.cells.activated	0.111694
INS-E-004	BL_abs_Dendritic.cells.activated	0.119121
INS-C-008	BL_abs_Dendritic.cells.activated	0.133734
INS-D-002	BL_abs_Dendritic.cells.activated	0.143847
INS-E-003	BL_abs_Dendritic.cells.activated	0.146498
INS-B-026	BL_abs_Dendritic.cells.activated	0.152949
INS-C-020	BL_abs_Dendritic.cells.activated	0.16727
INS-C-003	BL_abs_Dendritic.cells.activated	0.173607
INS-B-014	BL_abs_Dendritic.cells.activated	0.185496
INS-C-018	BL_abs_Dendritic.cells.activated	0.211312
INS-E-008	BL_abs_Dendritic.cells.activated	0.227335
INS-C-013	BL_abs_Dendritic.cells.activated	0.268998
INS-E-023	BL_abs_Dendritic.cells.activated	0.315468
INS-C-011	BL_abs_Dendritic.cells.activated	0.322951
INS-D-013	BL_abs_Dendritic.cells.activated	0.376385
INS-A-014	BL_abs_Dendritic.cells.activated	0.382717
INS-A-015	BL_abs_Dendritic.cells.activated	0.428079
INS-C-002	BL_abs_Dendritic.cells.activated	0.458096
INS-E-011	BL_abs_Dendritic.cells.activated	0.493289
INS-D-009	BL_abs_Dendritic.cells.activated	0.610981
INS-E-036	BL_abs_Dendritic.cells.activated	0.617768
INS-A-023	BL_abs_Dendritic.cells.activated	0.652459
INS-C-023	BL_abs_Dendritic.cells.activated	0.782201
INS-A-010	BL_abs_Dendritic.cells.activated	0.97241
INS-A-012	BL_abs_Dendritic.cells.activated	1.17914
INS-A-002	BL_abs_Dendritic.cells.activated	1.24989
INS-A-018	BL_abs_Dendritic.cells.activated	1.3197
INS-E-028	BL_abs_Dendritic.cells.activated	2.41209
INS-A-024	BL_abs_Dendritic.cells.activated	4.86168
INS-A-014	BL_abs_Dendritic.cells.resting	0
INS-A-018	BL_abs_Dendritic.cells.resting	0
INS-E-012	BL_abs_Dendritic.cells.resting	0
INS-B-002	BL_abs_Dendritic.cells.resting	0
INS-B-011	BL_abs_Dendritic.cells.resting	0
INS-E-019	BL_abs_Dendritic.cells.resting	0
INS-C-020	BL_abs_Dendritic.cells.resting	0
INS-D-007	BL_abs_Dendritic.cells.resting	0
INS-E-034	BL_abs_Dendritic.cells.resting	0
INS-E-029	BL_abs_Dendritic.cells.resting	0
INS-E-011	BL_abs_Dendritic.cells.resting	0
INS-D-008	BL_abs_Dendritic.cells.resting	0
INS-E-016	BL_abs_Dendritic.cells.resting	0
INS-A-015	BL_abs_Dendritic.cells.resting	0
INS-C-006	BL_abs_Dendritic.cells.resting	0
INS-C-008	BL_abs_Dendritic.cells.resting	0
INS-E-003	BL_abs_Dendritic.cells.resting	0
INS-D-004	BL_abs_Dendritic.cells.resting	0
INS-D-002	BL_abs_Dendritic.cells.resting	0
INS-D-012	BL_abs_Dendritic.cells.resting	0
INS-D-003	BL_abs_Dendritic.cells.resting	0
INS-E-004	BL_abs_Dendritic.cells.resting	0
INS-E-013	BL_abs_Dendritic.cells.resting	0
INS-D-009	BL_abs_Dendritic.cells.resting	0
INS-D-013	BL_abs_Dendritic.cells.resting	0
INS-E-006	BL_abs_Dendritic.cells.resting	0
INS-B-026	BL_abs_Dendritic.cells.resting	0
INS-C-023	BL_abs_Dendritic.cells.resting	0
INS-A-012	BL_abs_Dendritic.cells.resting	0
INS-E-024	BL_abs_Dendritic.cells.resting	0
INS-B-024	BL_abs_Dendritic.cells.resting	0
INS-C-001	BL_abs_Dendritic.cells.resting	0
INS-E-036	BL_abs_Dendritic.cells.resting	0
INS-C-018	BL_abs_Dendritic.cells.resting	0.042168
INS-C-004	BL_abs_Dendritic.cells.resting	0.0584548
INS-E-002	BL_abs_Dendritic.cells.resting	0.0635054
INS-E-008	BL_abs_Dendritic.cells.resting	0.0744094
INS-B-014	BL_abs_Dendritic.cells.resting	0.0909051
INS-E-001	BL_abs_Dendritic.cells.resting	0.0981877
INS-D-005	BL_abs_Dendritic.cells.resting	0.112547
INS-E-033	BL_abs_Dendritic.cells.resting	0.115941
INS-C-011	BL_abs_Dendritic.cells.resting	0.148336
INS-E-035	BL_abs_Dendritic.cells.resting	0.167149
INS-A-002	BL_abs_Dendritic.cells.resting	0.174596
INS-C-005	BL_abs_Dendritic.cells.resting	0.191729
INS-C-013	BL_abs_Dendritic.cells.resting	0.224315
INS-C-002	BL_abs_Dendritic.cells.resting	0.299714
INS-E-018	BL_abs_Dendritic.cells.resting	0.334472
INS-B-015	BL_abs_Dendritic.cells.resting	0.357697
INS-E-028	BL_abs_Dendritic.cells.resting	0.373442
INS-E-021	BL_abs_Dendritic.cells.resting	0.478443
INS-E-023	BL_abs_Dendritic.cells.resting	0.513699
INS-C-003	BL_abs_Dendritic.cells.resting	0.634114
INS-A-010	BL_abs_Dendritic.cells.resting	0.673924
INS-D-006	BL_abs_Dendritic.cells.resting	0.773247
INS-A-019	BL_abs_Dendritic.cells.resting	0.778314
INS-B-003	BL_abs_Dendritic.cells.resting	0.788651
INS-A-024	BL_abs_Dendritic.cells.resting	0.891527
INS-A-003	BL_abs_Dendritic.cells.resting	1.02312
INS-E-005	BL_abs_Dendritic.cells.resting	1.27171
INS-A-023	BL_abs_Dendritic.cells.resting	1.29046
INS-E-022	BL_abs_Dendritic.cells.resting	1.69477
INS-E-026	BL_abs_Dendritic.cells.resting	1.92853
INS-A-007	BL_abs_Dendritic.cells.resting	2.28951
INS-C-017	BL_abs_Dendritic.cells.resting	3.48907
INS-A-002	BL_abs_Eosinophils	0
INS-A-014	BL_abs_Eosinophils	0
INS-B-015	BL_abs_Eosinophils	0
INS-A-018	BL_abs_Eosinophils	0
INS-B-011	BL_abs_Eosinophils	0
INS-E-011	BL_abs_Eosinophils	0
INS-A-019	BL_abs_Eosinophils	0
INS-C-004	BL_abs_Eosinophils	0
INS-D-003	BL_abs_Eosinophils	0
INS-E-013	BL_abs_Eosinophils	0
INS-E-001	BL_abs_Eosinophils	0
INS-D-009	BL_abs_Eosinophils	0
INS-E-006	BL_abs_Eosinophils	0
INS-B-026	BL_abs_Eosinophils	0
INS-C-023	BL_abs_Eosinophils	0
INS-C-003	BL_abs_Eosinophils	0
INS-E-021	BL_abs_Eosinophils	0
INS-A-012	BL_abs_Eosinophils	0
INS-E-005	BL_abs_Eosinophils	0
INS-A-007	BL_abs_Eosinophils	0.00365831
INS-D-002	BL_abs_Eosinophils	0.00784476
INS-A-003	BL_abs_Eosinophils	0.0115176
INS-C-005	BL_abs_Eosinophils	0.0153073
INS-D-012	BL_abs_Eosinophils	0.015588
INS-D-006	BL_abs_Eosinophils	0.040004
INS-B-003	BL_abs_Eosinophils	0.0452944
INS-E-036	BL_abs_Eosinophils	0.0616945
INS-E-022	BL_abs_Eosinophils	0.0628318
INS-C-008	BL_abs_Eosinophils	0.0728096
INS-E-023	BL_abs_Eosinophils	0.0824996
INS-B-014	BL_abs_Eosinophils	0.0832098
INS-E-019	BL_abs_Eosinophils	0.0921571
INS-E-034	BL_abs_Eosinophils	0.0984618
INS-E-016	BL_abs_Eosinophils	0.0986246
INS-D-004	BL_abs_Eosinophils	0.104961
INS-E-026	BL_abs_Eosinophils	0.109995
INS-E-012	BL_abs_Eosinophils	0.135696
INS-C-018	BL_abs_Eosinophils	0.135892
INS-E-004	BL_abs_Eosinophils	0.152606
INS-A-024	BL_abs_Eosinophils	0.161495
INS-E-003	BL_abs_Eosinophils	0.162972
INS-A-015	BL_abs_Eosinophils	0.193129
INS-D-007	BL_abs_Eosinophils	0.222343
INS-E-002	BL_abs_Eosinophils	0.230551
INS-D-013	BL_abs_Eosinophils	0.238282
INS-E-035	BL_abs_Eosinophils	0.238915
INS-C-002	BL_abs_Eosinophils	0.247084
INS-B-024	BL_abs_Eosinophils	0.24934
INS-D-008	BL_abs_Eosinophils	0.261646
INS-B-002	BL_abs_Eosinophils	0.294548
INS-E-018	BL_abs_Eosinophils	0.304076
INS-E-029	BL_abs_Eosinophils	0.334991
INS-C-017	BL_abs_Eosinophils	0.379248
INS-D-005	BL_abs_Eosinophils	0.404158
INS-A-010	BL_abs_Eosinophils	0.440245
INS-C-001	BL_abs_Eosinophils	0.444698
INS-A-023	BL_abs_Eosinophils	0.610558
INS-E-008	BL_abs_Eosinophils	0.617688
INS-C-013	BL_abs_Eosinophils	0.701442
INS-E-024	BL_abs_Eosinophils	0.70636
INS-C-006	BL_abs_Eosinophils	0.763458
INS-E-033	BL_abs_Eosinophils	1.07068
INS-C-011	BL_abs_Eosinophils	1.11191
INS-C-020	BL_abs_Eosinophils	1.19757
INS-E-028	BL_abs_Eosinophils	1.56012
INS-A-002	BL_abs_Macrophages.M0	0
INS-A-024	BL_abs_Macrophages.M0	0
INS-B-011	BL_abs_Macrophages.M0	0
INS-E-019	BL_abs_Macrophages.M0	0
INS-C-020	BL_abs_Macrophages.M0	0
INS-E-034	BL_abs_Macrophages.M0	0
INS-D-008	BL_abs_Macrophages.M0	0
INS-E-016	BL_abs_Macrophages.M0	0
INS-A-015	BL_abs_Macrophages.M0	0
INS-A-019	BL_abs_Macrophages.M0	0
INS-D-005	BL_abs_Macrophages.M0	0
INS-D-002	BL_abs_Macrophages.M0	0
INS-E-004	BL_abs_Macrophages.M0	0
INS-E-013	BL_abs_Macrophages.M0	0
INS-E-008	BL_abs_Macrophages.M0	0
INS-E-001	BL_abs_Macrophages.M0	0
INS-E-028	BL_abs_Macrophages.M0	0
INS-D-013	BL_abs_Macrophages.M0	0
INS-C-023	BL_abs_Macrophages.M0	0
INS-C-003	BL_abs_Macrophages.M0	0
INS-E-024	BL_abs_Macrophages.M0	0
INS-E-026	BL_abs_Macrophages.M0	0
INS-E-033	BL_abs_Macrophages.M0	0
INS-E-035	BL_abs_Macrophages.M0	0
INS-E-022	BL_abs_Macrophages.M0	0.0244226
INS-C-001	BL_abs_Macrophages.M0	0.0932659
INS-E-023	BL_abs_Macrophages.M0	0.130196
INS-A-023	BL_abs_Macrophages.M0	0.270495
INS-E-011	BL_abs_Macrophages.M0	0.313672
INS-D-007	BL_abs_Macrophages.M0	0.342857
INS-E-029	BL_abs_Macrophages.M0	0.347737
INS-E-006	BL_abs_Macrophages.M0	0.37024
INS-C-018	BL_abs_Macrophages.M0	0.408501
INS-C-002	BL_abs_Macrophages.M0	0.431576
INS-B-002	BL_abs_Macrophages.M0	0.487547
INS-E-036	BL_abs_Macrophages.M0	0.68358
INS-C-011	BL_abs_Macrophages.M0	0.696511
INS-A-003	BL_abs_Macrophages.M0	0.702574
INS-D-006	BL_abs_Macrophages.M0	0.793133
INS-C-017	BL_abs_Macrophages.M0	0.885934
INS-B-014	BL_abs_Macrophages.M0	0.977925
INS-C-004	BL_abs_Macrophages.M0	1.0088
INS-E-005	BL_abs_Macrophages.M0	1.14062
INS-B-015	BL_abs_Macrophages.M0	1.16161
INS-A-018	BL_abs_Macrophages.M0	1.26503
INS-B-003	BL_abs_Macrophages.M0	1.45691
INS-B-026	BL_abs_Macrophages.M0	1.56878
INS-C-008	BL_abs_Macrophages.M0	1.57848
INS-B-024	BL_abs_Macrophages.M0	1.75418
INS-C-013	BL_abs_Macrophages.M0	1.76857
INS-D-004	BL_abs_Macrophages.M0	1.94755
INS-A-012	BL_abs_Macrophages.M0	2.0148
INS-A-014	BL_abs_Macrophages.M0	2.08792
INS-D-012	BL_abs_Macrophages.M0	2.13339
INS-E-018	BL_abs_Macrophages.M0	2.29222
INS-E-002	BL_abs_Macrophages.M0	2.44218
INS-E-012	BL_abs_Macrophages.M0	2.59543
INS-A-007	BL_abs_Macrophages.M0	2.62991
INS-D-003	BL_abs_Macrophages.M0	3.17738
INS-C-005	BL_abs_Macrophages.M0	3.61322
INS-C-006	BL_abs_Macrophages.M0	3.73461
INS-A-010	BL_abs_Macrophages.M0	3.81987
INS-D-009	BL_abs_Macrophages.M0	5.33027
INS-E-003	BL_abs_Macrophages.M0	5.48608
INS-E-021	BL_abs_Macrophages.M0	7.67613
INS-A-014	BL_abs_Macrophages.M1	0
INS-A-018	BL_abs_Macrophages.M1	0
INS-D-002	BL_abs_Macrophages.M1	0
INS-E-001	BL_abs_Macrophages.M1	0
INS-A-012	BL_abs_Macrophages.M1	0
INS-E-016	BL_abs_Macrophages.M1	0.00404185
INS-E-024	BL_abs_Macrophages.M1	0.0169421
INS-E-021	BL_abs_Macrophages.M1	0.0325325
INS-C-005	BL_abs_Macrophages.M1	0.0359177
INS-A-002	BL_abs_Macrophages.M1	0.0456176
INS-E-004	BL_abs_Macrophages.M1	0.0490462
INS-B-002	BL_abs_Macrophages.M1	0.0829377
INS-D-003	BL_abs_Macrophages.M1	0.0836598
INS-E-011	BL_abs_Macrophages.M1	0.0899309
INS-E-034	BL_abs_Macrophages.M1	0.0939587
INS-E-002	BL_abs_Macrophages.M1	0.0941479
INS-A-010	BL_abs_Macrophages.M1	0.141655
INS-D-013	BL_abs_Macrophages.M1	0.148807
INS-C-008	BL_abs_Macrophages.M1	0.209643
INS-C-001	BL_abs_Macrophages.M1	0.216171
INS-E-036	BL_abs_Macrophages.M1	0.246285
INS-E-035	BL_abs_Macrophages.M1	0.307909
INS-A-015	BL_abs_Macrophages.M1	0.324044
INS-A-019	BL_abs_Macrophages.M1	0.393852
INS-C-011	BL_abs_Macrophages.M1	0.430172
INS-C-020	BL_abs_Macrophages.M1	0.494817
INS-C-023	BL_abs_Macrophages.M1	0.497284
INS-D-008	BL_abs_Macrophages.M1	0.570031
INS-D-006	BL_abs_Macrophages.M1	0.578087
INS-D-009	BL_abs_Macrophages.M1	0.622117
INS-C-018	BL_abs_Macrophages.M1	0.641884
INS-E-022	BL_abs_Macrophages.M1	0.644258
INS-B-026	BL_abs_Macrophages.M1	0.66004
INS-B-003	BL_abs_Macrophages.M1	0.697462
INS-C-002	BL_abs_Macrophages.M1	0.746068
INS-D-007	BL_abs_Macrophages.M1	0.779151
INS-E-029	BL_abs_Macrophages.M1	0.783295
INS-E-005	BL_abs_Macrophages.M1	0.800852
INS-E-003	BL_abs_Macrophages.M1	0.830806
INS-E-006	BL_abs_Macrophages.M1	0.845047
INS-B-014	BL_abs_Macrophages.M1	0.879723
INS-B-015	BL_abs_Macrophages.M1	1.12511
INS-E-023	BL_abs_Macrophages.M1	1.24379
INS-E-028	BL_abs_Macrophages.M1	1.25205
INS-E-018	BL_abs_Macrophages.M1	1.29734
INS-B-024	BL_abs_Macrophages.M1	1.31545
INS-A-024	BL_abs_Macrophages.M1	1.36764
INS-A-003	BL_abs_Macrophages.M1	1.39417
INS-C-003	BL_abs_Macrophages.M1	1.70922
INS-C-017	BL_abs_Macrophages.M1	1.85783
INS-B-011	BL_abs_Macrophages.M1	1.93649
INS-D-005	BL_abs_Macrophages.M1	2.01359
INS-C-006	BL_abs_Macrophages.M1	2.02827
INS-D-004	BL_abs_Macrophages.M1	2.16403
INS-E-026	BL_abs_Macrophages.M1	2.19508
INS-E-019	BL_abs_Macrophages.M1	2.25648
INS-E-033	BL_abs_Macrophages.M1	2.38915
INS-C-013	BL_abs_Macrophages.M1	3.00931
INS-A-007	BL_abs_Macrophages.M1	3.05249
INS-E-012	BL_abs_Macrophages.M1	3.10996
INS-E-013	BL_abs_Macrophages.M1	3.89062
INS-D-012	BL_abs_Macrophages.M1	4.27489
INS-A-023	BL_abs_Macrophages.M1	5.10075
INS-C-004	BL_abs_Macrophages.M1	5.16032
INS-E-008	BL_abs_Macrophages.M1	5.91103
INS-E-004	BL_abs_Macrophages.M2	0.471117
INS-A-007	BL_abs_Macrophages.M2	0.536122
INS-E-024	BL_abs_Macrophages.M2	0.670678
INS-E-035	BL_abs_Macrophages.M2	0.813167
INS-E-023	BL_abs_Macrophages.M2	0.837067
INS-A-012	BL_abs_Macrophages.M2	0.94903
INS-D-002	BL_abs_Macrophages.M2	1.07882
INS-E-016	BL_abs_Macrophages.M2	1.10661
INS-E-006	BL_abs_Macrophages.M2	1.20648
INS-C-018	BL_abs_Macrophages.M2	1.30013
INS-C-020	BL_abs_Macrophages.M2	1.42803
INS-C-008	BL_abs_Macrophages.M2	1.56793
INS-E-034	BL_abs_Macrophages.M2	1.56849
INS-C-017	BL_abs_Macrophages.M2	1.57487
INS-C-023	BL_abs_Macrophages.M2	1.68963
INS-E-019	BL_abs_Macrophages.M2	1.75475
INS-E-026	BL_abs_Macrophages.M2	1.75995
INS-E-011	BL_abs_Macrophages.M2	1.82895
INS-A-024	BL_abs_Macrophages.M2	1.85467
INS-D-012	BL_abs_Macrophages.M2	2.1288
INS-D-008	BL_abs_Macrophages.M2	2.23929
INS-E-002	BL_abs_Macrophages.M2	2.46924
INS-E-033	BL_abs_Macrophages.M2	2.56641
INS-E-022	BL_abs_Macrophages.M2	2.65084
INS-A-014	BL_abs_Macrophages.M2	2.65694
INS-D-007	BL_abs_Macrophages.M2	2.72574
INS-A-002	BL_abs_Macrophages.M2	2.72734
INS-E-005	BL_abs_Macrophages.M2	2.92104
INS-B-002	BL_abs_Macrophages.M2	2.9809
INS-D-003	BL_abs_Macrophages.M2	3.04701
INS-A-018	BL_abs_Macrophages.M2	3.05032
INS-A-003	BL_abs_Macrophages.M2	3.05148
INS-C-002	BL_abs_Macrophages.M2	3.35011
INS-C-005	BL_abs_Macrophages.M2	3.35254
INS-E-021	BL_abs_Macrophages.M2	3.42791
INS-B-024	BL_abs_Macrophages.M2	3.45092
INS-E-013	BL_abs_Macrophages.M2	3.56375
INS-A-019	BL_abs_Macrophages.M2	3.56382
INS-C-001	BL_abs_Macrophages.M2	3.66178
INS-C-004	BL_abs_Macrophages.M2	3.70812
INS-A-023	BL_abs_Macrophages.M2	3.92642
INS-E-008	BL_abs_Macrophages.M2	3.98254
INS-E-003	BL_abs_Macrophages.M2	4.20694
INS-A-015	BL_abs_Macrophages.M2	4.22961
INS-D-006	BL_abs_Macrophages.M2	4.2769
INS-B-014	BL_abs_Macrophages.M2	4.40133
INS-C-003	BL_abs_Macrophages.M2	4.51583
INS-D-013	BL_abs_Macrophages.M2	4.61001
INS-B-011	BL_abs_Macrophages.M2	4.73447
INS-A-010	BL_abs_Macrophages.M2	4.7988
INS-E-001	BL_abs_Macrophages.M2	4.83476
INS-E-012	BL_abs_Macrophages.M2	4.85317
INS-D-005	BL_abs_Macrophages.M2	5.19693
INS-B-003	BL_abs_Macrophages.M2	5.3393
INS-B-015	BL_abs_Macrophages.M2	5.62785
INS-C-013	BL_abs_Macrophages.M2	5.99824
INS-E-029	BL_abs_Macrophages.M2	6.01059
INS-E-036	BL_abs_Macrophages.M2	6.44359
INS-C-006	BL_abs_Macrophages.M2	6.56382
INS-E-028	BL_abs_Macrophages.M2	6.56788
INS-E-018	BL_abs_Macrophages.M2	7.53374
INS-C-011	BL_abs_Macrophages.M2	8.502
INS-B-026	BL_abs_Macrophages.M2	8.63112
INS-D-004	BL_abs_Macrophages.M2	8.98089
INS-D-009	BL_abs_Macrophages.M2	11.886
INS-B-011	BL_abs_Mast.cells.activated	0
INS-A-019	BL_abs_Mast.cells.activated	0
INS-B-026	BL_abs_Mast.cells.activated	0
INS-A-024	BL_abs_Mast.cells.activated	0.696878
INS-E-035	BL_abs_Mast.cells.activated	0.754792
INS-C-017	BL_abs_Mast.cells.activated	1.19051
INS-A-012	BL_abs_Mast.cells.activated	1.19629
INS-E-021	BL_abs_Mast.cells.activated	1.2405
INS-B-002	BL_abs_Mast.cells.activated	1.34168
INS-B-024	BL_abs_Mast.cells.activated	1.56871
INS-E-034	BL_abs_Mast.cells.activated	1.82101
INS-B-003	BL_abs_Mast.cells.activated	1.87905
INS-D-012	BL_abs_Mast.cells.activated	1.97593
INS-E-016	BL_abs_Mast.cells.activated	2.00667
INS-D-007	BL_abs_Mast.cells.activated	2.03678
INS-A-007	BL_abs_Mast.cells.activated	2.15894
INS-E-011	BL_abs_Mast.cells.activated	2.1983
INS-C-004	BL_abs_Mast.cells.activated	2.34781
INS-C-023	BL_abs_Mast.cells.activated	2.38543
INS-D-002	BL_abs_Mast.cells.activated	2.42887
INS-E-026	BL_abs_Mast.cells.activated	2.79717
INS-E-018	BL_abs_Mast.cells.activated	2.84642
INS-D-006	BL_abs_Mast.cells.activated	2.8626
INS-C-018	BL_abs_Mast.cells.activated	2.89788
INS-A-002	BL_abs_Mast.cells.activated	2.92647
INS-E-033	BL_abs_Mast.cells.activated	3.01474
INS-D-004	BL_abs_Mast.cells.activated	3.0754
INS-D-013	BL_abs_Mast.cells.activated	3.10423
INS-A-023	BL_abs_Mast.cells.activated	3.36661
INS-E-013	BL_abs_Mast.cells.activated	3.46298
INS-E-008	BL_abs_Mast.cells.activated	3.49319
INS-A-014	BL_abs_Mast.cells.activated	3.71368
INS-A-018	BL_abs_Mast.cells.activated	4.08566
INS-C-001	BL_abs_Mast.cells.activated	4.14258
INS-C-011	BL_abs_Mast.cells.activated	4.21675
INS-B-015	BL_abs_Mast.cells.activated	4.25657
INS-B-014	BL_abs_Mast.cells.activated	4.36726
INS-D-009	BL_abs_Mast.cells.activated	4.39723
INS-E-024	BL_abs_Mast.cells.activated	4.4101
INS-D-008	BL_abs_Mast.cells.activated	4.47167
INS-D-003	BL_abs_Mast.cells.activated	4.78505
INS-E-023	BL_abs_Mast.cells.activated	4.8792
INS-E-012	BL_abs_Mast.cells.activated	5.16466
INS-E-005	BL_abs_Mast.cells.activated	5.23099
INS-E-004	BL_abs_Mast.cells.activated	5.31435
INS-C-020	BL_abs_Mast.cells.activated	5.33593
INS-E-006	BL_abs_Mast.cells.activated	5.38114
INS-E-001	BL_abs_Mast.cells.activated	5.52251
INS-C-002	BL_abs_Mast.cells.activated	5.98672
INS-E-019	BL_abs_Mast.cells.activated	6.10627
INS-C-008	BL_abs_Mast.cells.activated	6.22811
INS-E-002	BL_abs_Mast.cells.activated	6.58993
INS-D-005	BL_abs_Mast.cells.activated	6.6797
INS-E-022	BL_abs_Mast.cells.activated	6.72462
INS-E-003	BL_abs_Mast.cells.activated	6.76969
INS-E-028	BL_abs_Mast.cells.activated	6.88
INS-C-006	BL_abs_Mast.cells.activated	7.26105
INS-C-013	BL_abs_Mast.cells.activated	7.93386
INS-C-005	BL_abs_Mast.cells.activated	9.37026
INS-E-036	BL_abs_Mast.cells.activated	9.64204
INS-C-003	BL_abs_Mast.cells.activated	9.9805
INS-A-015	BL_abs_Mast.cells.activated	12.1834
INS-A-010	BL_abs_Mast.cells.activated	14.1444
INS-A-003	BL_abs_Mast.cells.activated	14.8906
INS-E-029	BL_abs_Mast.cells.activated	16.6442
INS-A-002	BL_abs_Mast.cells.resting	0
INS-A-003	BL_abs_Mast.cells.resting	0
INS-A-023	BL_abs_Mast.cells.resting	0
INS-C-013	BL_abs_Mast.cells.resting	0
INS-A-014	BL_abs_Mast.cells.resting	0
INS-B-015	BL_abs_Mast.cells.resting	0
INS-A-018	BL_abs_Mast.cells.resting	0
INS-B-014	BL_abs_Mast.cells.resting	0
INS-E-012	BL_abs_Mast.cells.resting	0
INS-A-024	BL_abs_Mast.cells.resting	0
INS-B-002	BL_abs_Mast.cells.resting	0
INS-B-003	BL_abs_Mast.cells.resting	0
INS-E-018	BL_abs_Mast.cells.resting	0
INS-E-019	BL_abs_Mast.cells.resting	0
INS-C-020	BL_abs_Mast.cells.resting	0
INS-D-007	BL_abs_Mast.cells.resting	0
INS-E-034	BL_abs_Mast.cells.resting	0
INS-E-029	BL_abs_Mast.cells.resting	0
INS-E-011	BL_abs_Mast.cells.resting	0
INS-D-008	BL_abs_Mast.cells.resting	0
INS-E-016	BL_abs_Mast.cells.resting	0
INS-A-015	BL_abs_Mast.cells.resting	0
INS-C-004	BL_abs_Mast.cells.resting	0
INS-C-006	BL_abs_Mast.cells.resting	0
INS-C-008	BL_abs_Mast.cells.resting	0
INS-C-011	BL_abs_Mast.cells.resting	0
INS-E-003	BL_abs_Mast.cells.resting	0
INS-D-004	BL_abs_Mast.cells.resting	0
INS-E-023	BL_abs_Mast.cells.resting	0
INS-D-005	BL_abs_Mast.cells.resting	0
INS-A-007	BL_abs_Mast.cells.resting	0
INS-D-002	BL_abs_Mast.cells.resting	0
INS-D-012	BL_abs_Mast.cells.resting	0
INS-D-003	BL_abs_Mast.cells.resting	0
INS-E-004	BL_abs_Mast.cells.resting	0
INS-E-013	BL_abs_Mast.cells.resting	0
INS-E-002	BL_abs_Mast.cells.resting	0
INS-C-018	BL_abs_Mast.cells.resting	0
INS-E-001	BL_abs_Mast.cells.resting	0
INS-E-028	BL_abs_Mast.cells.resting	0
INS-D-009	BL_abs_Mast.cells.resting	0
INS-D-006	BL_abs_Mast.cells.resting	0
INS-D-013	BL_abs_Mast.cells.resting	0
INS-E-006	BL_abs_Mast.cells.resting	0
INS-E-022	BL_abs_Mast.cells.resting	0
INS-C-002	BL_abs_Mast.cells.resting	0
INS-C-023	BL_abs_Mast.cells.resting	0
INS-C-003	BL_abs_Mast.cells.resting	0
INS-C-005	BL_abs_Mast.cells.resting	0
INS-E-021	BL_abs_Mast.cells.resting	0
INS-A-010	BL_abs_Mast.cells.resting	0
INS-E-024	BL_abs_Mast.cells.resting	0
INS-E-026	BL_abs_Mast.cells.resting	0
INS-C-017	BL_abs_Mast.cells.resting	0
INS-B-024	BL_abs_Mast.cells.resting	0
INS-E-005	BL_abs_Mast.cells.resting	0
INS-E-033	BL_abs_Mast.cells.resting	0
INS-C-001	BL_abs_Mast.cells.resting	0
INS-E-035	BL_abs_Mast.cells.resting	0
INS-E-036	BL_abs_Mast.cells.resting	0
INS-A-012	BL_abs_Mast.cells.resting	0.137819
INS-E-008	BL_abs_Mast.cells.resting	0.246066
INS-B-026	BL_abs_Mast.cells.resting	3.69608
INS-B-011	BL_abs_Mast.cells.resting	3.85614
INS-A-019	BL_abs_Mast.cells.resting	6.81033
INS-B-011	BL_abs_Monocytes	0
INS-E-003	BL_abs_Monocytes	0
INS-D-003	BL_abs_Monocytes	0
INS-C-018	BL_abs_Monocytes	0
INS-A-012	BL_abs_Monocytes	0
INS-C-017	BL_abs_Monocytes	0
INS-E-022	BL_abs_Monocytes	0.00676608
INS-B-003	BL_abs_Monocytes	0.00940908
INS-C-011	BL_abs_Monocytes	0.0668732
INS-A-014	BL_abs_Monocytes	0.0725455
INS-E-023	BL_abs_Monocytes	0.0753685
INS-E-019	BL_abs_Monocytes	0.0896291
INS-E-026	BL_abs_Monocytes	0.0910165
INS-D-006	BL_abs_Monocytes	0.105982
INS-E-004	BL_abs_Monocytes	0.123457
INS-C-023	BL_abs_Monocytes	0.136392
INS-E-024	BL_abs_Monocytes	0.152975
INS-E-001	BL_abs_Monocytes	0.164099
INS-E-018	BL_abs_Monocytes	0.179592
INS-E-034	BL_abs_Monocytes	0.184664
INS-D-002	BL_abs_Monocytes	0.189452
INS-A-024	BL_abs_Monocytes	0.216054
INS-E-035	BL_abs_Monocytes	0.227746
INS-B-024	BL_abs_Monocytes	0.231165
INS-E-002	BL_abs_Monocytes	0.242302
INS-E-036	BL_abs_Monocytes	0.24446
INS-E-011	BL_abs_Monocytes	0.258887
INS-E-016	BL_abs_Monocytes	0.28096
INS-A-007	BL_abs_Monocytes	0.298322
INS-D-007	BL_abs_Monocytes	0.314702
INS-A-018	BL_abs_Monocytes	0.35771
INS-D-009	BL_abs_Monocytes	0.372284
INS-C-002	BL_abs_Monocytes	0.373672
INS-C-008	BL_abs_Monocytes	0.414581
INS-D-008	BL_abs_Monocytes	0.500817
INS-A-003	BL_abs_Monocytes	0.509846
INS-B-002	BL_abs_Monocytes	0.509867
INS-C-001	BL_abs_Monocytes	0.560726
INS-C-003	BL_abs_Monocytes	0.564275
INS-C-005	BL_abs_Monocytes	0.587619
INS-D-012	BL_abs_Monocytes	0.597956
INS-E-008	BL_abs_Monocytes	0.616115
INS-E-006	BL_abs_Monocytes	0.637658
INS-B-014	BL_abs_Monocytes	0.678492
INS-E-028	BL_abs_Monocytes	0.692465
INS-A-019	BL_abs_Monocytes	0.693227
INS-C-020	BL_abs_Monocytes	0.74829
INS-A-002	BL_abs_Monocytes	0.788594
INS-E-021	BL_abs_Monocytes	0.840952
INS-D-013	BL_abs_Monocytes	0.87492
INS-E-005	BL_abs_Monocytes	1.00055
INS-C-004	BL_abs_Monocytes	1.01011
INS-A-015	BL_abs_Monocytes	1.04215
INS-E-029	BL_abs_Monocytes	1.05283
INS-D-004	BL_abs_Monocytes	1.15939
INS-E-013	BL_abs_Monocytes	1.15998
INS-E-033	BL_abs_Monocytes	1.46008
INS-E-012	BL_abs_Monocytes	1.49999
INS-A-023	BL_abs_Monocytes	1.62794
INS-B-015	BL_abs_Monocytes	1.8535
INS-C-006	BL_abs_Monocytes	1.88615
INS-D-005	BL_abs_Monocytes	2.48833
INS-C-013	BL_abs_Monocytes	2.62165
INS-B-026	BL_abs_Monocytes	2.6995
INS-A-010	BL_abs_Monocytes	3.00389
INS-A-023	BL_abs_Neutrophils	0
INS-C-013	BL_abs_Neutrophils	0
INS-E-012	BL_abs_Neutrophils	0
INS-B-003	BL_abs_Neutrophils	0
INS-E-019	BL_abs_Neutrophils	0
INS-C-020	BL_abs_Neutrophils	0
INS-D-007	BL_abs_Neutrophils	0
INS-E-034	BL_abs_Neutrophils	0
INS-E-016	BL_abs_Neutrophils	0
INS-A-019	BL_abs_Neutrophils	0
INS-E-003	BL_abs_Neutrophils	0
INS-E-023	BL_abs_Neutrophils	0
INS-D-005	BL_abs_Neutrophils	0
INS-A-007	BL_abs_Neutrophils	0
INS-D-012	BL_abs_Neutrophils	0
INS-E-004	BL_abs_Neutrophils	0
INS-E-013	BL_abs_Neutrophils	0
INS-E-008	BL_abs_Neutrophils	0
INS-C-018	BL_abs_Neutrophils	0
INS-E-021	BL_abs_Neutrophils	0
INS-E-024	BL_abs_Neutrophils	0
INS-C-017	BL_abs_Neutrophils	0
INS-B-024	BL_abs_Neutrophils	0
INS-E-033	BL_abs_Neutrophils	0
INS-E-035	BL_abs_Neutrophils	0
INS-B-002	BL_abs_Neutrophils	0.00475456
INS-C-003	BL_abs_Neutrophils	0.00776688
INS-E-028	BL_abs_Neutrophils	0.0317832
INS-A-012	BL_abs_Neutrophils	0.0333193
INS-B-026	BL_abs_Neutrophils	0.0399231
INS-E-002	BL_abs_Neutrophils	0.0444674
INS-E-018	BL_abs_Neutrophils	0.0541793
INS-E-026	BL_abs_Neutrophils	0.0548442
INS-C-001	BL_abs_Neutrophils	0.0669624
INS-D-002	BL_abs_Neutrophils	0.0755717
INS-D-006	BL_abs_Neutrophils	0.0935103
INS-D-004	BL_abs_Neutrophils	0.12513
INS-C-008	BL_abs_Neutrophils	0.127765
INS-D-008	BL_abs_Neutrophils	0.136774
INS-E-022	BL_abs_Neutrophils	0.142278
INS-E-011	BL_abs_Neutrophils	0.146636
INS-D-003	BL_abs_Neutrophils	0.148587
INS-C-011	BL_abs_Neutrophils	0.17548
INS-E-001	BL_abs_Neutrophils	0.197548
INS-D-013	BL_abs_Neutrophils	0.199197
INS-C-004	BL_abs_Neutrophils	0.201367
INS-A-002	BL_abs_Neutrophils	0.204499
INS-E-006	BL_abs_Neutrophils	0.232706
INS-B-011	BL_abs_Neutrophils	0.235332
INS-C-005	BL_abs_Neutrophils	0.253619
INS-E-005	BL_abs_Neutrophils	0.29336
INS-A-014	BL_abs_Neutrophils	0.301858
INS-B-014	BL_abs_Neutrophils	0.356185
INS-C-023	BL_abs_Neutrophils	0.376962
INS-B-015	BL_abs_Neutrophils	0.395646
INS-D-009	BL_abs_Neutrophils	0.425689
INS-C-002	BL_abs_Neutrophils	0.440571
INS-A-003	BL_abs_Neutrophils	0.458045
INS-E-029	BL_abs_Neutrophils	0.570431
INS-C-006	BL_abs_Neutrophils	0.642909
INS-A-024	BL_abs_Neutrophils	0.835921
INS-A-015	BL_abs_Neutrophils	1.02925
INS-E-036	BL_abs_Neutrophils	1.04423
INS-A-010	BL_abs_Neutrophils	1.06398
INS-A-018	BL_abs_Neutrophils	1.42517
INS-C-013	BL_abs_NK.cells.activated	0
INS-A-014	BL_abs_NK.cells.activated	0
INS-A-024	BL_abs_NK.cells.activated	0
INS-E-003	BL_abs_NK.cells.activated	0
INS-A-007	BL_abs_NK.cells.activated	0
INS-D-003	BL_abs_NK.cells.activated	0
INS-B-024	BL_abs_NK.cells.activated	0
INS-C-017	BL_abs_NK.cells.activated	0.0296973
INS-E-034	BL_abs_NK.cells.activated	0.0533242
INS-A-012	BL_abs_NK.cells.activated	0.0722568
INS-E-021	BL_abs_NK.cells.activated	0.111476
INS-C-011	BL_abs_NK.cells.activated	0.155502
INS-E-016	BL_abs_NK.cells.activated	0.194196
INS-A-018	BL_abs_NK.cells.activated	0.229352
INS-A-003	BL_abs_NK.cells.activated	0.245612
INS-C-005	BL_abs_NK.cells.activated	0.279373
INS-E-035	BL_abs_NK.cells.activated	0.290785
INS-D-013	BL_abs_NK.cells.activated	0.382138
INS-E-004	BL_abs_NK.cells.activated	0.398707
INS-B-003	BL_abs_NK.cells.activated	0.42293
INS-E-006	BL_abs_NK.cells.activated	0.434845
INS-E-002	BL_abs_NK.cells.activated	0.452798
INS-C-018	BL_abs_NK.cells.activated	0.477471
INS-B-011	BL_abs_NK.cells.activated	0.481547
INS-C-008	BL_abs_NK.cells.activated	0.48903
INS-A-023	BL_abs_NK.cells.activated	0.541941
INS-E-022	BL_abs_NK.cells.activated	0.560471
INS-E-011	BL_abs_NK.cells.activated	0.562625
INS-D-002	BL_abs_NK.cells.activated	0.575498
INS-C-003	BL_abs_NK.cells.activated	0.620384
INS-D-006	BL_abs_NK.cells.activated	0.652679
INS-A-002	BL_abs_NK.cells.activated	0.705273
INS-E-023	BL_abs_NK.cells.activated	0.768197
INS-A-010	BL_abs_NK.cells.activated	0.883147
INS-E-024	BL_abs_NK.cells.activated	1.04102
INS-A-015	BL_abs_NK.cells.activated	1.05029
INS-E-036	BL_abs_NK.cells.activated	1.08609
INS-E-013	BL_abs_NK.cells.activated	1.14185
INS-B-014	BL_abs_NK.cells.activated	1.18222
INS-E-005	BL_abs_NK.cells.activated	1.2162
INS-E-001	BL_abs_NK.cells.activated	1.24491
INS-C-002	BL_abs_NK.cells.activated	1.25244
INS-B-002	BL_abs_NK.cells.activated	1.28662
INS-D-009	BL_abs_NK.cells.activated	1.30457
INS-C-023	BL_abs_NK.cells.activated	1.3785
INS-E-008	BL_abs_NK.cells.activated	1.42677
INS-C-020	BL_abs_NK.cells.activated	1.4514
INS-D-008	BL_abs_NK.cells.activated	1.49
INS-E-029	BL_abs_NK.cells.activated	1.54089
INS-B-026	BL_abs_NK.cells.activated	1.55228
INS-E-026	BL_abs_NK.cells.activated	1.57652
INS-D-007	BL_abs_NK.cells.activated	1.60116
INS-E-019	BL_abs_NK.cells.activated	1.7712
INS-E-033	BL_abs_NK.cells.activated	1.94126
INS-D-005	BL_abs_NK.cells.activated	1.98706
INS-C-001	BL_abs_NK.cells.activated	2.14832
INS-E-018	BL_abs_NK.cells.activated	2.77082
INS-E-012	BL_abs_NK.cells.activated	2.81613
INS-B-015	BL_abs_NK.cells.activated	2.91418
INS-D-004	BL_abs_NK.cells.activated	3.13659
INS-C-006	BL_abs_NK.cells.activated	3.43081
INS-C-004	BL_abs_NK.cells.activated	3.89809
INS-E-028	BL_abs_NK.cells.activated	4.36285
INS-D-012	BL_abs_NK.cells.activated	4.9982
INS-A-019	BL_abs_NK.cells.activated	5.85198
INS-A-002	BL_abs_NK.cells.resting	0
INS-A-003	BL_abs_NK.cells.resting	0
INS-B-015	BL_abs_NK.cells.resting	0
INS-E-012	BL_abs_NK.cells.resting	0
INS-B-002	BL_abs_NK.cells.resting	0
INS-B-003	BL_abs_NK.cells.resting	0
INS-B-011	BL_abs_NK.cells.resting	0
INS-E-018	BL_abs_NK.cells.resting	0
INS-E-019	BL_abs_NK.cells.resting	0
INS-C-020	BL_abs_NK.cells.resting	0
INS-D-007	BL_abs_NK.cells.resting	0
INS-E-034	BL_abs_NK.cells.resting	0
INS-E-029	BL_abs_NK.cells.resting	0
INS-E-011	BL_abs_NK.cells.resting	0
INS-D-008	BL_abs_NK.cells.resting	0
INS-E-016	BL_abs_NK.cells.resting	0
INS-A-015	BL_abs_NK.cells.resting	0
INS-A-019	BL_abs_NK.cells.resting	0
INS-C-004	BL_abs_NK.cells.resting	0
INS-C-006	BL_abs_NK.cells.resting	0
INS-C-008	BL_abs_NK.cells.resting	0
INS-C-011	BL_abs_NK.cells.resting	0
INS-D-004	BL_abs_NK.cells.resting	0
INS-E-023	BL_abs_NK.cells.resting	0
INS-D-005	BL_abs_NK.cells.resting	0
INS-D-002	BL_abs_NK.cells.resting	0
INS-D-012	BL_abs_NK.cells.resting	0
INS-E-004	BL_abs_NK.cells.resting	0
INS-E-013	BL_abs_NK.cells.resting	0
INS-E-002	BL_abs_NK.cells.resting	0
INS-C-018	BL_abs_NK.cells.resting	0
INS-E-001	BL_abs_NK.cells.resting	0
INS-E-028	BL_abs_NK.cells.resting	0
INS-D-009	BL_abs_NK.cells.resting	0
INS-D-006	BL_abs_NK.cells.resting	0
INS-D-013	BL_abs_NK.cells.resting	0
INS-E-006	BL_abs_NK.cells.resting	0
INS-E-022	BL_abs_NK.cells.resting	0
INS-C-002	BL_abs_NK.cells.resting	0
INS-C-023	BL_abs_NK.cells.resting	0
INS-C-003	BL_abs_NK.cells.resting	0
INS-C-005	BL_abs_NK.cells.resting	0
INS-E-021	BL_abs_NK.cells.resting	0
INS-A-012	BL_abs_NK.cells.resting	0
INS-A-010	BL_abs_NK.cells.resting	0
INS-E-024	BL_abs_NK.cells.resting	0
INS-E-026	BL_abs_NK.cells.resting	0
INS-C-017	BL_abs_NK.cells.resting	0
INS-E-005	BL_abs_NK.cells.resting	0
INS-E-033	BL_abs_NK.cells.resting	0
INS-C-001	BL_abs_NK.cells.resting	0
INS-E-035	BL_abs_NK.cells.resting	0
INS-E-036	BL_abs_NK.cells.resting	0
INS-E-003	BL_abs_NK.cells.resting	0.0002
INS-D-003	BL_abs_NK.cells.resting	0.0469591
INS-B-014	BL_abs_NK.cells.resting	0.0485947
INS-A-007	BL_abs_NK.cells.resting	0.243565
INS-A-014	BL_abs_NK.cells.resting	0.258039
INS-B-024	BL_abs_NK.cells.resting	0.327025
INS-A-018	BL_abs_NK.cells.resting	0.33018
INS-B-026	BL_abs_NK.cells.resting	0.370804
INS-C-013	BL_abs_NK.cells.resting	0.658237
INS-E-008	BL_abs_NK.cells.resting	1.28557
INS-A-023	BL_abs_NK.cells.resting	1.37539
INS-A-024	BL_abs_NK.cells.resting	1.43547
INS-A-007	BL_abs_Plasma.cells	0
INS-E-004	BL_abs_Plasma.cells	0
INS-E-008	BL_abs_Plasma.cells	0
INS-E-026	BL_abs_Plasma.cells	0
INS-B-024	BL_abs_Plasma.cells	0
INS-B-026	BL_abs_Plasma.cells	0.00255821
INS-E-024	BL_abs_Plasma.cells	0.00460256
INS-D-003	BL_abs_Plasma.cells	0.00718829
INS-C-001	BL_abs_Plasma.cells	0.0074029
INS-B-011	BL_abs_Plasma.cells	0.0150427
INS-E-001	BL_abs_Plasma.cells	0.0156542
INS-E-013	BL_abs_Plasma.cells	0.0216592
INS-E-011	BL_abs_Plasma.cells	0.0371588
INS-C-008	BL_abs_Plasma.cells	0.0392771
INS-A-014	BL_abs_Plasma.cells	0.0459928
INS-E-036	BL_abs_Plasma.cells	0.0547453
INS-E-016	BL_abs_Plasma.cells	0.0560547
INS-E-002	BL_abs_Plasma.cells	0.065361
INS-C-018	BL_abs_Plasma.cells	0.070647
INS-E-021	BL_abs_Plasma.cells	0.0730146
INS-A-019	BL_abs_Plasma.cells	0.11679
INS-B-002	BL_abs_Plasma.cells	0.121703
INS-E-034	BL_abs_Plasma.cells	0.128726
INS-A-015	BL_abs_Plasma.cells	0.136154
INS-E-018	BL_abs_Plasma.cells	0.14511
INS-A-024	BL_abs_Plasma.cells	0.145548
INS-C-011	BL_abs_Plasma.cells	0.17032
INS-E-035	BL_abs_Plasma.cells	0.187474
INS-A-018	BL_abs_Plasma.cells	0.198922
INS-E-029	BL_abs_Plasma.cells	0.203334
INS-C-005	BL_abs_Plasma.cells	0.215954
INS-D-004	BL_abs_Plasma.cells	0.240693
INS-C-017	BL_abs_Plasma.cells	0.246218
INS-A-003	BL_abs_Plasma.cells	0.246994
INS-D-008	BL_abs_Plasma.cells	0.256647
INS-C-020	BL_abs_Plasma.cells	0.260122
INS-D-002	BL_abs_Plasma.cells	0.262011
INS-D-013	BL_abs_Plasma.cells	0.284143
INS-C-006	BL_abs_Plasma.cells	0.286175
INS-D-006	BL_abs_Plasma.cells	0.306764
INS-A-010	BL_abs_Plasma.cells	0.307663
INS-E-023	BL_abs_Plasma.cells	0.323577
INS-C-004	BL_abs_Plasma.cells	0.371358
INS-E-006	BL_abs_Plasma.cells	0.411535
INS-E-022	BL_abs_Plasma.cells	0.414141
INS-D-009	BL_abs_Plasma.cells	0.44665
INS-C-023	BL_abs_Plasma.cells	0.547114
INS-C-002	BL_abs_Plasma.cells	0.615582
INS-D-007	BL_abs_Plasma.cells	0.630081
INS-E-005	BL_abs_Plasma.cells	0.63725
INS-E-028	BL_abs_Plasma.cells	0.65299
INS-D-005	BL_abs_Plasma.cells	0.7177
INS-E-019	BL_abs_Plasma.cells	0.770523
INS-E-003	BL_abs_Plasma.cells	0.820872
INS-C-003	BL_abs_Plasma.cells	1.02441
INS-B-003	BL_abs_Plasma.cells	1.074
INS-A-002	BL_abs_Plasma.cells	1.09703
INS-E-033	BL_abs_Plasma.cells	1.32399
INS-E-012	BL_abs_Plasma.cells	1.3359
INS-B-015	BL_abs_Plasma.cells	1.42293
INS-B-014	BL_abs_Plasma.cells	1.52396
INS-D-012	BL_abs_Plasma.cells	2.29402
INS-A-023	BL_abs_Plasma.cells	2.33659
INS-C-013	BL_abs_Plasma.cells	2.91914
INS-A-012	BL_abs_Plasma.cells	3.52966
INS-A-002	BL_abs_T.cells.CD4.memory.activated	0
INS-A-003	BL_abs_T.cells.CD4.memory.activated	0
INS-A-014	BL_abs_T.cells.CD4.memory.activated	0
INS-A-018	BL_abs_T.cells.CD4.memory.activated	0
INS-E-012	BL_abs_T.cells.CD4.memory.activated	0
INS-B-002	BL_abs_T.cells.CD4.memory.activated	0
INS-B-003	BL_abs_T.cells.CD4.memory.activated	0
INS-B-011	BL_abs_T.cells.CD4.memory.activated	0
INS-C-020	BL_abs_T.cells.CD4.memory.activated	0
INS-E-034	BL_abs_T.cells.CD4.memory.activated	0
INS-E-029	BL_abs_T.cells.CD4.memory.activated	0
INS-E-011	BL_abs_T.cells.CD4.memory.activated	0
INS-D-008	BL_abs_T.cells.CD4.memory.activated	0
INS-E-016	BL_abs_T.cells.CD4.memory.activated	0
INS-A-015	BL_abs_T.cells.CD4.memory.activated	0
INS-C-008	BL_abs_T.cells.CD4.memory.activated	0
INS-C-011	BL_abs_T.cells.CD4.memory.activated	0
INS-E-003	BL_abs_T.cells.CD4.memory.activated	0
INS-E-023	BL_abs_T.cells.CD4.memory.activated	0
INS-D-002	BL_abs_T.cells.CD4.memory.activated	0
INS-D-003	BL_abs_T.cells.CD4.memory.activated	0
INS-E-004	BL_abs_T.cells.CD4.memory.activated	0
INS-E-013	BL_abs_T.cells.CD4.memory.activated	0
INS-E-002	BL_abs_T.cells.CD4.memory.activated	0
INS-E-028	BL_abs_T.cells.CD4.memory.activated	0
INS-D-009	BL_abs_T.cells.CD4.memory.activated	0
INS-D-006	BL_abs_T.cells.CD4.memory.activated	0
INS-D-013	BL_abs_T.cells.CD4.memory.activated	0
INS-E-006	BL_abs_T.cells.CD4.memory.activated	0
INS-E-022	BL_abs_T.cells.CD4.memory.activated	0
INS-C-023	BL_abs_T.cells.CD4.memory.activated	0
INS-C-003	BL_abs_T.cells.CD4.memory.activated	0
INS-C-005	BL_abs_T.cells.CD4.memory.activated	0
INS-E-021	BL_abs_T.cells.CD4.memory.activated	0
INS-A-012	BL_abs_T.cells.CD4.memory.activated	0
INS-A-010	BL_abs_T.cells.CD4.memory.activated	0
INS-E-024	BL_abs_T.cells.CD4.memory.activated	0
INS-C-001	BL_abs_T.cells.CD4.memory.activated	0
INS-E-036	BL_abs_T.cells.CD4.memory.activated	0
INS-B-015	BL_abs_T.cells.CD4.memory.activated	0.00233057
INS-D-007	BL_abs_T.cells.CD4.memory.activated	0.0900391
INS-C-018	BL_abs_T.cells.CD4.memory.activated	0.331642
INS-C-004	BL_abs_T.cells.CD4.memory.activated	0.401385
INS-B-014	BL_abs_T.cells.CD4.memory.activated	0.409057
INS-C-002	BL_abs_T.cells.CD4.memory.activated	0.415093
INS-A-019	BL_abs_T.cells.CD4.memory.activated	0.479371
INS-E-026	BL_abs_T.cells.CD4.memory.activated	0.586659
INS-E-035	BL_abs_T.cells.CD4.memory.activated	0.676251
INS-D-005	BL_abs_T.cells.CD4.memory.activated	0.737386
INS-C-013	BL_abs_T.cells.CD4.memory.activated	0.800911
INS-D-004	BL_abs_T.cells.CD4.memory.activated	0.831371
INS-E-019	BL_abs_T.cells.CD4.memory.activated	1.23395
INS-C-006	BL_abs_T.cells.CD4.memory.activated	1.56264
INS-A-024	BL_abs_T.cells.CD4.memory.activated	1.57142
INS-A-007	BL_abs_T.cells.CD4.memory.activated	1.84643
INS-C-017	BL_abs_T.cells.CD4.memory.activated	1.97092
INS-E-001	BL_abs_T.cells.CD4.memory.activated	2.09783
INS-B-024	BL_abs_T.cells.CD4.memory.activated	2.39811
INS-E-005	BL_abs_T.cells.CD4.memory.activated	2.48554
INS-E-033	BL_abs_T.cells.CD4.memory.activated	3.05666
INS-E-018	BL_abs_T.cells.CD4.memory.activated	3.12683
INS-B-026	BL_abs_T.cells.CD4.memory.activated	3.72906
INS-A-023	BL_abs_T.cells.CD4.memory.activated	4.7161
INS-D-012	BL_abs_T.cells.CD4.memory.activated	7.55922
INS-E-008	BL_abs_T.cells.CD4.memory.activated	8.50673
INS-E-034	BL_abs_T.cells.CD4.memory.resting	0
INS-E-008	BL_abs_T.cells.CD4.memory.resting	0
INS-E-001	BL_abs_T.cells.CD4.memory.resting	0
INS-E-035	BL_abs_T.cells.CD4.memory.resting	0
INS-D-006	BL_abs_T.cells.CD4.memory.resting	0.098306
INS-D-004	BL_abs_T.cells.CD4.memory.resting	0.138659
INS-B-002	BL_abs_T.cells.CD4.memory.resting	0.371849
INS-E-016	BL_abs_T.cells.CD4.memory.resting	0.509298
INS-D-003	BL_abs_T.cells.CD4.memory.resting	0.524616
INS-E-021	BL_abs_T.cells.CD4.memory.resting	0.633812
INS-E-003	BL_abs_T.cells.CD4.memory.resting	0.667077
INS-C-001	BL_abs_T.cells.CD4.memory.resting	0.672165
INS-E-011	BL_abs_T.cells.CD4.memory.resting	0.805785
INS-E-002	BL_abs_T.cells.CD4.memory.resting	0.830441
INS-A-014	BL_abs_T.cells.CD4.memory.resting	0.906406
INS-E-004	BL_abs_T.cells.CD4.memory.resting	0.977571
INS-C-023	BL_abs_T.cells.CD4.memory.resting	1.0212
INS-C-004	BL_abs_T.cells.CD4.memory.resting	1.15495
INS-C-005	BL_abs_T.cells.CD4.memory.resting	1.21306
INS-D-002	BL_abs_T.cells.CD4.memory.resting	1.26349
INS-A-015	BL_abs_T.cells.CD4.memory.resting	1.36711
INS-E-005	BL_abs_T.cells.CD4.memory.resting	1.39306
INS-E-026	BL_abs_T.cells.CD4.memory.resting	1.40817
INS-E-023	BL_abs_T.cells.CD4.memory.resting	1.41829
INS-E-006	BL_abs_T.cells.CD4.memory.resting	1.42768
INS-C-008	BL_abs_T.cells.CD4.memory.resting	1.46952
INS-A-018	BL_abs_T.cells.CD4.memory.resting	1.48936
INS-E-022	BL_abs_T.cells.CD4.memory.resting	1.50243
INS-D-008	BL_abs_T.cells.CD4.memory.resting	1.55107
INS-D-013	BL_abs_T.cells.CD4.memory.resting	1.78211
INS-A-019	BL_abs_T.cells.CD4.memory.resting	1.79876
INS-B-011	BL_abs_T.cells.CD4.memory.resting	1.88104
INS-A-012	BL_abs_T.cells.CD4.memory.resting	1.94082
INS-D-007	BL_abs_T.cells.CD4.memory.resting	2.08324
INS-E-029	BL_abs_T.cells.CD4.memory.resting	2.1668
INS-A-002	BL_abs_T.cells.CD4.memory.resting	2.23051
INS-E-024	BL_abs_T.cells.CD4.memory.resting	2.23728
INS-A-003	BL_abs_T.cells.CD4.memory.resting	2.27216
INS-B-026	BL_abs_T.cells.CD4.memory.resting	2.31175
INS-B-003	BL_abs_T.cells.CD4.memory.resting	2.35828
INS-E-018	BL_abs_T.cells.CD4.memory.resting	2.39159
INS-E-036	BL_abs_T.cells.CD4.memory.resting	2.40812
INS-C-002	BL_abs_T.cells.CD4.memory.resting	2.4335
INS-B-014	BL_abs_T.cells.CD4.memory.resting	2.53826
INS-B-015	BL_abs_T.cells.CD4.memory.resting	2.62488
INS-C-006	BL_abs_T.cells.CD4.memory.resting	3.13925
INS-E-013	BL_abs_T.cells.CD4.memory.resting	3.18393
INS-C-003	BL_abs_T.cells.CD4.memory.resting	3.29903
INS-A-024	BL_abs_T.cells.CD4.memory.resting	3.48838
INS-D-005	BL_abs_T.cells.CD4.memory.resting	3.65508
INS-D-012	BL_abs_T.cells.CD4.memory.resting	3.66632
INS-E-019	BL_abs_T.cells.CD4.memory.resting	4.03811
INS-C-018	BL_abs_T.cells.CD4.memory.resting	4.23802
INS-C-011	BL_abs_T.cells.CD4.memory.resting	4.29256
INS-E-033	BL_abs_T.cells.CD4.memory.resting	4.29676
INS-D-009	BL_abs_T.cells.CD4.memory.resting	5.19342
INS-C-020	BL_abs_T.cells.CD4.memory.resting	5.39258
INS-C-013	BL_abs_T.cells.CD4.memory.resting	5.47649
INS-A-010	BL_abs_T.cells.CD4.memory.resting	5.79846
INS-E-012	BL_abs_T.cells.CD4.memory.resting	6.41085
INS-C-017	BL_abs_T.cells.CD4.memory.resting	6.96847
INS-A-007	BL_abs_T.cells.CD4.memory.resting	7.74922
INS-A-023	BL_abs_T.cells.CD4.memory.resting	10.7474
INS-B-024	BL_abs_T.cells.CD4.memory.resting	12.3302
INS-E-028	BL_abs_T.cells.CD4.memory.resting	13.1425
INS-A-002	BL_abs_T.cells.CD4.naive	0
INS-A-003	BL_abs_T.cells.CD4.naive	0
INS-A-023	BL_abs_T.cells.CD4.naive	0
INS-C-013	BL_abs_T.cells.CD4.naive	0
INS-A-014	BL_abs_T.cells.CD4.naive	0
INS-B-015	BL_abs_T.cells.CD4.naive	0
INS-A-018	BL_abs_T.cells.CD4.naive	0
INS-B-014	BL_abs_T.cells.CD4.naive	0
INS-E-012	BL_abs_T.cells.CD4.naive	0
INS-A-024	BL_abs_T.cells.CD4.naive	0
INS-B-002	BL_abs_T.cells.CD4.naive	0
INS-B-003	BL_abs_T.cells.CD4.naive	0
INS-B-011	BL_abs_T.cells.CD4.naive	0
INS-E-018	BL_abs_T.cells.CD4.naive	0
INS-E-019	BL_abs_T.cells.CD4.naive	0
INS-C-020	BL_abs_T.cells.CD4.naive	0
INS-D-007	BL_abs_T.cells.CD4.naive	0
INS-E-029	BL_abs_T.cells.CD4.naive	0
INS-E-011	BL_abs_T.cells.CD4.naive	0
INS-D-008	BL_abs_T.cells.CD4.naive	0
INS-E-016	BL_abs_T.cells.CD4.naive	0
INS-A-015	BL_abs_T.cells.CD4.naive	0
INS-A-019	BL_abs_T.cells.CD4.naive	0
INS-C-004	BL_abs_T.cells.CD4.naive	0
INS-C-006	BL_abs_T.cells.CD4.naive	0
INS-C-008	BL_abs_T.cells.CD4.naive	0
INS-C-011	BL_abs_T.cells.CD4.naive	0
INS-E-003	BL_abs_T.cells.CD4.naive	0
INS-D-004	BL_abs_T.cells.CD4.naive	0
INS-E-023	BL_abs_T.cells.CD4.naive	0
INS-D-005	BL_abs_T.cells.CD4.naive	0
INS-A-007	BL_abs_T.cells.CD4.naive	0
INS-D-002	BL_abs_T.cells.CD4.naive	0
INS-D-012	BL_abs_T.cells.CD4.naive	0
INS-D-003	BL_abs_T.cells.CD4.naive	0
INS-E-004	BL_abs_T.cells.CD4.naive	0
INS-E-013	BL_abs_T.cells.CD4.naive	0
INS-E-008	BL_abs_T.cells.CD4.naive	0
INS-E-002	BL_abs_T.cells.CD4.naive	0
INS-C-018	BL_abs_T.cells.CD4.naive	0
INS-E-028	BL_abs_T.cells.CD4.naive	0
INS-D-009	BL_abs_T.cells.CD4.naive	0
INS-D-006	BL_abs_T.cells.CD4.naive	0
INS-E-006	BL_abs_T.cells.CD4.naive	0
INS-B-026	BL_abs_T.cells.CD4.naive	0
INS-E-022	BL_abs_T.cells.CD4.naive	0
INS-C-002	BL_abs_T.cells.CD4.naive	0
INS-C-023	BL_abs_T.cells.CD4.naive	0
INS-C-003	BL_abs_T.cells.CD4.naive	0
INS-C-005	BL_abs_T.cells.CD4.naive	0
INS-E-021	BL_abs_T.cells.CD4.naive	0
INS-A-012	BL_abs_T.cells.CD4.naive	0
INS-A-010	BL_abs_T.cells.CD4.naive	0
INS-E-024	BL_abs_T.cells.CD4.naive	0
INS-E-026	BL_abs_T.cells.CD4.naive	0
INS-B-024	BL_abs_T.cells.CD4.naive	0
INS-E-005	BL_abs_T.cells.CD4.naive	0
INS-E-033	BL_abs_T.cells.CD4.naive	0
INS-C-001	BL_abs_T.cells.CD4.naive	0
INS-E-035	BL_abs_T.cells.CD4.naive	0
INS-E-036	BL_abs_T.cells.CD4.naive	0
INS-E-034	BL_abs_T.cells.CD4.naive	0.153012
INS-C-017	BL_abs_T.cells.CD4.naive	0.559969
INS-E-001	BL_abs_T.cells.CD4.naive	0.733422
INS-D-013	BL_abs_T.cells.CD4.naive	1.3937
INS-E-034	BL_abs_T.cells.CD8	0
INS-D-003	BL_abs_T.cells.CD8	0
INS-C-018	BL_abs_T.cells.CD8	0
INS-A-012	BL_abs_T.cells.CD8	0
INS-A-018	BL_abs_T.cells.CD8	0.0306526
INS-A-014	BL_abs_T.cells.CD8	0.0696534
INS-E-016	BL_abs_T.cells.CD8	0.103576
INS-C-011	BL_abs_T.cells.CD8	0.13724
INS-E-004	BL_abs_T.cells.CD8	0.13998
INS-E-002	BL_abs_T.cells.CD8	0.260914
INS-E-024	BL_abs_T.cells.CD8	0.304933
INS-E-023	BL_abs_T.cells.CD8	0.308277
INS-E-021	BL_abs_T.cells.CD8	0.352062
INS-C-005	BL_abs_T.cells.CD8	0.353725
INS-D-002	BL_abs_T.cells.CD8	0.449449
INS-B-011	BL_abs_T.cells.CD8	0.452181
INS-C-008	BL_abs_T.cells.CD8	0.544546
INS-E-022	BL_abs_T.cells.CD8	0.557923
INS-C-003	BL_abs_T.cells.CD8	0.59663
INS-D-013	BL_abs_T.cells.CD8	0.700176
INS-A-015	BL_abs_T.cells.CD8	0.76551
INS-A-024	BL_abs_T.cells.CD8	0.846277
INS-E-003	BL_abs_T.cells.CD8	0.942818
INS-A-003	BL_abs_T.cells.CD8	0.957756
INS-E-029	BL_abs_T.cells.CD8	0.963809
INS-B-003	BL_abs_T.cells.CD8	0.967236
INS-C-023	BL_abs_T.cells.CD8	0.989428
INS-E-001	BL_abs_T.cells.CD8	1.00896
INS-C-001	BL_abs_T.cells.CD8	1.05638
INS-A-002	BL_abs_T.cells.CD8	1.06172
INS-E-011	BL_abs_T.cells.CD8	1.21065
INS-B-002	BL_abs_T.cells.CD8	1.25468
INS-D-006	BL_abs_T.cells.CD8	1.40331
INS-E-013	BL_abs_T.cells.CD8	1.70094
INS-D-008	BL_abs_T.cells.CD8	1.70169
INS-E-035	BL_abs_T.cells.CD8	1.77603
INS-E-006	BL_abs_T.cells.CD8	1.88376
INS-E-036	BL_abs_T.cells.CD8	2.08337
INS-C-002	BL_abs_T.cells.CD8	2.17552
INS-B-014	BL_abs_T.cells.CD8	2.43038
INS-C-004	BL_abs_T.cells.CD8	2.65211
INS-E-026	BL_abs_T.cells.CD8	2.80601
INS-E-012	BL_abs_T.cells.CD8	3.80511
INS-D-007	BL_abs_T.cells.CD8	4.01029
INS-A-010	BL_abs_T.cells.CD8	4.01664
INS-B-024	BL_abs_T.cells.CD8	4.05831
INS-E-019	BL_abs_T.cells.CD8	4.13367
INS-B-015	BL_abs_T.cells.CD8	4.42261
INS-C-020	BL_abs_T.cells.CD8	4.43763
INS-D-009	BL_abs_T.cells.CD8	4.5933
INS-E-033	BL_abs_T.cells.CD8	4.6566
INS-E-018	BL_abs_T.cells.CD8	5.28406
INS-A-007	BL_abs_T.cells.CD8	5.34751
INS-E-028	BL_abs_T.cells.CD8	5.41137
INS-C-006	BL_abs_T.cells.CD8	5.50342
INS-E-005	BL_abs_T.cells.CD8	6.43632
INS-A-023	BL_abs_T.cells.CD8	7.30122
INS-D-004	BL_abs_T.cells.CD8	7.41103
INS-C-017	BL_abs_T.cells.CD8	7.49951
INS-B-026	BL_abs_T.cells.CD8	8.89256
INS-D-005	BL_abs_T.cells.CD8	8.98449
INS-A-019	BL_abs_T.cells.CD8	9.13902
INS-C-013	BL_abs_T.cells.CD8	9.89825
INS-D-012	BL_abs_T.cells.CD8	12.8383
INS-E-008	BL_abs_T.cells.CD8	13.9919
INS-A-002	BL_abs_Tdg	0
INS-A-023	BL_abs_Tdg	0
INS-C-013	BL_abs_Tdg	0
INS-A-014	BL_abs_Tdg	0
INS-B-015	BL_abs_Tdg	0
INS-A-018	BL_abs_Tdg	0
INS-B-014	BL_abs_Tdg	0
INS-E-012	BL_abs_Tdg	0
INS-A-024	BL_abs_Tdg	0
INS-B-002	BL_abs_Tdg	0
INS-E-018	BL_abs_Tdg	0
INS-C-020	BL_abs_Tdg	0
INS-D-007	BL_abs_Tdg	0
INS-E-029	BL_abs_Tdg	0
INS-E-011	BL_abs_Tdg	0
INS-E-016	BL_abs_Tdg	0
INS-A-015	BL_abs_Tdg	0
INS-A-019	BL_abs_Tdg	0
INS-C-006	BL_abs_Tdg	0
INS-C-011	BL_abs_Tdg	0
INS-D-004	BL_abs_Tdg	0
INS-E-023	BL_abs_Tdg	0
INS-D-005	BL_abs_Tdg	0
INS-A-007	BL_abs_Tdg	0
INS-D-002	BL_abs_Tdg	0
INS-D-012	BL_abs_Tdg	0
INS-E-004	BL_abs_Tdg	0
INS-E-013	BL_abs_Tdg	0
INS-E-008	BL_abs_Tdg	0
INS-E-002	BL_abs_Tdg	0
INS-E-001	BL_abs_Tdg	0
INS-D-009	BL_abs_Tdg	0
INS-D-006	BL_abs_Tdg	0
INS-D-013	BL_abs_Tdg	0
INS-E-006	BL_abs_Tdg	0
INS-B-026	BL_abs_Tdg	0
INS-C-002	BL_abs_Tdg	0
INS-C-003	BL_abs_Tdg	0
INS-C-005	BL_abs_Tdg	0
INS-A-012	BL_abs_Tdg	0
INS-A-010	BL_abs_Tdg	0
INS-E-024	BL_abs_Tdg	0
INS-E-005	BL_abs_Tdg	0
INS-C-001	BL_abs_Tdg	0
INS-E-021	BL_abs_Tdg	0.0202532
INS-A-003	BL_abs_Tdg	0.0308574
INS-D-008	BL_abs_Tdg	0.0312096
INS-E-019	BL_abs_Tdg	0.0446914
INS-D-003	BL_abs_Tdg	0.0626537
INS-C-023	BL_abs_Tdg	0.0671132
INS-B-003	BL_abs_Tdg	0.0804442
INS-B-011	BL_abs_Tdg	0.100513
INS-E-022	BL_abs_Tdg	0.119116
INS-E-028	BL_abs_Tdg	0.132375
INS-E-003	BL_abs_Tdg	0.178805
INS-E-034	BL_abs_Tdg	0.240194
INS-E-026	BL_abs_Tdg	0.3131
INS-E-035	BL_abs_Tdg	0.337749
INS-E-033	BL_abs_Tdg	0.370708
INS-C-008	BL_abs_Tdg	0.401579
INS-C-004	BL_abs_Tdg	0.756626
INS-E-036	BL_abs_Tdg	0.950763
INS-C-018	BL_abs_Tdg	1.16199
INS-B-024	BL_abs_Tdg	1.82764
INS-C-017	BL_abs_Tdg	4.72865
INS-D-003	BL_abs_Tfh	0.074725
INS-E-004	BL_abs_Tfh	0.0851604
INS-D-002	BL_abs_Tfh	0.103665
INS-C-011	BL_abs_Tfh	0.114639
INS-A-018	BL_abs_Tfh	0.118174
INS-E-016	BL_abs_Tfh	0.160014
INS-E-021	BL_abs_Tfh	0.167263
INS-A-024	BL_abs_Tfh	0.237011
INS-A-014	BL_abs_Tfh	0.25878
INS-D-013	BL_abs_Tfh	0.299986
INS-A-003	BL_abs_Tfh	0.316449
INS-C-005	BL_abs_Tfh	0.340719
INS-E-034	BL_abs_Tfh	0.372439
INS-C-008	BL_abs_Tfh	0.411868
INS-C-018	BL_abs_Tfh	0.421543
INS-A-010	BL_abs_Tfh	0.452652
INS-A-012	BL_abs_Tfh	0.533862
INS-E-002	BL_abs_Tfh	0.540337
INS-C-023	BL_abs_Tfh	0.560603
INS-E-011	BL_abs_Tfh	0.587858
INS-E-024	BL_abs_Tfh	0.59529
INS-D-008	BL_abs_Tfh	0.649637
INS-E-001	BL_abs_Tfh	0.672727
INS-A-015	BL_abs_Tfh	0.68116
INS-E-029	BL_abs_Tfh	0.758906
INS-B-024	BL_abs_Tfh	0.811706
INS-E-013	BL_abs_Tfh	0.822515
INS-B-026	BL_abs_Tfh	0.915756
INS-A-002	BL_abs_Tfh	0.923928
INS-D-006	BL_abs_Tfh	0.96187
INS-E-035	BL_abs_Tfh	0.993776
INS-E-036	BL_abs_Tfh	1.02699
INS-E-006	BL_abs_Tfh	1.04421
INS-B-014	BL_abs_Tfh	1.05957
INS-C-020	BL_abs_Tfh	1.06487
INS-C-003	BL_abs_Tfh	1.07067
INS-B-002	BL_abs_Tfh	1.08921
INS-E-023	BL_abs_Tfh	1.10919
INS-E-005	BL_abs_Tfh	1.11697
INS-B-003	BL_abs_Tfh	1.15154
INS-C-001	BL_abs_Tfh	1.16048
INS-E-022	BL_abs_Tfh	1.35499
INS-E-018	BL_abs_Tfh	1.58897
INS-C-002	BL_abs_Tfh	1.59143
INS-C-004	BL_abs_Tfh	1.61857
INS-E-012	BL_abs_Tfh	1.64681
INS-B-011	BL_abs_Tfh	1.68935
INS-D-007	BL_abs_Tfh	1.73183
INS-E-003	BL_abs_Tfh	1.80125
INS-A-007	BL_abs_Tfh	1.93765
INS-D-009	BL_abs_Tfh	2.01222
INS-E-019	BL_abs_Tfh	2.08717
INS-E-026	BL_abs_Tfh	2.19541
INS-E-028	BL_abs_Tfh	2.34497
INS-C-013	BL_abs_Tfh	2.50825
INS-A-019	BL_abs_Tfh	2.7744
INS-D-012	BL_abs_Tfh	3.05335
INS-C-006	BL_abs_Tfh	3.08597
INS-D-004	BL_abs_Tfh	3.31516
INS-A-023	BL_abs_Tfh	3.48459
INS-D-005	BL_abs_Tfh	3.56229
INS-E-033	BL_abs_Tfh	4.05465
INS-E-008	BL_abs_Tfh	4.18102
INS-B-015	BL_abs_Tfh	4.70194
INS-C-017	BL_abs_Tfh	7.35432
INS-A-002	BL_abs_Tregs	0
INS-A-003	BL_abs_Tregs	0
INS-A-023	BL_abs_Tregs	0
INS-C-013	BL_abs_Tregs	0
INS-A-014	BL_abs_Tregs	0
INS-B-015	BL_abs_Tregs	0
INS-A-018	BL_abs_Tregs	0
INS-B-014	BL_abs_Tregs	0
INS-E-012	BL_abs_Tregs	0
INS-A-024	BL_abs_Tregs	0
INS-B-002	BL_abs_Tregs	0
INS-B-003	BL_abs_Tregs	0
INS-B-011	BL_abs_Tregs	0
INS-E-019	BL_abs_Tregs	0
INS-E-034	BL_abs_Tregs	0
INS-E-011	BL_abs_Tregs	0
INS-D-008	BL_abs_Tregs	0
INS-E-016	BL_abs_Tregs	0
INS-A-015	BL_abs_Tregs	0
INS-C-004	BL_abs_Tregs	0
INS-C-008	BL_abs_Tregs	0
INS-C-011	BL_abs_Tregs	0
INS-D-004	BL_abs_Tregs	0
INS-E-023	BL_abs_Tregs	0
INS-D-002	BL_abs_Tregs	0
INS-D-003	BL_abs_Tregs	0
INS-E-013	BL_abs_Tregs	0
INS-E-008	BL_abs_Tregs	0
INS-C-018	BL_abs_Tregs	0
INS-E-001	BL_abs_Tregs	0
INS-E-028	BL_abs_Tregs	0
INS-D-009	BL_abs_Tregs	0
INS-D-006	BL_abs_Tregs	0
INS-D-013	BL_abs_Tregs	0
INS-E-006	BL_abs_Tregs	0
INS-B-026	BL_abs_Tregs	0
INS-E-022	BL_abs_Tregs	0
INS-C-002	BL_abs_Tregs	0
INS-C-023	BL_abs_Tregs	0
INS-C-003	BL_abs_Tregs	0
INS-A-012	BL_abs_Tregs	0
INS-A-010	BL_abs_Tregs	0
INS-E-024	BL_abs_Tregs	0
INS-E-026	BL_abs_Tregs	0
INS-B-024	BL_abs_Tregs	0
INS-E-005	BL_abs_Tregs	0
INS-E-033	BL_abs_Tregs	0
INS-E-035	BL_abs_Tregs	0
INS-E-004	BL_abs_Tregs	0.0250025
INS-E-021	BL_abs_Tregs	0.0259109
INS-C-001	BL_abs_Tregs	0.0392157
INS-D-007	BL_abs_Tregs	0.0416629
INS-E-036	BL_abs_Tregs	0.0426349
INS-C-005	BL_abs_Tregs	0.0506671
INS-A-007	BL_abs_Tregs	0.0784723
INS-E-003	BL_abs_Tregs	0.108635
INS-C-017	BL_abs_Tregs	0.109043
INS-E-002	BL_abs_Tregs	0.154023
INS-D-012	BL_abs_Tregs	0.204608
INS-C-006	BL_abs_Tregs	0.229616
INS-D-005	BL_abs_Tregs	0.263518
INS-E-029	BL_abs_Tregs	0.298878
INS-C-020	BL_abs_Tregs	0.341379
INS-A-019	BL_abs_Tregs	0.372706
INS-E-018	BL_abs_Tregs	0.498106
INS-E-024	BL_CYT	4.38815
INS-D-002	BL_CYT	4.87085
INS-E-016	BL_CYT	4.91423
INS-E-004	BL_CYT	5.00521
INS-E-034	BL_CYT	5.04219
INS-A-012	BL_CYT	5.40928
INS-A-014	BL_CYT	5.85755
INS-B-002	BL_CYT	6.01516
INS-E-021	BL_CYT	6.08191
INS-C-011	BL_CYT	6.31383
INS-E-002	BL_CYT	6.44746
INS-B-011	BL_CYT	6.63872
INS-E-022	BL_CYT	6.63895
INS-D-013	BL_CYT	6.67169
INS-A-002	BL_CYT	6.72647
INS-E-023	BL_CYT	6.88672
INS-C-018	BL_CYT	7.00248
INS-B-003	BL_CYT	7.00289
INS-D-008	BL_CYT	7.01331
INS-E-035	BL_CYT	7.18016
INS-C-008	BL_CYT	7.19247
INS-A-018	BL_CYT	7.21967
INS-E-003	BL_CYT	7.23946
INS-C-005	BL_CYT	7.29451
INS-D-006	BL_CYT	7.3867
INS-C-001	BL_CYT	7.42515
INS-C-023	BL_CYT	7.4256
INS-E-006	BL_CYT	7.45746
INS-C-003	BL_CYT	7.46207
INS-E-029	BL_CYT	7.63029
INS-E-011	BL_CYT	8.16685
INS-C-020	BL_CYT	8.26651
INS-A-007	BL_CYT	8.32354
INS-A-015	BL_CYT	8.32711
INS-E-026	BL_CYT	8.34498
INS-A-003	BL_CYT	8.39714
INS-D-007	BL_CYT	8.49086
INS-E-013	BL_CYT	8.52703
INS-A-024	BL_CYT	8.56696
INS-E-028	BL_CYT	8.86325
INS-A-010	BL_CYT	8.87078
INS-E-036	BL_CYT	8.93612
INS-D-009	BL_CYT	8.9916
INS-C-002	BL_CYT	9.18631
INS-E-012	BL_CYT	9.21487
INS-B-014	BL_CYT	9.35313
INS-B-024	BL_CYT	9.40035
INS-C-017	BL_CYT	9.56029
INS-E-001	BL_CYT	9.68473
INS-B-015	BL_CYT	9.68509
INS-D-005	BL_CYT	9.78161
INS-E-018	BL_CYT	9.79032
INS-C-004	BL_CYT	9.87383
INS-D-003	BL_CYT	9.88225
INS-E-019	BL_CYT	10.1135
INS-E-005	BL_CYT	10.2447
INS-D-004	BL_CYT	10.2986
INS-C-006	BL_CYT	10.3488
INS-B-026	BL_CYT	10.3779
INS-C-013	BL_CYT	10.5286
INS-E-033	BL_CYT	10.6805
INS-A-019	BL_CYT	10.933
INS-A-023	BL_CYT	11.2843
INS-E-008	BL_CYT	11.5629
INS-D-012	BL_CYT	11.6217
INS-E-035	BL_IFNG	0.19442
INS-E-034	BL_IFNG	0.277401
INS-E-016	BL_IFNG	0.300777
INS-D-002	BL_IFNG	0.378052
INS-E-022	BL_IFNG	0.42764
INS-B-002	BL_IFNG	0.441399
INS-A-014	BL_IFNG	0.443363
INS-E-006	BL_IFNG	0.446966
INS-A-012	BL_IFNG	0.460327
INS-A-002	BL_IFNG	0.470901
INS-B-003	BL_IFNG	0.476096
INS-E-024	BL_IFNG	0.48446
INS-E-011	BL_IFNG	0.486484
INS-E-004	BL_IFNG	0.48763
INS-E-001	BL_IFNG	0.498634
INS-E-021	BL_IFNG	0.513885
INS-D-013	BL_IFNG	0.514796
INS-D-008	BL_IFNG	0.516745
INS-D-007	BL_IFNG	0.5201
INS-C-008	BL_IFNG	0.537996
INS-B-011	BL_IFNG	0.540763
INS-C-005	BL_IFNG	0.543065
INS-C-018	BL_IFNG	0.54312
INS-A-018	BL_IFNG	0.549383
INS-C-023	BL_IFNG	0.562029
INS-E-036	BL_IFNG	0.566678
INS-E-033	BL_IFNG	0.581005
INS-B-014	BL_IFNG	0.584437
INS-D-006	BL_IFNG	0.588832
INS-E-003	BL_IFNG	0.590658
INS-E-005	BL_IFNG	0.593816
INS-E-023	BL_IFNG	0.600036
INS-C-011	BL_IFNG	0.609028
INS-E-002	BL_IFNG	0.610247
INS-B-026	BL_IFNG	0.621758
INS-C-020	BL_IFNG	0.632328
INS-A-015	BL_IFNG	0.633337
INS-C-002	BL_IFNG	0.637052
INS-E-013	BL_IFNG	0.637257
INS-D-003	BL_IFNG	0.637428
INS-C-001	BL_IFNG	0.642396
INS-B-015	BL_IFNG	0.651058
INS-E-026	BL_IFNG	0.651991
INS-A-019	BL_IFNG	0.652353
INS-E-019	BL_IFNG	0.654223
INS-C-003	BL_IFNG	0.657176
INS-E-012	BL_IFNG	0.658498
INS-A-010	BL_IFNG	0.662753
INS-E-029	BL_IFNG	0.669276
INS-A-003	BL_IFNG	0.672491
INS-A-007	BL_IFNG	0.682143
INS-D-009	BL_IFNG	0.696058
INS-E-018	BL_IFNG	0.696195
INS-C-017	BL_IFNG	0.698013
INS-B-024	BL_IFNG	0.699237
INS-C-004	BL_IFNG	0.711388
INS-D-004	BL_IFNG	0.72728
INS-E-028	BL_IFNG	0.742021
INS-D-005	BL_IFNG	0.748623
INS-C-006	BL_IFNG	0.751621
INS-A-024	BL_IFNG	0.755826
INS-C-013	BL_IFNG	0.785679
INS-A-023	BL_IFNG	0.788308
INS-E-008	BL_IFNG	0.809657
INS-D-012	BL_IFNG	0.82383
INS-E-016	BL_IMS	0.773538
INS-E-034	BL_IMS	0.828392
INS-E-035	BL_IMS	0.875331
INS-D-002	BL_IMS	0.952621
INS-A-012	BL_IMS	1.00206
INS-E-024	BL_IMS	1.02202
INS-B-002	BL_IMS	1.03936
INS-C-023	BL_IMS	1.05075
INS-E-004	BL_IMS	1.05136
INS-C-018	BL_IMS	1.06102
INS-E-006	BL_IMS	1.06168
INS-E-022	BL_IMS	1.06874
INS-E-011	BL_IMS	1.09084
INS-A-002	BL_IMS	1.0951
INS-A-014	BL_IMS	1.09892
INS-E-023	BL_IMS	1.10672
INS-B-011	BL_IMS	1.11767
INS-C-008	BL_IMS	1.13079
INS-A-018	BL_IMS	1.15737
INS-D-007	BL_IMS	1.16489
INS-D-006	BL_IMS	1.17112
INS-D-008	BL_IMS	1.17125
INS-B-003	BL_IMS	1.1792
INS-D-013	BL_IMS	1.19824
INS-C-011	BL_IMS	1.20122
INS-E-021	BL_IMS	1.21695
INS-E-003	BL_IMS	1.21814
INS-C-001	BL_IMS	1.22702
INS-E-013	BL_IMS	1.22707
INS-E-001	BL_IMS	1.22911
INS-E-026	BL_IMS	1.23021
INS-E-036	BL_IMS	1.23094
INS-A-024	BL_IMS	1.24347
INS-C-020	BL_IMS	1.25508
INS-C-002	BL_IMS	1.26971
INS-C-003	BL_IMS	1.27905
INS-E-019	BL_IMS	1.28035
INS-B-014	BL_IMS	1.28086
INS-E-002	BL_IMS	1.28329
INS-C-005	BL_IMS	1.29454
INS-A-015	BL_IMS	1.29915
INS-D-003	BL_IMS	1.30402
INS-C-004	BL_IMS	1.31043
INS-E-005	BL_IMS	1.31198
INS-A-003	BL_IMS	1.32074
INS-E-018	BL_IMS	1.33988
INS-E-033	BL_IMS	1.34958
INS-E-029	BL_IMS	1.35791
INS-E-012	BL_IMS	1.359
INS-A-019	BL_IMS	1.38678
INS-A-007	BL_IMS	1.39416
INS-B-015	BL_IMS	1.39773
INS-A-010	BL_IMS	1.4202
INS-D-004	BL_IMS	1.42241
INS-B-024	BL_IMS	1.42346
INS-B-026	BL_IMS	1.42816
INS-D-005	BL_IMS	1.43801
INS-D-009	BL_IMS	1.44413
INS-C-017	BL_IMS	1.45031
INS-E-028	BL_IMS	1.45044
INS-C-013	BL_IMS	1.46389
INS-C-006	BL_IMS	1.46402
INS-E-008	BL_IMS	1.48698
INS-A-023	BL_IMS	1.49449
INS-D-012	BL_IMS	1.51521
INS-C-013	TX_abs_B.cells.memory	0
INS-B-022	TX_abs_B.cells.memory	0
INS-B-023	TX_abs_B.cells.memory	0
INS-B-015	TX_abs_B.cells.memory	0
INS-B-014	TX_abs_B.cells.memory	0
INS-E-018	TX_abs_B.cells.memory	0
INS-B-020	TX_abs_B.cells.memory	1.02361
INS-C-020	TX_abs_B.cells.memory	0.262222
INS-D-007	TX_abs_B.cells.memory	0
INS-E-034	TX_abs_B.cells.memory	0
INS-E-011	TX_abs_B.cells.memory	0
INS-D-008	TX_abs_B.cells.memory	0
INS-E-016	TX_abs_B.cells.memory	0
INS-C-010	TX_abs_B.cells.memory	0.882293
INS-E-003	TX_abs_B.cells.memory	4.12499
INS-E-023	TX_abs_B.cells.memory	0
INS-A-007	TX_abs_B.cells.memory	0
INS-C-024	TX_abs_B.cells.memory	0
INS-C-025	TX_abs_B.cells.memory	0.190652
INS-A-011	TX_abs_B.cells.memory	0
INS-D-003	TX_abs_B.cells.memory	0.701807
INS-E-004	TX_abs_B.cells.memory	0.0557303
INS-E-013	TX_abs_B.cells.memory	0
INS-E-027	TX_abs_B.cells.memory	0
INS-E-002	TX_abs_B.cells.memory	0
INS-C-018	TX_abs_B.cells.memory	0
INS-E-028	TX_abs_B.cells.memory	0
INS-D-009	TX_abs_B.cells.memory	0
INS-D-006	TX_abs_B.cells.memory	0.654221
INS-D-013	TX_abs_B.cells.memory	3.16684
INS-E-022	TX_abs_B.cells.memory	0
INS-B-021	TX_abs_B.cells.memory	0
INS-C-023	TX_abs_B.cells.memory	0
INS-E-020	TX_abs_B.cells.memory	0
INS-A-012	TX_abs_B.cells.memory	0
INS-A-010	TX_abs_B.cells.memory	0
INS-C-017	TX_abs_B.cells.memory	0
INS-B-024	TX_abs_B.cells.memory	0
INS-E-032	TX_abs_B.cells.memory	0.162004
INS-C-001	TX_abs_B.cells.memory	0.405442
INS-E-035	TX_abs_B.cells.memory	0
INS-E-036	TX_abs_B.cells.memory	0
INS-C-013	TX_abs_B.cells.naive	2.14205
INS-B-022	TX_abs_B.cells.naive	0.73626
INS-B-023	TX_abs_B.cells.naive	6.61382
INS-B-015	TX_abs_B.cells.naive	0.811677
INS-B-014	TX_abs_B.cells.naive	4.72416
INS-E-018	TX_abs_B.cells.naive	0
INS-B-020	TX_abs_B.cells.naive	0.779954
INS-C-020	TX_abs_B.cells.naive	0
INS-D-007	TX_abs_B.cells.naive	3.99382
INS-E-034	TX_abs_B.cells.naive	0
INS-E-011	TX_abs_B.cells.naive	0
INS-D-008	TX_abs_B.cells.naive	0.659306
INS-E-016	TX_abs_B.cells.naive	0.410005
INS-C-010	TX_abs_B.cells.naive	0.554871
INS-E-003	TX_abs_B.cells.naive	5.58071
INS-E-023	TX_abs_B.cells.naive	0.214201
INS-A-007	TX_abs_B.cells.naive	2.7238
INS-C-024	TX_abs_B.cells.naive	0
INS-C-025	TX_abs_B.cells.naive	0
INS-A-011	TX_abs_B.cells.naive	0.2689
INS-D-003	TX_abs_B.cells.naive	0.633901
INS-E-004	TX_abs_B.cells.naive	0
INS-E-013	TX_abs_B.cells.naive	0.846388
INS-E-027	TX_abs_B.cells.naive	0.528926
INS-E-002	TX_abs_B.cells.naive	0.271418
INS-C-018	TX_abs_B.cells.naive	0.0364201
INS-E-028	TX_abs_B.cells.naive	0.588704
INS-D-009	TX_abs_B.cells.naive	0.409922
INS-D-006	TX_abs_B.cells.naive	0.694376
INS-D-013	TX_abs_B.cells.naive	8.60121
INS-E-022	TX_abs_B.cells.naive	0.119727
INS-B-021	TX_abs_B.cells.naive	1.06972
INS-C-023	TX_abs_B.cells.naive	0
INS-E-020	TX_abs_B.cells.naive	0
INS-A-012	TX_abs_B.cells.naive	0.112123
INS-A-010	TX_abs_B.cells.naive	0.681195
INS-C-017	TX_abs_B.cells.naive	1.90027
INS-B-024	TX_abs_B.cells.naive	0
INS-E-032	TX_abs_B.cells.naive	0
INS-C-001	TX_abs_B.cells.naive	0
INS-E-035	TX_abs_B.cells.naive	0.00559374
INS-E-036	TX_abs_B.cells.naive	1.77671
INS-C-013	TX_abs_Dendritic.cells.activated	0
INS-B-022	TX_abs_Dendritic.cells.activated	0
INS-B-023	TX_abs_Dendritic.cells.activated	0
INS-B-015	TX_abs_Dendritic.cells.activated	0.121514
INS-B-014	TX_abs_Dendritic.cells.activated	1.67265
INS-E-018	TX_abs_Dendritic.cells.activated	0
INS-B-020	TX_abs_Dendritic.cells.activated	0
INS-C-020	TX_abs_Dendritic.cells.activated	0
INS-D-007	TX_abs_Dendritic.cells.activated	0
INS-E-034	TX_abs_Dendritic.cells.activated	0
INS-E-011	TX_abs_Dendritic.cells.activated	1.11626
INS-D-008	TX_abs_Dendritic.cells.activated	0
INS-E-016	TX_abs_Dendritic.cells.activated	0
INS-C-010	TX_abs_Dendritic.cells.activated	0
INS-E-003	TX_abs_Dendritic.cells.activated	0.504206
INS-E-023	TX_abs_Dendritic.cells.activated	0.203061
INS-A-007	TX_abs_Dendritic.cells.activated	0
INS-C-024	TX_abs_Dendritic.cells.activated	0.100794
INS-C-025	TX_abs_Dendritic.cells.activated	0.161758
INS-A-011	TX_abs_Dendritic.cells.activated	0.302072
INS-D-003	TX_abs_Dendritic.cells.activated	0.264372
INS-E-004	TX_abs_Dendritic.cells.activated	0.219257
INS-E-013	TX_abs_Dendritic.cells.activated	0
INS-E-027	TX_abs_Dendritic.cells.activated	0.103733
INS-E-002	TX_abs_Dendritic.cells.activated	0
INS-C-018	TX_abs_Dendritic.cells.activated	0.299125
INS-E-028	TX_abs_Dendritic.cells.activated	0
INS-D-009	TX_abs_Dendritic.cells.activated	0
INS-D-006	TX_abs_Dendritic.cells.activated	0
INS-D-013	TX_abs_Dendritic.cells.activated	0
INS-E-022	TX_abs_Dendritic.cells.activated	0
INS-B-021	TX_abs_Dendritic.cells.activated	0
INS-C-023	TX_abs_Dendritic.cells.activated	0.0364165
INS-E-020	TX_abs_Dendritic.cells.activated	0
INS-A-012	TX_abs_Dendritic.cells.activated	0.793173
INS-A-010	TX_abs_Dendritic.cells.activated	1.0292
INS-C-017	TX_abs_Dendritic.cells.activated	0
INS-B-024	TX_abs_Dendritic.cells.activated	1.20666
INS-E-032	TX_abs_Dendritic.cells.activated	0.3578
INS-C-001	TX_abs_Dendritic.cells.activated	0.125206
INS-E-035	TX_abs_Dendritic.cells.activated	0.0248183
INS-E-036	TX_abs_Dendritic.cells.activated	0
INS-C-013	TX_abs_Dendritic.cells.resting	0.239441
INS-B-022	TX_abs_Dendritic.cells.resting	0
INS-B-023	TX_abs_Dendritic.cells.resting	0
INS-B-015	TX_abs_Dendritic.cells.resting	0
INS-B-014	TX_abs_Dendritic.cells.resting	0
INS-E-018	TX_abs_Dendritic.cells.resting	0.596296
INS-B-020	TX_abs_Dendritic.cells.resting	0
INS-C-020	TX_abs_Dendritic.cells.resting	0
INS-D-007	TX_abs_Dendritic.cells.resting	0
INS-E-034	TX_abs_Dendritic.cells.resting	0
INS-E-011	TX_abs_Dendritic.cells.resting	0
INS-D-008	TX_abs_Dendritic.cells.resting	0
INS-E-016	TX_abs_Dendritic.cells.resting	0.0330857
INS-C-010	TX_abs_Dendritic.cells.resting	0.20996
INS-E-003	TX_abs_Dendritic.cells.resting	0
INS-E-023	TX_abs_Dendritic.cells.resting	0.193194
INS-A-007	TX_abs_Dendritic.cells.resting	1.61075
INS-C-024	TX_abs_Dendritic.cells.resting	0
INS-C-025	TX_abs_Dendritic.cells.resting	0.0214137
INS-A-011	TX_abs_Dendritic.cells.resting	0.784117
INS-D-003	TX_abs_Dendritic.cells.resting	0.0848011
INS-E-004	TX_abs_Dendritic.cells.resting	0
INS-E-013	TX_abs_Dendritic.cells.resting	0
INS-E-027	TX_abs_Dendritic.cells.resting	0
INS-E-002	TX_abs_Dendritic.cells.resting	1.28242
INS-C-018	TX_abs_Dendritic.cells.resting	0.0972949
INS-E-028	TX_abs_Dendritic.cells.resting	0
INS-D-009	TX_abs_Dendritic.cells.resting	0.46565
INS-D-006	TX_abs_Dendritic.cells.resting	0.109276
INS-D-013	TX_abs_Dendritic.cells.resting	0
INS-E-022	TX_abs_Dendritic.cells.resting	0.110453
INS-B-021	TX_abs_Dendritic.cells.resting	0
INS-C-023	TX_abs_Dendritic.cells.resting	0
INS-E-020	TX_abs_Dendritic.cells.resting	2.37875
INS-A-012	TX_abs_Dendritic.cells.resting	0.158964
INS-A-010	TX_abs_Dendritic.cells.resting	0
INS-C-017	TX_abs_Dendritic.cells.resting	2.75576
INS-B-024	TX_abs_Dendritic.cells.resting	0
INS-E-032	TX_abs_Dendritic.cells.resting	0
INS-C-001	TX_abs_Dendritic.cells.resting	0.109811
INS-E-035	TX_abs_Dendritic.cells.resting	0.0186079
INS-E-036	TX_abs_Dendritic.cells.resting	0
INS-C-013	TX_abs_Eosinophils	0
INS-B-022	TX_abs_Eosinophils	0.587164
INS-B-023	TX_abs_Eosinophils	1.21798
INS-B-015	TX_abs_Eosinophils	0
INS-B-014	TX_abs_Eosinophils	0.34763
INS-E-018	TX_abs_Eosinophils	0.384354
INS-B-020	TX_abs_Eosinophils	0
INS-C-020	TX_abs_Eosinophils	0.683397
INS-D-007	TX_abs_Eosinophils	0.184056
INS-E-034	TX_abs_Eosinophils	0.32204
INS-E-011	TX_abs_Eosinophils	0.0125624
INS-D-008	TX_abs_Eosinophils	0.241412
INS-E-016	TX_abs_Eosinophils	0.26306
INS-C-010	TX_abs_Eosinophils	0.25532
INS-E-003	TX_abs_Eosinophils	0
INS-E-023	TX_abs_Eosinophils	0.025494
INS-A-007	TX_abs_Eosinophils	0.601112
INS-C-024	TX_abs_Eosinophils	0.169762
INS-C-025	TX_abs_Eosinophils	0.581447
INS-A-011	TX_abs_Eosinophils	0.171098
INS-D-003	TX_abs_Eosinophils	0
INS-E-004	TX_abs_Eosinophils	0.233064
INS-E-013	TX_abs_Eosinophils	0.0344633
INS-E-027	TX_abs_Eosinophils	1.77075
INS-E-002	TX_abs_Eosinophils	0.579779
INS-C-018	TX_abs_Eosinophils	0.716602
INS-E-028	TX_abs_Eosinophils	0.14122
INS-D-009	TX_abs_Eosinophils	0.337125
INS-D-006	TX_abs_Eosinophils	0.419228
INS-D-013	TX_abs_Eosinophils	0
INS-E-022	TX_abs_Eosinophils	0.143739
INS-B-021	TX_abs_Eosinophils	0.674726
INS-C-023	TX_abs_Eosinophils	0.173035
INS-E-020	TX_abs_Eosinophils	0.266042
INS-A-012	TX_abs_Eosinophils	0
INS-A-010	TX_abs_Eosinophils	0
INS-C-017	TX_abs_Eosinophils	0.517412
INS-B-024	TX_abs_Eosinophils	0
INS-E-032	TX_abs_Eosinophils	0.553556
INS-C-001	TX_abs_Eosinophils	1.12958
INS-E-035	TX_abs_Eosinophils	0.761674
INS-E-036	TX_abs_Eosinophils	0.126496
INS-C-013	TX_abs_Macrophages.M0	2.66492
INS-B-022	TX_abs_Macrophages.M0	2.37989
INS-B-023	TX_abs_Macrophages.M0	3.98927
INS-B-015	TX_abs_Macrophages.M0	4.41768
INS-B-014	TX_abs_Macrophages.M0	0.163449
INS-E-018	TX_abs_Macrophages.M0	1.40537
INS-B-020	TX_abs_Macrophages.M0	2.03545
INS-C-020	TX_abs_Macrophages.M0	0.0697165
INS-D-007	TX_abs_Macrophages.M0	1.60119
INS-E-034	TX_abs_Macrophages.M0	0
INS-E-011	TX_abs_Macrophages.M0	4.01785
INS-D-008	TX_abs_Macrophages.M0	1.83264
INS-E-016	TX_abs_Macrophages.M0	0.0975335
INS-C-010	TX_abs_Macrophages.M0	0
INS-E-003	TX_abs_Macrophages.M0	0.596802
INS-E-023	TX_abs_Macrophages.M0	0.972083
INS-A-007	TX_abs_Macrophages.M0	0.972998
INS-C-024	TX_abs_Macrophages.M0	0
INS-C-025	TX_abs_Macrophages.M0	0
INS-A-011	TX_abs_Macrophages.M0	0.11798
INS-D-003	TX_abs_Macrophages.M0	2.61927
INS-E-004	TX_abs_Macrophages.M0	0
INS-E-013	TX_abs_Macrophages.M0	0.356926
INS-E-027	TX_abs_Macrophages.M0	1.12892
INS-E-002	TX_abs_Macrophages.M0	0
INS-C-018	TX_abs_Macrophages.M0	0
INS-E-028	TX_abs_Macrophages.M0	2.25211
INS-D-009	TX_abs_Macrophages.M0	4.37117
INS-D-006	TX_abs_Macrophages.M0	0.653474
INS-D-013	TX_abs_Macrophages.M0	0
INS-E-022	TX_abs_Macrophages.M0	0.353079
INS-B-021	TX_abs_Macrophages.M0	5.1512
INS-C-023	TX_abs_Macrophages.M0	0
INS-E-020	TX_abs_Macrophages.M0	0
INS-A-012	TX_abs_Macrophages.M0	3.84978
INS-A-010	TX_abs_Macrophages.M0	3.16929
INS-C-017	TX_abs_Macrophages.M0	2.04681
INS-B-024	TX_abs_Macrophages.M0	0.598012
INS-E-032	TX_abs_Macrophages.M0	0
INS-C-001	TX_abs_Macrophages.M0	0
INS-E-035	TX_abs_Macrophages.M0	0.05079
INS-E-036	TX_abs_Macrophages.M0	2.6088
INS-C-013	TX_abs_Macrophages.M1	2.23652
INS-B-022	TX_abs_Macrophages.M1	2.41245
INS-B-023	TX_abs_Macrophages.M1	3.0023
INS-B-015	TX_abs_Macrophages.M1	1.69109
INS-B-014	TX_abs_Macrophages.M1	0.886222
INS-E-018	TX_abs_Macrophages.M1	1.02419
INS-B-020	TX_abs_Macrophages.M1	3.56429
INS-C-020	TX_abs_Macrophages.M1	2.36877
INS-D-007	TX_abs_Macrophages.M1	4.31184
INS-E-034	TX_abs_Macrophages.M1	1.05307
INS-E-011	TX_abs_Macrophages.M1	0.705159
INS-D-008	TX_abs_Macrophages.M1	3.69183
INS-E-016	TX_abs_Macrophages.M1	0.376161
INS-C-010	TX_abs_Macrophages.M1	0.902675
INS-E-003	TX_abs_Macrophages.M1	1.11841
INS-E-023	TX_abs_Macrophages.M1	0.367789
INS-A-007	TX_abs_Macrophages.M1	3.73628
INS-C-024	TX_abs_Macrophages.M1	0.0223352
INS-C-025	TX_abs_Macrophages.M1	0.100935
INS-A-011	TX_abs_Macrophages.M1	0.822582
INS-D-003	TX_abs_Macrophages.M1	0.18242
INS-E-004	TX_abs_Macrophages.M1	0.0369627
INS-E-013	TX_abs_Macrophages.M1	1.24012
INS-E-027	TX_abs_Macrophages.M1	0
INS-E-002	TX_abs_Macrophages.M1	2.87844
INS-C-018	TX_abs_Macrophages.M1	1.88134
INS-E-028	TX_abs_Macrophages.M1	1.27941
INS-D-009	TX_abs_Macrophages.M1	0.863225
INS-D-006	TX_abs_Macrophages.M1	0.552215
INS-D-013	TX_abs_Macrophages.M1	3.88609
INS-E-022	TX_abs_Macrophages.M1	1.39142
INS-B-021	TX_abs_Macrophages.M1	2.15243
INS-C-023	TX_abs_Macrophages.M1	0.0002
INS-E-020	TX_abs_Macrophages.M1	0.491627
INS-A-012	TX_abs_Macrophages.M1	0
INS-A-010	TX_abs_Macrophages.M1	1.03442
INS-C-017	TX_abs_Macrophages.M1	5.96279
INS-B-024	TX_abs_Macrophages.M1	1.66706
INS-E-032	TX_abs_Macrophages.M1	0
INS-C-001	TX_abs_Macrophages.M1	1.54657
INS-E-035	TX_abs_Macrophages.M1	1.47655
INS-E-036	TX_abs_Macrophages.M1	0.838681
INS-C-013	TX_abs_Macrophages.M2	12.7422
INS-B-022	TX_abs_Macrophages.M2	2.35888
INS-B-023	TX_abs_Macrophages.M2	2.08454
INS-B-015	TX_abs_Macrophages.M2	2.17683
INS-B-014	TX_abs_Macrophages.M2	5.18615
INS-E-018	TX_abs_Macrophages.M2	5.06482
INS-B-020	TX_abs_Macrophages.M2	0.980175
INS-C-020	TX_abs_Macrophages.M2	4.76181
INS-D-007	TX_abs_Macrophages.M2	4.65314
INS-E-034	TX_abs_Macrophages.M2	1.86688
INS-E-011	TX_abs_Macrophages.M2	8.05542
INS-D-008	TX_abs_Macrophages.M2	4.92501
INS-E-016	TX_abs_Macrophages.M2	0.689984
INS-C-010	TX_abs_Macrophages.M2	0.283558
INS-E-003	TX_abs_Macrophages.M2	0.983774
INS-E-023	TX_abs_Macrophages.M2	1.25117
INS-A-007	TX_abs_Macrophages.M2	1.25511
INS-C-024	TX_abs_Macrophages.M2	0.261348
INS-C-025	TX_abs_Macrophages.M2	2.71487
INS-A-011	TX_abs_Macrophages.M2	3.57934
INS-D-003	TX_abs_Macrophages.M2	4.02535
INS-E-004	TX_abs_Macrophages.M2	0.987457
INS-E-013	TX_abs_Macrophages.M2	1.38839
INS-E-027	TX_abs_Macrophages.M2	0.361671
INS-E-002	TX_abs_Macrophages.M2	2.02361
INS-C-018	TX_abs_Macrophages.M2	3.06502
INS-E-028	TX_abs_Macrophages.M2	6.05108
INS-D-009	TX_abs_Macrophages.M2	12.1213
INS-D-006	TX_abs_Macrophages.M2	12.2283
INS-D-013	TX_abs_Macrophages.M2	7.66916
INS-E-022	TX_abs_Macrophages.M2	6.50263
INS-B-021	TX_abs_Macrophages.M2	6.36233
INS-C-023	TX_abs_Macrophages.M2	0
INS-E-020	TX_abs_Macrophages.M2	1.41255
INS-A-012	TX_abs_Macrophages.M2	1.94133
INS-A-010	TX_abs_Macrophages.M2	2.97761
INS-C-017	TX_abs_Macrophages.M2	4.27073
INS-B-024	TX_abs_Macrophages.M2	8.15609
INS-E-032	TX_abs_Macrophages.M2	0.118205
INS-C-001	TX_abs_Macrophages.M2	0.973492
INS-E-035	TX_abs_Macrophages.M2	0.171706
INS-E-036	TX_abs_Macrophages.M2	6.52876
INS-C-013	TX_abs_Mast.cells.activated	0.53162
INS-B-022	TX_abs_Mast.cells.activated	11.2025
INS-B-023	TX_abs_Mast.cells.activated	0
INS-B-015	TX_abs_Mast.cells.activated	2.04535
INS-B-014	TX_abs_Mast.cells.activated	0.850884
INS-E-018	TX_abs_Mast.cells.activated	3.89433
INS-B-020	TX_abs_Mast.cells.activated	2.87723
INS-C-020	TX_abs_Mast.cells.activated	9.06624
INS-D-007	TX_abs_Mast.cells.activated	3.30545
INS-E-034	TX_abs_Mast.cells.activated	4.19411
INS-E-011	TX_abs_Mast.cells.activated	4.65381
INS-D-008	TX_abs_Mast.cells.activated	4.28719
INS-E-016	TX_abs_Mast.cells.activated	2.31954
INS-C-010	TX_abs_Mast.cells.activated	0.621026
INS-E-003	TX_abs_Mast.cells.activated	2.47728
INS-E-023	TX_abs_Mast.cells.activated	4.85162
INS-A-007	TX_abs_Mast.cells.activated	3.43083
INS-C-024	TX_abs_Mast.cells.activated	6.49978
INS-C-025	TX_abs_Mast.cells.activated	11.8526
INS-A-011	TX_abs_Mast.cells.activated	7.00893
INS-D-003	TX_abs_Mast.cells.activated	1.31566
INS-E-004	TX_abs_Mast.cells.activated	7.82468
INS-E-013	TX_abs_Mast.cells.activated	3.4854
INS-E-027	TX_abs_Mast.cells.activated	0.343117
INS-E-002	TX_abs_Mast.cells.activated	11.3238
INS-C-018	TX_abs_Mast.cells.activated	1.40189
INS-E-028	TX_abs_Mast.cells.activated	3.51948
INS-D-009	TX_abs_Mast.cells.activated	5.12459
INS-D-006	TX_abs_Mast.cells.activated	3.33266
INS-D-013	TX_abs_Mast.cells.activated	0
INS-E-022	TX_abs_Mast.cells.activated	10.1069
INS-B-021	TX_abs_Mast.cells.activated	3.76269
INS-C-023	TX_abs_Mast.cells.activated	3.72327
INS-E-020	TX_abs_Mast.cells.activated	0.23583
INS-A-012	TX_abs_Mast.cells.activated	6.254
INS-A-010	TX_abs_Mast.cells.activated	7.95962
INS-C-017	TX_abs_Mast.cells.activated	0
INS-B-024	TX_abs_Mast.cells.activated	6.46973
[truncated: 676 more rows]
