# Supplementary material for: Pan-cancer analysis of longitudinal metastatic tumors reveals genomic alterations and immune landscape dynamics associated with pembrolizumab sensitivity
Source: Nat Commun. 2021 Aug 26;12:5137. doi: 10.1038/s41467-021-25432-7 (PMC8390680; doi:10.1038/s41467-021-25432-7)
Supplement: Supplementary file 11 — Source Data [file 41467_2021_25432_MOESM11_ESM.zip › Source Data/SourceData_SupplementaryFig11.xlsx]

## Sheet: Supplementary Fig. 11
Data and analysis available via TISIDB web portal	URL
PLA2G2D Gene Query	http://cis.hku.hk/TISIDB/browse.php?gene=PLA2G2D
