# Supplementary material for: Pan-cancer analysis of longitudinal metastatic tumors reveals genomic alterations and immune landscape dynamics associated with pembrolizumab sensitivity
Source: Nat Commun. 2021 Aug 26;12:5137. doi: 10.1038/s41467-021-25432-7 (PMC8390680; doi:10.1038/s41467-021-25432-7)
Supplement: Supplementary file 11 — Source Data [file 41467_2021_25432_MOESM11_ESM.zip › Source Data/SourceData_SupplementaryFig2.xlsx]

## Sheet: sFig.2
PATIENT_ID	Pembrolizumab_sensitivity_groups_n71	PDL1_IHC
INS-A-002	1. LS	2
INS-A-003	1. LS	0
INS-A-008	1. LS	45
INS-A-018	1. LS	40
INS-A-021	1. LS	1
INS-A-023	1. LS	2
INS-B-002	1. LS	1
INS-B-014	1. LS	90
INS-B-015	1. LS	0
INS-B-020	1. LS	5
INS-B-022	1. LS	0
INS-B-023	1. LS	15
INS-C-010	1. LS	4
INS-C-013	1. LS	6
INS-C-020	1. LS	10
INS-C-024	1. LS	0
INS-D-007	1. LS	0
INS-D-008	1. LS	0
INS-E-001	1. LS	0
INS-E-003	1. LS	1
INS-E-011	1. LS	0
INS-E-012	1. LS	4
INS-E-016	1. LS	0
INS-E-018	1. LS	0
INS-E-019	1. LS	1
INS-E-021	1. LS	5
INS-E-023	1. LS	0
INS-E-025	1. LS	0
INS-E-029	1. LS	0
INS-E-030	1. LS	0
INS-E-031	1. LS	0
INS-E-034	1. LS	0
INS-A-011	2. MSER	2
INS-A-012	2. MSER	95
INS-B-003	2. MSER	0
INS-C-004	2. MSER	0
INS-E-004	2. MSER	1
INS-E-013	2. MSER	0
INS-E-027	2. MSER	0
INS-A-010	3. MSPP	0
INS-A-013	3. MSPP	0
INS-A-020	3. MSPP	100
INS-B-011	3. MSPP	0
INS-B-021	3. MSPP	0
INS-B-024	3. MSPP	3
INS-C-001	3. MSPP	15
INS-C-017	3. MSPP	30
INS-C-018	3. MSPP	1
INS-C-023	3. MSPP	15
INS-E-002	3. MSPP	1
INS-E-007	3. MSPP	95
INS-E-008	3. MSPP	10
INS-E-024	3. MSPP	0
INS-E-032	3. MSPP	0
INS-E-035	3. MSPP	0
INS-A-007	4. HS	100
INS-A-015	4. HS	0
INS-A-019	4. HS	90
INS-B-017	4. HS	0
INS-C-006	4. HS	0
INS-D-001	4. HS	90
INS-D-003	4. HS	12
INS-D-004	4. HS	20
INS-D-005	4. HS	1
INS-D-006	4. HS	0
INS-D-009	4. HS	90
INS-D-013	4. HS	0
INS-E-020	4. HS	0
INS-E-022	4. HS	0
INS-E-026	4. HS	0
INS-E-028	4. HS	95
