# Supplementary material for: Pan-cancer analysis of longitudinal metastatic tumors reveals genomic alterations and immune landscape dynamics associated with pembrolizumab sensitivity
Source: Nat Commun. 2021 Aug 26;12:5137. doi: 10.1038/s41467-021-25432-7 (PMC8390680; doi:10.1038/s41467-021-25432-7)
Supplement: Supplementary file 11 — Source Data [file 41467_2021_25432_MOESM11_ESM.zip › Source Data/SourceData_SupplementaryFig3.xlsx]

## Sheet: Supplementary Fig. 3A
Source data and and analysis available on cBioportal.org	URL
TMB and Immunotherapy (MSKC, Nat Genet 2019)	https://www.cbioportal.org/study/summary?id=tmb_mskcc_2018

## Sheet: Supplementary Fig. 3B
Source data and and analysis available on cBioportal.org	URL
MSS Mixed Solid Tumors (Broad/Dana-Farber, Nat Genet 2018)	https://www.cbioportal.org/study/summary?id=mixed_allen_2018
Metastatic Solid Cancers (Umich, Nature 2017)	https://www.cbioportal.org/study/summary?id=metastatic_solid_tumors_mich_2017
TMB and Immunotherapy (MSKC, Nat Genet 2019)	https://www.cbioportal.org/study/summary?id=tmb_mskcc_2018
