# Supplementary material for: Pan-cancer analysis of longitudinal metastatic tumors reveals genomic alterations and immune landscape dynamics associated with pembrolizumab sensitivity
Source: Nat Commun. 2021 Aug 26;12:5137. doi: 10.1038/s41467-021-25432-7 (PMC8390680; doi:10.1038/s41467-021-25432-7)
Supplement: Supplementary file 11 — Source Data [file 41467_2021_25432_MOESM11_ESM.zip › Source Data/SourceData_SupplementaryFig4.xlsx]

## Sheet: Supplementary Fig. 4A
PATIENT_ID	CB	PGA_BL_BX
INS-D-004	1	0
INS-E-002	1	0.01
INS-E-024	0	0.02
INS-E-001	0	0.03
INS-E-004	1	0.03
INS-E-032	1	0.03
INS-D-005	1	0.04
INS-E-033	0	0.07
INS-D-012	1	0.08
INS-B-024	0	0.09
INS-E-030	0	0.09
INS-E-003	0	0.12
INS-E-013	1	0.13
INS-E-034	0	0.14
INS-C-017	0	0.15
INS-E-025	0	0.16
INS-D-006	1	0.18
INS-E-008	1	0.19
INS-A-010	0	0.2
INS-A-023	0	0.2
INS-C-003	0	0.26
INS-E-035	0	0.26
INS-E-005	0	0.29
INS-E-026	1	0.29
INS-A-007	1	0.3
INS-D-002	0	0.3
INS-B-015	0	0.32
INS-A-024	0	0.35
INS-C-013	0	0.35
INS-E-016	0	0.35
INS-C-011	0	0.36
INS-E-022	1	0.36
INS-D-003	1	0.37
INS-C-022	0	0.4
INS-E-019	0	0.41
INS-B-019	0	0.42
INS-E-028	1	0.42
INS-C-005	0	0.43
INS-E-011	0	0.43
INS-C-020	0	0.44
INS-D-009	1	0.45
INS-C-002	0	0.46
INS-E-012	0	0.49
INS-A-003	0	0.5
INS-D-007	0	0.51
INS-E-029	0	0.54
INS-A-012	0	0.6
INS-B-003	0	0.63
INS-A-021	0	0.64
INS-B-021	0	0.64
INS-C-004	1	0.65
INS-E-023	0	0.65
INS-B-022	0	0.66
INS-C-006	0	0.66
INS-E-018	0	0.69
INS-C-024	0	0.71
INS-D-008	0	0.72
INS-C-021	0	0.73
INS-B-020	0	0.75
INS-C-001	0	0.75
INS-B-014	0	0.76
INS-C-008	0	0.79
INS-C-018	1	0.79
INS-E-021	0	0.82
INS-A-002	0	0.84
INS-C-023	0	0.89
INS-B-002	0	0.93

## Sheet: Supplementary Fig. 4B
PATIENT_ID	Pembrolizumab_sensitivity_groups_n71	PGA_BL_BX
INS-D-004	4. HS	0
INS-E-002	3. MSPP	0.01
INS-E-024	3. MSPP	0.02
INS-E-001	1. LS	0.03
INS-E-004	2. MSER	0.03
INS-E-032	3. MSPP	0.03
INS-D-005	4. HS	0.04
INS-E-030	1. LS	0.09
INS-B-024	3. MSPP	0.09
INS-E-003	1. LS	0.12
INS-E-013	2. MSER	0.13
INS-E-034	1. LS	0.14
INS-C-017	3. MSPP	0.15
INS-E-025	1. LS	0.16
INS-D-006	4. HS	0.18
INS-E-008	3. MSPP	0.19
INS-A-023	1. LS	0.2
INS-A-010	3. MSPP	0.2
INS-E-035	3. MSPP	0.26
INS-E-026	4. HS	0.29
INS-A-007	4. HS	0.3
INS-B-015	1. LS	0.32
INS-C-013	1. LS	0.35
INS-E-016	1. LS	0.35
INS-E-022	4. HS	0.36
INS-D-003	4. HS	0.37
INS-E-019	1. LS	0.41
INS-E-028	4. HS	0.42
INS-E-011	1. LS	0.43
INS-C-020	1. LS	0.44
INS-D-009	4. HS	0.45
INS-E-012	1. LS	0.49
INS-A-003	1. LS	0.5
INS-D-007	1. LS	0.51
INS-E-029	1. LS	0.54
INS-A-012	2. MSER	0.6
INS-B-003	2. MSER	0.63
INS-A-021	1. LS	0.64
INS-B-021	3. MSPP	0.64
INS-E-023	1. LS	0.65
INS-C-004	2. MSER	0.65
INS-B-022	1. LS	0.66
INS-C-006	4. HS	0.66
INS-E-018	1. LS	0.69
INS-C-024	1. LS	0.71
INS-D-008	1. LS	0.72
INS-B-020	1. LS	0.75
INS-C-001	3. MSPP	0.75
INS-B-014	1. LS	0.76
INS-C-018	3. MSPP	0.79
INS-E-021	1. LS	0.82
INS-A-002	1. LS	0.84
INS-C-023	3. MSPP	0.89
INS-B-002	1. LS	0.93
INS-A-008	1. LS

## Sheet: Supplementary Fig. 4C
PATIENT_ID	COHORT	PGA_BL_BX
INS-A-002	A: Head and Neck	0.84
INS-A-003	A: Head and Neck	0.5
INS-A-007	A: Head and Neck	0.3
INS-A-010	A: Head and Neck	0.2
INS-A-012	A: Head and Neck	0.6
INS-A-014	A: Head and Neck	0.97
INS-A-021	A: Head and Neck	0.64
INS-A-023	A: Head and Neck	0.2
INS-A-024	A: Head and Neck	0.35
INS-B-002	B: Breast	0.93
INS-B-003	B: Breast	0.63
INS-B-014	B: Breast	0.76
INS-B-015	B: Breast	0.32
INS-B-019	B: Breast	0.42
INS-B-020	B: Breast	0.75
INS-B-021	B: Breast	0.64
INS-B-022	B: Breast	0.66
INS-B-024	B: Breast	0.09
INS-C-001	C: Ovary	0.75
INS-C-002	C: Ovary	0.46
INS-C-003	C: Ovary	0.26
INS-C-004	C: Ovary	0.65
INS-C-005	C: Ovary	0.43
INS-C-006	C: Ovary	0.66
INS-C-008	C: Ovary	0.79
INS-C-011	C: Ovary	0.36
INS-C-013	C: Ovary	0.35
INS-C-017	C: Ovary	0.15
INS-C-018	C: Ovary	0.79
INS-C-020	C: Ovary	0.44
INS-C-021	C: Ovary	0.73
INS-C-022	C: Ovary	0.4
INS-C-023	C: Ovary	0.89
INS-C-024	C: Ovary	0.71
INS-D-002	D: Melanoma	0.3
INS-D-003	D: Melanoma	0.37
INS-D-004	D: Melanoma	0
INS-D-005	D: Melanoma	0.04
INS-D-006	D: Melanoma	0.18
INS-D-007	D: Melanoma	0.51
INS-D-008	D: Melanoma	0.72
INS-D-009	D: Melanoma	0.45
INS-D-012	D: Melanoma	0.08
INS-E-001	E: Mixed	0.03
INS-E-002	E: Mixed	0.01
INS-E-003	E: Mixed	0.12
INS-E-004	E: Mixed	0.03
INS-E-005	E: Mixed	0.29
INS-E-008	E: Mixed	0.19
INS-E-011	E: Mixed	0.43
INS-E-012	E: Mixed	0.49
INS-E-013	E: Mixed	0.13
INS-E-016	E: Mixed	0.35
INS-E-018	E: Mixed	0.69
INS-E-019	E: Mixed	0.41
INS-E-021	E: Mixed	0.82
INS-E-022	E: Mixed	0.36
INS-E-023	E: Mixed	0.65
INS-E-024	E: Mixed	0.02
INS-E-025	E: Mixed	0.16
INS-E-026	E: Mixed	0.29
INS-E-028	E: Mixed	0.42
INS-E-029	E: Mixed	0.54
INS-E-030	E: Mixed	0.09
INS-E-032	E: Mixed	0.03
INS-E-033	E: Mixed	0.07
INS-E-034	E: Mixed	0.14
INS-E-035	E: Mixed	0.26
