# Supplementary material for: Pan-cancer analysis of longitudinal metastatic tumors reveals genomic alterations and immune landscape dynamics associated with pembrolizumab sensitivity
Source: Nat Commun. 2021 Aug 26;12:5137. doi: 10.1038/s41467-021-25432-7 (PMC8390680; doi:10.1038/s41467-021-25432-7)
Supplement: Supplementary file 11 — Source Data [file 41467_2021_25432_MOESM11_ESM.zip › Source Data/SourceData_SupplementaryFig5.xlsx]

## Sheet: Supplementary Fig. 5A
PATIENT_ID	PGA_BL_BX	PGA CATEGORY	OSevent	OSTIME_Months
INS-A-021	0.64	PGA-high	1	8.74
INS-E-023	0.65	PGA-high	1	4.8
INS-B-022	0.66	PGA-high	1	19.98
INS-E-018	0.69	PGA-high	0	28.19
INS-C-024	0.71	PGA-high	1	4.37
INS-D-008	0.72	PGA-high	1	6.44
INS-B-020	0.75	PGA-high	1	6.31
INS-B-014	0.76	PGA-high	1	14.29
INS-E-021	0.82	PGA-high	1	3.84
INS-A-002	0.84	PGA-high	1	6.54
INS-B-002	0.93	PGA-high	1	3.58
INS-A-012	0.6	PGA-high	1	9.53
INS-B-003	0.63	PGA-high	1	20.73
INS-C-004	0.65	PGA-high	1	7.95
INS-B-021	0.64	PGA-high	1	11.5
INS-C-001	0.75	PGA-high	0	35.38
INS-C-018	0.79	PGA-high	0	29.7
INS-C-023	0.89	PGA-high	0	27.17
INS-C-006	0.66	PGA-high	1	24.02
INS-E-001	0.03	PGA-low	1	20.14
INS-E-030	0.09	PGA-low	1	13.73
INS-E-003	0.12	PGA-low	1	22.6
INS-E-034	0.14	PGA-low	1	5.78
INS-E-025	0.16	PGA-low	1	7.89
INS-A-023	0.2	PGA-low	0	17.51
INS-B-015	0.32	PGA-low	1	4.67
INS-C-013	0.35	PGA-low	1	27.47
INS-E-016	0.35	PGA-low	1	13.96
INS-E-019	0.41	PGA-low	0	29.34
INS-E-011	0.43	PGA-low	1	3.25
INS-C-020	0.44	PGA-low	0	28.32
INS-E-012	0.49	PGA-low	1	13.96
INS-A-003	0.5	PGA-low	1	5.68
INS-D-007	0.51	PGA-low	1	6.14
INS-E-029	0.54	PGA-low	0	24.8
INS-E-004	0.03	PGA-low	0	35.42
INS-E-013	0.13	PGA-low	0	32.1
INS-E-002	0.01	PGA-low	1	4.96
INS-E-024	0.02	PGA-low	1	8.18
INS-E-032	0.03	PGA-low	0	24.8
INS-B-024	0.09	PGA-low	1	8.64
INS-C-017	0.15	PGA-low	0	25.07
INS-E-008	0.19	PGA-low	1	14.26
INS-A-010	0.2	PGA-low	1	18.17
INS-E-035	0.26	PGA-low	0	18.83
INS-D-004	0	PGA-low	0	30.75
INS-D-005	0.04	PGA-low	0	28.78
INS-D-006	0.18	PGA-low	0	29.21
INS-E-026	0.29	PGA-low	0	25.92
INS-A-007	0.3	PGA-low	0	28.78
INS-E-022	0.36	PGA-low	1	18.99
INS-D-003	0.37	PGA-low	0	30.82
INS-E-028	0.42	PGA-low	0	25.2
INS-D-009	0.45	PGA-low	0	26.22

## Sheet: Supplementary Fig. 5B
PATIENT_ID	PGA_BL_BX	PGA CATEGORY	PFSevent	PFSTIME_Months
INS-A-021	0.64	PGA-high	1	2.76
INS-E-023	0.65	PGA-high	1	1.87
INS-B-022	0.66	PGA-high	1	1.94
INS-E-018	0.69	PGA-high	1	1.87
INS-C-024	0.71	PGA-high	1	1.81
INS-D-008	0.72	PGA-high	1	1.91
INS-B-020	0.75	PGA-high	1	1.71
INS-B-014	0.76	PGA-high	1	1.87
INS-E-021	0.82	PGA-high	1	1.97
INS-A-002	0.84	PGA-high	1	2.76
INS-B-002	0.93	PGA-high	1	0.36
INS-A-012	0.6	PGA-high	1	3.25
INS-B-003	0.63	PGA-high	1	1.94
INS-C-004	0.65	PGA-high	1	5.98
INS-B-021	0.64	PGA-high	1	1.61
INS-C-001	0.75	PGA-high	1	3.78
INS-C-018	0.79	PGA-high	1	10.55
INS-C-023	0.89	PGA-high	1	1.84
INS-C-006	0.66	PGA-high	1	2.14
INS-E-001	0.03	PGA-low	1	1.91
INS-E-030	0.09	PGA-low	1	1.91
INS-E-003	0.12	PGA-low	1	4.44
INS-E-034	0.14	PGA-low	1	1.87
INS-E-025	0.16	PGA-low	1	1.94
INS-A-023	0.2	PGA-low	1	1.74
INS-B-015	0.32	PGA-low	1	1.64
INS-C-013	0.35	PGA-low	1	1.81
INS-E-016	0.35	PGA-low	1	1.94
INS-E-019	0.41	PGA-low	1	1.87
INS-E-011	0.43	PGA-low	1	2.04
INS-C-020	0.44	PGA-low	1	1.81
INS-E-012	0.49	PGA-low	1	1.91
INS-A-003	0.5	PGA-low	1	1.41
INS-D-007	0.51	PGA-low	1	1.87
INS-E-029	0.54	PGA-low	1	3.94
INS-E-004	0.03	PGA-low	0	35.42
INS-E-013	0.13	PGA-low	0	32.1
INS-E-002	0.01	PGA-low	1	4.96
INS-E-024	0.02	PGA-low	1	3.94
INS-E-032	0.03	PGA-low	1	13.6
INS-B-024	0.09	PGA-low	1	1.91
INS-C-017	0.15	PGA-low	1	1.97
INS-E-008	0.19	PGA-low	1	7.85
INS-A-010	0.2	PGA-low	1	4.17
INS-E-035	0.26	PGA-low	1	1.87
INS-D-004	0	PGA-low	0	30.75
INS-D-005	0.04	PGA-low	0	28.78
INS-D-006	0.18	PGA-low	1	16.16
INS-E-026	0.29	PGA-low	0	25.92
INS-A-007	0.3	PGA-low	1	20.93
INS-E-022	0.36	PGA-low	1	10.09
INS-D-003	0.37	PGA-low	0	30.82
INS-E-028	0.42	PGA-low	0	25.2
INS-D-009	0.45	PGA-low	0	26.22
