# Supplementary material for: Pan-cancer analysis of longitudinal metastatic tumors reveals genomic alterations and immune landscape dynamics associated with pembrolizumab sensitivity
Source: Nat Commun. 2021 Aug 26;12:5137. doi: 10.1038/s41467-021-25432-7 (PMC8390680; doi:10.1038/s41467-021-25432-7)
Supplement: Supplementary file 11 — Source Data [file 41467_2021_25432_MOESM11_ESM.zip › Source Data/SourceData_SupplementaryFig6.xlsx]

## Sheet: Supplementary Fig. 6A
PATIENT_ID	Pembrolizumab_sensitivity_groups_n71	PGA_BL_BX	TMB_n72
INS-E-013	2. MSER	0.13	0.4721
INS-E-001	1. LS	0.03	0.5387
INS-E-032	3. MSPP	0.03	0.5772
INS-E-002	3. MSPP	0.01	0.6631
INS-E-011	1. LS	0.43	0.7649
INS-E-030	1. LS	0.09	0.797
INS-E-035	3. MSPP	0.26	0.8029
INS-E-024	3. MSPP	0.02	0.9149
INS-D-009	4. HS	0.45	0.9633
INS-E-004	2. MSER	0.03	1.024
INS-E-008	3. MSPP	0.19	1.0342
INS-C-017	3. MSPP	0.15	1.0458
INS-A-010	3. MSPP	0.2	1.1213
INS-B-015	1. LS	0.32	1.2342
INS-C-001	3. MSPP	0.75	1.3026
INS-B-021	3. MSPP	0.64	1.3254
INS-C-013	1. LS	0.35	1.388
INS-E-029	1. LS	0.54	1.3916
INS-E-019	1. LS	0.41	1.4198
INS-E-012	1. LS	0.49	1.439
INS-A-007	4. HS	0.3	1.4543
INS-E-023	1. LS	0.65	1.4557
INS-B-024	3. MSPP	0.09	1.5082
INS-E-034	1. LS	0.14	1.5426
INS-E-016	1. LS	0.35	1.6857
INS-C-018	3. MSPP	0.79	1.6867
INS-C-023	3. MSPP	0.89	1.6988
INS-A-023	1. LS	0.2	1.7013
INS-A-002	1. LS	0.84	1.7747
INS-B-002	1. LS	0.93	1.7761
INS-C-024	1. LS	0.71	1.8802
INS-E-021	1. LS	0.82	1.8984
INS-C-020	1. LS	0.44	2.3921
INS-A-003	1. LS	0.5	2.5114
INS-A-012	2. MSER	0.6	2.6786
INS-B-014	1. LS	0.76	2.6856
INS-C-006	4. HS	0.66	2.9327
INS-B-020	1. LS	0.75	3.2351
INS-A-021	1. LS	0.64	3.5659
INS-C-004	2. MSER	0.65	3.5758
INS-B-022	1. LS	0.66	3.7487
INS-E-003	1. LS	0.12	3.9263
INS-D-004	4. HS	0	4.117
INS-B-003	2. MSER	0.63	4.1188
INS-D-008	1. LS	0.72	5.4427
INS-E-018	1. LS	0.69	6.1484
INS-D-006	4. HS	0.18	7.7265
INS-D-007	1. LS	0.51	8.6116
INS-E-022	4. HS	0.36	10.3857
INS-E-028	4. HS	0.42	13.3395
INS-D-003	4. HS	0.37	17.2509
INS-E-025	1. LS	0.16	24.7084
INS-D-005	4. HS	0.04	39.891
INS-E-026	4. HS	0.29	187.024

## Sheet: Supplementary Fig. 6B
PATIENT_ID	COHORT	Pembrolizumab_sensitivity_groups_n71	PGA_CATEGORY	TMB_CATEGORY
INS-E-013	E: Mixed	2. MSER	PGA-low	TMB-low
INS-E-001	E: Mixed	1. LS	PGA-low	TMB-low
INS-E-032	E: Mixed	3. MSPP	PGA-low	TMB-low
INS-E-002	E: Mixed	3. MSPP	PGA-low	TMB-low
INS-E-011	E: Mixed	1. LS	PGA-low	TMB-low
INS-E-030	E: Mixed	1. LS	PGA-low	TMB-low
INS-E-035	E: Mixed	3. MSPP	PGA-low	TMB-low
INS-E-024	E: Mixed	3. MSPP	PGA-low	TMB-low
INS-D-009	D: Melanoma	4. HS	PGA-low	TMB-low
INS-E-004	E: Mixed	2. MSER	PGA-low	TMB-low
INS-E-008	E: Mixed	3. MSPP	PGA-low	TMB-low
INS-C-017	C: Ovary	3. MSPP	PGA-low	TMB-low
INS-A-010	A: Head and Neck	3. MSPP	PGA-low	TMB-low
INS-B-015	B: Breast	1. LS	PGA-low	TMB-low
INS-C-001	C: Ovary	3. MSPP	PGA-high	TMB-low
INS-B-021	B: Breast	3. MSPP	PGA-high	TMB-low
INS-C-013	C: Ovary	1. LS	PGA-low	TMB-low
INS-E-029	E: Mixed	1. LS	PGA-low	TMB-low
INS-E-019	E: Mixed	1. LS	PGA-low	TMB-low
INS-E-012	E: Mixed	1. LS	PGA-low	TMB-low
INS-A-007	A: Head and Neck	4. HS	PGA-low	TMB-low
INS-E-023	E: Mixed	1. LS	PGA-high	TMB-low
INS-B-024	B: Breast	3. MSPP	PGA-low	TMB-low
INS-E-034	E: Mixed	1. LS	PGA-low	TMB-low
INS-E-016	E: Mixed	1. LS	PGA-low	TMB-low
INS-C-018	C: Ovary	3. MSPP	PGA-high	TMB-low
INS-C-023	C: Ovary	3. MSPP	PGA-high	TMB-low
INS-A-023	A: Head and Neck	1. LS	PGA-low	TMB-low
INS-A-002	A: Head and Neck	1. LS	PGA-high	TMB-low
INS-B-002	B: Breast	1. LS	PGA-high	TMB-low
INS-C-024	C: Ovary	1. LS	PGA-high	TMB-low
INS-E-021	E: Mixed	1. LS	PGA-high	TMB-low
INS-C-020	C: Ovary	1. LS	PGA-low	TMB-low
INS-A-003	A: Head and Neck	1. LS	PGA-low	TMB-low
INS-A-012	A: Head and Neck	2. MSER	PGA-high	TMB-low
INS-B-014	B: Breast	1. LS	PGA-high	TMB-low
INS-C-006	C: Ovary	4. HS	PGA-high	TMB-low
INS-B-020	B: Breast	1. LS	PGA-high	TMB-low
INS-A-021	A: Head and Neck	1. LS	PGA-high	TMB-low
INS-C-004	C: Ovary	2. MSER	PGA-high	TMB-low
INS-B-022	B: Breast	1. LS	PGA-high	TMB-low
INS-E-003	E: Mixed	1. LS	PGA-low	TMB-low
INS-D-004	D: Melanoma	4. HS	PGA-low	TMB-low
INS-B-003	B: Breast	2. MSER	PGA-high	TMB-low
INS-D-008	D: Melanoma	1. LS	PGA-high	TMB-low
INS-E-018	E: Mixed	1. LS	PGA-high	TMB-low
INS-D-006	D: Melanoma	4. HS	PGA-low	TMB-low
INS-D-007	D: Melanoma	1. LS	PGA-low	TMB-low
INS-E-022	E: Mixed	4. HS	PGA-low	TMB-high
INS-E-028	E: Mixed	4. HS	PGA-low	TMB-high
INS-D-003	D: Melanoma	4. HS	PGA-low	TMB-high
INS-E-025	E: Mixed	1. LS	PGA-low	TMB-high
INS-D-005	D: Melanoma	4. HS	PGA-low	TMB-high
INS-E-026	E: Mixed	4. HS	PGA-low	TMB-high

## Sheet: Supplementary Fig. 6C
PATIENT_ID	CB	PGA_CATEGORY	TMB_CATEGORY
INS-E-013	1	PGA-low	TMB-low
INS-E-001	0	PGA-low	TMB-low
INS-E-032	1	PGA-low	TMB-low
INS-E-002	1	PGA-low	TMB-low
INS-E-011	0	PGA-low	TMB-low
INS-E-030	0	PGA-low	TMB-low
INS-E-035	0	PGA-low	TMB-low
INS-E-024	0	PGA-low	TMB-low
INS-D-009	1	PGA-low	TMB-low
INS-E-004	1	PGA-low	TMB-low
INS-E-008	1	PGA-low	TMB-low
INS-C-017	0	PGA-low	TMB-low
INS-A-010	0	PGA-low	TMB-low
INS-B-015	0	PGA-low	TMB-low
INS-C-001	0	PGA-high	TMB-low
INS-B-021	0	PGA-high	TMB-low
INS-C-013	0	PGA-low	TMB-low
INS-E-029	0	PGA-low	TMB-low
INS-E-019	0	PGA-low	TMB-low
INS-E-012	0	PGA-low	TMB-low
INS-A-007	1	PGA-low	TMB-low
INS-E-023	0	PGA-high	TMB-low
INS-B-024	0	PGA-low	TMB-low
INS-E-034	0	PGA-low	TMB-low
INS-E-016	0	PGA-low	TMB-low
INS-C-018	1	PGA-high	TMB-low
INS-C-023	0	PGA-high	TMB-low
INS-A-023	0	PGA-low	TMB-low
INS-A-002	0	PGA-high	TMB-low
INS-B-002	0	PGA-high	TMB-low
INS-C-024	0	PGA-high	TMB-low
INS-E-021	0	PGA-high	TMB-low
INS-C-020	0	PGA-low	TMB-low
INS-A-003	0	PGA-low	TMB-low
INS-A-012	0	PGA-high	TMB-low
INS-B-014	0	PGA-high	TMB-low
INS-C-006	0	PGA-high	TMB-low
INS-B-020	0	PGA-high	TMB-low
INS-A-021	0	PGA-high	TMB-low
INS-C-004	1	PGA-high	TMB-low
INS-B-022	0	PGA-high	TMB-low
INS-E-003	0	PGA-low	TMB-low
INS-D-004	1	PGA-low	TMB-low
INS-B-003	0	PGA-high	TMB-low
INS-D-008	0	PGA-high	TMB-low
INS-E-018	0	PGA-high	TMB-low
INS-D-006	1	PGA-low	TMB-low
INS-D-007	0	PGA-low	TMB-low
INS-E-022	1	PGA-low	TMB-high
INS-E-028	1	PGA-low	TMB-high
INS-D-003	1	PGA-low	TMB-high
INS-E-025	0	PGA-low	TMB-high
INS-D-005	1	PGA-low	TMB-high
INS-E-026	1	PGA-low	TMB-high
