# Supplementary material for: Pan-cancer analysis of longitudinal metastatic tumors reveals genomic alterations and immune landscape dynamics associated with pembrolizumab sensitivity
Source: Nat Commun. 2021 Aug 26;12:5137. doi: 10.1038/s41467-021-25432-7 (PMC8390680; doi:10.1038/s41467-021-25432-7)
Supplement: Supplementary file 11 — Source Data [file 41467_2021_25432_MOESM11_ESM.zip › Source Data/SourceData_SupplementaryFig7.xlsx]

## Sheet: Supplementary Fig. 7A
PATIENT_ID	COHORT	signature	score
INS-E-024	E: Mixed	BL_CYT	4.38815
INS-D-002	D: Melanoma	BL_CYT	4.87085
INS-E-016	E: Mixed	BL_CYT	4.91423
INS-E-004	E: Mixed	BL_CYT	5.00521
INS-E-034	E: Mixed	BL_CYT	5.04219
INS-A-012	A: Head and Neck	BL_CYT	5.40928
INS-A-014	A: Head and Neck	BL_CYT	5.85755
INS-B-002	B: Breast	BL_CYT	6.01516
INS-E-021	E: Mixed	BL_CYT	6.08191
INS-C-011	C: Ovary	BL_CYT	6.31383
INS-E-002	E: Mixed	BL_CYT	6.44746
INS-B-011	B: Breast	BL_CYT	6.63872
INS-E-022	E: Mixed	BL_CYT	6.63895
INS-D-013	D: Melanoma	BL_CYT	6.67169
INS-A-002	A: Head and Neck	BL_CYT	6.72647
INS-E-023	E: Mixed	BL_CYT	6.88672
INS-C-018	C: Ovary	BL_CYT	7.00248
INS-B-003	B: Breast	BL_CYT	7.00289
INS-D-008	D: Melanoma	BL_CYT	7.01331
INS-E-035	E: Mixed	BL_CYT	7.18016
INS-C-008	C: Ovary	BL_CYT	7.19247
INS-A-018	A: Head and Neck	BL_CYT	7.21967
INS-E-003	E: Mixed	BL_CYT	7.23946
INS-C-005	C: Ovary	BL_CYT	7.29451
INS-D-006	D: Melanoma	BL_CYT	7.3867
INS-C-001	C: Ovary	BL_CYT	7.42515
INS-C-023	C: Ovary	BL_CYT	7.4256
INS-E-006	E: Mixed	BL_CYT	7.45746
INS-C-003	C: Ovary	BL_CYT	7.46207
INS-E-029	E: Mixed	BL_CYT	7.63029
INS-E-011	E: Mixed	BL_CYT	8.16685
INS-C-020	C: Ovary	BL_CYT	8.26651
INS-A-007	A: Head and Neck	BL_CYT	8.32354
INS-A-015	A: Head and Neck	BL_CYT	8.32711
INS-E-026	E: Mixed	BL_CYT	8.34498
INS-A-003	A: Head and Neck	BL_CYT	8.39714
INS-D-007	D: Melanoma	BL_CYT	8.49086
INS-E-013	E: Mixed	BL_CYT	8.52703
INS-A-024	A: Head and Neck	BL_CYT	8.56696
INS-E-028	E: Mixed	BL_CYT	8.86325
INS-A-010	A: Head and Neck	BL_CYT	8.87078
INS-E-036	E: Mixed	BL_CYT	8.93612
INS-D-009	D: Melanoma	BL_CYT	8.9916
INS-C-002	C: Ovary	BL_CYT	9.18631
INS-E-012	E: Mixed	BL_CYT	9.21487
INS-B-014	B: Breast	BL_CYT	9.35313
INS-B-024	B: Breast	BL_CYT	9.40035
INS-C-017	C: Ovary	BL_CYT	9.56029
INS-E-001	E: Mixed	BL_CYT	9.68473
INS-B-015	B: Breast	BL_CYT	9.68509
INS-D-005	D: Melanoma	BL_CYT	9.78161
INS-E-018	E: Mixed	BL_CYT	9.79032
INS-C-004	C: Ovary	BL_CYT	9.87383
INS-D-003	D: Melanoma	BL_CYT	9.88225
INS-E-019	E: Mixed	BL_CYT	10.1135
INS-E-005	E: Mixed	BL_CYT	10.2447
INS-D-004	D: Melanoma	BL_CYT	10.2986
INS-C-006	C: Ovary	BL_CYT	10.3488
INS-B-026	B: Breast	BL_CYT	10.3779
INS-C-013	C: Ovary	BL_CYT	10.5286
INS-E-033	E: Mixed	BL_CYT	10.6805
INS-A-019	A: Head and Neck	BL_CYT	10.933
INS-A-023	A: Head and Neck	BL_CYT	11.2843
INS-E-008	E: Mixed	BL_CYT	11.5629
INS-D-012	D: Melanoma	BL_CYT	11.6217
INS-E-035	E: Mixed	BL_IFNG	0.19442
INS-E-034	E: Mixed	BL_IFNG	0.277401
INS-E-016	E: Mixed	BL_IFNG	0.300777
INS-D-002	D: Melanoma	BL_IFNG	0.378052
INS-E-022	E: Mixed	BL_IFNG	0.42764
INS-B-002	B: Breast	BL_IFNG	0.441399
INS-A-014	A: Head and Neck	BL_IFNG	0.443363
INS-E-006	E: Mixed	BL_IFNG	0.446966
INS-A-012	A: Head and Neck	BL_IFNG	0.460327
INS-A-002	A: Head and Neck	BL_IFNG	0.470901
INS-B-003	B: Breast	BL_IFNG	0.476096
INS-E-024	E: Mixed	BL_IFNG	0.48446
INS-E-011	E: Mixed	BL_IFNG	0.486484
INS-E-004	E: Mixed	BL_IFNG	0.48763
INS-E-001	E: Mixed	BL_IFNG	0.498634
INS-E-021	E: Mixed	BL_IFNG	0.513885
INS-D-013	D: Melanoma	BL_IFNG	0.514796
INS-D-008	D: Melanoma	BL_IFNG	0.516745
INS-D-007	D: Melanoma	BL_IFNG	0.5201
INS-C-008	C: Ovary	BL_IFNG	0.537996
INS-B-011	B: Breast	BL_IFNG	0.540763
INS-C-005	C: Ovary	BL_IFNG	0.543065
INS-C-018	C: Ovary	BL_IFNG	0.54312
INS-A-018	A: Head and Neck	BL_IFNG	0.549383
INS-C-023	C: Ovary	BL_IFNG	0.562029
INS-E-036	E: Mixed	BL_IFNG	0.566678
INS-E-033	E: Mixed	BL_IFNG	0.581005
INS-B-014	B: Breast	BL_IFNG	0.584437
INS-D-006	D: Melanoma	BL_IFNG	0.588832
INS-E-003	E: Mixed	BL_IFNG	0.590658
INS-E-005	E: Mixed	BL_IFNG	0.593816
INS-E-023	E: Mixed	BL_IFNG	0.600036
INS-C-011	C: Ovary	BL_IFNG	0.609028
INS-E-002	E: Mixed	BL_IFNG	0.610247
INS-B-026	B: Breast	BL_IFNG	0.621758
INS-C-020	C: Ovary	BL_IFNG	0.632328
INS-A-015	A: Head and Neck	BL_IFNG	0.633337
INS-C-002	C: Ovary	BL_IFNG	0.637052
INS-E-013	E: Mixed	BL_IFNG	0.637257
INS-D-003	D: Melanoma	BL_IFNG	0.637428
INS-C-001	C: Ovary	BL_IFNG	0.642396
INS-B-015	B: Breast	BL_IFNG	0.651058
INS-E-026	E: Mixed	BL_IFNG	0.651991
INS-A-019	A: Head and Neck	BL_IFNG	0.652353
INS-E-019	E: Mixed	BL_IFNG	0.654223
INS-C-003	C: Ovary	BL_IFNG	0.657176
INS-E-012	E: Mixed	BL_IFNG	0.658498
INS-A-010	A: Head and Neck	BL_IFNG	0.662753
INS-E-029	E: Mixed	BL_IFNG	0.669276
INS-A-003	A: Head and Neck	BL_IFNG	0.672491
INS-A-007	A: Head and Neck	BL_IFNG	0.682143
INS-D-009	D: Melanoma	BL_IFNG	0.696058
INS-E-018	E: Mixed	BL_IFNG	0.696195
INS-C-017	C: Ovary	BL_IFNG	0.698013
INS-B-024	B: Breast	BL_IFNG	0.699237
INS-C-004	C: Ovary	BL_IFNG	0.711388
INS-D-004	D: Melanoma	BL_IFNG	0.72728
INS-E-028	E: Mixed	BL_IFNG	0.742021
INS-D-005	D: Melanoma	BL_IFNG	0.748623
INS-C-006	C: Ovary	BL_IFNG	0.751621
INS-A-024	A: Head and Neck	BL_IFNG	0.755826
INS-C-013	C: Ovary	BL_IFNG	0.785679
INS-A-023	A: Head and Neck	BL_IFNG	0.788308
INS-E-008	E: Mixed	BL_IFNG	0.809657
INS-D-012	D: Melanoma	BL_IFNG	0.82383
INS-E-016	E: Mixed	BL_IMS	0.773538
INS-E-034	E: Mixed	BL_IMS	0.828392
INS-E-035	E: Mixed	BL_IMS	0.875331
INS-D-002	D: Melanoma	BL_IMS	0.952621
INS-A-012	A: Head and Neck	BL_IMS	1.00206
INS-E-024	E: Mixed	BL_IMS	1.02202
INS-B-002	B: Breast	BL_IMS	1.03936
INS-C-023	C: Ovary	BL_IMS	1.05075
INS-E-004	E: Mixed	BL_IMS	1.05136
INS-C-018	C: Ovary	BL_IMS	1.06102
INS-E-006	E: Mixed	BL_IMS	1.06168
INS-E-022	E: Mixed	BL_IMS	1.06874
INS-E-011	E: Mixed	BL_IMS	1.09084
INS-A-002	A: Head and Neck	BL_IMS	1.0951
INS-A-014	A: Head and Neck	BL_IMS	1.09892
INS-E-023	E: Mixed	BL_IMS	1.10672
INS-B-011	B: Breast	BL_IMS	1.11767
INS-C-008	C: Ovary	BL_IMS	1.13079
INS-A-018	A: Head and Neck	BL_IMS	1.15737
INS-D-007	D: Melanoma	BL_IMS	1.16489
INS-D-006	D: Melanoma	BL_IMS	1.17112
INS-D-008	D: Melanoma	BL_IMS	1.17125
INS-B-003	B: Breast	BL_IMS	1.1792
INS-D-013	D: Melanoma	BL_IMS	1.19824
INS-C-011	C: Ovary	BL_IMS	1.20122
INS-E-021	E: Mixed	BL_IMS	1.21695
INS-E-003	E: Mixed	BL_IMS	1.21814
INS-C-001	C: Ovary	BL_IMS	1.22702
INS-E-013	E: Mixed	BL_IMS	1.22707
INS-E-001	E: Mixed	BL_IMS	1.22911
INS-E-026	E: Mixed	BL_IMS	1.23021
INS-E-036	E: Mixed	BL_IMS	1.23094
INS-A-024	A: Head and Neck	BL_IMS	1.24347
INS-C-020	C: Ovary	BL_IMS	1.25508
INS-C-002	C: Ovary	BL_IMS	1.26971
INS-C-003	C: Ovary	BL_IMS	1.27905
INS-E-019	E: Mixed	BL_IMS	1.28035
INS-B-014	B: Breast	BL_IMS	1.28086
INS-E-002	E: Mixed	BL_IMS	1.28329
INS-C-005	C: Ovary	BL_IMS	1.29454
INS-A-015	A: Head and Neck	BL_IMS	1.29915
INS-D-003	D: Melanoma	BL_IMS	1.30402
INS-C-004	C: Ovary	BL_IMS	1.31043
INS-E-005	E: Mixed	BL_IMS	1.31198
INS-A-003	A: Head and Neck	BL_IMS	1.32074
INS-E-018	E: Mixed	BL_IMS	1.33988
INS-E-033	E: Mixed	BL_IMS	1.34958
INS-E-029	E: Mixed	BL_IMS	1.35791
INS-E-012	E: Mixed	BL_IMS	1.359
INS-A-019	A: Head and Neck	BL_IMS	1.38678
INS-A-007	A: Head and Neck	BL_IMS	1.39416
INS-B-015	B: Breast	BL_IMS	1.39773
INS-A-010	A: Head and Neck	BL_IMS	1.4202
INS-D-004	D: Melanoma	BL_IMS	1.42241
INS-B-024	B: Breast	BL_IMS	1.42346
INS-B-026	B: Breast	BL_IMS	1.42816
INS-D-005	D: Melanoma	BL_IMS	1.43801
INS-D-009	D: Melanoma	BL_IMS	1.44413
INS-C-017	C: Ovary	BL_IMS	1.45031
INS-E-028	E: Mixed	BL_IMS	1.45044
INS-C-013	C: Ovary	BL_IMS	1.46389
INS-C-006	C: Ovary	BL_IMS	1.46402
INS-E-008	E: Mixed	BL_IMS	1.48698
INS-A-023	A: Head and Neck	BL_IMS	1.49449
INS-D-012	D: Melanoma	BL_IMS	1.51521

## Sheet: Supplementary Fig. 7B
PATIENT_ID	Pembrolizumab_sensitivity_groups_n71	signature	score
INS-E-024	3. MSPP	BL_CYT	4.38815
INS-E-016	1. LS	BL_CYT	4.91423
INS-E-004	2. MSER	BL_CYT	5.00521
INS-E-034	1. LS	BL_CYT	5.04219
INS-A-012	2. MSER	BL_CYT	5.40928
INS-B-002	1. LS	BL_CYT	6.01516
INS-E-021	1. LS	BL_CYT	6.08191
INS-E-002	3. MSPP	BL_CYT	6.44746
INS-B-011	3. MSPP	BL_CYT	6.63872
INS-E-022	4. HS	BL_CYT	6.63895
INS-D-013	4. HS	BL_CYT	6.67169
INS-A-002	1. LS	BL_CYT	6.72647
INS-E-023	1. LS	BL_CYT	6.88672
INS-C-018	3. MSPP	BL_CYT	7.00248
INS-B-003	2. MSER	BL_CYT	7.00289
INS-D-008	1. LS	BL_CYT	7.01331
INS-E-035	3. MSPP	BL_CYT	7.18016
INS-A-018	1. LS	BL_CYT	7.21967
INS-E-003	1. LS	BL_CYT	7.23946
INS-D-006	4. HS	BL_CYT	7.3867
INS-C-001	3. MSPP	BL_CYT	7.42515
INS-C-023	3. MSPP	BL_CYT	7.4256
INS-E-029	1. LS	BL_CYT	7.63029
INS-E-011	1. LS	BL_CYT	8.16685
INS-C-020	1. LS	BL_CYT	8.26651
INS-A-007	4. HS	BL_CYT	8.32354
INS-A-015	4. HS	BL_CYT	8.32711
INS-E-026	4. HS	BL_CYT	8.34498
INS-A-003	1. LS	BL_CYT	8.39714
INS-D-007	1. LS	BL_CYT	8.49086
INS-E-013	2. MSER	BL_CYT	8.52703
INS-E-028	4. HS	BL_CYT	8.86325
INS-A-010	3. MSPP	BL_CYT	8.87078
INS-D-009	4. HS	BL_CYT	8.9916
INS-E-012	1. LS	BL_CYT	9.21487
INS-B-014	1. LS	BL_CYT	9.35313
INS-B-024	3. MSPP	BL_CYT	9.40035
INS-C-017	3. MSPP	BL_CYT	9.56029
INS-E-001	1. LS	BL_CYT	9.68473
INS-B-015	1. LS	BL_CYT	9.68509
INS-D-005	4. HS	BL_CYT	9.78161
INS-E-018	1. LS	BL_CYT	9.79032
INS-C-004	2. MSER	BL_CYT	9.87383
INS-D-003	4. HS	BL_CYT	9.88225
INS-E-019	1. LS	BL_CYT	10.1135
INS-D-004	4. HS	BL_CYT	10.2986
INS-C-006	4. HS	BL_CYT	10.3488
INS-C-013	1. LS	BL_CYT	10.5286
INS-A-019	4. HS	BL_CYT	10.933
INS-A-023	1. LS	BL_CYT	11.2843
INS-E-008	3. MSPP	BL_CYT	11.5629
INS-E-035	3. MSPP	BL_IFNG	0.19442
INS-E-034	1. LS	BL_IFNG	0.277401
INS-E-016	1. LS	BL_IFNG	0.300777
INS-E-022	4. HS	BL_IFNG	0.42764
INS-B-002	1. LS	BL_IFNG	0.441399
INS-A-012	2. MSER	BL_IFNG	0.460327
INS-A-002	1. LS	BL_IFNG	0.470901
INS-B-003	2. MSER	BL_IFNG	0.476096
INS-E-024	3. MSPP	BL_IFNG	0.48446
INS-E-011	1. LS	BL_IFNG	0.486484
INS-E-004	2. MSER	BL_IFNG	0.48763
INS-E-001	1. LS	BL_IFNG	0.498634
INS-E-021	1. LS	BL_IFNG	0.513885
INS-D-013	4. HS	BL_IFNG	0.514796
INS-D-008	1. LS	BL_IFNG	0.516745
INS-D-007	1. LS	BL_IFNG	0.5201
INS-B-011	3. MSPP	BL_IFNG	0.540763
INS-C-018	3. MSPP	BL_IFNG	0.54312
INS-A-018	1. LS	BL_IFNG	0.549383
INS-C-023	3. MSPP	BL_IFNG	0.562029
INS-B-014	1. LS	BL_IFNG	0.584437
INS-D-006	4. HS	BL_IFNG	0.588832
INS-E-003	1. LS	BL_IFNG	0.590658
INS-E-023	1. LS	BL_IFNG	0.600036
INS-E-002	3. MSPP	BL_IFNG	0.610247
INS-C-020	1. LS	BL_IFNG	0.632328
INS-A-015	4. HS	BL_IFNG	0.633337
INS-E-013	2. MSER	BL_IFNG	0.637257
INS-D-003	4. HS	BL_IFNG	0.637428
INS-C-001	3. MSPP	BL_IFNG	0.642396
INS-B-015	1. LS	BL_IFNG	0.651058
INS-E-026	4. HS	BL_IFNG	0.651991
INS-A-019	4. HS	BL_IFNG	0.652353
INS-E-019	1. LS	BL_IFNG	0.654223
INS-E-012	1. LS	BL_IFNG	0.658498
INS-A-010	3. MSPP	BL_IFNG	0.662753
INS-E-029	1. LS	BL_IFNG	0.669276
INS-A-003	1. LS	BL_IFNG	0.672491
INS-A-007	4. HS	BL_IFNG	0.682143
INS-D-009	4. HS	BL_IFNG	0.696058
INS-E-018	1. LS	BL_IFNG	0.696195
INS-C-017	3. MSPP	BL_IFNG	0.698013
INS-B-024	3. MSPP	BL_IFNG	0.699237
INS-C-004	2. MSER	BL_IFNG	0.711388
INS-D-004	4. HS	BL_IFNG	0.72728
INS-E-028	4. HS	BL_IFNG	0.742021
INS-D-005	4. HS	BL_IFNG	0.748623
INS-C-006	4. HS	BL_IFNG	0.751621
INS-C-013	1. LS	BL_IFNG	0.785679
INS-A-023	1. LS	BL_IFNG	0.788308
INS-E-008	3. MSPP	BL_IFNG	0.809657
INS-E-016	1. LS	BL_IMS	0.773538
INS-E-034	1. LS	BL_IMS	0.828392
INS-E-035	3. MSPP	BL_IMS	0.875331
INS-A-012	2. MSER	BL_IMS	1.00206
INS-E-024	3. MSPP	BL_IMS	1.02202
INS-B-002	1. LS	BL_IMS	1.03936
INS-C-023	3. MSPP	BL_IMS	1.05075
INS-E-004	2. MSER	BL_IMS	1.05136
INS-C-018	3. MSPP	BL_IMS	1.06102
INS-E-022	4. HS	BL_IMS	1.06874
INS-E-011	1. LS	BL_IMS	1.09084
INS-A-002	1. LS	BL_IMS	1.0951
INS-E-023	1. LS	BL_IMS	1.10672
INS-B-011	3. MSPP	BL_IMS	1.11767
INS-A-018	1. LS	BL_IMS	1.15737
INS-D-007	1. LS	BL_IMS	1.16489
INS-D-006	4. HS	BL_IMS	1.17112
INS-D-008	1. LS	BL_IMS	1.17125
INS-B-003	2. MSER	BL_IMS	1.1792
INS-D-013	4. HS	BL_IMS	1.19824
INS-E-021	1. LS	BL_IMS	1.21695
INS-E-003	1. LS	BL_IMS	1.21814
INS-C-001	3. MSPP	BL_IMS	1.22702
INS-E-013	2. MSER	BL_IMS	1.22707
INS-E-001	1. LS	BL_IMS	1.22911
INS-E-026	4. HS	BL_IMS	1.23021
INS-C-020	1. LS	BL_IMS	1.25508
INS-E-019	1. LS	BL_IMS	1.28035
INS-B-014	1. LS	BL_IMS	1.28086
INS-E-002	3. MSPP	BL_IMS	1.28329
INS-A-015	4. HS	BL_IMS	1.29915
INS-D-003	4. HS	BL_IMS	1.30402
INS-C-004	2. MSER	BL_IMS	1.31043
INS-A-003	1. LS	BL_IMS	1.32074
INS-E-018	1. LS	BL_IMS	1.33988
INS-E-029	1. LS	BL_IMS	1.35791
INS-E-012	1. LS	BL_IMS	1.359
INS-A-019	4. HS	BL_IMS	1.38678
INS-A-007	4. HS	BL_IMS	1.39416
INS-B-015	1. LS	BL_IMS	1.39773
INS-A-010	3. MSPP	BL_IMS	1.4202
INS-D-004	4. HS	BL_IMS	1.42241
INS-B-024	3. MSPP	BL_IMS	1.42346
INS-D-005	4. HS	BL_IMS	1.43801
INS-D-009	4. HS	BL_IMS	1.44413
INS-C-017	3. MSPP	BL_IMS	1.45031
INS-E-028	4. HS	BL_IMS	1.45044
INS-C-013	1. LS	BL_IMS	1.46389
INS-C-006	4. HS	BL_IMS	1.46402
INS-E-008	3. MSPP	BL_IMS	1.48698
INS-A-023	1. LS	BL_IMS	1.49449

## Sheet: Supplementary Fig. 7C
PATIENT_ID	signature	score
INS-E-024	BL_CYT	4.38815
INS-D-002	BL_CYT	4.87085
INS-E-016	BL_CYT	4.91423
INS-E-004	BL_CYT	5.00521
INS-E-034	BL_CYT	5.04219
INS-A-012	BL_CYT	5.40928
INS-A-014	BL_CYT	5.85755
INS-B-002	BL_CYT	6.01516
INS-E-021	BL_CYT	6.08191
INS-C-011	BL_CYT	6.31383
INS-E-002	BL_CYT	6.44746
INS-B-011	BL_CYT	6.63872
INS-E-022	BL_CYT	6.63895
INS-D-013	BL_CYT	6.67169
INS-A-002	BL_CYT	6.72647
INS-E-023	BL_CYT	6.88672
INS-C-018	BL_CYT	7.00248
INS-B-003	BL_CYT	7.00289
INS-D-008	BL_CYT	7.01331
INS-E-035	BL_CYT	7.18016
INS-C-008	BL_CYT	7.19247
INS-A-018	BL_CYT	7.21967
INS-E-003	BL_CYT	7.23946
INS-C-005	BL_CYT	7.29451
INS-D-006	BL_CYT	7.3867
INS-C-001	BL_CYT	7.42515
INS-C-023	BL_CYT	7.4256
INS-E-006	BL_CYT	7.45746
INS-C-003	BL_CYT	7.46207
INS-E-029	BL_CYT	7.63029
INS-E-011	BL_CYT	8.16685
INS-C-020	BL_CYT	8.26651
INS-A-007	BL_CYT	8.32354
INS-A-015	BL_CYT	8.32711
INS-E-026	BL_CYT	8.34498
INS-A-003	BL_CYT	8.39714
INS-D-007	BL_CYT	8.49086
INS-E-013	BL_CYT	8.52703
INS-A-024	BL_CYT	8.56696
INS-E-028	BL_CYT	8.86325
INS-A-010	BL_CYT	8.87078
INS-E-036	BL_CYT	8.93612
INS-D-009	BL_CYT	8.9916
INS-C-002	BL_CYT	9.18631
INS-E-012	BL_CYT	9.21487
INS-B-014	BL_CYT	9.35313
INS-B-024	BL_CYT	9.40035
INS-C-017	BL_CYT	9.56029
INS-E-001	BL_CYT	9.68473
INS-B-015	BL_CYT	9.68509
INS-D-005	BL_CYT	9.78161
INS-E-018	BL_CYT	9.79032
INS-C-004	BL_CYT	9.87383
INS-D-003	BL_CYT	9.88225
INS-E-019	BL_CYT	10.1135
INS-E-005	BL_CYT	10.2447
INS-D-004	BL_CYT	10.2986
INS-C-006	BL_CYT	10.3488
INS-B-026	BL_CYT	10.3779
INS-C-013	BL_CYT	10.5286
INS-E-033	BL_CYT	10.6805
INS-A-019	BL_CYT	10.933
INS-A-023	BL_CYT	11.2843
INS-E-008	BL_CYT	11.5629
INS-D-012	BL_CYT	11.6217
INS-E-035	BL_IFNG	0.19442
INS-E-034	BL_IFNG	0.277401
INS-E-016	BL_IFNG	0.300777
INS-D-002	BL_IFNG	0.378052
INS-E-022	BL_IFNG	0.42764
INS-B-002	BL_IFNG	0.441399
INS-A-014	BL_IFNG	0.443363
INS-E-006	BL_IFNG	0.446966
INS-A-012	BL_IFNG	0.460327
INS-A-002	BL_IFNG	0.470901
INS-B-003	BL_IFNG	0.476096
INS-E-024	BL_IFNG	0.48446
INS-E-011	BL_IFNG	0.486484
INS-E-004	BL_IFNG	0.48763
INS-E-001	BL_IFNG	0.498634
INS-E-021	BL_IFNG	0.513885
INS-D-013	BL_IFNG	0.514796
INS-D-008	BL_IFNG	0.516745
INS-D-007	BL_IFNG	0.5201
INS-C-008	BL_IFNG	0.537996
INS-B-011	BL_IFNG	0.540763
INS-C-005	BL_IFNG	0.543065
INS-C-018	BL_IFNG	0.54312
INS-A-018	BL_IFNG	0.549383
INS-C-023	BL_IFNG	0.562029
INS-E-036	BL_IFNG	0.566678
INS-E-033	BL_IFNG	0.581005
INS-B-014	BL_IFNG	0.584437
INS-D-006	BL_IFNG	0.588832
INS-E-003	BL_IFNG	0.590658
INS-E-005	BL_IFNG	0.593816
INS-E-023	BL_IFNG	0.600036
INS-C-011	BL_IFNG	0.609028
INS-E-002	BL_IFNG	0.610247
INS-B-026	BL_IFNG	0.621758
INS-C-020	BL_IFNG	0.632328
INS-A-015	BL_IFNG	0.633337
INS-C-002	BL_IFNG	0.637052
INS-E-013	BL_IFNG	0.637257
INS-D-003	BL_IFNG	0.637428
INS-C-001	BL_IFNG	0.642396
INS-B-015	BL_IFNG	0.651058
INS-E-026	BL_IFNG	0.651991
INS-A-019	BL_IFNG	0.652353
INS-E-019	BL_IFNG	0.654223
INS-C-003	BL_IFNG	0.657176
INS-E-012	BL_IFNG	0.658498
INS-A-010	BL_IFNG	0.662753
INS-E-029	BL_IFNG	0.669276
INS-A-003	BL_IFNG	0.672491
INS-A-007	BL_IFNG	0.682143
INS-D-009	BL_IFNG	0.696058
INS-E-018	BL_IFNG	0.696195
INS-C-017	BL_IFNG	0.698013
INS-B-024	BL_IFNG	0.699237
INS-C-004	BL_IFNG	0.711388
INS-D-004	BL_IFNG	0.72728
INS-E-028	BL_IFNG	0.742021
INS-D-005	BL_IFNG	0.748623
INS-C-006	BL_IFNG	0.751621
INS-A-024	BL_IFNG	0.755826
INS-C-013	BL_IFNG	0.785679
INS-A-023	BL_IFNG	0.788308
INS-E-008	BL_IFNG	0.809657
INS-D-012	BL_IFNG	0.82383
INS-E-016	BL_IMS	0.773538
INS-E-034	BL_IMS	0.828392
INS-E-035	BL_IMS	0.875331
INS-D-002	BL_IMS	0.952621
INS-A-012	BL_IMS	1.00206
INS-E-024	BL_IMS	1.02202
INS-B-002	BL_IMS	1.03936
INS-C-023	BL_IMS	1.05075
INS-E-004	BL_IMS	1.05136
INS-C-018	BL_IMS	1.06102
INS-E-006	BL_IMS	1.06168
INS-E-022	BL_IMS	1.06874
INS-E-011	BL_IMS	1.09084
INS-A-002	BL_IMS	1.0951
INS-A-014	BL_IMS	1.09892
INS-E-023	BL_IMS	1.10672
INS-B-011	BL_IMS	1.11767
INS-C-008	BL_IMS	1.13079
INS-A-018	BL_IMS	1.15737
INS-D-007	BL_IMS	1.16489
INS-D-006	BL_IMS	1.17112
INS-D-008	BL_IMS	1.17125
INS-B-003	BL_IMS	1.1792
INS-D-013	BL_IMS	1.19824
INS-C-011	BL_IMS	1.20122
INS-E-021	BL_IMS	1.21695
INS-E-003	BL_IMS	1.21814
INS-C-001	BL_IMS	1.22702
INS-E-013	BL_IMS	1.22707
INS-E-001	BL_IMS	1.22911
INS-E-026	BL_IMS	1.23021
INS-E-036	BL_IMS	1.23094
INS-A-024	BL_IMS	1.24347
INS-C-020	BL_IMS	1.25508
INS-C-002	BL_IMS	1.26971
INS-C-003	BL_IMS	1.27905
INS-E-019	BL_IMS	1.28035
INS-B-014	BL_IMS	1.28086
INS-E-002	BL_IMS	1.28329
INS-C-005	BL_IMS	1.29454
INS-A-015	BL_IMS	1.29915
INS-D-003	BL_IMS	1.30402
INS-C-004	BL_IMS	1.31043
INS-E-005	BL_IMS	1.31198
INS-A-003	BL_IMS	1.32074
INS-E-018	BL_IMS	1.33988
INS-E-033	BL_IMS	1.34958
INS-E-029	BL_IMS	1.35791
INS-E-012	BL_IMS	1.359
INS-A-019	BL_IMS	1.38678
INS-A-007	BL_IMS	1.39416
INS-B-015	BL_IMS	1.39773
INS-A-010	BL_IMS	1.4202
INS-D-004	BL_IMS	1.42241
INS-B-024	BL_IMS	1.42346
INS-B-026	BL_IMS	1.42816
INS-D-005	BL_IMS	1.43801
INS-D-009	BL_IMS	1.44413
INS-C-017	BL_IMS	1.45031
INS-E-028	BL_IMS	1.45044
INS-C-013	BL_IMS	1.46389
INS-C-006	BL_IMS	1.46402
INS-E-008	BL_IMS	1.48698
INS-A-023	BL_IMS	1.49449
INS-D-012	BL_IMS	1.51521
