# Supplementary material for: Pan-cancer analysis of longitudinal metastatic tumors reveals genomic alterations and immune landscape dynamics associated with pembrolizumab sensitivity
Source: Nat Commun. 2021 Aug 26;12:5137. doi: 10.1038/s41467-021-25432-7 (PMC8390680; doi:10.1038/s41467-021-25432-7)
Supplement: Supplementary file 11 — Source Data [file 41467_2021_25432_MOESM11_ESM.zip › Source Data/SourceData_SupplementaryFig8.xlsx]

## Sheet: Supplementary Fig.8
PATIENT_ID	signature	score	signature.group	CB	OSTIME_Months	OSevent	PFSTIME_Months	PFSevent
INS-A-002	BL_abs_B.cells.memory	0	1.Low	0	6.54	1	2.76	1
INS-A-003	BL_abs_B.cells.memory	0	1.Low	0	5.68	1	1.41	1
INS-A-023	BL_abs_B.cells.memory	0	1.Low	0	17.51	0	1.74	1
INS-B-015	BL_abs_B.cells.memory	0	1.Low	0	4.67	1	1.64	1
INS-A-018	BL_abs_B.cells.memory	0	1.Low	0	4.24	1	3.22	1
INS-B-014	BL_abs_B.cells.memory	0	1.Low	0	14.29	1	1.87	1
INS-E-012	BL_abs_B.cells.memory	0	1.Low	0	13.96	1	1.91	1
INS-B-003	BL_abs_B.cells.memory	0	1.Low	0	20.73	1	1.94	1
INS-B-011	BL_abs_B.cells.memory	0	1.Low	0	23.82	1	2.04	1
INS-E-018	BL_abs_B.cells.memory	0	1.Low	0	28.19	0	1.87	1
INS-E-019	BL_abs_B.cells.memory	0	1.Low	0	29.34	0	1.87	1
INS-D-007	BL_abs_B.cells.memory	0	1.Low	0	6.14	1	1.87	1
INS-E-029	BL_abs_B.cells.memory	0	1.Low	0	24.8	0	3.94	1
INS-E-011	BL_abs_B.cells.memory	0	1.Low	0	3.25	1	2.04	1
INS-D-008	BL_abs_B.cells.memory	0	1.Low	0	6.44	1	1.91	1
INS-E-016	BL_abs_B.cells.memory	0	1.Low	0	13.96	1	1.94	1
INS-A-015	BL_abs_B.cells.memory	0	1.Low	0	2.3	1	2.3	1
INS-A-019	BL_abs_B.cells.memory	0	1.Low	1	18.37	0	18.37	0
INS-C-006	BL_abs_B.cells.memory	0	1.Low	0	24.02	1	2.14	1
INS-C-008	BL_abs_B.cells.memory	0	1.Low	0	NA	NA	NA	NA
INS-C-011	BL_abs_B.cells.memory	0	1.Low	0	3.81	1	1.15	1
INS-E-023	BL_abs_B.cells.memory	0	1.Low	0	4.8	1	1.87	1
INS-D-005	BL_abs_B.cells.memory	0	1.Low	1	28.78	0	28.78	0
INS-D-002	BL_abs_B.cells.memory	0	1.Low	0	1.05	1	0.72	1
INS-E-013	BL_abs_B.cells.memory	0	1.Low	1	32.1	0	32.1	0
INS-E-002	BL_abs_B.cells.memory	0	1.Low	1	4.96	1	4.96	1
INS-C-018	BL_abs_B.cells.memory	0	1.Low	1	29.7	0	10.55	1
INS-E-028	BL_abs_B.cells.memory	0	1.Low	1	25.2	0	25.2	0
INS-D-009	BL_abs_B.cells.memory	0	1.Low	1	26.22	0	26.22	0
INS-D-006	BL_abs_B.cells.memory	0	1.Low	1	29.21	0	16.16	1
INS-E-006	BL_abs_B.cells.memory	0	1.Low	0	3.42	1	0.76	1
INS-E-022	BL_abs_B.cells.memory	0	1.Low	1	18.99	1	10.09	1
INS-C-002	BL_abs_B.cells.memory	0	1.Low	0	20.8	1	2.27	1
INS-C-023	BL_abs_B.cells.memory	0	1.Low	0	27.17	0	1.84	1
INS-C-003	BL_abs_B.cells.memory	0	1.Low	0	35.19	0	5.26	1
INS-C-005	BL_abs_B.cells.memory	0	1.Low	0	3.32	1	1.08	1
INS-A-012	BL_abs_B.cells.memory	0	1.Low	0	9.53	1	3.25	1
INS-A-010	BL_abs_B.cells.memory	0	1.Low	0	18.17	1	4.17	1
INS-E-026	BL_abs_B.cells.memory	0	1.Low	1	25.92	0	25.92	0
INS-E-005	BL_abs_B.cells.memory	0	1.Low	0	3.15	1	1.91	1
INS-E-035	BL_abs_B.cells.memory	0	1.Low	0	18.83	0	1.87	1
INS-E-036	BL_abs_B.cells.memory	0	1.Low	0	NA	NA	NA	NA
INS-D-003	BL_abs_B.cells.memory	0.00673874	1.Low	1	30.82	0	30.82	0
INS-E-001	BL_abs_B.cells.memory	0.0122083	2.High	0	20.14	1	1.91	1
INS-C-001	BL_abs_B.cells.memory	0.0178758	2.High	0	35.38	0	3.78	1
INS-E-024	BL_abs_B.cells.memory	0.0242388	2.High	0	8.18	1	3.94	1
INS-B-002	BL_abs_B.cells.memory	0.0374673	2.High	0	3.58	1	0.36	1
INS-E-004	BL_abs_B.cells.memory	0.0577537	2.High	1	35.42	0	35.42	0
INS-A-014	BL_abs_B.cells.memory	0.101869	2.High	0	3.35	1	1.91	1
INS-E-021	BL_abs_B.cells.memory	0.108147	2.High	0	3.84	1	1.97	1
INS-E-003	BL_abs_B.cells.memory	0.188527	2.High	0	22.6	1	4.44	1
INS-D-004	BL_abs_B.cells.memory	0.242999	2.High	1	30.75	0	30.75	0
INS-E-034	BL_abs_B.cells.memory	0.343451	2.High	0	5.78	1	1.87	1
INS-C-020	BL_abs_B.cells.memory	0.384186	2.High	0	28.32	0	1.81	1
INS-B-026	BL_abs_B.cells.memory	0.526325	2.High	0	9	1	0.92	1
INS-A-024	BL_abs_B.cells.memory	0.54062	2.High	0	NA	NA	NA	NA
INS-D-013	BL_abs_B.cells.memory	0.645398	2.High	1	17.48	0	17.48	0
INS-E-033	BL_abs_B.cells.memory	0.777978	2.High	0	2.37	1	1.15	1
INS-D-012	BL_abs_B.cells.memory	0.942372	2.High	1	21.59	0	21.59	0
INS-C-013	BL_abs_B.cells.memory	1.04348	2.High	0	27.47	1	1.81	1
INS-B-024	BL_abs_B.cells.memory	1.42922	2.High	0	8.64	1	1.91	1
INS-C-004	BL_abs_B.cells.memory	1.58694	2.High	1	7.95	1	5.98	1
INS-E-008	BL_abs_B.cells.memory	1.74293	2.High	1	14.26	1	7.85	1
INS-A-007	BL_abs_B.cells.memory	2.12336	2.High	1	28.78	0	20.93	1
INS-C-017	BL_abs_B.cells.memory	2.20884	2.High	0	25.07	0	1.97	1
INS-A-014	BL_abs_B.cells.naive	0	1.Low	0	3.35	1	1.91	1
INS-A-018	BL_abs_B.cells.naive	0	1.Low	0	4.24	1	3.22	1
INS-A-024	BL_abs_B.cells.naive	0	1.Low	0	NA	NA	NA	NA
INS-B-002	BL_abs_B.cells.naive	0	1.Low	0	3.58	1	0.36	1
INS-E-018	BL_abs_B.cells.naive	0	1.Low	0	28.19	0	1.87	1
INS-E-034	BL_abs_B.cells.naive	0	1.Low	0	5.78	1	1.87	1
INS-E-011	BL_abs_B.cells.naive	0	1.Low	0	3.25	1	2.04	1
INS-E-016	BL_abs_B.cells.naive	0	1.Low	0	13.96	1	1.94	1
INS-D-004	BL_abs_B.cells.naive	0	1.Low	1	30.75	0	30.75	0
INS-D-003	BL_abs_B.cells.naive	0	1.Low	1	30.82	0	30.82	0
INS-E-004	BL_abs_B.cells.naive	0	1.Low	1	35.42	0	35.42	0
INS-C-018	BL_abs_B.cells.naive	0	1.Low	1	29.7	0	10.55	1
INS-D-006	BL_abs_B.cells.naive	0	1.Low	1	29.21	0	16.16	1
INS-C-023	BL_abs_B.cells.naive	0	1.Low	0	27.17	0	1.84	1
INS-E-021	BL_abs_B.cells.naive	0	1.Low	0	3.84	1	1.97	1
INS-E-024	BL_abs_B.cells.naive	0	1.Low	0	8.18	1	3.94	1
INS-E-005	BL_abs_B.cells.naive	0	1.Low	0	3.15	1	1.91	1
INS-C-001	BL_abs_B.cells.naive	0	1.Low	0	35.38	0	3.78	1
INS-D-008	BL_abs_B.cells.naive	0.0139961	1.Low	0	6.44	1	1.91	1
INS-B-003	BL_abs_B.cells.naive	0.0200131	1.Low	0	20.73	1	1.94	1
INS-D-002	BL_abs_B.cells.naive	0.0201787	1.Low	0	1.05	1	0.72	1
INS-A-002	BL_abs_B.cells.naive	0.0409053	1.Low	0	6.54	1	2.76	1
INS-E-002	BL_abs_B.cells.naive	0.0474493	1.Low	1	4.96	1	4.96	1
INS-C-020	BL_abs_B.cells.naive	0.0944994	1.Low	0	28.32	0	1.81	1
INS-C-008	BL_abs_B.cells.naive	0.110638	1.Low	0	NA	NA	NA	NA
INS-C-005	BL_abs_B.cells.naive	0.111569	1.Low	0	3.32	1	1.08	1
INS-E-001	BL_abs_B.cells.naive	0.121828	1.Low	0	20.14	1	1.91	1
INS-C-011	BL_abs_B.cells.naive	0.12477	1.Low	0	3.81	1	1.15	1
INS-A-012	BL_abs_B.cells.naive	0.147362	1.Low	0	9.53	1	3.25	1
INS-A-015	BL_abs_B.cells.naive	0.153733	1.Low	0	2.3	1	2.3	1
INS-E-028	BL_abs_B.cells.naive	0.192913	1.Low	1	25.2	0	25.2	0
INS-E-023	BL_abs_B.cells.naive	0.203569	1.Low	0	4.8	1	1.87	1
INS-E-013	BL_abs_B.cells.naive	0.207824	1.Low	1	32.1	0	32.1	0
INS-A-003	BL_abs_B.cells.naive	0.284102	1.Low	0	5.68	1	1.41	1
INS-C-004	BL_abs_B.cells.naive	0.294446	1.Low	1	7.95	1	5.98	1
INS-E-022	BL_abs_B.cells.naive	0.319424	1.Low	1	18.99	1	10.09	1
INS-E-029	BL_abs_B.cells.naive	0.33286	1.Low	0	24.8	0	3.94	1
INS-C-013	BL_abs_B.cells.naive	0.361596	1.Low	0	27.47	1	1.81	1
INS-A-019	BL_abs_B.cells.naive	0.433618	1.Low	1	18.37	0	18.37	0
INS-D-005	BL_abs_B.cells.naive	0.499668	1.Low	1	28.78	0	28.78	0
INS-D-007	BL_abs_B.cells.naive	0.500102	1.Low	0	6.14	1	1.87	1
INS-C-006	BL_abs_B.cells.naive	0.573339	1.Low	0	24.02	1	2.14	1
INS-E-036	BL_abs_B.cells.naive	0.649801	1.Low	0	NA	NA	NA	NA
INS-B-026	BL_abs_B.cells.naive	0.72661	2.High	0	9	1	0.92	1
INS-E-035	BL_abs_B.cells.naive	0.764389	2.High	0	18.83	0	1.87	1
INS-C-002	BL_abs_B.cells.naive	0.787621	2.High	0	20.8	1	2.27	1
INS-B-011	BL_abs_B.cells.naive	0.794698	2.High	0	23.82	1	2.04	1
INS-B-015	BL_abs_B.cells.naive	1.07985	2.High	0	4.67	1	1.64	1
INS-C-003	BL_abs_B.cells.naive	1.22287	2.High	0	35.19	0	5.26	1
INS-E-006	BL_abs_B.cells.naive	1.29898	2.High	0	3.42	1	0.76	1
INS-E-019	BL_abs_B.cells.naive	1.33449	2.High	0	29.34	0	1.87	1
INS-B-014	BL_abs_B.cells.naive	2.00377	2.High	0	14.29	1	1.87	1
INS-D-009	BL_abs_B.cells.naive	2.04907	2.High	1	26.22	0	26.22	0
INS-A-010	BL_abs_B.cells.naive	2.11107	2.High	0	18.17	1	4.17	1
INS-E-003	BL_abs_B.cells.naive	2.28427	2.High	0	22.6	1	4.44	1
INS-E-012	BL_abs_B.cells.naive	2.9443	2.High	0	13.96	1	1.91	1
INS-C-017	BL_abs_B.cells.naive	3.03496	2.High	0	25.07	0	1.97	1
INS-D-012	BL_abs_B.cells.naive	3.28514	2.High	1	21.59	0	21.59	0
INS-D-013	BL_abs_B.cells.naive	3.31488	2.High	1	17.48	0	17.48	0
INS-E-033	BL_abs_B.cells.naive	3.88309	2.High	0	2.37	1	1.15	1
INS-E-008	BL_abs_B.cells.naive	6.25815	2.High	1	14.26	1	7.85	1
INS-E-026	BL_abs_B.cells.naive	6.31919	2.High	1	25.92	0	25.92	0
INS-A-023	BL_abs_B.cells.naive	7.18131	2.High	0	17.51	0	1.74	1
INS-A-007	BL_abs_B.cells.naive	8.66591	2.High	1	28.78	0	20.93	1
INS-B-024	BL_abs_B.cells.naive	10.3013	2.High	0	8.64	1	1.91	1
INS-A-003	BL_abs_Dendritic.cells.activated	0	1.Low	0	5.68	1	1.41	1
INS-B-015	BL_abs_Dendritic.cells.activated	0	1.Low	0	4.67	1	1.64	1
INS-E-012	BL_abs_Dendritic.cells.activated	0	1.Low	0	13.96	1	1.91	1
INS-B-002	BL_abs_Dendritic.cells.activated	0	1.Low	0	3.58	1	0.36	1
INS-B-003	BL_abs_Dendritic.cells.activated	0	1.Low	0	20.73	1	1.94	1
INS-B-011	BL_abs_Dendritic.cells.activated	0	1.Low	0	23.82	1	2.04	1
INS-E-018	BL_abs_Dendritic.cells.activated	0	1.Low	0	28.19	0	1.87	1
INS-E-019	BL_abs_Dendritic.cells.activated	0	1.Low	0	29.34	0	1.87	1
INS-D-007	BL_abs_Dendritic.cells.activated	0	1.Low	0	6.14	1	1.87	1
INS-E-029	BL_abs_Dendritic.cells.activated	0	1.Low	0	24.8	0	3.94	1
INS-D-008	BL_abs_Dendritic.cells.activated	0	1.Low	0	6.44	1	1.91	1
INS-E-016	BL_abs_Dendritic.cells.activated	0	1.Low	0	13.96	1	1.94	1
INS-C-004	BL_abs_Dendritic.cells.activated	0	1.Low	1	7.95	1	5.98	1
INS-C-006	BL_abs_Dendritic.cells.activated	0	1.Low	0	24.02	1	2.14	1
INS-D-004	BL_abs_Dendritic.cells.activated	0	1.Low	1	30.75	0	30.75	0
INS-D-005	BL_abs_Dendritic.cells.activated	0	1.Low	1	28.78	0	28.78	0
INS-A-007	BL_abs_Dendritic.cells.activated	0	1.Low	1	28.78	0	20.93	1
INS-D-012	BL_abs_Dendritic.cells.activated	0	1.Low	1	21.59	0	21.59	0
INS-E-013	BL_abs_Dendritic.cells.activated	0	1.Low	1	32.1	0	32.1	0
INS-E-002	BL_abs_Dendritic.cells.activated	0	1.Low	1	4.96	1	4.96	1
INS-E-001	BL_abs_Dendritic.cells.activated	0	1.Low	0	20.14	1	1.91	1
INS-D-006	BL_abs_Dendritic.cells.activated	0	1.Low	1	29.21	0	16.16	1
INS-E-006	BL_abs_Dendritic.cells.activated	0	1.Low	0	3.42	1	0.76	1
INS-E-022	BL_abs_Dendritic.cells.activated	0	1.Low	1	18.99	1	10.09	1
INS-E-021	BL_abs_Dendritic.cells.activated	0	1.Low	0	3.84	1	1.97	1
INS-E-026	BL_abs_Dendritic.cells.activated	0	1.Low	1	25.92	0	25.92	0
INS-C-017	BL_abs_Dendritic.cells.activated	0	1.Low	0	25.07	0	1.97	1
INS-B-024	BL_abs_Dendritic.cells.activated	0	1.Low	0	8.64	1	1.91	1
INS-E-005	BL_abs_Dendritic.cells.activated	0	1.Low	0	3.15	1	1.91	1
INS-E-033	BL_abs_Dendritic.cells.activated	0	1.Low	0	2.37	1	1.15	1
INS-E-035	BL_abs_Dendritic.cells.activated	0	1.Low	0	18.83	0	1.87	1
INS-D-003	BL_abs_Dendritic.cells.activated	0.00119948	1.Low	1	30.82	0	30.82	0
INS-E-034	BL_abs_Dendritic.cells.activated	0.0294006	1.Low	0	5.78	1	1.87	1
INS-C-005	BL_abs_Dendritic.cells.activated	0.0684711	1.Low	0	3.32	1	1.08	1
INS-C-001	BL_abs_Dendritic.cells.activated	0.0911085	1.Low	0	35.38	0	3.78	1
INS-E-024	BL_abs_Dendritic.cells.activated	0.0997278	1.Low	0	8.18	1	3.94	1
INS-A-019	BL_abs_Dendritic.cells.activated	0.111694	1.Low	1	18.37	0	18.37	0
INS-E-004	BL_abs_Dendritic.cells.activated	0.119121	1.Low	1	35.42	0	35.42	0
INS-C-008	BL_abs_Dendritic.cells.activated	0.133734	1.Low	0	NA	NA	NA	NA
INS-D-002	BL_abs_Dendritic.cells.activated	0.143847	1.Low	0	1.05	1	0.72	1
INS-E-003	BL_abs_Dendritic.cells.activated	0.146498	1.Low	0	22.6	1	4.44	1
INS-B-026	BL_abs_Dendritic.cells.activated	0.152949	1.Low	0	9	1	0.92	1
INS-C-020	BL_abs_Dendritic.cells.activated	0.16727	1.Low	0	28.32	0	1.81	1
INS-C-003	BL_abs_Dendritic.cells.activated	0.173607	2.High	0	35.19	0	5.26	1
INS-B-014	BL_abs_Dendritic.cells.activated	0.185496	2.High	0	14.29	1	1.87	1
INS-C-018	BL_abs_Dendritic.cells.activated	0.211312	2.High	1	29.7	0	10.55	1
INS-E-008	BL_abs_Dendritic.cells.activated	0.227335	2.High	1	14.26	1	7.85	1
INS-C-013	BL_abs_Dendritic.cells.activated	0.268998	2.High	0	27.47	1	1.81	1
INS-E-023	BL_abs_Dendritic.cells.activated	0.315468	2.High	0	4.8	1	1.87	1
INS-C-011	BL_abs_Dendritic.cells.activated	0.322951	2.High	0	3.81	1	1.15	1
INS-D-013	BL_abs_Dendritic.cells.activated	0.376385	2.High	1	17.48	0	17.48	0
INS-A-014	BL_abs_Dendritic.cells.activated	0.382717	2.High	0	3.35	1	1.91	1
INS-A-015	BL_abs_Dendritic.cells.activated	0.428079	2.High	0	2.3	1	2.3	1
INS-C-002	BL_abs_Dendritic.cells.activated	0.458096	2.High	0	20.8	1	2.27	1
INS-E-011	BL_abs_Dendritic.cells.activated	0.493289	2.High	0	3.25	1	2.04	1
INS-D-009	BL_abs_Dendritic.cells.activated	0.610981	2.High	1	26.22	0	26.22	0
INS-E-036	BL_abs_Dendritic.cells.activated	0.617768	2.High	0	NA	NA	NA	NA
INS-A-023	BL_abs_Dendritic.cells.activated	0.652459	2.High	0	17.51	0	1.74	1
INS-C-023	BL_abs_Dendritic.cells.activated	0.782201	2.High	0	27.17	0	1.84	1
INS-A-010	BL_abs_Dendritic.cells.activated	0.97241	2.High	0	18.17	1	4.17	1
INS-A-012	BL_abs_Dendritic.cells.activated	1.17914	2.High	0	9.53	1	3.25	1
INS-A-002	BL_abs_Dendritic.cells.activated	1.24989	2.High	0	6.54	1	2.76	1
INS-A-018	BL_abs_Dendritic.cells.activated	1.3197	2.High	0	4.24	1	3.22	1
INS-E-028	BL_abs_Dendritic.cells.activated	2.41209	2.High	1	25.2	0	25.2	0
INS-A-024	BL_abs_Dendritic.cells.activated	4.86168	2.High	0	NA	NA	NA	NA
INS-A-014	BL_abs_Dendritic.cells.resting	0	1.Low	0	3.35	1	1.91	1
INS-A-018	BL_abs_Dendritic.cells.resting	0	1.Low	0	4.24	1	3.22	1
INS-E-012	BL_abs_Dendritic.cells.resting	0	1.Low	0	13.96	1	1.91	1
INS-B-002	BL_abs_Dendritic.cells.resting	0	1.Low	0	3.58	1	0.36	1
INS-B-011	BL_abs_Dendritic.cells.resting	0	1.Low	0	23.82	1	2.04	1
INS-E-019	BL_abs_Dendritic.cells.resting	0	1.Low	0	29.34	0	1.87	1
INS-C-020	BL_abs_Dendritic.cells.resting	0	1.Low	0	28.32	0	1.81	1
INS-D-007	BL_abs_Dendritic.cells.resting	0	1.Low	0	6.14	1	1.87	1
INS-E-034	BL_abs_Dendritic.cells.resting	0	1.Low	0	5.78	1	1.87	1
INS-E-029	BL_abs_Dendritic.cells.resting	0	1.Low	0	24.8	0	3.94	1
INS-E-011	BL_abs_Dendritic.cells.resting	0	1.Low	0	3.25	1	2.04	1
INS-D-008	BL_abs_Dendritic.cells.resting	0	1.Low	0	6.44	1	1.91	1
INS-E-016	BL_abs_Dendritic.cells.resting	0	1.Low	0	13.96	1	1.94	1
INS-A-015	BL_abs_Dendritic.cells.resting	0	1.Low	0	2.3	1	2.3	1
INS-C-006	BL_abs_Dendritic.cells.resting	0	1.Low	0	24.02	1	2.14	1
INS-C-008	BL_abs_Dendritic.cells.resting	0	1.Low	0	NA	NA	NA	NA
INS-E-003	BL_abs_Dendritic.cells.resting	0	1.Low	0	22.6	1	4.44	1
INS-D-004	BL_abs_Dendritic.cells.resting	0	1.Low	1	30.75	0	30.75	0
INS-D-002	BL_abs_Dendritic.cells.resting	0	1.Low	0	1.05	1	0.72	1
INS-D-012	BL_abs_Dendritic.cells.resting	0	1.Low	1	21.59	0	21.59	0
INS-D-003	BL_abs_Dendritic.cells.resting	0	1.Low	1	30.82	0	30.82	0
INS-E-004	BL_abs_Dendritic.cells.resting	0	1.Low	1	35.42	0	35.42	0
INS-E-013	BL_abs_Dendritic.cells.resting	0	1.Low	1	32.1	0	32.1	0
INS-D-009	BL_abs_Dendritic.cells.resting	0	1.Low	1	26.22	0	26.22	0
INS-D-013	BL_abs_Dendritic.cells.resting	0	1.Low	1	17.48	0	17.48	0
INS-E-006	BL_abs_Dendritic.cells.resting	0	1.Low	0	3.42	1	0.76	1
INS-B-026	BL_abs_Dendritic.cells.resting	0	1.Low	0	9	1	0.92	1
INS-C-023	BL_abs_Dendritic.cells.resting	0	1.Low	0	27.17	0	1.84	1
INS-A-012	BL_abs_Dendritic.cells.resting	0	1.Low	0	9.53	1	3.25	1
INS-E-024	BL_abs_Dendritic.cells.resting	0	1.Low	0	8.18	1	3.94	1
INS-B-024	BL_abs_Dendritic.cells.resting	0	1.Low	0	8.64	1	1.91	1
INS-C-001	BL_abs_Dendritic.cells.resting	0	1.Low	0	35.38	0	3.78	1
INS-E-036	BL_abs_Dendritic.cells.resting	0	1.Low	0	NA	NA	NA	NA
INS-C-018	BL_abs_Dendritic.cells.resting	0.042168	1.Low	1	29.7	0	10.55	1
INS-C-004	BL_abs_Dendritic.cells.resting	0.0584548	1.Low	1	7.95	1	5.98	1
INS-E-002	BL_abs_Dendritic.cells.resting	0.0635054	1.Low	1	4.96	1	4.96	1
INS-E-008	BL_abs_Dendritic.cells.resting	0.0744094	1.Low	1	14.26	1	7.85	1
INS-B-014	BL_abs_Dendritic.cells.resting	0.0909051	1.Low	0	14.29	1	1.87	1
INS-E-001	BL_abs_Dendritic.cells.resting	0.0981877	1.Low	0	20.14	1	1.91	1
INS-D-005	BL_abs_Dendritic.cells.resting	0.112547	1.Low	1	28.78	0	28.78	0
INS-E-033	BL_abs_Dendritic.cells.resting	0.115941	1.Low	0	2.37	1	1.15	1
INS-C-011	BL_abs_Dendritic.cells.resting	0.148336	1.Low	0	3.81	1	1.15	1
INS-E-035	BL_abs_Dendritic.cells.resting	0.167149	1.Low	0	18.83	0	1.87	1
INS-A-002	BL_abs_Dendritic.cells.resting	0.174596	2.High	0	6.54	1	2.76	1
INS-C-005	BL_abs_Dendritic.cells.resting	0.191729	2.High	0	3.32	1	1.08	1
INS-C-013	BL_abs_Dendritic.cells.resting	0.224315	2.High	0	27.47	1	1.81	1
INS-C-002	BL_abs_Dendritic.cells.resting	0.299714	2.High	0	20.8	1	2.27	1
INS-E-018	BL_abs_Dendritic.cells.resting	0.334472	2.High	0	28.19	0	1.87	1
INS-B-015	BL_abs_Dendritic.cells.resting	0.357697	2.High	0	4.67	1	1.64	1
INS-E-028	BL_abs_Dendritic.cells.resting	0.373442	2.High	1	25.2	0	25.2	0
INS-E-021	BL_abs_Dendritic.cells.resting	0.478443	2.High	0	3.84	1	1.97	1
INS-E-023	BL_abs_Dendritic.cells.resting	0.513699	2.High	0	4.8	1	1.87	1
INS-C-003	BL_abs_Dendritic.cells.resting	0.634114	2.High	0	35.19	0	5.26	1
INS-A-010	BL_abs_Dendritic.cells.resting	0.673924	2.High	0	18.17	1	4.17	1
INS-D-006	BL_abs_Dendritic.cells.resting	0.773247	2.High	1	29.21	0	16.16	1
INS-A-019	BL_abs_Dendritic.cells.resting	0.778314	2.High	1	18.37	0	18.37	0
INS-B-003	BL_abs_Dendritic.cells.resting	0.788651	2.High	0	20.73	1	1.94	1
INS-A-024	BL_abs_Dendritic.cells.resting	0.891527	2.High	0	NA	NA	NA	NA
INS-A-003	BL_abs_Dendritic.cells.resting	1.02312	2.High	0	5.68	1	1.41	1
INS-E-005	BL_abs_Dendritic.cells.resting	1.27171	2.High	0	3.15	1	1.91	1
INS-A-023	BL_abs_Dendritic.cells.resting	1.29046	2.High	0	17.51	0	1.74	1
INS-E-022	BL_abs_Dendritic.cells.resting	1.69477	2.High	1	18.99	1	10.09	1
INS-E-026	BL_abs_Dendritic.cells.resting	1.92853	2.High	1	25.92	0	25.92	0
INS-A-007	BL_abs_Dendritic.cells.resting	2.28951	2.High	1	28.78	0	20.93	1
INS-C-017	BL_abs_Dendritic.cells.resting	3.48907	2.High	0	25.07	0	1.97	1
INS-A-002	BL_abs_Eosinophils	0	1.Low	0	6.54	1	2.76	1
INS-A-014	BL_abs_Eosinophils	0	1.Low	0	3.35	1	1.91	1
INS-B-015	BL_abs_Eosinophils	0	1.Low	0	4.67	1	1.64	1
INS-A-018	BL_abs_Eosinophils	0	1.Low	0	4.24	1	3.22	1
INS-B-011	BL_abs_Eosinophils	0	1.Low	0	23.82	1	2.04	1
INS-E-011	BL_abs_Eosinophils	0	1.Low	0	3.25	1	2.04	1
INS-A-019	BL_abs_Eosinophils	0	1.Low	1	18.37	0	18.37	0
INS-C-004	BL_abs_Eosinophils	0	1.Low	1	7.95	1	5.98	1
INS-D-003	BL_abs_Eosinophils	0	1.Low	1	30.82	0	30.82	0
INS-E-013	BL_abs_Eosinophils	0	1.Low	1	32.1	0	32.1	0
INS-E-001	BL_abs_Eosinophils	0	1.Low	0	20.14	1	1.91	1
INS-D-009	BL_abs_Eosinophils	0	1.Low	1	26.22	0	26.22	0
INS-E-006	BL_abs_Eosinophils	0	1.Low	0	3.42	1	0.76	1
INS-B-026	BL_abs_Eosinophils	0	1.Low	0	9	1	0.92	1
INS-C-023	BL_abs_Eosinophils	0	1.Low	0	27.17	0	1.84	1
INS-C-003	BL_abs_Eosinophils	0	1.Low	0	35.19	0	5.26	1
INS-E-021	BL_abs_Eosinophils	0	1.Low	0	3.84	1	1.97	1
INS-A-012	BL_abs_Eosinophils	0	1.Low	0	9.53	1	3.25	1
INS-E-005	BL_abs_Eosinophils	0	1.Low	0	3.15	1	1.91	1
INS-A-007	BL_abs_Eosinophils	0.00365831	1.Low	1	28.78	0	20.93	1
INS-D-002	BL_abs_Eosinophils	0.00784476	1.Low	0	1.05	1	0.72	1
INS-A-003	BL_abs_Eosinophils	0.0115176	1.Low	0	5.68	1	1.41	1
INS-C-005	BL_abs_Eosinophils	0.0153073	1.Low	0	3.32	1	1.08	1
INS-D-012	BL_abs_Eosinophils	0.015588	1.Low	1	21.59	0	21.59	0
INS-D-006	BL_abs_Eosinophils	0.040004	1.Low	1	29.21	0	16.16	1
INS-B-003	BL_abs_Eosinophils	0.0452944	1.Low	0	20.73	1	1.94	1
INS-E-036	BL_abs_Eosinophils	0.0616945	1.Low	0	NA	NA	NA	NA
INS-E-022	BL_abs_Eosinophils	0.0628318	1.Low	1	18.99	1	10.09	1
INS-C-008	BL_abs_Eosinophils	0.0728096	1.Low	0	NA	NA	NA	NA
INS-E-023	BL_abs_Eosinophils	0.0824996	1.Low	0	4.8	1	1.87	1
INS-B-014	BL_abs_Eosinophils	0.0832098	1.Low	0	14.29	1	1.87	1
INS-E-019	BL_abs_Eosinophils	0.0921571	1.Low	0	29.34	0	1.87	1
INS-E-034	BL_abs_Eosinophils	0.0984618	1.Low	0	5.78	1	1.87	1
INS-E-016	BL_abs_Eosinophils	0.0986246	1.Low	0	13.96	1	1.94	1
INS-D-004	BL_abs_Eosinophils	0.104961	1.Low	1	30.75	0	30.75	0
INS-E-026	BL_abs_Eosinophils	0.109995	1.Low	1	25.92	0	25.92	0
INS-E-012	BL_abs_Eosinophils	0.135696	1.Low	0	13.96	1	1.91	1
INS-C-018	BL_abs_Eosinophils	0.135892	1.Low	1	29.7	0	10.55	1
INS-E-004	BL_abs_Eosinophils	0.152606	1.Low	1	35.42	0	35.42	0
INS-A-024	BL_abs_Eosinophils	0.161495	1.Low	0	NA	NA	NA	NA
INS-E-003	BL_abs_Eosinophils	0.162972	1.Low	0	22.6	1	4.44	1
INS-A-015	BL_abs_Eosinophils	0.193129	1.Low	0	2.3	1	2.3	1
INS-D-007	BL_abs_Eosinophils	0.222343	1.Low	0	6.14	1	1.87	1
INS-E-002	BL_abs_Eosinophils	0.230551	2.High	1	4.96	1	4.96	1
INS-D-013	BL_abs_Eosinophils	0.238282	2.High	1	17.48	0	17.48	0
INS-E-035	BL_abs_Eosinophils	0.238915	2.High	0	18.83	0	1.87	1
INS-C-002	BL_abs_Eosinophils	0.247084	2.High	0	20.8	1	2.27	1
INS-B-024	BL_abs_Eosinophils	0.24934	2.High	0	8.64	1	1.91	1
INS-D-008	BL_abs_Eosinophils	0.261646	2.High	0	6.44	1	1.91	1
INS-B-002	BL_abs_Eosinophils	0.294548	2.High	0	3.58	1	0.36	1
INS-E-018	BL_abs_Eosinophils	0.304076	2.High	0	28.19	0	1.87	1
INS-E-029	BL_abs_Eosinophils	0.334991	2.High	0	24.8	0	3.94	1
INS-C-017	BL_abs_Eosinophils	0.379248	2.High	0	25.07	0	1.97	1
INS-D-005	BL_abs_Eosinophils	0.404158	2.High	1	28.78	0	28.78	0
INS-A-010	BL_abs_Eosinophils	0.440245	2.High	0	18.17	1	4.17	1
INS-C-001	BL_abs_Eosinophils	0.444698	2.High	0	35.38	0	3.78	1
INS-A-023	BL_abs_Eosinophils	0.610558	2.High	0	17.51	0	1.74	1
INS-E-008	BL_abs_Eosinophils	0.617688	2.High	1	14.26	1	7.85	1
INS-C-013	BL_abs_Eosinophils	0.701442	2.High	0	27.47	1	1.81	1
INS-E-024	BL_abs_Eosinophils	0.70636	2.High	0	8.18	1	3.94	1
INS-C-006	BL_abs_Eosinophils	0.763458	2.High	0	24.02	1	2.14	1
INS-E-033	BL_abs_Eosinophils	1.07068	2.High	0	2.37	1	1.15	1
INS-C-011	BL_abs_Eosinophils	1.11191	2.High	0	3.81	1	1.15	1
INS-C-020	BL_abs_Eosinophils	1.19757	2.High	0	28.32	0	1.81	1
INS-E-028	BL_abs_Eosinophils	1.56012	2.High	1	25.2	0	25.2	0
INS-A-002	BL_abs_Macrophages.M0	0	1.Low	0	6.54	1	2.76	1
INS-A-024	BL_abs_Macrophages.M0	0	1.Low	0	NA	NA	NA	NA
INS-B-011	BL_abs_Macrophages.M0	0	1.Low	0	23.82	1	2.04	1
INS-E-019	BL_abs_Macrophages.M0	0	1.Low	0	29.34	0	1.87	1
INS-C-020	BL_abs_Macrophages.M0	0	1.Low	0	28.32	0	1.81	1
INS-E-034	BL_abs_Macrophages.M0	0	1.Low	0	5.78	1	1.87	1
INS-D-008	BL_abs_Macrophages.M0	0	1.Low	0	6.44	1	1.91	1
INS-E-016	BL_abs_Macrophages.M0	0	1.Low	0	13.96	1	1.94	1
INS-A-015	BL_abs_Macrophages.M0	0	1.Low	0	2.3	1	2.3	1
INS-A-019	BL_abs_Macrophages.M0	0	1.Low	1	18.37	0	18.37	0
INS-D-005	BL_abs_Macrophages.M0	0	1.Low	1	28.78	0	28.78	0
INS-D-002	BL_abs_Macrophages.M0	0	1.Low	0	1.05	1	0.72	1
INS-E-004	BL_abs_Macrophages.M0	0	1.Low	1	35.42	0	35.42	0
INS-E-013	BL_abs_Macrophages.M0	0	1.Low	1	32.1	0	32.1	0
INS-E-008	BL_abs_Macrophages.M0	0	1.Low	1	14.26	1	7.85	1
INS-E-001	BL_abs_Macrophages.M0	0	1.Low	0	20.14	1	1.91	1
INS-E-028	BL_abs_Macrophages.M0	0	1.Low	1	25.2	0	25.2	0
INS-D-013	BL_abs_Macrophages.M0	0	1.Low	1	17.48	0	17.48	0
INS-C-023	BL_abs_Macrophages.M0	0	1.Low	0	27.17	0	1.84	1
INS-C-003	BL_abs_Macrophages.M0	0	1.Low	0	35.19	0	5.26	1
INS-E-024	BL_abs_Macrophages.M0	0	1.Low	0	8.18	1	3.94	1
INS-E-026	BL_abs_Macrophages.M0	0	1.Low	1	25.92	0	25.92	0
INS-E-033	BL_abs_Macrophages.M0	0	1.Low	0	2.37	1	1.15	1
INS-E-035	BL_abs_Macrophages.M0	0	1.Low	0	18.83	0	1.87	1
INS-E-022	BL_abs_Macrophages.M0	0.0244226	1.Low	1	18.99	1	10.09	1
INS-C-001	BL_abs_Macrophages.M0	0.0932659	1.Low	0	35.38	0	3.78	1
INS-E-023	BL_abs_Macrophages.M0	0.130196	1.Low	0	4.8	1	1.87	1
INS-A-023	BL_abs_Macrophages.M0	0.270495	1.Low	0	17.51	0	1.74	1
INS-E-011	BL_abs_Macrophages.M0	0.313672	1.Low	0	3.25	1	2.04	1
INS-D-007	BL_abs_Macrophages.M0	0.342857	1.Low	0	6.14	1	1.87	1
INS-E-029	BL_abs_Macrophages.M0	0.347737	1.Low	0	24.8	0	3.94	1
INS-E-006	BL_abs_Macrophages.M0	0.37024	1.Low	0	3.42	1	0.76	1
INS-C-018	BL_abs_Macrophages.M0	0.408501	1.Low	1	29.7	0	10.55	1
INS-C-002	BL_abs_Macrophages.M0	0.431576	1.Low	0	20.8	1	2.27	1
INS-B-002	BL_abs_Macrophages.M0	0.487547	1.Low	0	3.58	1	0.36	1
INS-E-036	BL_abs_Macrophages.M0	0.68358	1.Low	0	NA	NA	NA	NA
INS-C-011	BL_abs_Macrophages.M0	0.696511	1.Low	0	3.81	1	1.15	1
INS-A-003	BL_abs_Macrophages.M0	0.702574	1.Low	0	5.68	1	1.41	1
INS-D-006	BL_abs_Macrophages.M0	0.793133	1.Low	1	29.21	0	16.16	1
INS-C-017	BL_abs_Macrophages.M0	0.885934	1.Low	0	25.07	0	1.97	1
INS-B-014	BL_abs_Macrophages.M0	0.977925	1.Low	0	14.29	1	1.87	1
INS-C-004	BL_abs_Macrophages.M0	1.0088	1.Low	1	7.95	1	5.98	1
INS-E-005	BL_abs_Macrophages.M0	1.14062	1.Low	0	3.15	1	1.91	1
INS-B-015	BL_abs_Macrophages.M0	1.16161	2.High	0	4.67	1	1.64	1
INS-A-018	BL_abs_Macrophages.M0	1.26503	2.High	0	4.24	1	3.22	1
INS-B-003	BL_abs_Macrophages.M0	1.45691	2.High	0	20.73	1	1.94	1
INS-B-026	BL_abs_Macrophages.M0	1.56878	2.High	0	9	1	0.92	1
INS-C-008	BL_abs_Macrophages.M0	1.57848	2.High	0	NA	NA	NA	NA
INS-B-024	BL_abs_Macrophages.M0	1.75418	2.High	0	8.64	1	1.91	1
INS-C-013	BL_abs_Macrophages.M0	1.76857	2.High	0	27.47	1	1.81	1
INS-D-004	BL_abs_Macrophages.M0	1.94755	2.High	1	30.75	0	30.75	0
INS-A-012	BL_abs_Macrophages.M0	2.0148	2.High	0	9.53	1	3.25	1
INS-A-014	BL_abs_Macrophages.M0	2.08792	2.High	0	3.35	1	1.91	1
INS-D-012	BL_abs_Macrophages.M0	2.13339	2.High	1	21.59	0	21.59	0
INS-E-018	BL_abs_Macrophages.M0	2.29222	2.High	0	28.19	0	1.87	1
INS-E-002	BL_abs_Macrophages.M0	2.44218	2.High	1	4.96	1	4.96	1
INS-E-012	BL_abs_Macrophages.M0	2.59543	2.High	0	13.96	1	1.91	1
INS-A-007	BL_abs_Macrophages.M0	2.62991	2.High	1	28.78	0	20.93	1
INS-D-003	BL_abs_Macrophages.M0	3.17738	2.High	1	30.82	0	30.82	0
INS-C-005	BL_abs_Macrophages.M0	3.61322	2.High	0	3.32	1	1.08	1
INS-C-006	BL_abs_Macrophages.M0	3.73461	2.High	0	24.02	1	2.14	1
INS-A-010	BL_abs_Macrophages.M0	3.81987	2.High	0	18.17	1	4.17	1
INS-D-009	BL_abs_Macrophages.M0	5.33027	2.High	1	26.22	0	26.22	0
INS-E-003	BL_abs_Macrophages.M0	5.48608	2.High	0	22.6	1	4.44	1
INS-E-021	BL_abs_Macrophages.M0	7.67613	2.High	0	3.84	1	1.97	1
INS-A-014	BL_abs_Macrophages.M1	0	1.Low	0	3.35	1	1.91	1
INS-A-018	BL_abs_Macrophages.M1	0	1.Low	0	4.24	1	3.22	1
INS-D-002	BL_abs_Macrophages.M1	0	1.Low	0	1.05	1	0.72	1
INS-E-001	BL_abs_Macrophages.M1	0	1.Low	0	20.14	1	1.91	1
INS-A-012	BL_abs_Macrophages.M1	0	1.Low	0	9.53	1	3.25	1
INS-E-016	BL_abs_Macrophages.M1	0.00404185	1.Low	0	13.96	1	1.94	1
INS-E-024	BL_abs_Macrophages.M1	0.0169421	1.Low	0	8.18	1	3.94	1
INS-E-021	BL_abs_Macrophages.M1	0.0325325	1.Low	0	3.84	1	1.97	1
INS-C-005	BL_abs_Macrophages.M1	0.0359177	1.Low	0	3.32	1	1.08	1
INS-A-002	BL_abs_Macrophages.M1	0.0456176	1.Low	0	6.54	1	2.76	1
INS-E-004	BL_abs_Macrophages.M1	0.0490462	1.Low	1	35.42	0	35.42	0
INS-B-002	BL_abs_Macrophages.M1	0.0829377	1.Low	0	3.58	1	0.36	1
INS-D-003	BL_abs_Macrophages.M1	0.0836598	1.Low	1	30.82	0	30.82	0
INS-E-011	BL_abs_Macrophages.M1	0.0899309	1.Low	0	3.25	1	2.04	1
INS-E-034	BL_abs_Macrophages.M1	0.0939587	1.Low	0	5.78	1	1.87	1
INS-E-002	BL_abs_Macrophages.M1	0.0941479	1.Low	1	4.96	1	4.96	1
INS-A-010	BL_abs_Macrophages.M1	0.141655	1.Low	0	18.17	1	4.17	1
INS-D-013	BL_abs_Macrophages.M1	0.148807	1.Low	1	17.48	0	17.48	0
INS-C-008	BL_abs_Macrophages.M1	0.209643	1.Low	0	NA	NA	NA	NA
INS-C-001	BL_abs_Macrophages.M1	0.216171	1.Low	0	35.38	0	3.78	1
INS-E-036	BL_abs_Macrophages.M1	0.246285	1.Low	0	NA	NA	NA	NA
INS-E-035	BL_abs_Macrophages.M1	0.307909	1.Low	0	18.83	0	1.87	1
INS-A-015	BL_abs_Macrophages.M1	0.324044	1.Low	0	2.3	1	2.3	1
INS-A-019	BL_abs_Macrophages.M1	0.393852	1.Low	1	18.37	0	18.37	0
INS-C-011	BL_abs_Macrophages.M1	0.430172	1.Low	0	3.81	1	1.15	1
INS-C-020	BL_abs_Macrophages.M1	0.494817	1.Low	0	28.32	0	1.81	1
INS-C-023	BL_abs_Macrophages.M1	0.497284	1.Low	0	27.17	0	1.84	1
INS-D-008	BL_abs_Macrophages.M1	0.570031	1.Low	0	6.44	1	1.91	1
INS-D-006	BL_abs_Macrophages.M1	0.578087	1.Low	1	29.21	0	16.16	1
INS-D-009	BL_abs_Macrophages.M1	0.622117	1.Low	1	26.22	0	26.22	0
INS-C-018	BL_abs_Macrophages.M1	0.641884	1.Low	1	29.7	0	10.55	1
INS-E-022	BL_abs_Macrophages.M1	0.644258	1.Low	1	18.99	1	10.09	1
INS-B-026	BL_abs_Macrophages.M1	0.66004	1.Low	0	9	1	0.92	1
INS-B-003	BL_abs_Macrophages.M1	0.697462	1.Low	0	20.73	1	1.94	1
INS-C-002	BL_abs_Macrophages.M1	0.746068	1.Low	0	20.8	1	2.27	1
INS-D-007	BL_abs_Macrophages.M1	0.779151	1.Low	0	6.14	1	1.87	1
INS-E-029	BL_abs_Macrophages.M1	0.783295	1.Low	0	24.8	0	3.94	1
INS-E-005	BL_abs_Macrophages.M1	0.800852	1.Low	0	3.15	1	1.91	1
INS-E-003	BL_abs_Macrophages.M1	0.830806	1.Low	0	22.6	1	4.44	1
INS-E-006	BL_abs_Macrophages.M1	0.845047	1.Low	0	3.42	1	0.76	1
INS-B-014	BL_abs_Macrophages.M1	0.879723	1.Low	0	14.29	1	1.87	1
INS-B-015	BL_abs_Macrophages.M1	1.12511	1.Low	0	4.67	1	1.64	1
INS-E-023	BL_abs_Macrophages.M1	1.24379	1.Low	0	4.8	1	1.87	1
INS-E-028	BL_abs_Macrophages.M1	1.25205	2.High	1	25.2	0	25.2	0
INS-E-018	BL_abs_Macrophages.M1	1.29734	2.High	0	28.19	0	1.87	1
INS-B-024	BL_abs_Macrophages.M1	1.31545	2.High	0	8.64	1	1.91	1
INS-A-024	BL_abs_Macrophages.M1	1.36764	2.High	0	NA	NA	NA	NA
INS-A-003	BL_abs_Macrophages.M1	1.39417	2.High	0	5.68	1	1.41	1
INS-C-003	BL_abs_Macrophages.M1	1.70922	2.High	0	35.19	0	5.26	1
INS-C-017	BL_abs_Macrophages.M1	1.85783	2.High	0	25.07	0	1.97	1
INS-B-011	BL_abs_Macrophages.M1	1.93649	2.High	0	23.82	1	2.04	1
INS-D-005	BL_abs_Macrophages.M1	2.01359	2.High	1	28.78	0	28.78	0
INS-C-006	BL_abs_Macrophages.M1	2.02827	2.High	0	24.02	1	2.14	1
INS-D-004	BL_abs_Macrophages.M1	2.16403	2.High	1	30.75	0	30.75	0
INS-E-026	BL_abs_Macrophages.M1	2.19508	2.High	1	25.92	0	25.92	0
INS-E-019	BL_abs_Macrophages.M1	2.25648	2.High	0	29.34	0	1.87	1
INS-E-033	BL_abs_Macrophages.M1	2.38915	2.High	0	2.37	1	1.15	1
INS-C-013	BL_abs_Macrophages.M1	3.00931	2.High	0	27.47	1	1.81	1
INS-A-007	BL_abs_Macrophages.M1	3.05249	2.High	1	28.78	0	20.93	1
INS-E-012	BL_abs_Macrophages.M1	3.10996	2.High	0	13.96	1	1.91	1
INS-E-013	BL_abs_Macrophages.M1	3.89062	2.High	1	32.1	0	32.1	0
INS-D-012	BL_abs_Macrophages.M1	4.27489	2.High	1	21.59	0	21.59	0
INS-A-023	BL_abs_Macrophages.M1	5.10075	2.High	0	17.51	0	1.74	1
INS-C-004	BL_abs_Macrophages.M1	5.16032	2.High	1	7.95	1	5.98	1
INS-E-008	BL_abs_Macrophages.M1	5.91103	2.High	1	14.26	1	7.85	1
INS-E-004	BL_abs_Macrophages.M2	0.471117	1.Low	1	35.42	0	35.42	0
INS-A-007	BL_abs_Macrophages.M2	0.536122	1.Low	1	28.78	0	20.93	1
INS-E-024	BL_abs_Macrophages.M2	0.670678	1.Low	0	8.18	1	3.94	1
INS-E-035	BL_abs_Macrophages.M2	0.813167	1.Low	0	18.83	0	1.87	1
INS-E-023	BL_abs_Macrophages.M2	0.837067	1.Low	0	4.8	1	1.87	1
INS-A-012	BL_abs_Macrophages.M2	0.94903	1.Low	0	9.53	1	3.25	1
INS-D-002	BL_abs_Macrophages.M2	1.07882	1.Low	0	1.05	1	0.72	1
INS-E-016	BL_abs_Macrophages.M2	1.10661	1.Low	0	13.96	1	1.94	1
INS-E-006	BL_abs_Macrophages.M2	1.20648	1.Low	0	3.42	1	0.76	1
INS-C-018	BL_abs_Macrophages.M2	1.30013	1.Low	1	29.7	0	10.55	1
INS-C-020	BL_abs_Macrophages.M2	1.42803	1.Low	0	28.32	0	1.81	1
INS-C-008	BL_abs_Macrophages.M2	1.56793	1.Low	0	NA	NA	NA	NA
INS-E-034	BL_abs_Macrophages.M2	1.56849	1.Low	0	5.78	1	1.87	1
INS-C-017	BL_abs_Macrophages.M2	1.57487	1.Low	0	25.07	0	1.97	1
INS-C-023	BL_abs_Macrophages.M2	1.68963	1.Low	0	27.17	0	1.84	1
INS-E-019	BL_abs_Macrophages.M2	1.75475	1.Low	0	29.34	0	1.87	1
INS-E-026	BL_abs_Macrophages.M2	1.75995	1.Low	1	25.92	0	25.92	0
INS-E-011	BL_abs_Macrophages.M2	1.82895	1.Low	0	3.25	1	2.04	1
INS-A-024	BL_abs_Macrophages.M2	1.85467	1.Low	0	NA	NA	NA	NA
INS-D-012	BL_abs_Macrophages.M2	2.1288	1.Low	1	21.59	0	21.59	0
INS-D-008	BL_abs_Macrophages.M2	2.23929	1.Low	0	6.44	1	1.91	1
INS-E-002	BL_abs_Macrophages.M2	2.46924	1.Low	1	4.96	1	4.96	1
INS-E-033	BL_abs_Macrophages.M2	2.56641	1.Low	0	2.37	1	1.15	1
INS-E-022	BL_abs_Macrophages.M2	2.65084	1.Low	1	18.99	1	10.09	1
INS-A-014	BL_abs_Macrophages.M2	2.65694	1.Low	0	3.35	1	1.91	1
INS-D-007	BL_abs_Macrophages.M2	2.72574	1.Low	0	6.14	1	1.87	1
INS-A-002	BL_abs_Macrophages.M2	2.72734	1.Low	0	6.54	1	2.76	1
INS-E-005	BL_abs_Macrophages.M2	2.92104	1.Low	0	3.15	1	1.91	1
INS-B-002	BL_abs_Macrophages.M2	2.9809	1.Low	0	3.58	1	0.36	1
INS-D-003	BL_abs_Macrophages.M2	3.04701	1.Low	1	30.82	0	30.82	0
INS-A-018	BL_abs_Macrophages.M2	3.05032	1.Low	0	4.24	1	3.22	1
INS-A-003	BL_abs_Macrophages.M2	3.05148	1.Low	0	5.68	1	1.41	1
INS-C-002	BL_abs_Macrophages.M2	3.35011	1.Low	0	20.8	1	2.27	1
INS-C-005	BL_abs_Macrophages.M2	3.35254	1.Low	0	3.32	1	1.08	1
INS-E-021	BL_abs_Macrophages.M2	3.42791	1.Low	0	3.84	1	1.97	1
INS-B-024	BL_abs_Macrophages.M2	3.45092	1.Low	0	8.64	1	1.91	1
INS-E-013	BL_abs_Macrophages.M2	3.56375	1.Low	1	32.1	0	32.1	0
INS-A-019	BL_abs_Macrophages.M2	3.56382	1.Low	1	18.37	0	18.37	0
INS-C-001	BL_abs_Macrophages.M2	3.66178	1.Low	0	35.38	0	3.78	1
INS-C-004	BL_abs_Macrophages.M2	3.70812	1.Low	1	7.95	1	5.98	1
INS-A-023	BL_abs_Macrophages.M2	3.92642	1.Low	0	17.51	0	1.74	1
INS-E-008	BL_abs_Macrophages.M2	3.98254	1.Low	1	14.26	1	7.85	1
INS-E-003	BL_abs_Macrophages.M2	4.20694	1.Low	0	22.6	1	4.44	1
INS-A-015	BL_abs_Macrophages.M2	4.22961	2.High	0	2.3	1	2.3	1
INS-D-006	BL_abs_Macrophages.M2	4.2769	2.High	1	29.21	0	16.16	1
INS-B-014	BL_abs_Macrophages.M2	4.40133	2.High	0	14.29	1	1.87	1
INS-C-003	BL_abs_Macrophages.M2	4.51583	2.High	0	35.19	0	5.26	1
INS-D-013	BL_abs_Macrophages.M2	4.61001	2.High	1	17.48	0	17.48	0
INS-B-011	BL_abs_Macrophages.M2	4.73447	2.High	0	23.82	1	2.04	1
INS-A-010	BL_abs_Macrophages.M2	4.7988	2.High	0	18.17	1	4.17	1
INS-E-001	BL_abs_Macrophages.M2	4.83476	2.High	0	20.14	1	1.91	1
INS-E-012	BL_abs_Macrophages.M2	4.85317	2.High	0	13.96	1	1.91	1
INS-D-005	BL_abs_Macrophages.M2	5.19693	2.High	1	28.78	0	28.78	0
INS-B-003	BL_abs_Macrophages.M2	5.3393	2.High	0	20.73	1	1.94	1
INS-B-015	BL_abs_Macrophages.M2	5.62785	2.High	0	4.67	1	1.64	1
INS-C-013	BL_abs_Macrophages.M2	5.99824	2.High	0	27.47	1	1.81	1
INS-E-029	BL_abs_Macrophages.M2	6.01059	2.High	0	24.8	0	3.94	1
INS-E-036	BL_abs_Macrophages.M2	6.44359	2.High	0	NA	NA	NA	NA
INS-C-006	BL_abs_Macrophages.M2	6.56382	2.High	0	24.02	1	2.14	1
INS-E-028	BL_abs_Macrophages.M2	6.56788	2.High	1	25.2	0	25.2	0
INS-E-018	BL_abs_Macrophages.M2	7.53374	2.High	0	28.19	0	1.87	1
INS-C-011	BL_abs_Macrophages.M2	8.502	2.High	0	3.81	1	1.15	1
INS-B-026	BL_abs_Macrophages.M2	8.63112	2.High	0	9	1	0.92	1
INS-D-004	BL_abs_Macrophages.M2	8.98089	2.High	1	30.75	0	30.75	0
INS-D-009	BL_abs_Macrophages.M2	11.886	2.High	1	26.22	0	26.22	0
INS-B-011	BL_abs_Mast.cells.activated	0	1.Low	0	23.82	1	2.04	1
INS-A-019	BL_abs_Mast.cells.activated	0	1.Low	1	18.37	0	18.37	0
INS-B-026	BL_abs_Mast.cells.activated	0	1.Low	0	9	1	0.92	1
INS-A-024	BL_abs_Mast.cells.activated	0.696878	1.Low	0	NA	NA	NA	NA
INS-E-035	BL_abs_Mast.cells.activated	0.754792	1.Low	0	18.83	0	1.87	1
INS-C-017	BL_abs_Mast.cells.activated	1.19051	1.Low	0	25.07	0	1.97	1
INS-A-012	BL_abs_Mast.cells.activated	1.19629	1.Low	0	9.53	1	3.25	1
INS-E-021	BL_abs_Mast.cells.activated	1.2405	1.Low	0	3.84	1	1.97	1
INS-B-002	BL_abs_Mast.cells.activated	1.34168	1.Low	0	3.58	1	0.36	1
INS-B-024	BL_abs_Mast.cells.activated	1.56871	1.Low	0	8.64	1	1.91	1
INS-E-034	BL_abs_Mast.cells.activated	1.82101	1.Low	0	5.78	1	1.87	1
INS-B-003	BL_abs_Mast.cells.activated	1.87905	1.Low	0	20.73	1	1.94	1
INS-D-012	BL_abs_Mast.cells.activated	1.97593	1.Low	1	21.59	0	21.59	0
INS-E-016	BL_abs_Mast.cells.activated	2.00667	1.Low	0	13.96	1	1.94	1
INS-D-007	BL_abs_Mast.cells.activated	2.03678	1.Low	0	6.14	1	1.87	1
INS-A-007	BL_abs_Mast.cells.activated	2.15894	1.Low	1	28.78	0	20.93	1
INS-E-011	BL_abs_Mast.cells.activated	2.1983	1.Low	0	3.25	1	2.04	1
INS-C-004	BL_abs_Mast.cells.activated	2.34781	1.Low	1	7.95	1	5.98	1
INS-C-023	BL_abs_Mast.cells.activated	2.38543	1.Low	0	27.17	0	1.84	1
INS-D-002	BL_abs_Mast.cells.activated	2.42887	1.Low	0	1.05	1	0.72	1
INS-E-026	BL_abs_Mast.cells.activated	2.79717	1.Low	1	25.92	0	25.92	0
INS-E-018	BL_abs_Mast.cells.activated	2.84642	1.Low	0	28.19	0	1.87	1
INS-D-006	BL_abs_Mast.cells.activated	2.8626	1.Low	1	29.21	0	16.16	1
INS-C-018	BL_abs_Mast.cells.activated	2.89788	1.Low	1	29.7	0	10.55	1
INS-A-002	BL_abs_Mast.cells.activated	2.92647	1.Low	0	6.54	1	2.76	1
INS-E-033	BL_abs_Mast.cells.activated	3.01474	1.Low	0	2.37	1	1.15	1
INS-D-004	BL_abs_Mast.cells.activated	3.0754	1.Low	1	30.75	0	30.75	0
INS-D-013	BL_abs_Mast.cells.activated	3.10423	1.Low	1	17.48	0	17.48	0
INS-A-023	BL_abs_Mast.cells.activated	3.36661	1.Low	0	17.51	0	1.74	1
INS-E-013	BL_abs_Mast.cells.activated	3.46298	1.Low	1	32.1	0	32.1	0
INS-E-008	BL_abs_Mast.cells.activated	3.49319	1.Low	1	14.26	1	7.85	1
INS-A-014	BL_abs_Mast.cells.activated	3.71368	1.Low	0	3.35	1	1.91	1
INS-A-018	BL_abs_Mast.cells.activated	4.08566	1.Low	0	4.24	1	3.22	1
INS-C-001	BL_abs_Mast.cells.activated	4.14258	1.Low	0	35.38	0	3.78	1
INS-C-011	BL_abs_Mast.cells.activated	4.21675	1.Low	0	3.81	1	1.15	1
INS-B-015	BL_abs_Mast.cells.activated	4.25657	1.Low	0	4.67	1	1.64	1
INS-B-014	BL_abs_Mast.cells.activated	4.36726	1.Low	0	14.29	1	1.87	1
INS-D-009	BL_abs_Mast.cells.activated	4.39723	1.Low	1	26.22	0	26.22	0
INS-E-024	BL_abs_Mast.cells.activated	4.4101	1.Low	0	8.18	1	3.94	1
INS-D-008	BL_abs_Mast.cells.activated	4.47167	1.Low	0	6.44	1	1.91	1
INS-D-003	BL_abs_Mast.cells.activated	4.78505	1.Low	1	30.82	0	30.82	0
INS-E-023	BL_abs_Mast.cells.activated	4.8792	1.Low	0	4.8	1	1.87	1
INS-E-012	BL_abs_Mast.cells.activated	5.16466	1.Low	0	13.96	1	1.91	1
INS-E-005	BL_abs_Mast.cells.activated	5.23099	2.High	0	3.15	1	1.91	1
INS-E-004	BL_abs_Mast.cells.activated	5.31435	2.High	1	35.42	0	35.42	0
INS-C-020	BL_abs_Mast.cells.activated	5.33593	2.High	0	28.32	0	1.81	1
INS-E-006	BL_abs_Mast.cells.activated	5.38114	2.High	0	3.42	1	0.76	1
INS-E-001	BL_abs_Mast.cells.activated	5.52251	2.High	0	20.14	1	1.91	1
INS-C-002	BL_abs_Mast.cells.activated	5.98672	2.High	0	20.8	1	2.27	1
INS-E-019	BL_abs_Mast.cells.activated	6.10627	2.High	0	29.34	0	1.87	1
INS-C-008	BL_abs_Mast.cells.activated	6.22811	2.High	0	NA	NA	NA	NA
INS-E-002	BL_abs_Mast.cells.activated	6.58993	2.High	1	4.96	1	4.96	1
INS-D-005	BL_abs_Mast.cells.activated	6.6797	2.High	1	28.78	0	28.78	0
INS-E-022	BL_abs_Mast.cells.activated	6.72462	2.High	1	18.99	1	10.09	1
INS-E-003	BL_abs_Mast.cells.activated	6.76969	2.High	0	22.6	1	4.44	1
INS-E-028	BL_abs_Mast.cells.activated	6.88	2.High	1	25.2	0	25.2	0
INS-C-006	BL_abs_Mast.cells.activated	7.26105	2.High	0	24.02	1	2.14	1
INS-C-013	BL_abs_Mast.cells.activated	7.93386	2.High	0	27.47	1	1.81	1
INS-C-005	BL_abs_Mast.cells.activated	9.37026	2.High	0	3.32	1	1.08	1
INS-E-036	BL_abs_Mast.cells.activated	9.64204	2.High	0	NA	NA	NA	NA
INS-C-003	BL_abs_Mast.cells.activated	9.9805	2.High	0	35.19	0	5.26	1
INS-A-015	BL_abs_Mast.cells.activated	12.1834	2.High	0	2.3	1	2.3	1
INS-A-010	BL_abs_Mast.cells.activated	14.1444	2.High	0	18.17	1	4.17	1
INS-A-003	BL_abs_Mast.cells.activated	14.8906	2.High	0	5.68	1	1.41	1
INS-E-029	BL_abs_Mast.cells.activated	16.6442	2.High	0	24.8	0	3.94	1
INS-A-002	BL_abs_Mast.cells.resting	0	1.Low	0	6.54	1	2.76	1
INS-A-003	BL_abs_Mast.cells.resting	0	1.Low	0	5.68	1	1.41	1
INS-A-023	BL_abs_Mast.cells.resting	0	1.Low	0	17.51	0	1.74	1
INS-C-013	BL_abs_Mast.cells.resting	0	1.Low	0	27.47	1	1.81	1
INS-A-014	BL_abs_Mast.cells.resting	0	1.Low	0	3.35	1	1.91	1
INS-B-015	BL_abs_Mast.cells.resting	0	1.Low	0	4.67	1	1.64	1
INS-A-018	BL_abs_Mast.cells.resting	0	1.Low	0	4.24	1	3.22	1
INS-B-014	BL_abs_Mast.cells.resting	0	1.Low	0	14.29	1	1.87	1
INS-E-012	BL_abs_Mast.cells.resting	0	1.Low	0	13.96	1	1.91	1
INS-A-024	BL_abs_Mast.cells.resting	0	1.Low	0	NA	NA	NA	NA
INS-B-002	BL_abs_Mast.cells.resting	0	1.Low	0	3.58	1	0.36	1
INS-B-003	BL_abs_Mast.cells.resting	0	1.Low	0	20.73	1	1.94	1
INS-E-018	BL_abs_Mast.cells.resting	0	1.Low	0	28.19	0	1.87	1
INS-E-019	BL_abs_Mast.cells.resting	0	1.Low	0	29.34	0	1.87	1
INS-C-020	BL_abs_Mast.cells.resting	0	1.Low	0	28.32	0	1.81	1
INS-D-007	BL_abs_Mast.cells.resting	0	1.Low	0	6.14	1	1.87	1
INS-E-034	BL_abs_Mast.cells.resting	0	1.Low	0	5.78	1	1.87	1
INS-E-029	BL_abs_Mast.cells.resting	0	1.Low	0	24.8	0	3.94	1
INS-E-011	BL_abs_Mast.cells.resting	0	1.Low	0	3.25	1	2.04	1
INS-D-008	BL_abs_Mast.cells.resting	0	1.Low	0	6.44	1	1.91	1
INS-E-016	BL_abs_Mast.cells.resting	0	1.Low	0	13.96	1	1.94	1
INS-A-015	BL_abs_Mast.cells.resting	0	1.Low	0	2.3	1	2.3	1
INS-C-004	BL_abs_Mast.cells.resting	0	1.Low	1	7.95	1	5.98	1
INS-C-006	BL_abs_Mast.cells.resting	0	1.Low	0	24.02	1	2.14	1
INS-C-008	BL_abs_Mast.cells.resting	0	1.Low	0	NA	NA	NA	NA
INS-C-011	BL_abs_Mast.cells.resting	0	1.Low	0	3.81	1	1.15	1
INS-E-003	BL_abs_Mast.cells.resting	0	1.Low	0	22.6	1	4.44	1
INS-D-004	BL_abs_Mast.cells.resting	0	1.Low	1	30.75	0	30.75	0
INS-E-023	BL_abs_Mast.cells.resting	0	1.Low	0	4.8	1	1.87	1
INS-D-005	BL_abs_Mast.cells.resting	0	1.Low	1	28.78	0	28.78	0
INS-A-007	BL_abs_Mast.cells.resting	0	1.Low	1	28.78	0	20.93	1
INS-D-002	BL_abs_Mast.cells.resting	0	1.Low	0	1.05	1	0.72	1
INS-D-012	BL_abs_Mast.cells.resting	0	1.Low	1	21.59	0	21.59	0
INS-D-003	BL_abs_Mast.cells.resting	0	1.Low	1	30.82	0	30.82	0
INS-E-004	BL_abs_Mast.cells.resting	0	1.Low	1	35.42	0	35.42	0
INS-E-013	BL_abs_Mast.cells.resting	0	1.Low	1	32.1	0	32.1	0
INS-E-002	BL_abs_Mast.cells.resting	0	1.Low	1	4.96	1	4.96	1
INS-C-018	BL_abs_Mast.cells.resting	0	1.Low	1	29.7	0	10.55	1
INS-E-001	BL_abs_Mast.cells.resting	0	1.Low	0	20.14	1	1.91	1
INS-E-028	BL_abs_Mast.cells.resting	0	1.Low	1	25.2	0	25.2	0
INS-D-009	BL_abs_Mast.cells.resting	0	1.Low	1	26.22	0	26.22	0
INS-D-006	BL_abs_Mast.cells.resting	0	1.Low	1	29.21	0	16.16	1
INS-D-013	BL_abs_Mast.cells.resting	0	1.Low	1	17.48	0	17.48	0
INS-E-006	BL_abs_Mast.cells.resting	0	1.Low	0	3.42	1	0.76	1
INS-E-022	BL_abs_Mast.cells.resting	0	1.Low	1	18.99	1	10.09	1
INS-C-002	BL_abs_Mast.cells.resting	0	1.Low	0	20.8	1	2.27	1
INS-C-023	BL_abs_Mast.cells.resting	0	1.Low	0	27.17	0	1.84	1
INS-C-003	BL_abs_Mast.cells.resting	0	1.Low	0	35.19	0	5.26	1
INS-C-005	BL_abs_Mast.cells.resting	0	1.Low	0	3.32	1	1.08	1
INS-E-021	BL_abs_Mast.cells.resting	0	1.Low	0	3.84	1	1.97	1
INS-A-010	BL_abs_Mast.cells.resting	0	1.Low	0	18.17	1	4.17	1
INS-E-024	BL_abs_Mast.cells.resting	0	1.Low	0	8.18	1	3.94	1
INS-E-026	BL_abs_Mast.cells.resting	0	1.Low	1	25.92	0	25.92	0
INS-C-017	BL_abs_Mast.cells.resting	0	1.Low	0	25.07	0	1.97	1
INS-B-024	BL_abs_Mast.cells.resting	0	1.Low	0	8.64	1	1.91	1
INS-E-005	BL_abs_Mast.cells.resting	0	1.Low	0	3.15	1	1.91	1
INS-E-033	BL_abs_Mast.cells.resting	0	1.Low	0	2.37	1	1.15	1
INS-C-001	BL_abs_Mast.cells.resting	0	1.Low	0	35.38	0	3.78	1
INS-E-035	BL_abs_Mast.cells.resting	0	1.Low	0	18.83	0	1.87	1
INS-E-036	BL_abs_Mast.cells.resting	0	1.Low	0	NA	NA	NA	NA
INS-A-012	BL_abs_Mast.cells.resting	0.137819	2.High	0	9.53	1	3.25	1
INS-E-008	BL_abs_Mast.cells.resting	0.246066	2.High	1	14.26	1	7.85	1
INS-B-026	BL_abs_Mast.cells.resting	3.69608	2.High	0	9	1	0.92	1
INS-B-011	BL_abs_Mast.cells.resting	3.85614	2.High	0	23.82	1	2.04	1
INS-A-019	BL_abs_Mast.cells.resting	6.81033	2.High	1	18.37	0	18.37	0
INS-B-011	BL_abs_Monocytes	0	1.Low	0	23.82	1	2.04	1
INS-E-003	BL_abs_Monocytes	0	1.Low	0	22.6	1	4.44	1
INS-D-003	BL_abs_Monocytes	0	1.Low	1	30.82	0	30.82	0
INS-C-018	BL_abs_Monocytes	0	1.Low	1	29.7	0	10.55	1
INS-A-012	BL_abs_Monocytes	0	1.Low	0	9.53	1	3.25	1
INS-C-017	BL_abs_Monocytes	0	1.Low	0	25.07	0	1.97	1
INS-E-022	BL_abs_Monocytes	0.00676608	1.Low	1	18.99	1	10.09	1
INS-B-003	BL_abs_Monocytes	0.00940908	1.Low	0	20.73	1	1.94	1
INS-C-011	BL_abs_Monocytes	0.0668732	1.Low	0	3.81	1	1.15	1
INS-A-014	BL_abs_Monocytes	0.0725455	1.Low	0	3.35	1	1.91	1
INS-E-023	BL_abs_Monocytes	0.0753685	1.Low	0	4.8	1	1.87	1
INS-E-019	BL_abs_Monocytes	0.0896291	1.Low	0	29.34	0	1.87	1
INS-E-026	BL_abs_Monocytes	0.0910165	1.Low	1	25.92	0	25.92	0
INS-D-006	BL_abs_Monocytes	0.105982	1.Low	1	29.21	0	16.16	1
INS-E-004	BL_abs_Monocytes	0.123457	1.Low	1	35.42	0	35.42	0
INS-C-023	BL_abs_Monocytes	0.136392	1.Low	0	27.17	0	1.84	1
INS-E-024	BL_abs_Monocytes	0.152975	1.Low	0	8.18	1	3.94	1
INS-E-001	BL_abs_Monocytes	0.164099	1.Low	0	20.14	1	1.91	1
INS-E-018	BL_abs_Monocytes	0.179592	1.Low	0	28.19	0	1.87	1
INS-E-034	BL_abs_Monocytes	0.184664	1.Low	0	5.78	1	1.87	1
INS-D-002	BL_abs_Monocytes	0.189452	1.Low	0	1.05	1	0.72	1
INS-A-024	BL_abs_Monocytes	0.216054	1.Low	0	NA	NA	NA	NA
INS-E-035	BL_abs_Monocytes	0.227746	1.Low	0	18.83	0	1.87	1
INS-B-024	BL_abs_Monocytes	0.231165	1.Low	0	8.64	1	1.91	1
INS-E-002	BL_abs_Monocytes	0.242302	1.Low	1	4.96	1	4.96	1
INS-E-036	BL_abs_Monocytes	0.24446	1.Low	0	NA	NA	NA	NA
INS-E-011	BL_abs_Monocytes	0.258887	1.Low	0	3.25	1	2.04	1
INS-E-016	BL_abs_Monocytes	0.28096	1.Low	0	13.96	1	1.94	1
INS-A-007	BL_abs_Monocytes	0.298322	1.Low	1	28.78	0	20.93	1
INS-D-007	BL_abs_Monocytes	0.314702	1.Low	0	6.14	1	1.87	1
INS-A-018	BL_abs_Monocytes	0.35771	1.Low	0	4.24	1	3.22	1
INS-D-009	BL_abs_Monocytes	0.372284	1.Low	1	26.22	0	26.22	0
INS-C-002	BL_abs_Monocytes	0.373672	1.Low	0	20.8	1	2.27	1
INS-C-008	BL_abs_Monocytes	0.414581	1.Low	0	NA	NA	NA	NA
INS-D-008	BL_abs_Monocytes	0.500817	1.Low	0	6.44	1	1.91	1
INS-A-003	BL_abs_Monocytes	0.509846	1.Low	0	5.68	1	1.41	1
INS-B-002	BL_abs_Monocytes	0.509867	1.Low	0	3.58	1	0.36	1
INS-C-001	BL_abs_Monocytes	0.560726	1.Low	0	35.38	0	3.78	1
INS-C-003	BL_abs_Monocytes	0.564275	1.Low	0	35.19	0	5.26	1
INS-C-005	BL_abs_Monocytes	0.587619	1.Low	0	3.32	1	1.08	1
INS-D-012	BL_abs_Monocytes	0.597956	1.Low	1	21.59	0	21.59	0
INS-E-008	BL_abs_Monocytes	0.616115	1.Low	1	14.26	1	7.85	1
INS-E-006	BL_abs_Monocytes	0.637658	1.Low	0	3.42	1	0.76	1
INS-B-014	BL_abs_Monocytes	0.678492	2.High	0	14.29	1	1.87	1
INS-E-028	BL_abs_Monocytes	0.692465	2.High	1	25.2	0	25.2	0
INS-A-019	BL_abs_Monocytes	0.693227	2.High	1	18.37	0	18.37	0
INS-C-020	BL_abs_Monocytes	0.74829	2.High	0	28.32	0	1.81	1
INS-A-002	BL_abs_Monocytes	0.788594	2.High	0	6.54	1	2.76	1
INS-E-021	BL_abs_Monocytes	0.840952	2.High	0	3.84	1	1.97	1
INS-D-013	BL_abs_Monocytes	0.87492	2.High	1	17.48	0	17.48	0
INS-E-005	BL_abs_Monocytes	1.00055	2.High	0	3.15	1	1.91	1
INS-C-004	BL_abs_Monocytes	1.01011	2.High	1	7.95	1	5.98	1
INS-A-015	BL_abs_Monocytes	1.04215	2.High	0	2.3	1	2.3	1
INS-E-029	BL_abs_Monocytes	1.05283	2.High	0	24.8	0	3.94	1
INS-D-004	BL_abs_Monocytes	1.15939	2.High	1	30.75	0	30.75	0
INS-E-013	BL_abs_Monocytes	1.15998	2.High	1	32.1	0	32.1	0
INS-E-033	BL_abs_Monocytes	1.46008	2.High	0	2.37	1	1.15	1
INS-E-012	BL_abs_Monocytes	1.49999	2.High	0	13.96	1	1.91	1
INS-A-023	BL_abs_Monocytes	1.62794	2.High	0	17.51	0	1.74	1
INS-B-015	BL_abs_Monocytes	1.8535	2.High	0	4.67	1	1.64	1
INS-C-006	BL_abs_Monocytes	1.88615	2.High	0	24.02	1	2.14	1
INS-D-005	BL_abs_Monocytes	2.48833	2.High	1	28.78	0	28.78	0
INS-C-013	BL_abs_Monocytes	2.62165	2.High	0	27.47	1	1.81	1
INS-B-026	BL_abs_Monocytes	2.6995	2.High	0	9	1	0.92	1
INS-A-010	BL_abs_Monocytes	3.00389	2.High	0	18.17	1	4.17	1
INS-A-023	BL_abs_Neutrophils	0	1.Low	0	17.51	0	1.74	1
INS-C-013	BL_abs_Neutrophils	0	1.Low	0	27.47	1	1.81	1
INS-E-012	BL_abs_Neutrophils	0	1.Low	0	13.96	1	1.91	1
INS-B-003	BL_abs_Neutrophils	0	1.Low	0	20.73	1	1.94	1
INS-E-019	BL_abs_Neutrophils	0	1.Low	0	29.34	0	1.87	1
INS-C-020	BL_abs_Neutrophils	0	1.Low	0	28.32	0	1.81	1
INS-D-007	BL_abs_Neutrophils	0	1.Low	0	6.14	1	1.87	1
INS-E-034	BL_abs_Neutrophils	0	1.Low	0	5.78	1	1.87	1
INS-E-016	BL_abs_Neutrophils	0	1.Low	0	13.96	1	1.94	1
INS-A-019	BL_abs_Neutrophils	0	1.Low	1	18.37	0	18.37	0
INS-E-003	BL_abs_Neutrophils	0	1.Low	0	22.6	1	4.44	1
INS-E-023	BL_abs_Neutrophils	0	1.Low	0	4.8	1	1.87	1
INS-D-005	BL_abs_Neutrophils	0	1.Low	1	28.78	0	28.78	0
INS-A-007	BL_abs_Neutrophils	0	1.Low	1	28.78	0	20.93	1
INS-D-012	BL_abs_Neutrophils	0	1.Low	1	21.59	0	21.59	0
INS-E-004	BL_abs_Neutrophils	0	1.Low	1	35.42	0	35.42	0
INS-E-013	BL_abs_Neutrophils	0	1.Low	1	32.1	0	32.1	0
INS-E-008	BL_abs_Neutrophils	0	1.Low	1	14.26	1	7.85	1
INS-C-018	BL_abs_Neutrophils	0	1.Low	1	29.7	0	10.55	1
INS-E-021	BL_abs_Neutrophils	0	1.Low	0	3.84	1	1.97	1
INS-E-024	BL_abs_Neutrophils	0	1.Low	0	8.18	1	3.94	1
INS-C-017	BL_abs_Neutrophils	0	1.Low	0	25.07	0	1.97	1
INS-B-024	BL_abs_Neutrophils	0	1.Low	0	8.64	1	1.91	1
INS-E-033	BL_abs_Neutrophils	0	1.Low	0	2.37	1	1.15	1
INS-E-035	BL_abs_Neutrophils	0	1.Low	0	18.83	0	1.87	1
INS-B-002	BL_abs_Neutrophils	0.00475456	1.Low	0	3.58	1	0.36	1
INS-C-003	BL_abs_Neutrophils	0.00776688	1.Low	0	35.19	0	5.26	1
INS-E-028	BL_abs_Neutrophils	0.0317832	1.Low	1	25.2	0	25.2	0
INS-A-012	BL_abs_Neutrophils	0.0333193	1.Low	0	9.53	1	3.25	1
INS-B-026	BL_abs_Neutrophils	0.0399231	1.Low	0	9	1	0.92	1
INS-E-002	BL_abs_Neutrophils	0.0444674	1.Low	1	4.96	1	4.96	1
INS-E-018	BL_abs_Neutrophils	0.0541793	1.Low	0	28.19	0	1.87	1
INS-E-026	BL_abs_Neutrophils	0.0548442	1.Low	1	25.92	0	25.92	0
INS-C-001	BL_abs_Neutrophils	0.0669624	1.Low	0	35.38	0	3.78	1
INS-D-002	BL_abs_Neutrophils	0.0755717	1.Low	0	1.05	1	0.72	1
INS-D-006	BL_abs_Neutrophils	0.0935103	1.Low	1	29.21	0	16.16	1
INS-D-004	BL_abs_Neutrophils	0.12513	1.Low	1	30.75	0	30.75	0
INS-C-008	BL_abs_Neutrophils	0.127765	1.Low	0	NA	NA	NA	NA
INS-D-008	BL_abs_Neutrophils	0.136774	1.Low	0	6.44	1	1.91	1
INS-E-022	BL_abs_Neutrophils	0.142278	1.Low	1	18.99	1	10.09	1
INS-E-011	BL_abs_Neutrophils	0.146636	1.Low	0	3.25	1	2.04	1
INS-D-003	BL_abs_Neutrophils	0.148587	1.Low	1	30.82	0	30.82	0
INS-C-011	BL_abs_Neutrophils	0.17548	1.Low	0	3.81	1	1.15	1
INS-E-001	BL_abs_Neutrophils	0.197548	2.High	0	20.14	1	1.91	1
INS-D-013	BL_abs_Neutrophils	0.199197	2.High	1	17.48	0	17.48	0
INS-C-004	BL_abs_Neutrophils	0.201367	2.High	1	7.95	1	5.98	1
INS-A-002	BL_abs_Neutrophils	0.204499	2.High	0	6.54	1	2.76	1
INS-E-006	BL_abs_Neutrophils	0.232706	2.High	0	3.42	1	0.76	1
INS-B-011	BL_abs_Neutrophils	0.235332	2.High	0	23.82	1	2.04	1
INS-C-005	BL_abs_Neutrophils	0.253619	2.High	0	3.32	1	1.08	1
INS-E-005	BL_abs_Neutrophils	0.29336	2.High	0	3.15	1	1.91	1
INS-A-014	BL_abs_Neutrophils	0.301858	2.High	0	3.35	1	1.91	1
INS-B-014	BL_abs_Neutrophils	0.356185	2.High	0	14.29	1	1.87	1
INS-C-023	BL_abs_Neutrophils	0.376962	2.High	0	27.17	0	1.84	1
INS-B-015	BL_abs_Neutrophils	0.395646	2.High	0	4.67	1	1.64	1
INS-D-009	BL_abs_Neutrophils	0.425689	2.High	1	26.22	0	26.22	0
INS-C-002	BL_abs_Neutrophils	0.440571	2.High	0	20.8	1	2.27	1
INS-A-003	BL_abs_Neutrophils	0.458045	2.High	0	5.68	1	1.41	1
INS-E-029	BL_abs_Neutrophils	0.570431	2.High	0	24.8	0	3.94	1
INS-C-006	BL_abs_Neutrophils	0.642909	2.High	0	24.02	1	2.14	1
INS-A-024	BL_abs_Neutrophils	0.835921	2.High	0	NA	NA	NA	NA
INS-A-015	BL_abs_Neutrophils	1.02925	2.High	0	2.3	1	2.3	1
INS-E-036	BL_abs_Neutrophils	1.04423	2.High	0	NA	NA	NA	NA
INS-A-010	BL_abs_Neutrophils	1.06398	2.High	0	18.17	1	4.17	1
INS-A-018	BL_abs_Neutrophils	1.42517	2.High	0	4.24	1	3.22	1
INS-C-013	BL_abs_NK.cells.activated	0	1.Low	0	27.47	1	1.81	1
INS-A-014	BL_abs_NK.cells.activated	0	1.Low	0	3.35	1	1.91	1
INS-A-024	BL_abs_NK.cells.activated	0	1.Low	0	NA	NA	NA	NA
INS-E-003	BL_abs_NK.cells.activated	0	1.Low	0	22.6	1	4.44	1
INS-A-007	BL_abs_NK.cells.activated	0	1.Low	1	28.78	0	20.93	1
INS-D-003	BL_abs_NK.cells.activated	0	1.Low	1	30.82	0	30.82	0
INS-B-024	BL_abs_NK.cells.activated	0	1.Low	0	8.64	1	1.91	1
INS-C-017	BL_abs_NK.cells.activated	0.0296973	1.Low	0	25.07	0	1.97	1
INS-E-034	BL_abs_NK.cells.activated	0.0533242	1.Low	0	5.78	1	1.87	1
INS-A-012	BL_abs_NK.cells.activated	0.0722568	1.Low	0	9.53	1	3.25	1
INS-E-021	BL_abs_NK.cells.activated	0.111476	1.Low	0	3.84	1	1.97	1
INS-C-011	BL_abs_NK.cells.activated	0.155502	1.Low	0	3.81	1	1.15	1
INS-E-016	BL_abs_NK.cells.activated	0.194196	1.Low	0	13.96	1	1.94	1
INS-A-018	BL_abs_NK.cells.activated	0.229352	1.Low	0	4.24	1	3.22	1
INS-A-003	BL_abs_NK.cells.activated	0.245612	1.Low	0	5.68	1	1.41	1
INS-C-005	BL_abs_NK.cells.activated	0.279373	1.Low	0	3.32	1	1.08	1
INS-E-035	BL_abs_NK.cells.activated	0.290785	1.Low	0	18.83	0	1.87	1
INS-D-013	BL_abs_NK.cells.activated	0.382138	1.Low	1	17.48	0	17.48	0
INS-E-004	BL_abs_NK.cells.activated	0.398707	1.Low	1	35.42	0	35.42	0
INS-B-003	BL_abs_NK.cells.activated	0.42293	1.Low	0	20.73	1	1.94	1
INS-E-006	BL_abs_NK.cells.activated	0.434845	1.Low	0	3.42	1	0.76	1
INS-E-002	BL_abs_NK.cells.activated	0.452798	1.Low	1	4.96	1	4.96	1
INS-C-018	BL_abs_NK.cells.activated	0.477471	1.Low	1	29.7	0	10.55	1
INS-B-011	BL_abs_NK.cells.activated	0.481547	1.Low	0	23.82	1	2.04	1
INS-C-008	BL_abs_NK.cells.activated	0.48903	1.Low	0	NA	NA	NA	NA
INS-A-023	BL_abs_NK.cells.activated	0.541941	1.Low	0	17.51	0	1.74	1
INS-E-022	BL_abs_NK.cells.activated	0.560471	1.Low	1	18.99	1	10.09	1
INS-E-011	BL_abs_NK.cells.activated	0.562625	1.Low	0	3.25	1	2.04	1
INS-D-002	BL_abs_NK.cells.activated	0.575498	1.Low	0	1.05	1	0.72	1
INS-C-003	BL_abs_NK.cells.activated	0.620384	1.Low	0	35.19	0	5.26	1
INS-D-006	BL_abs_NK.cells.activated	0.652679	1.Low	1	29.21	0	16.16	1
INS-A-002	BL_abs_NK.cells.activated	0.705273	1.Low	0	6.54	1	2.76	1
INS-E-023	BL_abs_NK.cells.activated	0.768197	1.Low	0	4.8	1	1.87	1
INS-A-010	BL_abs_NK.cells.activated	0.883147	1.Low	0	18.17	1	4.17	1
INS-E-024	BL_abs_NK.cells.activated	1.04102	1.Low	0	8.18	1	3.94	1
INS-A-015	BL_abs_NK.cells.activated	1.05029	1.Low	0	2.3	1	2.3	1
INS-E-036	BL_abs_NK.cells.activated	1.08609	1.Low	0	NA	NA	NA	NA
INS-E-013	BL_abs_NK.cells.activated	1.14185	1.Low	1	32.1	0	32.1	0
INS-B-014	BL_abs_NK.cells.activated	1.18222	1.Low	0	14.29	1	1.87	1
INS-E-005	BL_abs_NK.cells.activated	1.2162	1.Low	0	3.15	1	1.91	1
INS-E-001	BL_abs_NK.cells.activated	1.24491	1.Low	0	20.14	1	1.91	1
INS-C-002	BL_abs_NK.cells.activated	1.25244	1.Low	0	20.8	1	2.27	1
INS-B-002	BL_abs_NK.cells.activated	1.28662	1.Low	0	3.58	1	0.36	1
INS-D-009	BL_abs_NK.cells.activated	1.30457	2.High	1	26.22	0	26.22	0
INS-C-023	BL_abs_NK.cells.activated	1.3785	2.High	0	27.17	0	1.84	1
INS-E-008	BL_abs_NK.cells.activated	1.42677	2.High	1	14.26	1	7.85	1
INS-C-020	BL_abs_NK.cells.activated	1.4514	2.High	0	28.32	0	1.81	1
INS-D-008	BL_abs_NK.cells.activated	1.49	2.High	0	6.44	1	1.91	1
INS-E-029	BL_abs_NK.cells.activated	1.54089	2.High	0	24.8	0	3.94	1
INS-B-026	BL_abs_NK.cells.activated	1.55228	2.High	0	9	1	0.92	1
INS-E-026	BL_abs_NK.cells.activated	1.57652	2.High	1	25.92	0	25.92	0
INS-D-007	BL_abs_NK.cells.activated	1.60116	2.High	0	6.14	1	1.87	1
INS-E-019	BL_abs_NK.cells.activated	1.7712	2.High	0	29.34	0	1.87	1
INS-E-033	BL_abs_NK.cells.activated	1.94126	2.High	0	2.37	1	1.15	1
INS-D-005	BL_abs_NK.cells.activated	1.98706	2.High	1	28.78	0	28.78	0
INS-C-001	BL_abs_NK.cells.activated	2.14832	2.High	0	35.38	0	3.78	1
INS-E-018	BL_abs_NK.cells.activated	2.77082	2.High	0	28.19	0	1.87	1
INS-E-012	BL_abs_NK.cells.activated	2.81613	2.High	0	13.96	1	1.91	1
INS-B-015	BL_abs_NK.cells.activated	2.91418	2.High	0	4.67	1	1.64	1
INS-D-004	BL_abs_NK.cells.activated	3.13659	2.High	1	30.75	0	30.75	0
INS-C-006	BL_abs_NK.cells.activated	3.43081	2.High	0	24.02	1	2.14	1
INS-C-004	BL_abs_NK.cells.activated	3.89809	2.High	1	7.95	1	5.98	1
INS-E-028	BL_abs_NK.cells.activated	4.36285	2.High	1	25.2	0	25.2	0
INS-D-012	BL_abs_NK.cells.activated	4.9982	2.High	1	21.59	0	21.59	0
INS-A-019	BL_abs_NK.cells.activated	5.85198	2.High	1	18.37	0	18.37	0
INS-A-002	BL_abs_NK.cells.resting	0	1.Low	0	6.54	1	2.76	1
INS-A-003	BL_abs_NK.cells.resting	0	1.Low	0	5.68	1	1.41	1
INS-B-015	BL_abs_NK.cells.resting	0	1.Low	0	4.67	1	1.64	1
INS-E-012	BL_abs_NK.cells.resting	0	1.Low	0	13.96	1	1.91	1
INS-B-002	BL_abs_NK.cells.resting	0	1.Low	0	3.58	1	0.36	1
INS-B-003	BL_abs_NK.cells.resting	0	1.Low	0	20.73	1	1.94	1
INS-B-011	BL_abs_NK.cells.resting	0	1.Low	0	23.82	1	2.04	1
INS-E-018	BL_abs_NK.cells.resting	0	1.Low	0	28.19	0	1.87	1
INS-E-019	BL_abs_NK.cells.resting	0	1.Low	0	29.34	0	1.87	1
INS-C-020	BL_abs_NK.cells.resting	0	1.Low	0	28.32	0	1.81	1
INS-D-007	BL_abs_NK.cells.resting	0	1.Low	0	6.14	1	1.87	1
INS-E-034	BL_abs_NK.cells.resting	0	1.Low	0	5.78	1	1.87	1
INS-E-029	BL_abs_NK.cells.resting	0	1.Low	0	24.8	0	3.94	1
INS-E-011	BL_abs_NK.cells.resting	0	1.Low	0	3.25	1	2.04	1
INS-D-008	BL_abs_NK.cells.resting	0	1.Low	0	6.44	1	1.91	1
INS-E-016	BL_abs_NK.cells.resting	0	1.Low	0	13.96	1	1.94	1
INS-A-015	BL_abs_NK.cells.resting	0	1.Low	0	2.3	1	2.3	1
INS-A-019	BL_abs_NK.cells.resting	0	1.Low	1	18.37	0	18.37	0
INS-C-004	BL_abs_NK.cells.resting	0	1.Low	1	7.95	1	5.98	1
INS-C-006	BL_abs_NK.cells.resting	0	1.Low	0	24.02	1	2.14	1
INS-C-008	BL_abs_NK.cells.resting	0	1.Low	0	NA	NA	NA	NA
INS-C-011	BL_abs_NK.cells.resting	0	1.Low	0	3.81	1	1.15	1
INS-D-004	BL_abs_NK.cells.resting	0	1.Low	1	30.75	0	30.75	0
INS-E-023	BL_abs_NK.cells.resting	0	1.Low	0	4.8	1	1.87	1
INS-D-005	BL_abs_NK.cells.resting	0	1.Low	1	28.78	0	28.78	0
INS-D-002	BL_abs_NK.cells.resting	0	1.Low	0	1.05	1	0.72	1
INS-D-012	BL_abs_NK.cells.resting	0	1.Low	1	21.59	0	21.59	0
INS-E-004	BL_abs_NK.cells.resting	0	1.Low	1	35.42	0	35.42	0
INS-E-013	BL_abs_NK.cells.resting	0	1.Low	1	32.1	0	32.1	0
INS-E-002	BL_abs_NK.cells.resting	0	1.Low	1	4.96	1	4.96	1
INS-C-018	BL_abs_NK.cells.resting	0	1.Low	1	29.7	0	10.55	1
INS-E-001	BL_abs_NK.cells.resting	0	1.Low	0	20.14	1	1.91	1
INS-E-028	BL_abs_NK.cells.resting	0	1.Low	1	25.2	0	25.2	0
INS-D-009	BL_abs_NK.cells.resting	0	1.Low	1	26.22	0	26.22	0
INS-D-006	BL_abs_NK.cells.resting	0	1.Low	1	29.21	0	16.16	1
INS-D-013	BL_abs_NK.cells.resting	0	1.Low	1	17.48	0	17.48	0
INS-E-006	BL_abs_NK.cells.resting	0	1.Low	0	3.42	1	0.76	1
INS-E-022	BL_abs_NK.cells.resting	0	1.Low	1	18.99	1	10.09	1
INS-C-002	BL_abs_NK.cells.resting	0	1.Low	0	20.8	1	2.27	1
INS-C-023	BL_abs_NK.cells.resting	0	1.Low	0	27.17	0	1.84	1
INS-C-003	BL_abs_NK.cells.resting	0	1.Low	0	35.19	0	5.26	1
INS-C-005	BL_abs_NK.cells.resting	0	1.Low	0	3.32	1	1.08	1
INS-E-021	BL_abs_NK.cells.resting	0	1.Low	0	3.84	1	1.97	1
INS-A-012	BL_abs_NK.cells.resting	0	1.Low	0	9.53	1	3.25	1
INS-A-010	BL_abs_NK.cells.resting	0	1.Low	0	18.17	1	4.17	1
INS-E-024	BL_abs_NK.cells.resting	0	1.Low	0	8.18	1	3.94	1
INS-E-026	BL_abs_NK.cells.resting	0	1.Low	1	25.92	0	25.92	0
INS-C-017	BL_abs_NK.cells.resting	0	1.Low	0	25.07	0	1.97	1
INS-E-005	BL_abs_NK.cells.resting	0	1.Low	0	3.15	1	1.91	1
INS-E-033	BL_abs_NK.cells.resting	0	1.Low	0	2.37	1	1.15	1
INS-C-001	BL_abs_NK.cells.resting	0	1.Low	0	35.38	0	3.78	1
INS-E-035	BL_abs_NK.cells.resting	0	1.Low	0	18.83	0	1.87	1
INS-E-036	BL_abs_NK.cells.resting	0	1.Low	0	NA	NA	NA	NA
INS-E-003	BL_abs_NK.cells.resting	0.0002	2.High	0	22.6	1	4.44	1
INS-D-003	BL_abs_NK.cells.resting	0.0469591	2.High	1	30.82	0	30.82	0
INS-B-014	BL_abs_NK.cells.resting	0.0485947	2.High	0	14.29	1	1.87	1
INS-A-007	BL_abs_NK.cells.resting	0.243565	2.High	1	28.78	0	20.93	1
INS-A-014	BL_abs_NK.cells.resting	0.258039	2.High	0	3.35	1	1.91	1
INS-B-024	BL_abs_NK.cells.resting	0.327025	2.High	0	8.64	1	1.91	1
INS-A-018	BL_abs_NK.cells.resting	0.33018	2.High	0	4.24	1	3.22	1
INS-B-026	BL_abs_NK.cells.resting	0.370804	2.High	0	9	1	0.92	1
INS-C-013	BL_abs_NK.cells.resting	0.658237	2.High	0	27.47	1	1.81	1
INS-E-008	BL_abs_NK.cells.resting	1.28557	2.High	1	14.26	1	7.85	1
INS-A-023	BL_abs_NK.cells.resting	1.37539	2.High	0	17.51	0	1.74	1
INS-A-024	BL_abs_NK.cells.resting	1.43547	2.High	0	NA	NA	NA	NA
INS-A-007	BL_abs_Plasma.cells	0	1.Low	1	28.78	0	20.93	1
INS-E-004	BL_abs_Plasma.cells	0	1.Low	1	35.42	0	35.42	0
INS-E-008	BL_abs_Plasma.cells	0	1.Low	1	14.26	1	7.85	1
INS-E-026	BL_abs_Plasma.cells	0	1.Low	1	25.92	0	25.92	0
INS-B-024	BL_abs_Plasma.cells	0	1.Low	0	8.64	1	1.91	1
INS-B-026	BL_abs_Plasma.cells	0.00255821	1.Low	0	9	1	0.92	1
INS-E-024	BL_abs_Plasma.cells	0.00460256	1.Low	0	8.18	1	3.94	1
INS-D-003	BL_abs_Plasma.cells	0.00718829	1.Low	1	30.82	0	30.82	0
INS-C-001	BL_abs_Plasma.cells	0.0074029	1.Low	0	35.38	0	3.78	1
INS-B-011	BL_abs_Plasma.cells	0.0150427	1.Low	0	23.82	1	2.04	1
INS-E-001	BL_abs_Plasma.cells	0.0156542	1.Low	0	20.14	1	1.91	1
INS-E-013	BL_abs_Plasma.cells	0.0216592	1.Low	1	32.1	0	32.1	0
INS-E-011	BL_abs_Plasma.cells	0.0371588	1.Low	0	3.25	1	2.04	1
INS-C-008	BL_abs_Plasma.cells	0.0392771	1.Low	0	NA	NA	NA	NA
INS-A-014	BL_abs_Plasma.cells	0.0459928	1.Low	0	3.35	1	1.91	1
INS-E-036	BL_abs_Plasma.cells	0.0547453	1.Low	0	NA	NA	NA	NA
INS-E-016	BL_abs_Plasma.cells	0.0560547	1.Low	0	13.96	1	1.94	1
INS-E-002	BL_abs_Plasma.cells	0.065361	1.Low	1	4.96	1	4.96	1
INS-C-018	BL_abs_Plasma.cells	0.070647	1.Low	1	29.7	0	10.55	1
INS-E-021	BL_abs_Plasma.cells	0.0730146	1.Low	0	3.84	1	1.97	1
INS-A-019	BL_abs_Plasma.cells	0.11679	1.Low	1	18.37	0	18.37	0
INS-B-002	BL_abs_Plasma.cells	0.121703	1.Low	0	3.58	1	0.36	1
INS-E-034	BL_abs_Plasma.cells	0.128726	1.Low	0	5.78	1	1.87	1
INS-A-015	BL_abs_Plasma.cells	0.136154	1.Low	0	2.3	1	2.3	1
INS-E-018	BL_abs_Plasma.cells	0.14511	1.Low	0	28.19	0	1.87	1
INS-A-024	BL_abs_Plasma.cells	0.145548	1.Low	0	NA	NA	NA	NA
INS-C-011	BL_abs_Plasma.cells	0.17032	1.Low	0	3.81	1	1.15	1
INS-E-035	BL_abs_Plasma.cells	0.187474	1.Low	0	18.83	0	1.87	1
INS-A-018	BL_abs_Plasma.cells	0.198922	1.Low	0	4.24	1	3.22	1
INS-E-029	BL_abs_Plasma.cells	0.203334	1.Low	0	24.8	0	3.94	1
INS-C-005	BL_abs_Plasma.cells	0.215954	1.Low	0	3.32	1	1.08	1
INS-D-004	BL_abs_Plasma.cells	0.240693	1.Low	1	30.75	0	30.75	0
INS-C-017	BL_abs_Plasma.cells	0.246218	1.Low	0	25.07	0	1.97	1
INS-A-003	BL_abs_Plasma.cells	0.246994	1.Low	0	5.68	1	1.41	1
INS-D-008	BL_abs_Plasma.cells	0.256647	1.Low	0	6.44	1	1.91	1
INS-C-020	BL_abs_Plasma.cells	0.260122	1.Low	0	28.32	0	1.81	1
INS-D-002	BL_abs_Plasma.cells	0.262011	1.Low	0	1.05	1	0.72	1
INS-D-013	BL_abs_Plasma.cells	0.284143	1.Low	1	17.48	0	17.48	0
INS-C-006	BL_abs_Plasma.cells	0.286175	1.Low	0	24.02	1	2.14	1
INS-D-006	BL_abs_Plasma.cells	0.306764	1.Low	1	29.21	0	16.16	1
INS-A-010	BL_abs_Plasma.cells	0.307663	1.Low	0	18.17	1	4.17	1
INS-E-023	BL_abs_Plasma.cells	0.323577	1.Low	0	4.8	1	1.87	1
INS-C-004	BL_abs_Plasma.cells	0.371358	1.Low	1	7.95	1	5.98	1
INS-E-006	BL_abs_Plasma.cells	0.411535	2.High	0	3.42	1	0.76	1
INS-E-022	BL_abs_Plasma.cells	0.414141	2.High	1	18.99	1	10.09	1
INS-D-009	BL_abs_Plasma.cells	0.44665	2.High	1	26.22	0	26.22	0
INS-C-023	BL_abs_Plasma.cells	0.547114	2.High	0	27.17	0	1.84	1
INS-C-002	BL_abs_Plasma.cells	0.615582	2.High	0	20.8	1	2.27	1
INS-D-007	BL_abs_Plasma.cells	0.630081	2.High	0	6.14	1	1.87	1
INS-E-005	BL_abs_Plasma.cells	0.63725	2.High	0	3.15	1	1.91	1
INS-E-028	BL_abs_Plasma.cells	0.65299	2.High	1	25.2	0	25.2	0
INS-D-005	BL_abs_Plasma.cells	0.7177	2.High	1	28.78	0	28.78	0
INS-E-019	BL_abs_Plasma.cells	0.770523	2.High	0	29.34	0	1.87	1
INS-E-003	BL_abs_Plasma.cells	0.820872	2.High	0	22.6	1	4.44	1
INS-C-003	BL_abs_Plasma.cells	1.02441	2.High	0	35.19	0	5.26	1
INS-B-003	BL_abs_Plasma.cells	1.074	2.High	0	20.73	1	1.94	1
INS-A-002	BL_abs_Plasma.cells	1.09703	2.High	0	6.54	1	2.76	1
INS-E-033	BL_abs_Plasma.cells	1.32399	2.High	0	2.37	1	1.15	1
INS-E-012	BL_abs_Plasma.cells	1.3359	2.High	0	13.96	1	1.91	1
INS-B-015	BL_abs_Plasma.cells	1.42293	2.High	0	4.67	1	1.64	1
INS-B-014	BL_abs_Plasma.cells	1.52396	2.High	0	14.29	1	1.87	1
INS-D-012	BL_abs_Plasma.cells	2.29402	2.High	1	21.59	0	21.59	0
INS-A-023	BL_abs_Plasma.cells	2.33659	2.High	0	17.51	0	1.74	1
INS-C-013	BL_abs_Plasma.cells	2.91914	2.High	0	27.47	1	1.81	1
INS-A-012	BL_abs_Plasma.cells	3.52966	2.High	0	9.53	1	3.25	1
INS-A-002	BL_abs_T.cells.CD4.memory.activated	0	1.Low	0	6.54	1	2.76	1
INS-A-003	BL_abs_T.cells.CD4.memory.activated	0	1.Low	0	5.68	1	1.41	1
INS-A-014	BL_abs_T.cells.CD4.memory.activated	0	1.Low	0	3.35	1	1.91	1
INS-A-018	BL_abs_T.cells.CD4.memory.activated	0	1.Low	0	4.24	1	3.22	1
INS-E-012	BL_abs_T.cells.CD4.memory.activated	0	1.Low	0	13.96	1	1.91	1
INS-B-002	BL_abs_T.cells.CD4.memory.activated	0	1.Low	0	3.58	1	0.36	1
INS-B-003	BL_abs_T.cells.CD4.memory.activated	0	1.Low	0	20.73	1	1.94	1
INS-B-011	BL_abs_T.cells.CD4.memory.activated	0	1.Low	0	23.82	1	2.04	1
INS-C-020	BL_abs_T.cells.CD4.memory.activated	0	1.Low	0	28.32	0	1.81	1
INS-E-034	BL_abs_T.cells.CD4.memory.activated	0	1.Low	0	5.78	1	1.87	1
INS-E-029	BL_abs_T.cells.CD4.memory.activated	0	1.Low	0	24.8	0	3.94	1
INS-E-011	BL_abs_T.cells.CD4.memory.activated	0	1.Low	0	3.25	1	2.04	1
INS-D-008	BL_abs_T.cells.CD4.memory.activated	0	1.Low	0	6.44	1	1.91	1
INS-E-016	BL_abs_T.cells.CD4.memory.activated	0	1.Low	0	13.96	1	1.94	1
INS-A-015	BL_abs_T.cells.CD4.memory.activated	0	1.Low	0	2.3	1	2.3	1
INS-C-008	BL_abs_T.cells.CD4.memory.activated	0	1.Low	0	NA	NA	NA	NA
INS-C-011	BL_abs_T.cells.CD4.memory.activated	0	1.Low	0	3.81	1	1.15	1
INS-E-003	BL_abs_T.cells.CD4.memory.activated	0	1.Low	0	22.6	1	4.44	1
INS-E-023	BL_abs_T.cells.CD4.memory.activated	0	1.Low	0	4.8	1	1.87	1
INS-D-002	BL_abs_T.cells.CD4.memory.activated	0	1.Low	0	1.05	1	0.72	1
INS-D-003	BL_abs_T.cells.CD4.memory.activated	0	1.Low	1	30.82	0	30.82	0
INS-E-004	BL_abs_T.cells.CD4.memory.activated	0	1.Low	1	35.42	0	35.42	0
INS-E-013	BL_abs_T.cells.CD4.memory.activated	0	1.Low	1	32.1	0	32.1	0
INS-E-002	BL_abs_T.cells.CD4.memory.activated	0	1.Low	1	4.96	1	4.96	1
INS-E-028	BL_abs_T.cells.CD4.memory.activated	0	1.Low	1	25.2	0	25.2	0
INS-D-009	BL_abs_T.cells.CD4.memory.activated	0	1.Low	1	26.22	0	26.22	0
INS-D-006	BL_abs_T.cells.CD4.memory.activated	0	1.Low	1	29.21	0	16.16	1
INS-D-013	BL_abs_T.cells.CD4.memory.activated	0	1.Low	1	17.48	0	17.48	0
INS-E-006	BL_abs_T.cells.CD4.memory.activated	0	1.Low	0	3.42	1	0.76	1
INS-E-022	BL_abs_T.cells.CD4.memory.activated	0	1.Low	1	18.99	1	10.09	1
INS-C-023	BL_abs_T.cells.CD4.memory.activated	0	1.Low	0	27.17	0	1.84	1
INS-C-003	BL_abs_T.cells.CD4.memory.activated	0	1.Low	0	35.19	0	5.26	1
INS-C-005	BL_abs_T.cells.CD4.memory.activated	0	1.Low	0	3.32	1	1.08	1
INS-E-021	BL_abs_T.cells.CD4.memory.activated	0	1.Low	0	3.84	1	1.97	1
INS-A-012	BL_abs_T.cells.CD4.memory.activated	0	1.Low	0	9.53	1	3.25	1
INS-A-010	BL_abs_T.cells.CD4.memory.activated	0	1.Low	0	18.17	1	4.17	1
INS-E-024	BL_abs_T.cells.CD4.memory.activated	0	1.Low	0	8.18	1	3.94	1
INS-C-001	BL_abs_T.cells.CD4.memory.activated	0	1.Low	0	35.38	0	3.78	1
INS-E-036	BL_abs_T.cells.CD4.memory.activated	0	1.Low	0	NA	NA	NA	NA
INS-B-015	BL_abs_T.cells.CD4.memory.activated	0.00233057	1.Low	0	4.67	1	1.64	1
INS-D-007	BL_abs_T.cells.CD4.memory.activated	0.0900391	1.Low	0	6.14	1	1.87	1
INS-C-018	BL_abs_T.cells.CD4.memory.activated	0.331642	1.Low	1	29.7	0	10.55	1
INS-C-004	BL_abs_T.cells.CD4.memory.activated	0.401385	1.Low	1	7.95	1	5.98	1
INS-B-014	BL_abs_T.cells.CD4.memory.activated	0.409057	2.High	0	14.29	1	1.87	1
INS-C-002	BL_abs_T.cells.CD4.memory.activated	0.415093	2.High	0	20.8	1	2.27	1
INS-A-019	BL_abs_T.cells.CD4.memory.activated	0.479371	2.High	1	18.37	0	18.37	0
INS-E-026	BL_abs_T.cells.CD4.memory.activated	0.586659	2.High	1	25.92	0	25.92	0
INS-E-035	BL_abs_T.cells.CD4.memory.activated	0.676251	2.High	0	18.83	0	1.87	1
INS-D-005	BL_abs_T.cells.CD4.memory.activated	0.737386	2.High	1	28.78	0	28.78	0
INS-C-013	BL_abs_T.cells.CD4.memory.activated	0.800911	2.High	0	27.47	1	1.81	1
INS-D-004	BL_abs_T.cells.CD4.memory.activated	0.831371	2.High	1	30.75	0	30.75	0
INS-E-019	BL_abs_T.cells.CD4.memory.activated	1.23395	2.High	0	29.34	0	1.87	1
INS-C-006	BL_abs_T.cells.CD4.memory.activated	1.56264	2.High	0	24.02	1	2.14	1
INS-A-024	BL_abs_T.cells.CD4.memory.activated	1.57142	2.High	0	NA	NA	NA	NA
INS-A-007	BL_abs_T.cells.CD4.memory.activated	1.84643	2.High	1	28.78	0	20.93	1
INS-C-017	BL_abs_T.cells.CD4.memory.activated	1.97092	2.High	0	25.07	0	1.97	1
INS-E-001	BL_abs_T.cells.CD4.memory.activated	2.09783	2.High	0	20.14	1	1.91	1
INS-B-024	BL_abs_T.cells.CD4.memory.activated	2.39811	2.High	0	8.64	1	1.91	1
INS-E-005	BL_abs_T.cells.CD4.memory.activated	2.48554	2.High	0	3.15	1	1.91	1
INS-E-033	BL_abs_T.cells.CD4.memory.activated	3.05666	2.High	0	2.37	1	1.15	1
INS-E-018	BL_abs_T.cells.CD4.memory.activated	3.12683	2.High	0	28.19	0	1.87	1
INS-B-026	BL_abs_T.cells.CD4.memory.activated	3.72906	2.High	0	9	1	0.92	1
INS-A-023	BL_abs_T.cells.CD4.memory.activated	4.7161	2.High	0	17.51	0	1.74	1
INS-D-012	BL_abs_T.cells.CD4.memory.activated	7.55922	2.High	1	21.59	0	21.59	0
INS-E-008	BL_abs_T.cells.CD4.memory.activated	8.50673	2.High	1	14.26	1	7.85	1
INS-E-034	BL_abs_T.cells.CD4.memory.resting	0	1.Low	0	5.78	1	1.87	1
INS-E-008	BL_abs_T.cells.CD4.memory.resting	0	1.Low	1	14.26	1	7.85	1
INS-E-001	BL_abs_T.cells.CD4.memory.resting	0	1.Low	0	20.14	1	1.91	1
INS-E-035	BL_abs_T.cells.CD4.memory.resting	0	1.Low	0	18.83	0	1.87	1
INS-D-006	BL_abs_T.cells.CD4.memory.resting	0.098306	1.Low	1	29.21	0	16.16	1
INS-D-004	BL_abs_T.cells.CD4.memory.resting	0.138659	1.Low	1	30.75	0	30.75	0
INS-B-002	BL_abs_T.cells.CD4.memory.resting	0.371849	1.Low	0	3.58	1	0.36	1
INS-E-016	BL_abs_T.cells.CD4.memory.resting	0.509298	1.Low	0	13.96	1	1.94	1
INS-D-003	BL_abs_T.cells.CD4.memory.resting	0.524616	1.Low	1	30.82	0	30.82	0
INS-E-021	BL_abs_T.cells.CD4.memory.resting	0.633812	1.Low	0	3.84	1	1.97	1
INS-E-003	BL_abs_T.cells.CD4.memory.resting	0.667077	1.Low	0	22.6	1	4.44	1
INS-C-001	BL_abs_T.cells.CD4.memory.resting	0.672165	1.Low	0	35.38	0	3.78	1
INS-E-011	BL_abs_T.cells.CD4.memory.resting	0.805785	1.Low	0	3.25	1	2.04	1
INS-E-002	BL_abs_T.cells.CD4.memory.resting	0.830441	1.Low	1	4.96	1	4.96	1
INS-A-014	BL_abs_T.cells.CD4.memory.resting	0.906406	1.Low	0	3.35	1	1.91	1
INS-E-004	BL_abs_T.cells.CD4.memory.resting	0.977571	1.Low	1	35.42	0	35.42	0
INS-C-023	BL_abs_T.cells.CD4.memory.resting	1.0212	1.Low	0	27.17	0	1.84	1
INS-C-004	BL_abs_T.cells.CD4.memory.resting	1.15495	1.Low	1	7.95	1	5.98	1
INS-C-005	BL_abs_T.cells.CD4.memory.resting	1.21306	1.Low	0	3.32	1	1.08	1
INS-D-002	BL_abs_T.cells.CD4.memory.resting	1.26349	1.Low	0	1.05	1	0.72	1
INS-A-015	BL_abs_T.cells.CD4.memory.resting	1.36711	1.Low	0	2.3	1	2.3	1
INS-E-005	BL_abs_T.cells.CD4.memory.resting	1.39306	1.Low	0	3.15	1	1.91	1
INS-E-026	BL_abs_T.cells.CD4.memory.resting	1.40817	1.Low	1	25.92	0	25.92	0
INS-E-023	BL_abs_T.cells.CD4.memory.resting	1.41829	1.Low	0	4.8	1	1.87	1
INS-E-006	BL_abs_T.cells.CD4.memory.resting	1.42768	1.Low	0	3.42	1	0.76	1
INS-C-008	BL_abs_T.cells.CD4.memory.resting	1.46952	1.Low	0	NA	NA	NA	NA
INS-A-018	BL_abs_T.cells.CD4.memory.resting	1.48936	1.Low	0	4.24	1	3.22	1
INS-E-022	BL_abs_T.cells.CD4.memory.resting	1.50243	1.Low	1	18.99	1	10.09	1
INS-D-008	BL_abs_T.cells.CD4.memory.resting	1.55107	1.Low	0	6.44	1	1.91	1
INS-D-013	BL_abs_T.cells.CD4.memory.resting	1.78211	1.Low	1	17.48	0	17.48	0
INS-A-019	BL_abs_T.cells.CD4.memory.resting	1.79876	1.Low	1	18.37	0	18.37	0
INS-B-011	BL_abs_T.cells.CD4.memory.resting	1.88104	1.Low	0	23.82	1	2.04	1
INS-A-012	BL_abs_T.cells.CD4.memory.resting	1.94082	1.Low	0	9.53	1	3.25	1
INS-D-007	BL_abs_T.cells.CD4.memory.resting	2.08324	1.Low	0	6.14	1	1.87	1
INS-E-029	BL_abs_T.cells.CD4.memory.resting	2.1668	1.Low	0	24.8	0	3.94	1
INS-A-002	BL_abs_T.cells.CD4.memory.resting	2.23051	1.Low	0	6.54	1	2.76	1
INS-E-024	BL_abs_T.cells.CD4.memory.resting	2.23728	1.Low	0	8.18	1	3.94	1
INS-A-003	BL_abs_T.cells.CD4.memory.resting	2.27216	1.Low	0	5.68	1	1.41	1
INS-B-026	BL_abs_T.cells.CD4.memory.resting	2.31175	1.Low	0	9	1	0.92	1
INS-B-003	BL_abs_T.cells.CD4.memory.resting	2.35828	1.Low	0	20.73	1	1.94	1
INS-E-018	BL_abs_T.cells.CD4.memory.resting	2.39159	1.Low	0	28.19	0	1.87	1
INS-E-036	BL_abs_T.cells.CD4.memory.resting	2.40812	1.Low	0	NA	NA	NA	NA
INS-C-002	BL_abs_T.cells.CD4.memory.resting	2.4335	1.Low	0	20.8	1	2.27	1
INS-B-014	BL_abs_T.cells.CD4.memory.resting	2.53826	2.High	0	14.29	1	1.87	1
INS-B-015	BL_abs_T.cells.CD4.memory.resting	2.62488	2.High	0	4.67	1	1.64	1
INS-C-006	BL_abs_T.cells.CD4.memory.resting	3.13925	2.High	0	24.02	1	2.14	1
INS-E-013	BL_abs_T.cells.CD4.memory.resting	3.18393	2.High	1	32.1	0	32.1	0
INS-C-003	BL_abs_T.cells.CD4.memory.resting	3.29903	2.High	0	35.19	0	5.26	1
INS-A-024	BL_abs_T.cells.CD4.memory.resting	3.48838	2.High	0	NA	NA	NA	NA
INS-D-005	BL_abs_T.cells.CD4.memory.resting	3.65508	2.High	1	28.78	0	28.78	0
INS-D-012	BL_abs_T.cells.CD4.memory.resting	3.66632	2.High	1	21.59	0	21.59	0
INS-E-019	BL_abs_T.cells.CD4.memory.resting	4.03811	2.High	0	29.34	0	1.87	1
INS-C-018	BL_abs_T.cells.CD4.memory.resting	4.23802	2.High	1	29.7	0	10.55	1
INS-C-011	BL_abs_T.cells.CD4.memory.resting	4.29256	2.High	0	3.81	1	1.15	1
INS-E-033	BL_abs_T.cells.CD4.memory.resting	4.29676	2.High	0	2.37	1	1.15	1
INS-D-009	BL_abs_T.cells.CD4.memory.resting	5.19342	2.High	1	26.22	0	26.22	0
INS-C-020	BL_abs_T.cells.CD4.memory.resting	5.39258	2.High	0	28.32	0	1.81	1
INS-C-013	BL_abs_T.cells.CD4.memory.resting	5.47649	2.High	0	27.47	1	1.81	1
INS-A-010	BL_abs_T.cells.CD4.memory.resting	5.79846	2.High	0	18.17	1	4.17	1
INS-E-012	BL_abs_T.cells.CD4.memory.resting	6.41085	2.High	0	13.96	1	1.91	1
INS-C-017	BL_abs_T.cells.CD4.memory.resting	6.96847	2.High	0	25.07	0	1.97	1
INS-A-007	BL_abs_T.cells.CD4.memory.resting	7.74922	2.High	1	28.78	0	20.93	1
INS-A-023	BL_abs_T.cells.CD4.memory.resting	10.7474	2.High	0	17.51	0	1.74	1
INS-B-024	BL_abs_T.cells.CD4.memory.resting	12.3302	2.High	0	8.64	1	1.91	1
INS-E-028	BL_abs_T.cells.CD4.memory.resting	13.1425	2.High	1	25.2	0	25.2	0
INS-A-002	BL_abs_T.cells.CD4.naive	0	1.Low	0	6.54	1	2.76	1
INS-A-003	BL_abs_T.cells.CD4.naive	0	1.Low	0	5.68	1	1.41	1
INS-A-023	BL_abs_T.cells.CD4.naive	0	1.Low	0	17.51	0	1.74	1
INS-C-013	BL_abs_T.cells.CD4.naive	0	1.Low	0	27.47	1	1.81	1
INS-A-014	BL_abs_T.cells.CD4.naive	0	1.Low	0	3.35	1	1.91	1
INS-B-015	BL_abs_T.cells.CD4.naive	0	1.Low	0	4.67	1	1.64	1
INS-A-018	BL_abs_T.cells.CD4.naive	0	1.Low	0	4.24	1	3.22	1
INS-B-014	BL_abs_T.cells.CD4.naive	0	1.Low	0	14.29	1	1.87	1
INS-E-012	BL_abs_T.cells.CD4.naive	0	1.Low	0	13.96	1	1.91	1
INS-A-024	BL_abs_T.cells.CD4.naive	0	1.Low	0	NA	NA	NA	NA
INS-B-002	BL_abs_T.cells.CD4.naive	0	1.Low	0	3.58	1	0.36	1
INS-B-003	BL_abs_T.cells.CD4.naive	0	1.Low	0	20.73	1	1.94	1
INS-B-011	BL_abs_T.cells.CD4.naive	0	1.Low	0	23.82	1	2.04	1
INS-E-018	BL_abs_T.cells.CD4.naive	0	1.Low	0	28.19	0	1.87	1
INS-E-019	BL_abs_T.cells.CD4.naive	0	1.Low	0	29.34	0	1.87	1
INS-C-020	BL_abs_T.cells.CD4.naive	0	1.Low	0	28.32	0	1.81	1
INS-D-007	BL_abs_T.cells.CD4.naive	0	1.Low	0	6.14	1	1.87	1
INS-E-029	BL_abs_T.cells.CD4.naive	0	1.Low	0	24.8	0	3.94	1
INS-E-011	BL_abs_T.cells.CD4.naive	0	1.Low	0	3.25	1	2.04	1
INS-D-008	BL_abs_T.cells.CD4.naive	0	1.Low	0	6.44	1	1.91	1
INS-E-016	BL_abs_T.cells.CD4.naive	0	1.Low	0	13.96	1	1.94	1
INS-A-015	BL_abs_T.cells.CD4.naive	0	1.Low	0	2.3	1	2.3	1
INS-A-019	BL_abs_T.cells.CD4.naive	0	1.Low	1	18.37	0	18.37	0
INS-C-004	BL_abs_T.cells.CD4.naive	0	1.Low	1	7.95	1	5.98	1
INS-C-006	BL_abs_T.cells.CD4.naive	0	1.Low	0	24.02	1	2.14	1
INS-C-008	BL_abs_T.cells.CD4.naive	0	1.Low	0	NA	NA	NA	NA
INS-C-011	BL_abs_T.cells.CD4.naive	0	1.Low	0	3.81	1	1.15	1
INS-E-003	BL_abs_T.cells.CD4.naive	0	1.Low	0	22.6	1	4.44	1
INS-D-004	BL_abs_T.cells.CD4.naive	0	1.Low	1	30.75	0	30.75	0
INS-E-023	BL_abs_T.cells.CD4.naive	0	1.Low	0	4.8	1	1.87	1
INS-D-005	BL_abs_T.cells.CD4.naive	0	1.Low	1	28.78	0	28.78	0
INS-A-007	BL_abs_T.cells.CD4.naive	0	1.Low	1	28.78	0	20.93	1
INS-D-002	BL_abs_T.cells.CD4.naive	0	1.Low	0	1.05	1	0.72	1
INS-D-012	BL_abs_T.cells.CD4.naive	0	1.Low	1	21.59	0	21.59	0
INS-D-003	BL_abs_T.cells.CD4.naive	0	1.Low	1	30.82	0	30.82	0
INS-E-004	BL_abs_T.cells.CD4.naive	0	1.Low	1	35.42	0	35.42	0
INS-E-013	BL_abs_T.cells.CD4.naive	0	1.Low	1	32.1	0	32.1	0
INS-E-008	BL_abs_T.cells.CD4.naive	0	1.Low	1	14.26	1	7.85	1
INS-E-002	BL_abs_T.cells.CD4.naive	0	1.Low	1	4.96	1	4.96	1
INS-C-018	BL_abs_T.cells.CD4.naive	0	1.Low	1	29.7	0	10.55	1
INS-E-028	BL_abs_T.cells.CD4.naive	0	1.Low	1	25.2	0	25.2	0
INS-D-009	BL_abs_T.cells.CD4.naive	0	1.Low	1	26.22	0	26.22	0
INS-D-006	BL_abs_T.cells.CD4.naive	0	1.Low	1	29.21	0	16.16	1
INS-E-006	BL_abs_T.cells.CD4.naive	0	1.Low	0	3.42	1	0.76	1
INS-B-026	BL_abs_T.cells.CD4.naive	0	1.Low	0	9	1	0.92	1
INS-E-022	BL_abs_T.cells.CD4.naive	0	1.Low	1	18.99	1	10.09	1
INS-C-002	BL_abs_T.cells.CD4.naive	0	1.Low	0	20.8	1	2.27	1
INS-C-023	BL_abs_T.cells.CD4.naive	0	1.Low	0	27.17	0	1.84	1
INS-C-003	BL_abs_T.cells.CD4.naive	0	1.Low	0	35.19	0	5.26	1
INS-C-005	BL_abs_T.cells.CD4.naive	0	1.Low	0	3.32	1	1.08	1
INS-E-021	BL_abs_T.cells.CD4.naive	0	1.Low	0	3.84	1	1.97	1
INS-A-012	BL_abs_T.cells.CD4.naive	0	1.Low	0	9.53	1	3.25	1
INS-A-010	BL_abs_T.cells.CD4.naive	0	1.Low	0	18.17	1	4.17	1
INS-E-024	BL_abs_T.cells.CD4.naive	0	1.Low	0	8.18	1	3.94	1
INS-E-026	BL_abs_T.cells.CD4.naive	0	1.Low	1	25.92	0	25.92	0
INS-B-024	BL_abs_T.cells.CD4.naive	0	1.Low	0	8.64	1	1.91	1
INS-E-005	BL_abs_T.cells.CD4.naive	0	1.Low	0	3.15	1	1.91	1
INS-E-033	BL_abs_T.cells.CD4.naive	0	1.Low	0	2.37	1	1.15	1
INS-C-001	BL_abs_T.cells.CD4.naive	0	1.Low	0	35.38	0	3.78	1
INS-E-035	BL_abs_T.cells.CD4.naive	0	1.Low	0	18.83	0	1.87	1
INS-E-036	BL_abs_T.cells.CD4.naive	0	1.Low	0	NA	NA	NA	NA
INS-E-034	BL_abs_T.cells.CD4.naive	0.153012	2.High	0	5.78	1	1.87	1
INS-C-017	BL_abs_T.cells.CD4.naive	0.559969	2.High	0	25.07	0	1.97	1
INS-E-001	BL_abs_T.cells.CD4.naive	0.733422	2.High	0	20.14	1	1.91	1
INS-D-013	BL_abs_T.cells.CD4.naive	1.3937	2.High	1	17.48	0	17.48	0
INS-E-034	BL_abs_T.cells.CD8	0	1.Low	0	5.78	1	1.87	1
INS-D-003	BL_abs_T.cells.CD8	0	1.Low	1	30.82	0	30.82	0
INS-C-018	BL_abs_T.cells.CD8	0	1.Low	1	29.7	0	10.55	1
INS-A-012	BL_abs_T.cells.CD8	0	1.Low	0	9.53	1	3.25	1
INS-A-018	BL_abs_T.cells.CD8	0.0306526	1.Low	0	4.24	1	3.22	1
INS-A-014	BL_abs_T.cells.CD8	0.0696534	1.Low	0	3.35	1	1.91	1
INS-E-016	BL_abs_T.cells.CD8	0.103576	1.Low	0	13.96	1	1.94	1
INS-C-011	BL_abs_T.cells.CD8	0.13724	1.Low	0	3.81	1	1.15	1
INS-E-004	BL_abs_T.cells.CD8	0.13998	1.Low	1	35.42	0	35.42	0
INS-E-002	BL_abs_T.cells.CD8	0.260914	1.Low	1	4.96	1	4.96	1
INS-E-024	BL_abs_T.cells.CD8	0.304933	1.Low	0	8.18	1	3.94	1
INS-E-023	BL_abs_T.cells.CD8	0.308277	1.Low	0	4.8	1	1.87	1
INS-E-021	BL_abs_T.cells.CD8	0.352062	1.Low	0	3.84	1	1.97	1
INS-C-005	BL_abs_T.cells.CD8	0.353725	1.Low	0	3.32	1	1.08	1
INS-D-002	BL_abs_T.cells.CD8	0.449449	1.Low	0	1.05	1	0.72	1
INS-B-011	BL_abs_T.cells.CD8	0.452181	1.Low	0	23.82	1	2.04	1
INS-C-008	BL_abs_T.cells.CD8	0.544546	1.Low	0	NA	NA	NA	NA
INS-E-022	BL_abs_T.cells.CD8	0.557923	1.Low	1	18.99	1	10.09	1
INS-C-003	BL_abs_T.cells.CD8	0.59663	1.Low	0	35.19	0	5.26	1
INS-D-013	BL_abs_T.cells.CD8	0.700176	1.Low	1	17.48	0	17.48	0
INS-A-015	BL_abs_T.cells.CD8	0.76551	1.Low	0	2.3	1	2.3	1
INS-A-024	BL_abs_T.cells.CD8	0.846277	1.Low	0	NA	NA	NA	NA
INS-E-003	BL_abs_T.cells.CD8	0.942818	1.Low	0	22.6	1	4.44	1
INS-A-003	BL_abs_T.cells.CD8	0.957756	1.Low	0	5.68	1	1.41	1
INS-E-029	BL_abs_T.cells.CD8	0.963809	1.Low	0	24.8	0	3.94	1
INS-B-003	BL_abs_T.cells.CD8	0.967236	1.Low	0	20.73	1	1.94	1
INS-C-023	BL_abs_T.cells.CD8	0.989428	1.Low	0	27.17	0	1.84	1
INS-E-001	BL_abs_T.cells.CD8	1.00896	1.Low	0	20.14	1	1.91	1
INS-C-001	BL_abs_T.cells.CD8	1.05638	1.Low	0	35.38	0	3.78	1
INS-A-002	BL_abs_T.cells.CD8	1.06172	1.Low	0	6.54	1	2.76	1
INS-E-011	BL_abs_T.cells.CD8	1.21065	1.Low	0	3.25	1	2.04	1
INS-B-002	BL_abs_T.cells.CD8	1.25468	1.Low	0	3.58	1	0.36	1
INS-D-006	BL_abs_T.cells.CD8	1.40331	1.Low	1	29.21	0	16.16	1
INS-E-013	BL_abs_T.cells.CD8	1.70094	1.Low	1	32.1	0	32.1	0
INS-D-008	BL_abs_T.cells.CD8	1.70169	1.Low	0	6.44	1	1.91	1
INS-E-035	BL_abs_T.cells.CD8	1.77603	1.Low	0	18.83	0	1.87	1
INS-E-006	BL_abs_T.cells.CD8	1.88376	1.Low	0	3.42	1	0.76	1
INS-E-036	BL_abs_T.cells.CD8	2.08337	1.Low	0	NA	NA	NA	NA
INS-C-002	BL_abs_T.cells.CD8	2.17552	1.Low	0	20.8	1	2.27	1
INS-B-014	BL_abs_T.cells.CD8	2.43038	1.Low	0	14.29	1	1.87	1
INS-C-004	BL_abs_T.cells.CD8	2.65211	1.Low	1	7.95	1	5.98	1
INS-E-026	BL_abs_T.cells.CD8	2.80601	1.Low	1	25.92	0	25.92	0
INS-E-012	BL_abs_T.cells.CD8	3.80511	1.Low	0	13.96	1	1.91	1
INS-D-007	BL_abs_T.cells.CD8	4.01029	2.High	0	6.14	1	1.87	1
INS-A-010	BL_abs_T.cells.CD8	4.01664	2.High	0	18.17	1	4.17	1
INS-B-024	BL_abs_T.cells.CD8	4.05831	2.High	0	8.64	1	1.91	1
INS-E-019	BL_abs_T.cells.CD8	4.13367	2.High	0	29.34	0	1.87	1
INS-B-015	BL_abs_T.cells.CD8	4.42261	2.High	0	4.67	1	1.64	1
INS-C-020	BL_abs_T.cells.CD8	4.43763	2.High	0	28.32	0	1.81	1
INS-D-009	BL_abs_T.cells.CD8	4.5933	2.High	1	26.22	0	26.22	0
INS-E-033	BL_abs_T.cells.CD8	4.6566	2.High	0	2.37	1	1.15	1
INS-E-018	BL_abs_T.cells.CD8	5.28406	2.High	0	28.19	0	1.87	1
INS-A-007	BL_abs_T.cells.CD8	5.34751	2.High	1	28.78	0	20.93	1
INS-E-028	BL_abs_T.cells.CD8	5.41137	2.High	1	25.2	0	25.2	0
INS-C-006	BL_abs_T.cells.CD8	5.50342	2.High	0	24.02	1	2.14	1
INS-E-005	BL_abs_T.cells.CD8	6.43632	2.High	0	3.15	1	1.91	1
INS-A-023	BL_abs_T.cells.CD8	7.30122	2.High	0	17.51	0	1.74	1
INS-D-004	BL_abs_T.cells.CD8	7.41103	2.High	1	30.75	0	30.75	0
INS-C-017	BL_abs_T.cells.CD8	7.49951	2.High	0	25.07	0	1.97	1
INS-B-026	BL_abs_T.cells.CD8	8.89256	2.High	0	9	1	0.92	1
INS-D-005	BL_abs_T.cells.CD8	8.98449	2.High	1	28.78	0	28.78	0
INS-A-019	BL_abs_T.cells.CD8	9.13902	2.High	1	18.37	0	18.37	0
INS-C-013	BL_abs_T.cells.CD8	9.89825	2.High	0	27.47	1	1.81	1
INS-D-012	BL_abs_T.cells.CD8	12.8383	2.High	1	21.59	0	21.59	0
INS-E-008	BL_abs_T.cells.CD8	13.9919	2.High	1	14.26	1	7.85	1
INS-A-002	BL_abs_Tdg	0	1.Low	0	6.54	1	2.76	1
INS-A-023	BL_abs_Tdg	0	1.Low	0	17.51	0	1.74	1
INS-C-013	BL_abs_Tdg	0	1.Low	0	27.47	1	1.81	1
INS-A-014	BL_abs_Tdg	0	1.Low	0	3.35	1	1.91	1
INS-B-015	BL_abs_Tdg	0	1.Low	0	4.67	1	1.64	1
INS-A-018	BL_abs_Tdg	0	1.Low	0	4.24	1	3.22	1
INS-B-014	BL_abs_Tdg	0	1.Low	0	14.29	1	1.87	1
INS-E-012	BL_abs_Tdg	0	1.Low	0	13.96	1	1.91	1
INS-A-024	BL_abs_Tdg	0	1.Low	0	NA	NA	NA	NA
INS-B-002	BL_abs_Tdg	0	1.Low	0	3.58	1	0.36	1
INS-E-018	BL_abs_Tdg	0	1.Low	0	28.19	0	1.87	1
INS-C-020	BL_abs_Tdg	0	1.Low	0	28.32	0	1.81	1
INS-D-007	BL_abs_Tdg	0	1.Low	0	6.14	1	1.87	1
INS-E-029	BL_abs_Tdg	0	1.Low	0	24.8	0	3.94	1
INS-E-011	BL_abs_Tdg	0	1.Low	0	3.25	1	2.04	1
INS-E-016	BL_abs_Tdg	0	1.Low	0	13.96	1	1.94	1
INS-A-015	BL_abs_Tdg	0	1.Low	0	2.3	1	2.3	1
INS-A-019	BL_abs_Tdg	0	1.Low	1	18.37	0	18.37	0
INS-C-006	BL_abs_Tdg	0	1.Low	0	24.02	1	2.14	1
INS-C-011	BL_abs_Tdg	0	1.Low	0	3.81	1	1.15	1
INS-D-004	BL_abs_Tdg	0	1.Low	1	30.75	0	30.75	0
INS-E-023	BL_abs_Tdg	0	1.Low	0	4.8	1	1.87	1
INS-D-005	BL_abs_Tdg	0	1.Low	1	28.78	0	28.78	0
INS-A-007	BL_abs_Tdg	0	1.Low	1	28.78	0	20.93	1
INS-D-002	BL_abs_Tdg	0	1.Low	0	1.05	1	0.72	1
INS-D-012	BL_abs_Tdg	0	1.Low	1	21.59	0	21.59	0
INS-E-004	BL_abs_Tdg	0	1.Low	1	35.42	0	35.42	0
INS-E-013	BL_abs_Tdg	0	1.Low	1	32.1	0	32.1	0
INS-E-008	BL_abs_Tdg	0	1.Low	1	14.26	1	7.85	1
INS-E-002	BL_abs_Tdg	0	1.Low	1	4.96	1	4.96	1
INS-E-001	BL_abs_Tdg	0	1.Low	0	20.14	1	1.91	1
INS-D-009	BL_abs_Tdg	0	1.Low	1	26.22	0	26.22	0
INS-D-006	BL_abs_Tdg	0	1.Low	1	29.21	0	16.16	1
INS-D-013	BL_abs_Tdg	0	1.Low	1	17.48	0	17.48	0
INS-E-006	BL_abs_Tdg	0	1.Low	0	3.42	1	0.76	1
INS-B-026	BL_abs_Tdg	0	1.Low	0	9	1	0.92	1
INS-C-002	BL_abs_Tdg	0	1.Low	0	20.8	1	2.27	1
INS-C-003	BL_abs_Tdg	0	1.Low	0	35.19	0	5.26	1
INS-C-005	BL_abs_Tdg	0	1.Low	0	3.32	1	1.08	1
INS-A-012	BL_abs_Tdg	0	1.Low	0	9.53	1	3.25	1
INS-A-010	BL_abs_Tdg	0	1.Low	0	18.17	1	4.17	1
INS-E-024	BL_abs_Tdg	0	1.Low	0	8.18	1	3.94	1
INS-E-005	BL_abs_Tdg	0	1.Low	0	3.15	1	1.91	1
INS-C-001	BL_abs_Tdg	0	1.Low	0	35.38	0	3.78	1
INS-E-021	BL_abs_Tdg	0.0202532	2.High	0	3.84	1	1.97	1
INS-A-003	BL_abs_Tdg	0.0308574	2.High	0	5.68	1	1.41	1
INS-D-008	BL_abs_Tdg	0.0312096	2.High	0	6.44	1	1.91	1
INS-E-019	BL_abs_Tdg	0.0446914	2.High	0	29.34	0	1.87	1
INS-D-003	BL_abs_Tdg	0.0626537	2.High	1	30.82	0	30.82	0
INS-C-023	BL_abs_Tdg	0.0671132	2.High	0	27.17	0	1.84	1
INS-B-003	BL_abs_Tdg	0.0804442	2.High	0	20.73	1	1.94	1
INS-B-011	BL_abs_Tdg	0.100513	2.High	0	23.82	1	2.04	1
INS-E-022	BL_abs_Tdg	0.119116	2.High	1	18.99	1	10.09	1
INS-E-028	BL_abs_Tdg	0.132375	2.High	1	25.2	0	25.2	0
INS-E-003	BL_abs_Tdg	0.178805	2.High	0	22.6	1	4.44	1
INS-E-034	BL_abs_Tdg	0.240194	2.High	0	5.78	1	1.87	1
INS-E-026	BL_abs_Tdg	0.3131	2.High	1	25.92	0	25.92	0
INS-E-035	BL_abs_Tdg	0.337749	2.High	0	18.83	0	1.87	1
INS-E-033	BL_abs_Tdg	0.370708	2.High	0	2.37	1	1.15	1
INS-C-008	BL_abs_Tdg	0.401579	2.High	0	NA	NA	NA	NA
INS-C-004	BL_abs_Tdg	0.756626	2.High	1	7.95	1	5.98	1
INS-E-036	BL_abs_Tdg	0.950763	2.High	0	NA	NA	NA	NA
INS-C-018	BL_abs_Tdg	1.16199	2.High	1	29.7	0	10.55	1
INS-B-024	BL_abs_Tdg	1.82764	2.High	0	8.64	1	1.91	1
INS-C-017	BL_abs_Tdg	4.72865	2.High	0	25.07	0	1.97	1
INS-D-003	BL_abs_Tfh	0.074725	1.Low	1	30.82	0	30.82	0
INS-E-004	BL_abs_Tfh	0.0851604	1.Low	1	35.42	0	35.42	0
INS-D-002	BL_abs_Tfh	0.103665	1.Low	0	1.05	1	0.72	1
INS-C-011	BL_abs_Tfh	0.114639	1.Low	0	3.81	1	1.15	1
INS-A-018	BL_abs_Tfh	0.118174	1.Low	0	4.24	1	3.22	1
INS-E-016	BL_abs_Tfh	0.160014	1.Low	0	13.96	1	1.94	1
INS-E-021	BL_abs_Tfh	0.167263	1.Low	0	3.84	1	1.97	1
INS-A-024	BL_abs_Tfh	0.237011	1.Low	0	NA	NA	NA	NA
INS-A-014	BL_abs_Tfh	0.25878	1.Low	0	3.35	1	1.91	1
INS-D-013	BL_abs_Tfh	0.299986	1.Low	1	17.48	0	17.48	0
INS-A-003	BL_abs_Tfh	0.316449	1.Low	0	5.68	1	1.41	1
INS-C-005	BL_abs_Tfh	0.340719	1.Low	0	3.32	1	1.08	1
INS-E-034	BL_abs_Tfh	0.372439	1.Low	0	5.78	1	1.87	1
INS-C-008	BL_abs_Tfh	0.411868	1.Low	0	NA	NA	NA	NA
INS-C-018	BL_abs_Tfh	0.421543	1.Low	1	29.7	0	10.55	1
INS-A-010	BL_abs_Tfh	0.452652	1.Low	0	18.17	1	4.17	1
INS-A-012	BL_abs_Tfh	0.533862	1.Low	0	9.53	1	3.25	1
INS-E-002	BL_abs_Tfh	0.540337	1.Low	1	4.96	1	4.96	1
INS-C-023	BL_abs_Tfh	0.560603	1.Low	0	27.17	0	1.84	1
INS-E-011	BL_abs_Tfh	0.587858	1.Low	0	3.25	1	2.04	1
INS-E-024	BL_abs_Tfh	0.59529	1.Low	0	8.18	1	3.94	1
INS-D-008	BL_abs_Tfh	0.649637	1.Low	0	6.44	1	1.91	1
INS-E-001	BL_abs_Tfh	0.672727	1.Low	0	20.14	1	1.91	1
INS-A-015	BL_abs_Tfh	0.68116	1.Low	0	2.3	1	2.3	1
INS-E-029	BL_abs_Tfh	0.758906	1.Low	0	24.8	0	3.94	1
INS-B-024	BL_abs_Tfh	0.811706	1.Low	0	8.64	1	1.91	1
INS-E-013	BL_abs_Tfh	0.822515	1.Low	1	32.1	0	32.1	0
INS-B-026	BL_abs_Tfh	0.915756	1.Low	0	9	1	0.92	1
INS-A-002	BL_abs_Tfh	0.923928	1.Low	0	6.54	1	2.76	1
INS-D-006	BL_abs_Tfh	0.96187	1.Low	1	29.21	0	16.16	1
INS-E-035	BL_abs_Tfh	0.993776	1.Low	0	18.83	0	1.87	1
INS-E-036	BL_abs_Tfh	1.02699	1.Low	0	NA	NA	NA	NA
INS-E-006	BL_abs_Tfh	1.04421	1.Low	0	3.42	1	0.76	1
INS-B-014	BL_abs_Tfh	1.05957	1.Low	0	14.29	1	1.87	1
INS-C-020	BL_abs_Tfh	1.06487	1.Low	0	28.32	0	1.81	1
INS-C-003	BL_abs_Tfh	1.07067	1.Low	0	35.19	0	5.26	1
INS-B-002	BL_abs_Tfh	1.08921	1.Low	0	3.58	1	0.36	1
INS-E-023	BL_abs_Tfh	1.10919	1.Low	0	4.8	1	1.87	1
INS-E-005	BL_abs_Tfh	1.11697	1.Low	0	3.15	1	1.91	1
INS-B-003	BL_abs_Tfh	1.15154	1.Low	0	20.73	1	1.94	1
INS-C-001	BL_abs_Tfh	1.16048	1.Low	0	35.38	0	3.78	1
INS-E-022	BL_abs_Tfh	1.35499	1.Low	1	18.99	1	10.09	1
INS-E-018	BL_abs_Tfh	1.58897	1.Low	0	28.19	0	1.87	1
INS-C-002	BL_abs_Tfh	1.59143	2.High	0	20.8	1	2.27	1
INS-C-004	BL_abs_Tfh	1.61857	2.High	1	7.95	1	5.98	1
INS-E-012	BL_abs_Tfh	1.64681	2.High	0	13.96	1	1.91	1
INS-B-011	BL_abs_Tfh	1.68935	2.High	0	23.82	1	2.04	1
INS-D-007	BL_abs_Tfh	1.73183	2.High	0	6.14	1	1.87	1
INS-E-003	BL_abs_Tfh	1.80125	2.High	0	22.6	1	4.44	1
INS-A-007	BL_abs_Tfh	1.93765	2.High	1	28.78	0	20.93	1
INS-D-009	BL_abs_Tfh	2.01222	2.High	1	26.22	0	26.22	0
INS-E-019	BL_abs_Tfh	2.08717	2.High	0	29.34	0	1.87	1
INS-E-026	BL_abs_Tfh	2.19541	2.High	1	25.92	0	25.92	0
INS-E-028	BL_abs_Tfh	2.34497	2.High	1	25.2	0	25.2	0
INS-C-013	BL_abs_Tfh	2.50825	2.High	0	27.47	1	1.81	1
INS-A-019	BL_abs_Tfh	2.7744	2.High	1	18.37	0	18.37	0
INS-D-012	BL_abs_Tfh	3.05335	2.High	1	21.59	0	21.59	0
INS-C-006	BL_abs_Tfh	3.08597	2.High	0	24.02	1	2.14	1
INS-D-004	BL_abs_Tfh	3.31516	2.High	1	30.75	0	30.75	0
INS-A-023	BL_abs_Tfh	3.48459	2.High	0	17.51	0	1.74	1
INS-D-005	BL_abs_Tfh	3.56229	2.High	1	28.78	0	28.78	0
INS-E-033	BL_abs_Tfh	4.05465	2.High	0	2.37	1	1.15	1
INS-E-008	BL_abs_Tfh	4.18102	2.High	1	14.26	1	7.85	1
INS-B-015	BL_abs_Tfh	4.70194	2.High	0	4.67	1	1.64	1
INS-C-017	BL_abs_Tfh	7.35432	2.High	0	25.07	0	1.97	1
INS-A-002	BL_abs_Tregs	0	1.Low	0	6.54	1	2.76	1
INS-A-003	BL_abs_Tregs	0	1.Low	0	5.68	1	1.41	1
INS-A-023	BL_abs_Tregs	0	1.Low	0	17.51	0	1.74	1
INS-C-013	BL_abs_Tregs	0	1.Low	0	27.47	1	1.81	1
INS-A-014	BL_abs_Tregs	0	1.Low	0	3.35	1	1.91	1
INS-B-015	BL_abs_Tregs	0	1.Low	0	4.67	1	1.64	1
INS-A-018	BL_abs_Tregs	0	1.Low	0	4.24	1	3.22	1
INS-B-014	BL_abs_Tregs	0	1.Low	0	14.29	1	1.87	1
INS-E-012	BL_abs_Tregs	0	1.Low	0	13.96	1	1.91	1
INS-A-024	BL_abs_Tregs	0	1.Low	0	NA	NA	NA	NA
INS-B-002	BL_abs_Tregs	0	1.Low	0	3.58	1	0.36	1
INS-B-003	BL_abs_Tregs	0	1.Low	0	20.73	1	1.94	1
INS-B-011	BL_abs_Tregs	0	1.Low	0	23.82	1	2.04	1
INS-E-019	BL_abs_Tregs	0	1.Low	0	29.34	0	1.87	1
INS-E-034	BL_abs_Tregs	0	1.Low	0	5.78	1	1.87	1
INS-E-011	BL_abs_Tregs	0	1.Low	0	3.25	1	2.04	1
INS-D-008	BL_abs_Tregs	0	1.Low	0	6.44	1	1.91	1
INS-E-016	BL_abs_Tregs	0	1.Low	0	13.96	1	1.94	1
INS-A-015	BL_abs_Tregs	0	1.Low	0	2.3	1	2.3	1
INS-C-004	BL_abs_Tregs	0	1.Low	1	7.95	1	5.98	1
INS-C-008	BL_abs_Tregs	0	1.Low	0	NA	NA	NA	NA
INS-C-011	BL_abs_Tregs	0	1.Low	0	3.81	1	1.15	1
INS-D-004	BL_abs_Tregs	0	1.Low	1	30.75	0	30.75	0
INS-E-023	BL_abs_Tregs	0	1.Low	0	4.8	1	1.87	1
INS-D-002	BL_abs_Tregs	0	1.Low	0	1.05	1	0.72	1
INS-D-003	BL_abs_Tregs	0	1.Low	1	30.82	0	30.82	0
INS-E-013	BL_abs_Tregs	0	1.Low	1	32.1	0	32.1	0
INS-E-008	BL_abs_Tregs	0	1.Low	1	14.26	1	7.85	1
INS-C-018	BL_abs_Tregs	0	1.Low	1	29.7	0	10.55	1
INS-E-001	BL_abs_Tregs	0	1.Low	0	20.14	1	1.91	1
INS-E-028	BL_abs_Tregs	0	1.Low	1	25.2	0	25.2	0
INS-D-009	BL_abs_Tregs	0	1.Low	1	26.22	0	26.22	0
INS-D-006	BL_abs_Tregs	0	1.Low	1	29.21	0	16.16	1
INS-D-013	BL_abs_Tregs	0	1.Low	1	17.48	0	17.48	0
INS-E-006	BL_abs_Tregs	0	1.Low	0	3.42	1	0.76	1
INS-B-026	BL_abs_Tregs	0	1.Low	0	9	1	0.92	1
INS-E-022	BL_abs_Tregs	0	1.Low	1	18.99	1	10.09	1
INS-C-002	BL_abs_Tregs	0	1.Low	0	20.8	1	2.27	1
INS-C-023	BL_abs_Tregs	0	1.Low	0	27.17	0	1.84	1
INS-C-003	BL_abs_Tregs	0	1.Low	0	35.19	0	5.26	1
INS-A-012	BL_abs_Tregs	0	1.Low	0	9.53	1	3.25	1
INS-A-010	BL_abs_Tregs	0	1.Low	0	18.17	1	4.17	1
INS-E-024	BL_abs_Tregs	0	1.Low	0	8.18	1	3.94	1
INS-E-026	BL_abs_Tregs	0	1.Low	1	25.92	0	25.92	0
INS-B-024	BL_abs_Tregs	0	1.Low	0	8.64	1	1.91	1
INS-E-005	BL_abs_Tregs	0	1.Low	0	3.15	1	1.91	1
INS-E-033	BL_abs_Tregs	0	1.Low	0	2.37	1	1.15	1
INS-E-035	BL_abs_Tregs	0	1.Low	0	18.83	0	1.87	1
INS-E-004	BL_abs_Tregs	0.0250025	2.High	1	35.42	0	35.42	0
INS-E-021	BL_abs_Tregs	0.0259109	2.High	0	3.84	1	1.97	1
INS-C-001	BL_abs_Tregs	0.0392157	2.High	0	35.38	0	3.78	1
INS-D-007	BL_abs_Tregs	0.0416629	2.High	0	6.14	1	1.87	1
INS-E-036	BL_abs_Tregs	0.0426349	2.High	0	NA	NA	NA	NA
INS-C-005	BL_abs_Tregs	0.0506671	2.High	0	3.32	1	1.08	1
INS-A-007	BL_abs_Tregs	0.0784723	2.High	1	28.78	0	20.93	1
INS-E-003	BL_abs_Tregs	0.108635	2.High	0	22.6	1	4.44	1
INS-C-017	BL_abs_Tregs	0.109043	2.High	0	25.07	0	1.97	1
INS-E-002	BL_abs_Tregs	0.154023	2.High	1	4.96	1	4.96	1
INS-D-012	BL_abs_Tregs	0.204608	2.High	1	21.59	0	21.59	0
INS-C-006	BL_abs_Tregs	0.229616	2.High	0	24.02	1	2.14	1
INS-D-005	BL_abs_Tregs	0.263518	2.High	1	28.78	0	28.78	0
INS-E-029	BL_abs_Tregs	0.298878	2.High	0	24.8	0	3.94	1
INS-C-020	BL_abs_Tregs	0.341379	2.High	0	28.32	0	1.81	1
INS-A-019	BL_abs_Tregs	0.372706	2.High	1	18.37	0	18.37	0
INS-E-018	BL_abs_Tregs	0.498106	2.High	0	28.19	0	1.87	1
INS-E-024	BL_CYT	4.38815	1.Low	0	8.18	1	3.94	1
INS-D-002	BL_CYT	4.87085	1.Low	0	1.05	1	0.72	1
INS-E-016	BL_CYT	4.91423	1.Low	0	13.96	1	1.94	1
INS-E-004	BL_CYT	5.00521	1.Low	1	35.42	0	35.42	0
INS-E-034	BL_CYT	5.04219	1.Low	0	5.78	1	1.87	1
INS-A-012	BL_CYT	5.40928	1.Low	0	9.53	1	3.25	1
INS-A-014	BL_CYT	5.85755	1.Low	0	3.35	1	1.91	1
INS-B-002	BL_CYT	6.01516	1.Low	0	3.58	1	0.36	1
INS-E-021	BL_CYT	6.08191	1.Low	0	3.84	1	1.97	1
INS-C-011	BL_CYT	6.31383	1.Low	0	3.81	1	1.15	1
INS-E-002	BL_CYT	6.44746	1.Low	1	4.96	1	4.96	1
INS-B-011	BL_CYT	6.63872	1.Low	0	23.82	1	2.04	1
INS-E-022	BL_CYT	6.63895	1.Low	1	18.99	1	10.09	1
INS-D-013	BL_CYT	6.67169	1.Low	1	17.48	0	17.48	0
INS-A-002	BL_CYT	6.72647	1.Low	0	6.54	1	2.76	1
INS-E-023	BL_CYT	6.88672	1.Low	0	4.8	1	1.87	1
INS-C-018	BL_CYT	7.00248	1.Low	1	29.7	0	10.55	1
INS-B-003	BL_CYT	7.00289	1.Low	0	20.73	1	1.94	1
INS-D-008	BL_CYT	7.01331	1.Low	0	6.44	1	1.91	1
INS-E-035	BL_CYT	7.18016	1.Low	0	18.83	0	1.87	1
INS-C-008	BL_CYT	7.19247	1.Low	0	NA	NA	NA	NA
INS-A-018	BL_CYT	7.21967	1.Low	0	4.24	1	3.22	1
INS-E-003	BL_CYT	7.23946	1.Low	0	22.6	1	4.44	1
INS-C-005	BL_CYT	7.29451	1.Low	0	3.32	1	1.08	1
INS-D-006	BL_CYT	7.3867	1.Low	1	29.21	0	16.16	1
INS-C-001	BL_CYT	7.42515	1.Low	0	35.38	0	3.78	1
INS-C-023	BL_CYT	7.4256	1.Low	0	27.17	0	1.84	1
INS-E-006	BL_CYT	7.45746	1.Low	0	3.42	1	0.76	1
INS-C-003	BL_CYT	7.46207	1.Low	0	35.19	0	5.26	1
INS-E-029	BL_CYT	7.63029	1.Low	0	24.8	0	3.94	1
INS-E-011	BL_CYT	8.16685	1.Low	0	3.25	1	2.04	1
INS-C-020	BL_CYT	8.26651	1.Low	0	28.32	0	1.81	1
INS-A-007	BL_CYT	8.32354	1.Low	1	28.78	0	20.93	1
INS-A-015	BL_CYT	8.32711	1.Low	0	2.3	1	2.3	1
INS-E-026	BL_CYT	8.34498	1.Low	1	25.92	0	25.92	0
INS-A-003	BL_CYT	8.39714	1.Low	0	5.68	1	1.41	1
INS-D-007	BL_CYT	8.49086	1.Low	0	6.14	1	1.87	1
INS-E-013	BL_CYT	8.52703	1.Low	1	32.1	0	32.1	0
INS-A-024	BL_CYT	8.56696	1.Low	0	NA	NA	NA	NA
INS-E-028	BL_CYT	8.86325	1.Low	1	25.2	0	25.2	0
INS-A-010	BL_CYT	8.87078	1.Low	0	18.17	1	4.17	1
INS-E-036	BL_CYT	8.93612	1.Low	0	NA	NA	NA	NA
INS-D-009	BL_CYT	8.9916	1.Low	1	26.22	0	26.22	0
INS-C-002	BL_CYT	9.18631	2.High	0	20.8	1	2.27	1
INS-E-012	BL_CYT	9.21487	2.High	0	13.96	1	1.91	1
INS-B-014	BL_CYT	9.35313	2.High	0	14.29	1	1.87	1
INS-B-024	BL_CYT	9.40035	2.High	0	8.64	1	1.91	1
INS-C-017	BL_CYT	9.56029	2.High	0	25.07	0	1.97	1
INS-E-001	BL_CYT	9.68473	2.High	0	20.14	1	1.91	1
INS-B-015	BL_CYT	9.68509	2.High	0	4.67	1	1.64	1
INS-D-005	BL_CYT	9.78161	2.High	1	28.78	0	28.78	0
INS-E-018	BL_CYT	9.79032	2.High	0	28.19	0	1.87	1
INS-C-004	BL_CYT	9.87383	2.High	1	7.95	1	5.98	1
INS-D-003	BL_CYT	9.88225	2.High	1	30.82	0	30.82	0
INS-E-019	BL_CYT	10.1135	2.High	0	29.34	0	1.87	1
INS-E-005	BL_CYT	10.2447	2.High	0	3.15	1	1.91	1
INS-D-004	BL_CYT	10.2986	2.High	1	30.75	0	30.75	0
INS-C-006	BL_CYT	10.3488	2.High	0	24.02	1	2.14	1
INS-B-026	BL_CYT	10.3779	2.High	0	9	1	0.92	1
INS-C-013	BL_CYT	10.5286	2.High	0	27.47	1	1.81	1
INS-E-033	BL_CYT	10.6805	2.High	0	2.37	1	1.15	1
INS-A-019	BL_CYT	10.933	2.High	1	18.37	0	18.37	0
INS-A-023	BL_CYT	11.2843	2.High	0	17.51	0	1.74	1
INS-E-008	BL_CYT	11.5629	2.High	1	14.26	1	7.85	1
INS-D-012	BL_CYT	11.6217	2.High	1	21.59	0	21.59	0
INS-E-035	BL_IFNG	0.19442	1.Low	0	18.83	0	1.87	1
INS-E-034	BL_IFNG	0.277401	1.Low	0	5.78	1	1.87	1
INS-E-016	BL_IFNG	0.300777	1.Low	0	13.96	1	1.94	1
INS-D-002	BL_IFNG	0.378052	1.Low	0	1.05	1	0.72	1
INS-E-022	BL_IFNG	0.42764	1.Low	1	18.99	1	10.09	1
INS-B-002	BL_IFNG	0.441399	1.Low	0	3.58	1	0.36	1
INS-A-014	BL_IFNG	0.443363	1.Low	0	3.35	1	1.91	1
INS-E-006	BL_IFNG	0.446966	1.Low	0	3.42	1	0.76	1
INS-A-012	BL_IFNG	0.460327	1.Low	0	9.53	1	3.25	1
INS-A-002	BL_IFNG	0.470901	1.Low	0	6.54	1	2.76	1
INS-B-003	BL_IFNG	0.476096	1.Low	0	20.73	1	1.94	1
INS-E-024	BL_IFNG	0.48446	1.Low	0	8.18	1	3.94	1
INS-E-011	BL_IFNG	0.486484	1.Low	0	3.25	1	2.04	1
INS-E-004	BL_IFNG	0.48763	1.Low	1	35.42	0	35.42	0
INS-E-001	BL_IFNG	0.498634	1.Low	0	20.14	1	1.91	1
INS-E-021	BL_IFNG	0.513885	1.Low	0	3.84	1	1.97	1
INS-D-013	BL_IFNG	0.514796	1.Low	1	17.48	0	17.48	0
INS-D-008	BL_IFNG	0.516745	1.Low	0	6.44	1	1.91	1
INS-D-007	BL_IFNG	0.5201	1.Low	0	6.14	1	1.87	1
INS-C-008	BL_IFNG	0.537996	1.Low	0	NA	NA	NA	NA
INS-B-011	BL_IFNG	0.540763	1.Low	0	23.82	1	2.04	1
INS-C-005	BL_IFNG	0.543065	1.Low	0	3.32	1	1.08	1
INS-C-018	BL_IFNG	0.54312	1.Low	1	29.7	0	10.55	1
INS-A-018	BL_IFNG	0.549383	1.Low	0	4.24	1	3.22	1
INS-C-023	BL_IFNG	0.562029	1.Low	0	27.17	0	1.84	1
INS-E-036	BL_IFNG	0.566678	1.Low	0	NA	NA	NA	NA
INS-E-033	BL_IFNG	0.581005	1.Low	0	2.37	1	1.15	1
INS-B-014	BL_IFNG	0.584437	1.Low	0	14.29	1	1.87	1
INS-D-006	BL_IFNG	0.588832	1.Low	1	29.21	0	16.16	1
INS-E-003	BL_IFNG	0.590658	1.Low	0	22.6	1	4.44	1
INS-E-005	BL_IFNG	0.593816	1.Low	0	3.15	1	1.91	1
INS-E-023	BL_IFNG	0.600036	1.Low	0	4.8	1	1.87	1
INS-C-011	BL_IFNG	0.609028	1.Low	0	3.81	1	1.15	1
INS-E-002	BL_IFNG	0.610247	1.Low	1	4.96	1	4.96	1
INS-B-026	BL_IFNG	0.621758	1.Low	0	9	1	0.92	1
INS-C-020	BL_IFNG	0.632328	1.Low	0	28.32	0	1.81	1
INS-A-015	BL_IFNG	0.633337	1.Low	0	2.3	1	2.3	1
INS-C-002	BL_IFNG	0.637052	1.Low	0	20.8	1	2.27	1
INS-E-013	BL_IFNG	0.637257	1.Low	1	32.1	0	32.1	0
INS-D-003	BL_IFNG	0.637428	1.Low	1	30.82	0	30.82	0
INS-C-001	BL_IFNG	0.642396	1.Low	0	35.38	0	3.78	1
INS-B-015	BL_IFNG	0.651058	1.Low	0	4.67	1	1.64	1
INS-E-026	BL_IFNG	0.651991	1.Low	1	25.92	0	25.92	0
INS-A-019	BL_IFNG	0.652353	2.High	1	18.37	0	18.37	0
INS-E-019	BL_IFNG	0.654223	2.High	0	29.34	0	1.87	1
INS-C-003	BL_IFNG	0.657176	2.High	0	35.19	0	5.26	1
INS-E-012	BL_IFNG	0.658498	2.High	0	13.96	1	1.91	1
INS-A-010	BL_IFNG	0.662753	2.High	0	18.17	1	4.17	1
INS-E-029	BL_IFNG	0.669276	2.High	0	24.8	0	3.94	1
INS-A-003	BL_IFNG	0.672491	2.High	0	5.68	1	1.41	1
INS-A-007	BL_IFNG	0.682143	2.High	1	28.78	0	20.93	1
INS-D-009	BL_IFNG	0.696058	2.High	1	26.22	0	26.22	0
INS-E-018	BL_IFNG	0.696195	2.High	0	28.19	0	1.87	1
INS-C-017	BL_IFNG	0.698013	2.High	0	25.07	0	1.97	1
INS-B-024	BL_IFNG	0.699237	2.High	0	8.64	1	1.91	1
INS-C-004	BL_IFNG	0.711388	2.High	1	7.95	1	5.98	1
INS-D-004	BL_IFNG	0.72728	2.High	1	30.75	0	30.75	0
INS-E-028	BL_IFNG	0.742021	2.High	1	25.2	0	25.2	0
INS-D-005	BL_IFNG	0.748623	2.High	1	28.78	0	28.78	0
INS-C-006	BL_IFNG	0.751621	2.High	0	24.02	1	2.14	1
INS-A-024	BL_IFNG	0.755826	2.High	0	NA	NA	NA	NA
INS-C-013	BL_IFNG	0.785679	2.High	0	27.47	1	1.81	1
INS-A-023	BL_IFNG	0.788308	2.High	0	17.51	0	1.74	1
INS-E-008	BL_IFNG	0.809657	2.High	1	14.26	1	7.85	1
INS-D-012	BL_IFNG	0.82383	2.High	1	21.59	0	21.59	0
INS-E-016	BL_IMS	0.773538	1.Low	0	13.96	1	1.94	1
INS-E-034	BL_IMS	0.828392	1.Low	0	5.78	1	1.87	1
INS-E-035	BL_IMS	0.875331	1.Low	0	18.83	0	1.87	1
INS-D-002	BL_IMS	0.952621	1.Low	0	1.05	1	0.72	1
INS-A-012	BL_IMS	1.00206	1.Low	0	9.53	1	3.25	1
INS-E-024	BL_IMS	1.02202	1.Low	0	8.18	1	3.94	1
INS-B-002	BL_IMS	1.03936	1.Low	0	3.58	1	0.36	1
INS-C-023	BL_IMS	1.05075	1.Low	0	27.17	0	1.84	1
INS-E-004	BL_IMS	1.05136	1.Low	1	35.42	0	35.42	0
INS-C-018	BL_IMS	1.06102	1.Low	1	29.7	0	10.55	1
INS-E-006	BL_IMS	1.06168	1.Low	0	3.42	1	0.76	1
INS-E-022	BL_IMS	1.06874	1.Low	1	18.99	1	10.09	1
INS-E-011	BL_IMS	1.09084	1.Low	0	3.25	1	2.04	1
INS-A-002	BL_IMS	1.0951	1.Low	0	6.54	1	2.76	1
INS-A-014	BL_IMS	1.09892	1.Low	0	3.35	1	1.91	1
INS-E-023	BL_IMS	1.10672	1.Low	0	4.8	1	1.87	1
INS-B-011	BL_IMS	1.11767	1.Low	0	23.82	1	2.04	1
INS-C-008	BL_IMS	1.13079	1.Low	0	NA	NA	NA	NA
INS-A-018	BL_IMS	1.15737	1.Low	0	4.24	1	3.22	1
INS-D-007	BL_IMS	1.16489	1.Low	0	6.14	1	1.87	1
INS-D-006	BL_IMS	1.17112	1.Low	1	29.21	0	16.16	1
INS-D-008	BL_IMS	1.17125	1.Low	0	6.44	1	1.91	1
INS-B-003	BL_IMS	1.1792	1.Low	0	20.73	1	1.94	1
INS-D-013	BL_IMS	1.19824	1.Low	1	17.48	0	17.48	0
INS-C-011	BL_IMS	1.20122	1.Low	0	3.81	1	1.15	1
INS-E-021	BL_IMS	1.21695	1.Low	0	3.84	1	1.97	1
INS-E-003	BL_IMS	1.21814	1.Low	0	22.6	1	4.44	1
INS-C-001	BL_IMS	1.22702	1.Low	0	35.38	0	3.78	1
INS-E-013	BL_IMS	1.22707	1.Low	1	32.1	0	32.1	0
INS-E-001	BL_IMS	1.22911	1.Low	0	20.14	1	1.91	1
INS-E-026	BL_IMS	1.23021	1.Low	1	25.92	0	25.92	0
INS-E-036	BL_IMS	1.23094	1.Low	0	NA	NA	NA	NA
INS-A-024	BL_IMS	1.24347	1.Low	0	NA	NA	NA	NA
INS-C-020	BL_IMS	1.25508	1.Low	0	28.32	0	1.81	1
INS-C-002	BL_IMS	1.26971	1.Low	0	20.8	1	2.27	1
INS-C-003	BL_IMS	1.27905	1.Low	0	35.19	0	5.26	1
INS-E-019	BL_IMS	1.28035	1.Low	0	29.34	0	1.87	1
INS-B-014	BL_IMS	1.28086	1.Low	0	14.29	1	1.87	1
INS-E-002	BL_IMS	1.28329	1.Low	1	4.96	1	4.96	1
INS-C-005	BL_IMS	1.29454	1.Low	0	3.32	1	1.08	1
INS-A-015	BL_IMS	1.29915	1.Low	0	2.3	1	2.3	1
INS-D-003	BL_IMS	1.30402	1.Low	1	30.82	0	30.82	0
INS-C-004	BL_IMS	1.31043	1.Low	1	7.95	1	5.98	1
INS-E-005	BL_IMS	1.31198	2.High	0	3.15	1	1.91	1
INS-A-003	BL_IMS	1.32074	2.High	0	5.68	1	1.41	1
INS-E-018	BL_IMS	1.33988	2.High	0	28.19	0	1.87	1
INS-E-033	BL_IMS	1.34958	2.High	0	2.37	1	1.15	1
INS-E-029	BL_IMS	1.35791	2.High	0	24.8	0	3.94	1
INS-E-012	BL_IMS	1.359	2.High	0	13.96	1	1.91	1
INS-A-019	BL_IMS	1.38678	2.High	1	18.37	0	18.37	0
INS-A-007	BL_IMS	1.39416	2.High	1	28.78	0	20.93	1
INS-B-015	BL_IMS	1.39773	2.High	0	4.67	1	1.64	1
INS-A-010	BL_IMS	1.4202	2.High	0	18.17	1	4.17	1
INS-D-004	BL_IMS	1.42241	2.High	1	30.75	0	30.75	0
INS-B-024	BL_IMS	1.42346	2.High	0	8.64	1	1.91	1
INS-B-026	BL_IMS	1.42816	2.High	0	9	1	0.92	1
INS-D-005	BL_IMS	1.43801	2.High	1	28.78	0	28.78	0
INS-D-009	BL_IMS	1.44413	2.High	1	26.22	0	26.22	0
INS-C-017	BL_IMS	1.45031	2.High	0	25.07	0	1.97	1
INS-E-028	BL_IMS	1.45044	2.High	1	25.2	0	25.2	0
INS-C-013	BL_IMS	1.46389	2.High	0	27.47	1	1.81	1
INS-C-006	BL_IMS	1.46402	2.High	0	24.02	1	2.14	1
INS-E-008	BL_IMS	1.48698	2.High	1	14.26	1	7.85	1
INS-A-023	BL_IMS	1.49449	2.High	0	17.51	0	1.74	1
INS-D-012	BL_IMS	1.51521	2.High	1	21.59	0	21.59	0
