# Supplementary material for: Pan-cancer analysis of longitudinal metastatic tumors reveals genomic alterations and immune landscape dynamics associated with pembrolizumab sensitivity
Source: Nat Commun. 2021 Aug 26;12:5137. doi: 10.1038/s41467-021-25432-7 (PMC8390680; doi:10.1038/s41467-021-25432-7)
Supplement: Supplementary file 11 — Source Data [file 41467_2021_25432_MOESM11_ESM.zip › Source Data/SourceData_SupplementaryFig9.xlsx]

## Sheet: Supplementary Fig.9A
RAW FLOW CYTOMETRY AVAILABLE UPON REQUEST

## Sheet: Supplementary Fig.9B
SAMPLE_ID	CIBERSORT CD8T CELLS	CIBERSORT CD3 T CELLS	CIBERSORT B CELLS	FLOW CD8 T CELLS	FLOW CD3 T CELLS	FLOW CD19 B CELLS
INS-A-007-ST	0.191036	0.605859	0.38544	13.4936	66.8	21.9
INS-A-010-ST	0.296002	0.756671	0.155573	37.6694	87.4	4.02
INS-A-012-ST	0	0.397605	0.0236766	20.5479	71.1	10.9
INS-A-023-ST	0.193746	0.696554	0.190564	33.9184	73.1	6.96
INS-A-024-ST	0.102396	0.74329	0.0654129	57.5618	89.8	3.52
INS-B-003-ST	0.159231	0.750275	0.00329465	18.5	62.5	2.34
INS-B-014-ST	0.217079	0.574971	0.178975	28.5532	64.6	3.56
INS-B-024-ST	0.121203	0.639895	0.350338	12.6046	58.9	25.9
INS-C-004-ST	0.208262	0.516993	0.14774	28.1086	56.9	28.3
INS-C-005-ST	0.137901	0.763399	0.0434956	21.4656	83.2	1.34
INS-C-006-ST	0.308986	0.759122	0.0321898	44.2114	88.6	1.91
INS-C-017-ST	0.216058	0.840979	0.151072	24.6	65.6	25.3
INS-C-018-ST	0	0.918207	0	48.5826	86.6	0.34
INS-C-020-ST	0.330509	0.836876	0.0356519	50.235	85	1.68
INS-D-003-ST	0	0.915773	0.00932206	14.8836	47.1	2.01
INS-D-004-ST	0.483859	0.763635	0.0158652	65.5027	90.1	1.13
INS-D-005-ST	0.440261	0.842975	0.0244849	51.7311	68.7	2.12
INS-D-006-ST	0.409973	0.719701	0	44.3368	70.6	0.75
INS-D-008-ST	0.298843	0.690803	0.00245794	44.2356	76.4	1.94
INS-D-009-ST	0.294457	0.75638	0.131357	35.4795	76.3	3.32
INS-D-012-ST	0.330531	0.703418	0.10884	37.8488	74.8	9.38
INS-D-013-ST	0.0795425	0.474406	0.449902	6.0306	52.9	25
INS-E-002-ST	0.110965	0.759451	0.0201798	31.9865	48.1	0.85
INS-E-005-ST	0.484467	0.860489	0	53.5923	86.3	0.88
INS-E-006-ST	0.289764	0.669996	0.199812	58.4552	82.1	0.6
INS-E-008-ST	0.374184	0.713492	0.213972	43.134	79	14.9
INS-E-012-ST	0.200701	0.625703	0.155297	27.5132	67.6	2.65
INS-E-013-ST	0.24029	0.806274	0.029359	27.7838	80.3	0.68
INS-E-016-ST	0.101233	0.755409	0	8.3172	17.4	0.75
INS-E-018-ST	0.334318	0.815511	0	33.5296	80.6	0.21
INS-E-022-ST	0.115548	0.732	0.0661539	21.2	53	0.5
INS-E-023-ST	0.0746234	0.686441	0.0492772	49.0301	78.7	2.11
INS-E-024-ST	0.072476	0.745718	0.00576104	22.6875	60.5	1.36
INS-E-026-ST	0.184545	0.480718	0.415598	26.1318	58.2	35.5
INS-E-033-ST	0.191144	0.67464	0.191328	18.216	75.9	13.2
INS-E-034-ST	0	0.592997	0.266004	5.20207	7.87	0.17
INS-E-035-ST	0.353336	0.752778	0.152073	38.0248	63.8	1.14
INS-E-036-ST	0.250932	0.784326	0.0782655	41.76	72	4.42
